# Supplementary material for: Characterization and modulation of endoplasmic reticulum stress response target genes in Kluyveromyces marxianus to improve secretory expressions of heterologous proteins
Source: Biotechnol Biofuels. 2021 Dec 14;14:236. doi: 10.1186/s13068-021-02086-7 (PMC8670139; doi:10.1186/s13068-021-02086-7)
Supplement: Supplementary file 1 — Additional file 1: Table S1. Changes of gene expressions during treatment of DTT or TM. [file 13068_2021_2086_MOESM1_ESM.xlsx]

## Sheet: Sheet1
geneNames	id	DTT 15min/control(WT)	DTT 30min/control(WT)	DTT 60min/control(WT)	Tm 15min/control(WT)	Tm 30min/control(WT)	Tm 60min/control(WT)	DTT15-qval(WT)	transcript_id	DTT30-qval(WT)	DTT60-qval(WT)	Tm15-qval(WT)	Tm30-qval(WT)	Tm60-qval(WT)	DTT 15min/control (hac1)	DTT 60min/control (hac1)	TM 15min/control (hac1)	TM 60min/control (hac1)	DTT15-qval(hac1)	DTT60-qval(hac1)	Tm15-qval(hac1)	Tm60-qval(hac1)	product
VAR1	1	1	1	1	1	1	1	NA	gene5116	NA	NA	NA	NA	NA	#DIV/0!	#DIV/0!	#DIV/0!	#DIV/0!	NA	NA	NA	NA	ribosomal protein VAR1
CRD48_mgt01	2	1	1	1	1	1	1	NA	rna5127	NA	NA	NA	NA	NA	#DIV/0!	#DIV/0!	#DIV/0!	#DIV/0!	NA	NA	NA	NA	tRNA-Tyr
CRD48_mgt02	3	1	1	1	1	1	1	NA	rna5128	NA	NA	NA	NA	NA	#DIV/0!	#DIV/0!	#DIV/0!	#DIV/0!	NA	NA	NA	NA	tRNA-Asn
CRD48_mgt03	4	1	1	1	1	1	1	NA	rna5129	NA	NA	NA	NA	NA	#DIV/0!	#DIV/0!	#DIV/0!	#DIV/0!	NA	NA	NA	NA	tRNA-Ala
CRD48_mgt04	5	1	1	1	1	1	1	NA	rna5130	NA	NA	NA	NA	NA	#DIV/0!	#DIV/0!	#DIV/0!	#DIV/0!	NA	NA	NA	NA	tRNA-Ile
CRD48_mgt05	6	1	1	1	1	1	1	NA	rna5131	NA	NA	NA	NA	NA	#DIV/0!	#DIV/0!	#DIV/0!	#DIV/0!	NA	NA	NA	NA	tRNA-Ser
CRD48_mgt06	7	1	1	1	1	1	1	NA	rna5132	NA	NA	NA	NA	NA	#DIV/0!	#DIV/0!	#DIV/0!	#DIV/0!	NA	NA	NA	NA	tRNA-Cys
CRD48_mgt07	8	1	1	1	1	1	1	NA	rna5133	NA	NA	NA	NA	NA	#DIV/0!	#DIV/0!	#DIV/0!	#DIV/0!	NA	NA	NA	NA	tRNA-Val
COX2	9	0.516222	1.02223	0.643795	1.00137	1.13281	0.49445	0.321044	gene5124	0.891125	0.642957	0.99811	0.659831	0.706939	0.567133	7.62379	0	0	0.373199	0.185162	0.742899	0.763247	cytochrome c oxidase subunit 2
CRD48_mgt08	10	1	1	1	1	1	1	NA	rna5134	NA	NA	NA	NA	NA	#DIV/0!	#DIV/0!	#DIV/0!	#DIV/0!	NA	NA	NA	NA	tRNA-Thr
CRD48_mgt09	11	1	1	1	1	1	1	NA	rna5135	NA	NA	NA	NA	NA	#DIV/0!	#DIV/0!	#DIV/0!	#DIV/0!	NA	NA	NA	NA	tRNA-Glu
COB	12	0.860518	0.958531	0.670248	1.03206	0.987829	0.522478	0.830372	gene5127	0.880383	0.652957	0.899024	0.978452	0.630881	#DIV/0!	#DIV/0!	#DIV/0!	#DIV/0!	0.206258	0.074245	0.679997	0.503439	cytochrome b
COX1	13	0.695753	0.886262	0.462873	0.966889	0.979811	0.29587	0.370541	gene5128	0.482601	0.350142	0.791855	0.941655	0.349701	1.44191	0.646862	1.06858	1.56948	0.798564	0.380776	0.957325	0.869809	cytochrome c oxidase subunit 1
aI5	14	0.839873	1.09981	0.732519	0.954958	1.07118	0.624003	0.487782	gene5129	0.0598957	0.614439	0.639251	0.569707	0.646278	#DIV/0!	0.133811	#DIV/0!	28.82	0.901091	0.649058	NA	0.722383	cox1-i1 protein
aI4	15	1	1	1	1	1	1.01022	NA	gene5130	NA	NA	NA	NA	0.98268	#DIV/0!	0	#DIV/0!	0	NA	0.873087	0.757655	0.684535	cox1-i2 protein
COX1	16	1	0.984718	1.12423	1	1.01403	1	NA	gene5128	0.741287	0.300255	NA	0.84642	NA	0	1.92774	2.65026	1.64331	0.984031	0.43179	0.871167	0.932104	cytochrome c oxidase subunit 1
CRD48_mgr02	18	0.195749	0.744668	0.311265	0.669739	0.940938	0.552528	0.195605	rna5136	0.0947553	0.697605	0.509576	0.94023	0.931278	1.84966	1.38468	1.84269	1.38399	0.971548	0.375226	0.27764	0.904	small ribosomal RNA
CRD48_mgt10	19	1	1	1	1	1	1	NA	rna5137	NA	NA	NA	NA	NA	#DIV/0!	#DIV/0!	#DIV/0!	#DIV/0!	NA	NA	NA	NA	tRNA-Sec
CRD48_mgp05	20	1	1	1	1	1	1	NA	gene5134	NA	NA	NA	NA	NA	#DIV/0!	#DIV/0!	#DIV/0!	#DIV/0!	NA	NA	NA	NA	ATP synthase subunit 8
ATP6	21	0.650403	1	1	1.08954	1.04088	1.22645	0.366062	gene5135	NA	NA	0.638056	0.84642	0.657578	0	0.77158	0	0.608258	0.723299	0.748484	0.757655	0.910303	ATP synthase subunit 6
COX3	22	1.59486	0.830639	0.563797	1.12624	0.893659	0.27076	0.680314	gene5136	0.291419	0.722171	0.80883	0.423713	0.598551	2.28085	0.22276	0	0	0.830114	0.721808	0.634747	0.840167	cytochrome c oxidase subunit 3
CRD48_mgp02	23	1	1	1	1	1	1	NA	gene5137	NA	NA	NA	NA	NA	#DIV/0!	#DIV/0!	#DIV/0!	#DIV/0!	NA	NA	0.653735	NA	ATP synthase subunit 9
CRD48_mgr01	24	0.204462	0.502633	0.259956	0.61163	0.804179	0.577069	0.220525	rna5138	0.0179604	0.635967	0.317005	0.751805	0.935708	1.31864	0.917426	1.27907	0.678654	0.567476	0.467938	0.834868	0.734555	large ribosomal RNA
CRD48_mgt11	25	1	1	1	1	1	1	NA	rna5139	NA	NA	NA	NA	NA	#DIV/0!	#DIV/0!	#DIV/0!	#DIV/0!	NA	NA	NA	NA	tRNA-Met
CRD48_mgt12	26	1	1	1	1	1	1	NA	rna5140	NA	NA	NA	NA	NA	#DIV/0!	#DIV/0!	#DIV/0!	#DIV/0!	NA	NA	NA	NA	tRNA-Pro
CRD48_mgt13	27	1	1	1	1	1	1	NA	rna5141	NA	NA	NA	NA	NA	#DIV/0!	#DIV/0!	#DIV/0!	#DIV/0!	NA	NA	NA	NA	tRNA-Phe
CRD48_mgt14	28	1	1	1	1	1	1	NA	rna5142	NA	NA	NA	NA	NA	#DIV/0!	#DIV/0!	#DIV/0!	#DIV/0!	NA	NA	NA	NA	tRNA-Leu
CRD48_mgt15	29	1	1	1	1	1	1	NA	rna5143	NA	NA	NA	NA	NA	#DIV/0!	#DIV/0!	#DIV/0!	#DIV/0!	NA	NA	NA	NA	tRNA-Gln
CRD48_mgt16	30	1	1	1	1	1	1	NA	rna5144	NA	NA	NA	NA	NA	#DIV/0!	#DIV/0!	#DIV/0!	#DIV/0!	NA	NA	NA	NA	tRNA-Lys
CRD48_mgt17	31	1	1	1	1	1	1	NA	rna5145	NA	NA	NA	NA	NA	#DIV/0!	#DIV/0!	#DIV/0!	#DIV/0!	NA	NA	NA	NA	tRNA-Arg
CRD48_mgt18	32	1	1	1	1	1	1	NA	rna5146	NA	NA	NA	NA	NA	#DIV/0!	#DIV/0!	#DIV/0!	#DIV/0!	NA	NA	NA	NA	tRNA-Gly
CRD48_mgt19	33	1	1	1	1	1	1	NA	rna5147	NA	NA	NA	NA	NA	#DIV/0!	#DIV/0!	#DIV/0!	#DIV/0!	NA	NA	NA	NA	tRNA-Asp
CRD48_mgt20	34	1	1	1	1	1	1	NA	rna5148	NA	NA	NA	NA	NA	#DIV/0!	#DIV/0!	#DIV/0!	#DIV/0!	NA	NA	NA	NA	tRNA-Ser
CRD48_mgt21	35	1	1	1	1	1	1	NA	rna5149	NA	NA	NA	NA	NA	#DIV/0!	#DIV/0!	#DIV/0!	#DIV/0!	NA	NA	NA	NA	tRNA-His
CRD48_mgt22	36	1	1	1	1	1	1	NA	rna5150	NA	NA	NA	NA	NA	#DIV/0!	#DIV/0!	#DIV/0!	#DIV/0!	NA	NA	NA	NA	tRNA-Met
TY2B-GR2	44	0.762297	0.644102	11.2462	0.704193	0.646237	54.2583	0.859393	rna0	0.361167	0.538421	0.373027	0.0733327	0.506726	0.659267	0.64902	0.998735	0.670682	0.0873367	0.0211655	0.989748	0.420959	uncharacterized protein
KLMA_10002	45	1.01569	1.00498	1.00313	1.00358	1.00317	1.00732	0.565608	rna1	0.296449	0.891306	0.448241	0.0807492	0.381107	1.71121	0.897176	1.35842	1.34623	0.323095	0.915072	0.799913	0.568044	hypothetical protein
KLMA_10003	46	1	1	1	1	1	1	NA	rna2	NA	NA	NA	NA	NA	#DIV/0!	#DIV/0!	#DIV/0!	#DIV/0!	NA	NA	0.757655	NA	hypothetical protein
Nqo2	47	0.77205	1.69568	0.687711	0.933363	0.948743	0.646357	0.854521	rna3	0.0512513	0.546461	0.836767	0.756315	0.374501	0.816257	0.776836	1.04115	1.66965	0.408153	0.844037	0.804398	0.64283	ribosyldihydronicotinamide dehydrogenase [quinone]
BIO5	48	1.49589	1.55571	1.38112	1.28486	1.37612	1.23599	0.348682	rna4	0.0319451	0.0772696	0.200723	0.141604	0.0980601	0.960011	1.07084	0.869659	1.47249	0.2051	0.62862	0.509421	0.904945	7-keto 8-aminopelargonic acid transporter
BIO4	49	1.16415	3.23138	1.92417	1.28621	1.4696	1.27536	0.929026	rna5	0.0726331	0.0922461	0.639142	0.338388	0.701837	0.864366	0.645561	0.880542	1.74239	0.732981	0.446691	0.800684	0.789366	dethiobiotin synthetase
BIO3	50	0.661334	2.55901	1.36516	1.08565	1.13296	1.48793	0.6326	rna6	0.0320117	0.477769	0.773331	0.677943	0.366194	0.801595	1.16996	1.07343	1.43357	0.984244	0.83619	0.554966	0.910303	adenosylmethionine-8-amino-7-oxononanoate aminotransferase
ARN2	51	0.919471	1.58003	0.954865	0.974216	1.1388	1.73504	0.88914	rna7	0.0115285	0.934209	0.883319	0.205262	0.66582	1.42976	1.18029	1.62948	3.00006	0.544273	0.918669	0.66601	0.742839	siderophore iron transporter ARN2
KLMA_10009	52	0.624583	0.671537	0.406714	0.827615	0.979568	0.622556	0.482249	rna8	0.164867	0.0329913	0.362643	0.938303	0.544691	0.413815	0.362168	0.967495	1.04423	0.0928291	0.0310549	0.82715	0.621447	uncharacterized protein
ARN2	53	1.01893	1.56261	1.6556	0.86432	0.891123	1.36471	0.986991	rna7	0.0549397	0.337599	0.615585	0.527068	0.674652	0.836023	1.59723	0.881281	0.95743	0.0694125	0.435012	0.424336	0.759688	siderophore iron transporter ARN2
FEN2	54	0.529299	1.18501	0.722393	0.944788	0.569115	0.898101	0.475937	rna10	0.889922	0.390349	0.627477	0.0847009	0.916363	0.631953	0.597713	0.87829	0.981521	0.0366519	0.0271758	0.564445	0.390569	probable transporter SEO1
KLMA_10012	56	1.23853	1.1591	0.885973	0.975972	0.79237	1.01277	0.648682	rna11	0.702935	0.5773	0.857974	0.465439	0.990467	0.819282	0.753423	0.993495	2.09399	0.379086	0.202289	0.961874	0.916556	uncharacterized protein C11D3.14c
KLMA_10013	57	1.99778	2.41679	2.69868	1.42384	2.20201	3.63659	0.24953	rna12	0.00778967	0.0349548	0.210675	0.0157918	0.0828078	1.67496	1.71809	1.08086	2.00907	0.0136532	0.0239691	0.589771	0.368254	hypothetical protein
MATALPHA1	58	0.856155	0.931317	1.03613	0.906456	1.03009	1.20543	0.886849	rna13	0.698529	0.962133	0.743467	0.716466	0.946481	1.00087	1.20567	1.05126	2.96495	0.463507	0.859743	0.831076	0.569265	mating-type protein ALPHA1
HMLALPHA2	59	0.419325	1.15133	1.5766	1.07223	2.32109	1.89764	0.644732	rna14	0.583218	0.579541	0.903362	0.209775	0.806609	1.00275	1.0604	1.07856	1.66084	0.891941	0.542142	0.825877	0.970447	mating-type protein ALPHA2
HMLALPHA3	60	0.777135	0.954654	1.18156	1.17981	1.9215	2.18892	0.628363	rna15	0.763588	0.113666	0.498795	0.0530251	0.501248	0.723139	2.19224	0.773191	0.947868	0.545955	0.243594	0.658286	0.948178	mating-type protein ALPHA3
KLMA_10017	61	0.823813	0.842209	0.903904	1	0.883933	0.843144	0.366062	rna16	0.291419	0.614439	NA	0.383587	0.598551	0.834824	0.232063	0.377757	0.459564	0.863137	0.149726	0.697755	0.581139	hypothetical protein
CHA1	62	1.11159	0.526797	0.0361518	1.29981	0.608992	0.22636	0.953918	rna17	0.0815318	0.0560877	0.571339	0.29725	0.183451	0.659682	0.0713014	0.786911	0.392545	0.116165	0.014676	0.4896	0.591137	catabolic L-serine/threonine dehydratase
KLMA_10019	63	0.96194	0.641341	0.92013	0.959215	0.741654	0.865878	0.875251	rna18	0.291419	0.267113	0.573466	0.408578	0.16491	0.121116	0.965698	0.341587	1.13467	0.00830601	0.030344	0.248724	0.462515	hypothetical protein
VAC17	64	1.08073	0.418515	0.325656	0.802398	0.59123	0.373496	0.80569	rna19	0.0589381	0.0691918	0.249884	0.137162	0.143822	0.917299	0.587791	1.01991	0.666637	0.524271	0.0169284	0.97696	0.552042	hypothetical protein
MRC1	65	1.10074	0.616785	0.60444	0.961813	0.678568	0.747501	0.903417	rna20	0.0186412	0.211074	0.872286	0.0902433	0.456519	0.524281	0.893737	0.977138	0.779029	0.0265052	0.047934	0.357756	0.477801	mediator of replication checkpoint protein 1
KRR1	67	0.188436	0.271608	0.737312	0.700494	0.743487	0.524701	0.277641	rna21	0.0100482	0.164397	0.147555	0.209123	0.189812	0.285387	1.12216	0.952705	0.534254	0.0080134	0.96921	0.705997	0.896034	ribosomal RNA assembly protein KRR1
KLMA_10023	68	0.754944	1.06688	0.982155	0.682841	0.953832	0.547684	0.845036	rna22	0.340023	0.977555	0.387872	0.865458	0.48159	1.48428	2.06509	0.995036	1.66788	0.0446026	0.0143251	0.964392	0.743957	hypothetical protein
MOS1	69	0.31161	0.357609	0.489856	0.788868	0.830404	0.651546	0.189349	rna23	0.0167448	0.0915624	0.162816	0.203123	0.133226	0.582428	0.721929	0.939378	0.963368	0.0769653	0.18977	0.613375	0.314434	uncharacterized protein
PRD1	70	3.99691	5.83491	4.71144	1.29359	1.43479	5.17065	0.224924	rna24	0.00318155	0.0218072	0.121279	0.0322736	0.141318	3.62706	3.12794	1.11912	2.69762	0.010518	0.014676	0.633438	0.324966	saccharolysin
KLMA_10026	71	0.94672	1.26103	1.4851	1.62253	1.71812	1.90202	0.96079	rna25	0.323798	0.220868	0.174742	0.0651581	0.316584	1.15509	1.40082	1.02562	1.82114	0.377553	0.748592	0.955905	0.685562	hypothetical protein
KLMA_10027	72	1.34936	0.849494	0.659108	1.59705	1.71316	1.0817	0.79063	rna26	0.161888	0.0456166	0.28061	0.0434548	0.460062	0.5427	0.636265	0.984173	1.3892	0.0401573	0.0317819	0.829892	0.532532	hypothetical protein
KLMA_10028	73	1.7979	2.02676	1.43992	1.09372	1.12218	2.17935	0.575859	rna27	0.0312798	0.206874	0.85224	0.478825	0.357025	1.65911	0.665474	2.37824	1.52398	0.792476	0.434341	0.398651	0.918767	hypothetical protein
KAR4	74	3.35294	3.23334	1.53458	1.20318	1.52187	9.61753	0.17705	rna28	0.0491516	0.498509	0.483036	0.243121	0.0512017	2.42857	2.2841	1.08877	6.64305	0.0128207	0.0973685	0.727056	0.615062	karyogamy protein KAR4
KLMA_10030	75	0.683079	0.946436	2.20761	0.870447	1.35932	2.46589	0.766229	rna29	0.694849	0.0369184	0.463151	0.14606	0.170039	0.766484	2.68743	1.1233	2.48938	0.659184	0.00962422	0.372456	0.467613	uncharacterized protein
SPB1	76	0.0414132	0.15219	0.62747	0.532876	0.540534	0.382007	0.166754	rna30	0.0167448	0.287656	0.0875439	0.14606	0.321222	0.167745	1.29041	0.866002	0.390519	0.00861043	0.894851	0.514996	0.949477	adoMet-dependent rRNA methyltransferase SPB1
PBN1	78	1.15417	0.615871	0.690327	1.47837	1.03703	0.986042	0.896958	rna31	0.0253616	0.284464	0.363718	0.666683	0.984668	0.551513	0.977822	1.06226	1.67086	0.311475	0.202075	0.45685	0.666672	protein PBN1
LRE1	79	0.07936	18.0015	0.991003	0.909585	0.596541	0.792324	0.742159	rna32	0.176204	0.956549	0.96907	0.857643	0.984668	0.930428	0.778398	1.07545	1.3833	0.532784	0.106461	0.790384	0.781159	hypothetical protein
QCR7	80	0.34234	0.380969	0.423886	0.839573	0.818206	0.72852	0.0950653	rna33	0.00694212	0.0824691	0.227247	0.151601	0.148848	0.452527	0.737008	0.915334	0.698636	0.0214179	0.0826854	0.359133	0.347284	cytochrome b-c1 complex subunit 7
APA2	81	2.93204	1.83621	1.42408	0.970205	1.12385	1.55006	0.147165	rna34	0.0268333	0.100348	0.735638	0.47545	0.188416	2.29994	1.54113	1.09205	2.0466	0.0127707	0.0571898	0.543085	0.779576	5'%2C5'''-P-1%2CP-4-tetraphosphate phosphorylase 2
CAB1	83	1.2764	0.791834	0.565391	1.1602	1.01156	0.49365	0.683509	rna35	0.062966	0.1271	0.428743	0.885454	0.162958	0.6477	0.629851	0.963463	0.572736	0.0172015	0.0118046	0.624488	0.420959	pantothenate kinase
KRE28	84	0.309725	0.312596	0.365684	1.03558	0.716776	0.816292	0.33822	rna36	0.0580194	0.248098	0.916616	0.394894	0.837315	0.298077	0.676578	0.957553	0.918848	0.0146405	0.0286717	0.748443	0.881234	uncharacterized protein
RBA50	86	0.594821	0.490196	0.959217	0.638713	0.810527	0.851637	0.380978	rna37	0.0481714	0.894925	0.198924	0.486309	0.67743	0.671214	1.25985	0.90102	0.972637	0.0199227	0.748484	0.675842	0.574396	RNA polymerase II-associated protein RBA50
KLMA_10039	87	0.893736	2.36783	0.981103	0.903368	1.10026	0.830416	0.93179	rna38	0.0410606	0.979127	0.6614	0.636734	0.900163	0.836454	0.819009	1.00267	2.14768	0.981303	0.495153	0.92615	0.76843	protein SNA2
KLMA_10040	88	0.356515	0.289562	0.460231	0.594207	0.394993	0.534363	0.370585	rna39	0.0211915	0.147494	0.255304	0.0309777	0.409673	0.42347	0.684553	0.912746	1.01801	0.0209713	0.0660875	0.467541	0.658083	uncharacterized protein
KLMA_10041	89	419.773	0.00291222	95.719	1.11778	0.0235783	35.1646	0.557078	rna40	0.0770885	0.468233	0.982985	0.210092	0.720145	0.2938	0.77375	0.541237	1.03992	0.0942806	0.575055	0.306476	0.848246	hypothetical protein
SPS1	91	0.313458	0.823772	0.504844	0.826735	0.969409	1.1929	0.501724	rna41	0.611254	0.357571	0.248219	0.893926	0.888485	0.416955	0.55326	0.980251	1.39558	0.243521	0.337984	0.8096	0.944321	sporulation-specific protein 1
SPS22	92	1.87428	1.8476	0.955235	0.841517	0.774664	1.39577	0.445034	rna42	0.362066	0.939091	0.362907	0.325629	0.449395	1.4931	1.41419	1.08503	1.6514	0.857891	0.0743683	0.9	0.674002	cell wall mannoprotein PST1
URC2	93	1.05275	0.503836	0.524106	0.762289	0.837375	0.980461	0.978159	rna43	0.00946126	0.0570219	0.556204	0.354422	0.98268	0.856831	1.06013	1.08264	1.44403	0.427859	0.171577	0.472696	0.373774	uracil catabolism protein 2
FPR2	94	1.49521	1.70927	2.11893	1.28034	2.21634	2.47385	0.58575	rna44	0.0460161	0.088508	0.362459	0.0390479	0.101523	0.936611	1.31821	1.09256	1.68704	0.888037	0.145856	0.59955	0.822351	FK506-binding protein 2
EMC1	95	1.33469	1.08839	1.01896	0.938332	1.02948	1.42821	0.532162	rna45	0.360202	0.939131	0.600245	0.777091	0.377103	0.995118	0.873462	1.02546	1.3095	0.0158382	0.00428621	0.819937	0.562665	DUF1620 super family
MGR1	96	1.65639	0.952605	0.703837	0.895404	0.763214	0.793109	0.277641	rna46	0.72683	0.127029	0.419294	0.0672339	0.382311	1.56402	1.09347	1.0258	1.54107	0.0080134	0.5341	0.757655	0.690727	mitochondrial inner membrane i-AAA protease complex subunit MGR1
PDI1	97	2.44509	2.99756	5.25693	3.16452	4.04566	6.42821	0.17705	rna47	0.0132385	0.0201536	0.0411536	0.0157918	0.0784944	0.747074	1.14699	0.933592	1.37555	0.490986	0.820104	0.402627	0.32752	protein disulfide-isomerase
GRH1	99	2.57057	1.83675	1.83826	1.44193	1.35935	2.461	0.183626	rna48	0.0590966	0.0866985	0.16383	0.0432511	0.100308	1.42169	1.33856	1.05379	1.55583	0.192743	0.0392935	0.87746	0.691321	uncharacterized protein
GLK1	101	2.29027	2.44969	2.0469	1.62302	1.30868	1.92757	0.290964	rna49	0.0250474	0.187719	0.12462	0.148201	0.198584	1.22731	0.967383	0.974977	1.48307	0.247684	0.715564	0.942515	0.373774	glucokinase-1
GID7	102	9.31973	4.65686	1.72387	1.10033	1.29073	1.7562	0.149235	rna50	0.00734671	0.242524	0.68042	0.278899	0.193663	3.76324	1.52	1.22737	2.48072	0.0179889	0.202834	0.482671	0.434189	glucose-induced degradation protein 7
ATG22	103	2.43253	1.90525	1.17836	1.09257	1.21002	1.41761	0.111832	rna51	0.0656114	0.499796	0.214542	0.344519	0.418206	0.332476	0.794292	0.190469	0.784234	0.974136	0.682773	0.714103	0.641105	autophagy-related protein 22
SRO9	105	0.165425	0.399554	0.88197	0.935489	0.936325	0.484216	0.126943	rna52	0.0113819	0.243694	0.483036	0.69549	0.164245	0.195084	0.721675	1.24636	0.738914	0.300477	0.839063	0.920088	0.979514	RNA-binding protein SRO9
KLMA_10055	106	1.10147	1.05897	0.86507	1.05655	0.916727	0.655718	0.889457	rna53	0.649834	0.660598	0.786709	0.409539	0.397268	1.12369	0.922846	1.0321	1.01431	0.0398582	0.202834	0.688139	0.589694	ribonuclease H family protein
KLMA_10056	107	0.370566	0.338869	0.510465	0.707059	0.610709	0.369291	0.216835	rna54	0.00889342	0.143734	0.217769	0.17138	0.253974	0.328814	1.11279	0.898121	0.452477	0.00771968	0.710438	0.598199	0.989646	DnaQ-like exonuclease domain-containing protein
KLMA_10057	109	0.362457	0.362508	0.214349	0.555609	0.467008	0.270415	0.290894	rna55	0.011292	0.0924197	0.0810448	0.0531155	0.0844351	0.277221	0.359686	0.516102	0.436089	0.0190669	0.0157193	0.223244	0.503068	hypothetical protein
GRX2	110	1.43195	4.28381	3.0848	1.25536	2.08392	2.01841	0.7772	rna56	0.0105534	0.11739	0.574308	0.0449826	0.360376	2.1137	1.3292	1.07175	1.71922	0.0907049	0.0867181	0.712344	0.643298	glutaredoxin-1
LSB5	111	6.27384	6.97457	2.92063	1.05895	1.68702	3.1967	0.175193	rna57	0.00318155	0.152633	0.832781	0.0860183	0.061849	3.98941	2.56796	1.09947	4.88932	0.00771968	0.0266085	0.575563	0.46291	LAS seventeen-binding protein 5
MXR2	112	0.966615	1.11552	1.15777	0.94448	1.15219	0.97031	0.978789	rna58	0.667195	0.725871	0.77891	0.639656	0.971872	1.16147	1.26424	1.12306	2.05353	0.470187	0.179615	0.631458	0.771814	selR super family
KLMA_10061	113	0.970094	1.33319	1.48985	0.986547	1.29307	1.40239	0.986368	rna59	0.394691	0.513334	0.984464	0.319862	0.540151	1.78861	1.25906	1.13567	1.03088	0.239235	0.0635197	0.653735	0.53219	DUF3128 super family
STE50	114	1.57169	1.50612	1.55142	1.08256	1.64454	2.04846	0.650513	rna60	0.117502	0.0921832	0.823181	0.0836148	0.134212	1.34613	2.01129	1.30561	2.71916	0.0116486	0.0311751	0.205324	0.353442	protein STE50
RRP7	115	0.470267	0.589824	0.737245	0.925554	0.84035	0.737892	0.227568	rna61	0.0205916	0.0393879	0.637843	0.162579	0.298417	0.603933	0.989292	1.02102	0.876747	0.0612295	0.0512776	0.880255	0.373774	ribosomal RNA-processing protein 7
ACN9	116	1.97355	1.36869	1.02083	0.875557	0.915273	0.985238	0.508727	rna62	0.1308	0.928434	0.55756	0.27399	0.984668	1.99556	1.6524	1.01507	1.18854	0.0539076	0.0108694	0.953667	0.970237	acetate non-utilizing protein 9
HIS4	117	3.3571	1.07019	0.659436	0.973168	0.740437	0.678604	0.0944217	rna63	0.233812	0.129745	0.78536	0.0921939	0.406303	2.20085	1.22535	0.722918	0.608744	0.209869	0.989144	0.653735	0.72908	histidine biosynthesis trifunctional protein
BIK1	118	1.47821	1.00069	0.614698	1.18977	0.994331	0.807669	0.546487	rna64	0.989686	0.11931	0.371656	0.898537	0.150139	1.12116	0.722711	0.784396	1.61417	0.802163	0.508443	0.832987	0.496254	cytoskeleton-associated family protein
PRY2	120	1.48505	1.6728	0.566817	1.2459	0.81401	0.50332	0.733315	rna65	0.0367566	0.134476	0.334427	0.140594	0.117366	0.62228	0.628685	0.994596	0.601996	0.0935025	0.0404661	0.964392	0.851886	SCP super family
KLMA_10068	122	1.91476	1.99342	1.86065	1.03155	2.2148	1.59186	0.372702	rna66	0.14996	0.291045	0.9221	0.0781148	0.484168	1.06782	2.2772	1.04466	3.70442	0.0560061	0.0672305	0.864754	0.635013	SH3 super family
HBN1	123	1.40298	2.09547	2.61347	1.32726	2.13983	3.01364	0.809237	rna67	0.0256895	0.107324	0.447976	0.0449826	0.0727917	0.948165	1.51176	1.11872	2.35626	0.610262	0.00962422	0.435566	0.355689	putative nitroreductase HBN1
HBN1	124	1.58803	2.43523	1.98067	1.00547	1.41196	1.70295	0.331073	rna67	0.0485779	0.214129	0.978758	0.197528	0.18505	1.49379	1.77807	1.06003	1.32612	0.138726	0.042836	0.693368	0.722383	putative nitroreductase HBN1
GNP1	125	0.689719	0.721957	0.450972	1.39265	0.631293	0.759239	0.720591	rna69	0.170003	0.173139	0.423462	0.0733327	0.675358	0.586	0.724056	1.25502	0.642196	0.0237727	0.0334146	0.50412	0.437692	high-affinity glutamine permease
SMT3	128	0.53957	0.910057	1.14447	0.946796	0.890384	0.765011	0.191157	rna70	0.322816	0.817306	0.650994	0.383587	0.724285	0.969667	1.1199	1.02086	1.25593	0.81746	0.14092	0.748443	0.717283	ubiquitin-like protein SMT3
GIN4	129	0.874269	0.828312	0.978854	1.16065	1.03408	1.13238	0.877522	rna71	0.0503469	0.891423	0.500071	0.592425	0.631263	0.565641	1.19247	1.12136	1.15684	0.019627	0.719631	0.379546	0.720451	serine/threonine-protein kinase GIN4
KLMA_10074	131	3.21513	2.2997	1.71506	1.22321	1.00028	2.55381	0.545095	rna72	0.0640948	0.192841	0.121279	0.999285	0.248128	1.85442	2.01008	0.989686	3.05572	0.0254608	0.0325384	0.957325	0.392027	putative NADPH dehydrogenase C23G7.10c
GMC1	132	1.02426	1.18147	1.43648	1.0041	1.14611	1.79911	0.987434	rna73	0.132977	0.427961	0.991078	0.0913672	0.179805	0.524452	1.27912	0.965518	1.79125	0.265134	0.930002	0.884239	0.64283	uncharacterized protein
KLMA_10076	133	2.24281	3.33895	1.49982	1.22263	0.872447	1.76988	0.46355	rna74	0.0312112	0.068967	0.563939	0.677126	0.061849	1.01162	0.892357	0.92444	2.08507	0.299234	0.405227	0.797312	0.657303	protein PSP1
TFS1	134	2.80418	5.79688	1.35264	1.07556	0.906337	1.26696	0.492069	rna75	0.0128359	0.499021	0.794028	0.761303	0.598551	0.699358	5.95967	0.433624	161.083	0.642493	0.30412	0.868398	0.859931	carboxypeptidase Y inhibitor
LPP1	135	1.96599	2.23748	1.07722	0.691219	1.35111	0.375178	0.578835	rna76	0.0676399	0.762642	0.321275	0.281489	0.198584	3.10755	2.6835	0.930771	0.472231	0.123802	0.28418	0.830533	0.896034	lipid phosphate phosphatase 1
SAM2	136	0.150695	0.516604	0.997278	1.20568	0.940678	0.580682	0.0878226	rna77	0.0237029	0.992074	0.178275	0.472723	0.104082	0.188625	0.607543	0.942925	0.390054	0.00869362	0.0291566	0.669151	0.940174	S-adenosylmethionine synthetase 2
VTA1	137	2.70555	1.47728	0.991767	1.02394	1.01329	0.875738	0.243188	rna78	0.0847962	0.986828	0.910512	0.882283	0.851669	1.53815	1.53362	1.05735	1.70485	0.022549	0.0839007	0.469204	0.76022	vacuolar protein sorting-associated protein VTA1
SWI6	138	1.32336	1.22161	0.993067	1.21297	1.06249	1.01147	0.689425	rna79	0.0297098	0.975941	0.450863	0.269921	0.980545	0.863224	1.08001	0.9832	1.01252	0.196705	0.576123	0.840367	0.904271	regulatory protein SWI6
PLM2	139	0.619253	0.529912	0.687143	1.00076	0.81104	0.550674	0.648752	rna80	0.00929206	0.193133	0.998704	0.0440132	0.105376	0.377304	1.28744	1.0594	0.65559	0.0167706	0.320072	0.178071	0.311912	protein PLM2
RpL37a	141	1	1	1	1	1	1	NA	rna81	NA	NA	NA	NA	NA	#DIV/0!	#DIV/0!	#DIV/0!	#DIV/0!	NA	NA	NA	NA	ribosomal 60S subunit protein L37
LCD1	142	0.871194	0.858599	0.831886	1.04436	1.05287	0.81566	0.76952	rna82	0.130094	0.23727	0.821881	0.637776	0.579338	0.855424	1.06492	1.10991	1.27564	0.219579	0.319274	0.444738	0.631806	DNA damage checkpoint protein LCD1
EMG1	143	0.287665	0.277062	0.593167	0.791068	0.758878	0.466629	0.197029	rna83	0.00974363	0.115823	0.141572	0.100614	0.133681	0.331102	0.755044	0.9809	0.518492	0.0151336	0.074245	0.953667	0.643298	hypothetical protein
PRM1	144	0.363068	0.445505	0.806359	1.57565	1.27792	0.827813	0.490854	rna84	0.0156087	0.729061	0.395885	0.388109	0.882256	0.230892	0.922247	1.2955	1.05738	0.0793456	0.0968253	0.285918	0.763247	plasma membrane fusion protein PRM1
SKG3	146	0.28116	0.600749	1.02291	1.33603	1.11314	1.21904	0.221736	rna85	0.0266113	0.962113	0.312214	0.423145	0.798321	0.2976	0.838132	1.06004	0.664703	0.0113573	0.0623718	0.720312	0.723701	PH-like super family protein
MDL1	147	1.17859	1.11175	1.10631	1.00021	0.861622	1.16661	0.508727	rna86	0.301097	0.544262	0.998805	0.226242	0.587218	1.29233	1.24102	1.00312	1.00455	0.0370772	0.033322	0.965149	0.752583	ATP-dependent permease MDL1
MET2	148	2.75645	2.15711	4.68225	1.3524	1.55728	3.03322	0.28662	rna87	0.0433734	0.0456166	0.286013	0.0975851	0.236072	1.32644	1.61119	1.05793	1.89522	0.043497	0.0530493	0.802856	0.888038	homoserine O-acetyltransferase
ATG26	149	2.89098	5.36552	2.23232	1.14768	1.05228	1.50099	0.118283	rna88	0.0170214	0.0458269	0.22101	0.785106	0.596492	1.80031	1.60758	1.01669	2.11279	0.0233583	0.0377096	0.923872	0.482158	sterol 3-beta-glucosyltransferase
ISC1	150	1.07274	2.11309	1.78362	1.39099	1.52506	1.76131	0.893032	rna89	0.059029	0.177669	0.214542	0.148663	0.330696	1.08055	1.07857	1.08721	1.39851	0.180899	0.802475	0.519019	0.528687	inositol phosphosphingolipids phospholipase C
SPC25	151	0.168697	0.799644	0.926129	0.821212	1.02944	0.572327	0.078319	rna90	0.517563	0.825712	0.214542	0.909912	0.478315	0.443095	0.982559	0.933749	0.987595	0.0704388	0.73745	0.578377	0.736155	probable kinetochore protein SPC25
PER1	152	0.633753	0.880271	0.836363	1.06112	1.14295	1.0131	0.669061	rna91	0.105021	0.363491	0.648684	0.0798542	0.978068	0.771623	0.851524	0.965901	0.968161	0.213594	0.0776229	0.659563	0.904945	protein PER1
BOR1	153	1.10411	0.886874	0.589126	1.10856	1.06556	0.926871	0.928002	rna92	0.0645418	0.106987	0.686555	0.414584	0.894383	0.821283	0.693024	1.13883	1.26927	0.600749	0.0271446	0.456975	0.849152	boron transporter 1
KLMA_10096	154	1.142	1.13901	1.39988	1.29913	1.69371	2.3158	0.844934	rna93	0.582457	0.0932373	0.257895	0.124371	0.0498636	0.893186	1.24469	1.19273	2.32617	0.887659	0.231436	0.495915	0.758692	uncharacterized protein
GOR1	155	1.72789	2.51331	2.03741	1.35603	1.63752	1.90711	0.436212	rna94	0.00889342	0.0536408	0.256822	0.127036	0.130394	1.53718	1.38257	1.17166	1.39337	0.0343578	0.0311751	0.28675	0.49878	uncharacterized protein
TAF2	156	1.26234	0.897885	0.857644	0.835414	0.822274	1.02454	0.683509	rna95	0.25644	0.246523	0.1621	0.104525	0.865995	0.930785	0.934803	1.00779	0.992676	0.872145	0.0818472	0.929049	0.882324	transcription initiation factor TFIID subunit 2
SLP1	157	1.49654	1.26441	1.08472	1.24847	1.05607	1.23708	0.274734	rna96	0.0812537	0.844893	0.133388	0.543439	0.796722	1.00937	0.996375	0.881665	1.10887	0.359669	0.395697	0.301302	0.392027	uncharacterized protein
CCN1	158	1.10656	1.40624	0.890383	1.06998	0.826063	0.602384	0.911233	rna97	0.395815	0.813978	0.796116	0.193058	0.427718	1.06148	1.24937	1.02924	1.10104	0.851461	0.191655	0.866101	0.94197	G1/S-specific cyclin CLN1
TOF1	161	0.355998	0.589613	1.21282	0.956363	0.84061	1.43167	0.370585	rna98	0.0156612	0.533851	0.774943	0.145132	0.356755	0.194883	0.624163	0.604891	0.362254	0.0176449	0.156292	0.453651	0.884046	topoisomerase 1-associated factor 1
AVT2	162	2.18632	1.2485	1.12538	1.46032	1.38893	1.59739	0.596904	rna99	0.355319	0.690927	0.468089	0.0878309	0.388587	0.980438	1.42236	1.18011	1.61085	0.111612	0.0546734	0.437017	0.409081	vacuolar amino acid transporter 2
SEC2	163	2.08726	1.30708	1.6914	1.1787	1.39678	2.68687	0.188738	rna100	0.0166636	0.109362	0.126338	0.0204556	0.142727	1.2497	1.35309	1.09038	1.9886	0.0135586	0.0276092	0.454434	0.311912	rab guanine nucleotide exchange factor SEC2
BNI1	164	1.59444	1.26526	1.01206	0.989619	0.822728	0.954255	0.554557	rna101	0.0851673	0.953438	0.926019	0.203123	0.915691	1.23268	1.05272	1.05049	1.05752	0.395148	0.495153	0.807585	0.432137	FH2 super family
CAN1	166	0.477291	0.671756	0.635075	1.0072	0.626846	0.691525	0.139112	rna102	0.152613	0.293194	0.969822	0.0774649	0.61309	0.399807	0.720172	1.22376	0.571572	0.0173284	0.0556571	0.2946	0.821898	arginine permease
LYP1	168	0.859829	0.869918	0.698752	0.908786	0.735498	0.485697	0.813721	rna103	0.284612	0.115823	0.412487	0.0951	0.198584	0.809944	0.784045	0.963391	0.53154	0.0707844	0.0383447	0.832987	0.964486	lysine-specific permease
PIK1	169	1.04897	0.989172	1.06352	1.05282	1.02241	1.31079	0.938521	rna104	0.914714	0.61074	0.363053	0.754162	0.290155	0.957372	1.13356	1.06235	1.43575	0.130821	0.957698	0.770301	0.643298	phosphatidylinositol 4-kinase PIK1
TAM41	170	1.38488	1.14499	0.828498	0.988062	0.897231	0.790457	0.399025	rna105	0.17869	0.475558	0.950265	0.187995	0.335847	1.49518	1.31698	1.02822	1.65241	0.0206589	0.377005	0.874427	0.807866	mitochondrial import protein MMP37
IST1	171	4.48932	2.76766	1.62642	1.48744	1.48889	1.63608	0.0944217	rna106	0.00946126	0.192194	0.139961	0.0816688	0.166251	2.99107	1.83334	1.21487	2.43739	0.00666397	0.0314472	0.30573	0.311912	vacuolar protein sorting-associated protein IST1
TFC4	172	1.26548	0.690694	0.762985	1.00035	0.919634	1.00622	0.570485	rna107	0.0239223	0.225172	0.998315	0.273387	0.98906	0.799771	0.945541	0.974954	1.43971	0.373617	0.0653377	0.616528	0.73362	transcription factor TFIIIC subunit
UFD1	173	3.50639	2.71912	2.23252	1.36103	1.65045	4.32238	0.113712	rna108	0.0156087	0.0770905	0.165312	0.100895	0.0689305	2.16965	1.82621	1.17954	3.21936	0.0182725	0.036905	0.428	0.355689	ubiquitin fusion degradation protein 1
KLMA_10113	174	2.8227	1.80116	1.14026	0.990765	0.873323	1.00636	0.253631	rna109	0.0258462	0.299575	0.967236	0.251096	0.980993	1.96374	1.29145	1.14124	1.22383	0.021256	0.992956	0.195488	0.61537	uncharacterized protein
PDR17	175	3.32756	1.32339	1.74214	0.78607	1.02407	1.37275	0.258778	rna110	0.336437	0.059647	0.442104	0.897627	0.480549	2.60343	2.37768	1.15398	1.94653	0.039785	0.030344	0.335903	0.741831	phosphatidylinositol transfer protein PDR17
CWC23	176	2.32671	1.43263	1.15015	1.44625	1.4985	1.32076	0.10136	rna111	0.0616996	0.491037	0.15932	0.0595064	0.632105	1.51092	1.06405	1.03298	1.19845	0.0469695	0.0549892	0.898664	0.373774	pre-mRNA-splicing factor CWC23
YIF1	177	1.3006	0.870995	0.764291	1.1734	0.996287	0.833445	0.501969	rna112	0.0347478	0.164147	0.345647	0.97838	0.474576	0.811871	0.927747	1.00387	0.952606	0.021866	0.0529508	0.892782	0.713179	protein transport protein YIF1
POL2	178	0.421193	0.389333	0.677776	0.894428	0.678305	0.70617	0.221736	rna113	0.00283691	0.283903	0.41713	0.0636461	0.158705	0.336358	0.950458	0.956609	0.645043	0.0239784	0.236251	0.745482	0.424867	DNA polymerase epsilon catalytic subunit A
ORC5	179	1.15069	0.875261	0.910993	0.985588	1.01657	0.744507	0.656225	rna114	0.308035	0.827123	0.871568	0.845883	0.492821	0.782606	1.08184	1.03321	1.11322	0.0715285	0.146591	0.843818	0.724932	origin recognition complex subunit 5
KLMA_10119	180	1.47445	1.24561	0.989525	0.872886	1.34845	1.39073	0.421818	rna115	0.177456	0.954351	0.411002	0.0702145	0.466052	1.17584	1.01096	0.933828	1.38416	0.141962	0.873087	0.560928	0.666672	GYF super family
KLMA_10120	181	4.15946	3.08431	2.1052	1.11289	1.72739	2.52188	0.264587	rna116	0.0179304	0.059647	0.735723	0.0860183	0.0671494	2.75892	1.63126	1.01261	1.66678	0.0182725	0.114497	0.984921	0.311338	uncharacterized protein
ATX1	182	1.21046	2.36445	3.99029	0.96297	1.34289	1.05757	0.696233	rna117	0.0370466	0.102343	0.77846	0.131697	0.898968	5.20207	4.02562	1.04552	1.29734	0.0137348	0.0317764	0.884959	0.666547	metal homeostasis factor ATX1
DSL1	183	1.39874	1.28913	1.14911	0.917519	0.936772	0.984326	0.593028	rna118	0.0446	0.606447	0.363053	0.367535	0.98268	1.40936	1.53792	1.06829	1.35153	0.0106218	0.0731159	0.466703	0.621447	protein transport protein DSL1
SIP3	184	1.78647	1.23753	1.67535	0.975395	1.01073	1.45164	0.514786	rna119	0.0202161	0.0536408	0.884386	0.935552	0.177342	1.42988	2.15957	1.11599	1.68818	0.0784981	0.0117717	0.614726	0.597683	protein SIP3
TGL2	185	1.23237	1.08321	0.855515	0.974602	0.980542	0.976167	0.589527	rna120	0.765594	0.455586	0.885137	0.932977	0.603124	1.14471	1.05708	1.13179	1.38849	0.0080134	0.90376	0.210982	0.316543	lipase 2
COQ6	186	2.56101	2.01734	2.34207	1.5255	1.57756	2.27791	0.067805	rna121	0.00268804	0.0458667	0.0411536	0.0296785	0.129525	1.25455	1.3567	1.06	1.23396	0.0128207	0.0514209	0.277902	0.723363	ubiquinone biosynthesis monooxygenase COQ6
FOL1	187	0.374805	0.397261	0.7778	0.87166	0.77393	0.671065	0.308585	rna122	0.0189731	0.263667	0.0784401	0.253205	0.142463	0.503859	0.872188	1.02539	0.62123	0.0754649	0.129299	0.919074	0.928389	folic acid synthesis protein FOL1
GIS2	188	0.634243	0.513511	0.974401	0.990829	0.972341	1.01876	0.224308	rna123	0.0288506	0.869031	0.924151	0.554893	0.701343	0.765492	0.871643	0.98743	0.660752	0.221543	0.142469	0.986215	0.425922	zinc finger protein GIS2
RTC4	189	1.95374	0.902705	1.03519	0.874359	0.812998	1.27763	0.286933	rna124	0.609532	0.901827	0.556204	0.330504	0.450758	1.04028	1.10442	1.01682	1.1348	0.500619	0.507874	0.994063	0.524483	hypothetical protein
TEX1	191	1.61121	0.786661	0.91144	0.96936	0.934851	0.923699	0.372702	rna125	0.061544	0.755969	0.476299	0.328051	0.838009	0.988875	0.952176	1.02043	1.14298	0.982145	0.0382587	0.948374	0.443197	protein TEX1
MRPL17	192	1.32537	0.816961	0.571717	0.728537	0.51742	0.300806	0.712928	rna126	0.197621	0.136221	0.144262	0.0317072	0.115353	1.77876	1.00675	0.905564	0.472493	0.0300573	0.0230518	0.306476	0.295986	54S ribosomal protein L17
NRD1	193	0.877508	1.53261	1.18071	1.13467	0.897287	1.48493	0.928953	rna127	0.0188697	0.614439	0.694707	0.210054	0.397268	0.787109	1.1181	1.01536	1.00028	0.114154	0.873087	0.742899	0.332435	protein NRD1
RAD50	194	2.53904	1.39247	1.06286	0.982759	0.903833	1.22031	0.378056	rna128	0.0564615	0.852197	0.915155	0.0817842	0.34899	1.58746	1.31597	1.08151	1.80109	0.0291985	0.76772	0.78611	0.49878	DNA repair protein RAD50
MPA43	195	1.35731	0.834031	0.635649	0.870474	0.941288	0.378714	0.627048	rna129	0.310679	0.340833	0.272789	0.711557	0.279026	0.702048	1.06362	0.909842	0.941387	0.213594	0.159574	0.150811	0.546469	protein MPA43
RPA49	196	0.156503	0.194751	0.594925	0.698233	0.64896	0.449032	0.172231	rna130	0.0186953	0.112133	0.0629724	0.0786573	0.180192	0.25256	1.06993	0.921731	0.512863	0.00861043	0.627987	0.456975	0.643052	DNA-directed RNA polymerase I subunit RPA49
KLMA_10135	197	0.486629	0.504844	0.777227	0.565431	0.614789	0.481214	0.542711	rna131	0.0736892	0.789145	0.173222	0.222494	0.294343	0.884193	1.27301	0.894097	0.919729	0.652955	0.696579	0.802013	0.666672	diphthamide biosynthesis protein 4
KLMA_10136	198	2.39649	0.846167	0.910297	0.914404	0.769942	1.0065	0.335248	rna132	0.254962	0.795708	0.743467	0.101419	0.993393	1.30979	1.00441	0.959953	0.92317	0.15091	0.229245	0.600806	0.327415	uncharacterized protein
KLMA_10137	199	1.28568	0.77296	0.75767	0.92058	0.778657	0.76927	0.627013	rna133	0.0526854	0.143734	0.312339	0.112979	0.55784	1.03039	0.921475	0.980718	0.734224	0.719734	0.0298281	0.583058	0.361001	cysteinyl-tRNA synthetase
VPS75	200	0.801185	0.557351	0.857266	0.969882	0.9767	1.31319	0.701409	rna134	0.0157825	0.385916	0.864006	0.750894	0.396255	0.810016	1.11804	1.09394	1.19717	0.69111	0.968737	0.437635	0.405719	vacuolar protein sorting-associated protein 75
CWC25	201	0.852868	0.626906	0.602528	0.705953	0.658824	0.54531	0.871043	rna135	0.109843	0.127011	0.279095	0.115394	0.109289	0.921794	1.09331	0.901714	1.44981	0.667028	0.847314	0.533362	0.726928	pre-mRNA-splicing factor CWC25
SUI1	202	0.691963	0.703304	1.04718	0.883689	0.917895	0.942858	0.621135	rna136	0.0675535	0.942279	0.51958	0.387428	0.762381	0.825168	1.29347	1.00228	1.36054	0.698307	0.196707	0.965568	0.943862	eukaryotic translation initiation factor eIF-1
SLA2	203	2.18376	1.94016	2.17511	1.39245	1.7358	2.88778	0.16969	rna137	0.0140479	0.0218072	0.100814	0.0360574	0.0432673	1.50352	1.66605	1.01465	2.02416	0.0383285	0.0556893	0.959369	0.529039	uncharacterized protein
MATA1	206	1.34628	0.980916	0.866548	1.37795	1.1286	1.17187	0.628883	rna138	0.882753	0.713192	0.299626	0.209775	0.843886	34.7156	#DIV/0!	97.7828	#DIV/0!	0.932675	0.10359	0.285245	0.847278	hypothetical protein
MATA2	207	1.47071	0.883699	0.356643	0.871076	0.778972	0.345483	0.725621	rna139	0.399513	0.260533	0.521403	0.197592	0.339487	0.463429	1.27501	0.707827	2.10478	0.389856	0.674138	0.554966	0.311912	mating-type protein A2
LAA1	208	2.8243	2.21837	2.48061	2.24343	2.16384	2.98341	0.251491	rna140	0.0044901	0.0472748	0.0514751	0.0284938	0.0989793	1.10752	1.58567	1.2361	1.8461	0.0254257	0.228304	0.15598	0.955015	hypothetical protein
KLMA_10145	209	1.6394	1.19951	1.27739	0.974518	0.939359	1.24919	0.403736	rna141	0.494151	0.614439	0.914687	0.730711	0.737266	0.964931	0.484866	0.993551	0.671094	0.509937	0.395152	0.920461	0.635013	uncharacterized protein
KLMA_10146	210	0.0977921	0.250829	0.178141	0.779276	0.302414	0.449828	0.181164	rna142	0.00672175	0.0674229	0.217334	0.0445501	0.411505	0	0	0	0.266557	0.169772	0.62862	0.345586	0.704228	cd12148 domain-containing protein
KLMA_10147	212	1.52583	0.838718	1.11649	1.06488	0.893946	1.36363	0.108757	rna143	0.402254	0.577154	0.729151	0.610915	0.539172	0.999695	0.947392	0.978777	1.03387	0.65356	0.793672	0.88148	0.354163	uncharacterized protein
KLMA_10148	213	2.62666	1.38509	1.84421	1.42694	1.19437	1.74488	0.164849	rna144	0.215272	0.146407	0.15932	0.130962	0.205213	1.18953	1.18891	0.947207	1.28711	0.105918	0.445725	0.667952	0.970816	F-box-like family protein
RCY1	214	1.48613	1.20421	1.2408	0.970867	0.978764	1.87948	0.430148	rna145	0.207075	0.186113	0.855941	0.815161	0.153912	0.971851	1.06252	1.02727	1.41856	0.665669	0.455436	0.983038	0.728164	recyclin-1
KLMA_10150	215	1.1679	0.775664	0.781969	0.87223	0.884532	0.800683	0.881816	rna146	0.203849	0.376013	0.492292	0.42975	0.727402	1.01569	1.32387	0.964436	1.51524	0.593741	0.325038	0.821277	0.420959	pre-mRNA-splicing factor sap114
ECM25	216	1.27264	0.73251	0.646673	0.992988	0.794433	0.889882	0.634662	rna147	0.0931682	0.208383	0.978431	0.0951	0.870293	0.80192	0.878622	1.07196	0.919149	0.236819	0.11854	0.510644	0.63179	protein ECM25
BUD5	217	0.762915	0.755803	1.0228	0.853933	0.730705	1.4164	0.81656	rna148	0.0419687	0.948175	0.249591	0.0914291	0.498153	0.757975	1.18437	0.996435	1.28248	0.367129	0.746079	0.678655	0.825057	rasGEF super family
ACO2a	218	0.489582	1.36522	0.502323	1.01643	0.527598	0.188775	0.536635	rna149	0.244258	0.0900843	0.895918	0.0572269	0.0493882	0.740392	0.697771	1.20871	0.331187	0.21823	0.0645568	0.306476	0.81942	probable aconitate hydratase 2
PHO87	220	0.389248	0.525332	0.802862	0.762463	1.08503	0.704663	0.485485	rna150	0.0896904	0.205359	0.514425	0.34456	0.418206	0.777603	0.858756	1.26249	0.832878	0.17796	0.286198	0.306476	0.607433	inorganic phosphate transporter PHO87
UBP12	221	0.525774	0.492022	0.55361	0.941964	0.67441	0.674441	0.301512	rna151	0.0139039	0.086873	0.654848	0.0410115	0.201439	0.463599	0.786615	1.01544	0.771343	0.0469646	0.0178118	0.987996	0.416717	ubiquitin carboxyl-terminal hydrolase 12
RBK1	223	1.31236	1.4056	1.28788	1.00577	1.09331	1.46567	0.393095	rna152	0.0871562	0.34186	0.944289	0.451399	0.274144	1.28954	1.34184	1.07535	1.72156	0.149486	0.517118	0.726368	0.523748	probable ribokinase
RRP43	224	0.282533	0.256671	0.639077	0.70495	0.711163	0.630412	0.221736	rna153	0.0128359	0.266031	0.223889	0.154682	0.2871	0.36791	1.03924	0.958918	0.737264	0.0189915	0.450969	0.71359	0.958575	exosome complex component RRP43
FEN1	225	0.709946	0.507827	0.808486	1.08512	1.06518	0.968147	0.603921	rna154	0.0225163	0.15091	0.650546	0.578436	0.920759	0.430605	0.799945	0.973137	0.713438	0.00771968	0.0971345	0.700594	0.997058	elongation of fatty acids protein 2
SNT1	226	0.872845	0.890553	0.625041	1.06757	0.72596	0.595144	0.417593	rna155	0.270593	0.0398422	0.546318	0.0340878	0.122615	0.759126	0.903783	1.02063	0.932542	0.355279	0.0381834	0.993003	0.69717	probable DNA-binding protein SNT1
CDC6	228	0.438006	0.57268	0.4616	1.5841	0.829581	0.439573	0.483437	rna156	0.0119347	0.104218	0.326984	0.136417	0.21934	0.185873	0.556619	0.96677	0.338008	0.00930348	0.0404661	0.764545	0.713484	cell division control protein 6
VPS60	229	2.50118	1.65664	1.03946	0.868294	0.937075	1.1879	0.0947413	rna157	0.0648626	0.338335	0.169633	0.704661	0.380641	1.92659	1.43587	1.12534	1.99417	0.0151995	0.0377096	0.523643	0.788725	vacuolar protein-sorting-associated protein 60
COQ3	230	1.40308	1.17406	0.89285	0.815625	0.893048	0.758599	0.401112	rna158	0.0940823	0.741908	0.17701	0.282212	0.570188	1.39765	1.23606	0.959481	1.13712	0.0575047	0.0992558	0.478154	0.73564	hexaprenyldihydroxybenzoate methyltransferase
VPS72	231	1.23218	0.81349	0.739722	0.928429	0.84697	0.783097	0.544052	rna159	0.05082	0.474356	0.547674	0.088104	0.588921	0.906119	1.16502	0.984518	1.35284	0.872145	0.663932	0.72596	0.746049	vacuolar protein sorting-associated protein 72
HMI1	232	1.85332	0.972759	0.770704	0.963799	0.856515	0.815834	0.108808	rna160	0.712363	0.288858	0.859804	0.157906	0.339487	1.15534	1.0896	1.04455	1.41499	0.0699554	0.248806	0.608055	0.437692	ATP-dependent DNA helicase HMI1
VPS52	233	1.98348	1.164	0.895647	0.881188	0.899386	1.22121	0.165287	rna161	0.371854	0.347882	0.571339	0.455032	0.563229	1.50341	1.38155	1.04521	1.39891	0.0424162	0.257464	0.617634	0.585951	vacuolar protein sorting-associated protein 52
RFC4	234	1.19429	0.898387	0.768569	1.04035	0.914229	1.01395	0.4322	rna162	0.348336	0.211475	0.488153	0.300355	0.98268	0.971017	1.03388	1.05478	1.24951	0.84432	0.916701	0.621319	0.734555	replication factor C subunit 4
TRM10	235	0.808486	0.562004	0.805179	0.825502	0.740231	0.693365	0.678391	rna163	0.0139783	0.309694	0.174742	0.173232	0.152179	0.698329	1.10244	1.00255	0.851312	0.0502447	0.76004	0.963143	0.50107	tRNA (guanine-N(1)-)-methyltransferase
KLMA_10169	236	0.55	0.588981	0.62669	0.75597	0.651659	0.397441	0.499967	rna164	0.0382146	0.072274	0.348829	0.0458279	0.282225	0.547905	0.970738	1.04725	0.493418	0.0256681	0.0439559	0.653735	0.437692	uncharacterized protein
KLMA_10170	237	0.500091	2.04738	0.759604	1.04105	0.740209	0.870963	0.163259	rna165	0.0589381	0.294311	0.67239	0.149271	0.831193	0.556848	0.768114	1.04762	0.618427	0.053971	0.345379	0.606116	0.489182	uncharacterized protein
KLMA_10171	238	2.75343	1.9297	1.78043	1.27059	1.28928	1.6196	0.245755	rna166	0.0453214	0.055256	0.20187	0.10057	0.0980601	1.28381	1.71038	1.0306	1.63586	0.188013	0.0731159	0.920558	0.996724	transcriptional regulator CRT10 family protein
MPS1	239	1.29442	0.828482	0.789246	1.10513	0.883065	1.11534	0.754818	rna167	0.118355	0.582818	0.665902	0.220314	0.894071	1.07387	0.90695	1.06868	1.05071	0.197769	0.158595	0.472696	0.959608	serine/threonine-protein kinase MPS1
ARP2	240	1.62681	2.04774	1.55291	1.00905	1.25486	1.87927	0.181164	rna168	0.0132385	0.0691919	0.895155	0.110376	0.0464527	1.83186	1.57061	1.05933	1.7712	0.0515022	0.0565575	0.645616	0.488865	actin-related protein 2
KLMA_10174	241	2.45561	1.52161	1.12734	1.05256	1.26534	1.46614	0.181633	rna169	0.0423999	0.753722	0.770944	0.107305	0.15762	1.65808	1.5115	1.25136	3.08584	0.0489977	0.180792	0.280572	0.721245	hypothetical protein
APM4	242	1.81913	1.47354	1.32474	0.953848	1.08276	1.49593	0.198467	rna170	0.0255165	0.248098	0.410482	0.302009	0.28827	1.71916	1.50091	1.05782	1.45866	0.0232495	0.0672478	0.612865	0.978518	AP-2 complex subunit mu
PRS5	243	1.11754	0.827175	1.10506	0.90668	0.814386	0.931133	0.848758	rna171	0.188971	0.574099	0.405577	0.121277	0.681167	1.02012	1.07158	0.96212	0.797134	0.675692	0.992678	0.691304	0.663223	ribose-phosphate pyrophosphokinase 5
RTK1	244	1.70463	1.65877	1.09802	1.02658	1.00708	1.4758	0.530179	rna172	0.0477383	0.718218	0.923907	0.962229	0.16789	1.49664	1.73084	1.08976	1.8144	0.0301596	0.0430593	0.751879	0.831476	uncharacterized protein
MAM3	245	0.744713	1.0108	1.34746	0.864558	0.804269	0.741351	0.72888	rna173	0.83156	0.165706	0.227247	0.0562954	0.214726	0.926194	1.15596	0.849716	0.671232	0.470187	0.834829	0.389886	0.802711	protein MAM3
GPD1	246	2.33102	0.508252	0.591297	1.35743	0.985833	0.700228	0.81904	rna174	0.0440174	0.0891485	0.777856	0.921782	0.438137	1.18278	0.997715	1.36511	1.79912	0.177363	0.901149	0.178071	0.373774	glycerol-3-phosphate dehydrogenase [NAD+] 1
ARG1	247	1.18722	1.10645	0.785744	1.11209	0.844435	0.391382	0.89824	rna175	0.357864	0.0969798	0.529143	0.11993	0.0435134	0.711318	0.788649	1.02137	0.698219	0.0704227	0.0479912	0.931727	0.812733	argininosuccinate synthase
KLMA_10181	249	1.7276	1.92709	1.38234	1.21307	1.16825	1.62967	0.208994	rna176	0.00783219	0.181623	0.0591691	0.292238	0.119223	1.46915	0.976516	0.976172	1.14108	0.00930306	0.0755222	0.659112	0.663049	probable dipeptidyl-peptidase 3
GPM3	250	5.03874	3.20685	2.20458	0.981211	1.38058	2.03717	0.205155	rna177	0.0158676	0.0429431	0.954572	0.0759456	0.155283	4.91403	2.003	1.08899	2.53614	0.00861043	0.0174256	0.653735	0.521713	phosphoglycerate mutase 3
RPN4	251	2.19535	2.40514	1.79957	1.87338	1.71365	1.72994	0.278555	rna178	0.0175697	0.0695522	0.113541	0.0497932	0.192809	1.49321	1.42649	1.12359	2.07498	0.0214179	0.0187314	0.412172	0.39103	zinc finger protein
och1	253	0.677758	0.781813	1.68879	1.0103	1.37714	2.44218	0.221736	rna179	0.2584	0.0635028	0.921349	0.0654782	0.128037	0.764589	1.37523	1.0933	1.92646	0.8839	0.0560241	0.614726	0.440042	initiation-specific alpha-1%2C6-mannosyltransferase
OSH2	254	2.78072	2.22585	1.61912	1.22752	1.1931	1.4517	0.149447	rna180	0.0100482	0.106987	0.170373	0.107305	0.0467913	1.91219	1.57154	1.17809	1.87849	0.0156813	0.0333607	0.338407	0.489182	uncharacterized protein
YAT1	256	1.81722	1.46406	1.59629	1.22235	1.3238	2.67315	0.431421	rna181	0.201691	0.488595	0.473987	0.318257	0.432451	1.1891	1.17404	1.01163	1.83796	0.129021	0.155306	0.953667	0.998797	putative mitochondrial carnitine O-acetyltransferase
CDC15	257	1.20798	0.925162	0.904461	1.09118	1.09469	0.906548	0.813721	rna182	0.0310319	0.711949	0.511531	0.292786	0.707328	1.06932	0.99929	1.01539	1.34126	0.456155	0.295941	0.920461	0.983115	cell division control protein 15
KIN3	258	0.988411	0.795902	0.44758	1.20526	0.742223	0.841069	0.98761	rna183	0.430762	0.175436	0.50104	0.0798542	0.839835	0.662729	0.574886	1.03721	1.03903	0.0110556	0.0271758	0.757655	0.944045	serine/threonine-protein kinase KIN3
ADE1	259	2.34032	1.10783	0.604813	0.804176	1.10505	0.280786	0.684955	rna184	0.626568	0.513338	0.213102	0.814427	0.115225	2.32643	0.743298	1.07954	0.934943	0.025459	0.107114	0.991114	0.450549	phosphoribosylaminoimidazole-succinocarboxamide synthase
BUD14	261	1.43125	1.43282	1.36412	1.55172	1.72094	2.0003	0.42319	rna185	0.149402	0.167719	0.109038	0.0589217	0.133226	1.05604	1.43046	1.23516	2.4835	0.0431922	0.0493159	0.433103	0.311912	bud site selection protein 14
KAP104	262	0.571535	0.488012	0.938105	0.768824	0.820084	1.00956	0.344853	rna186	0.0377734	0.864847	0.103484	0.0860183	0.984456	0.651072	1.08917	0.976373	0.868992	0.0225845	0.524831	0.675186	0.828688	importin subunit beta-2
DAL1	263	1.11301	1.20807	0.414301	1.01024	0.952743	1.11993	0.89712	rna187	0.468956	0.214129	0.968859	0.842758	0.842208	1.00396	0.726091	1.2762	1.81797	0.164851	0.0692671	0.348878	0.972228	allantoinase
ERP3	264	1.64762	0.858517	0.691769	0.875289	1.10506	1.02545	0.28807	rna188	0.150117	0.163419	0.452534	0.366766	0.960772	1.32338	0.895329	1.03931	1.85087	0.235482	0.94975	0.867225	0.940934	protein ERP3
CDC7	265	1.13486	0.907447	0.872668	1.0034	1.10817	1.56786	0.74858	rna189	0.494094	0.778948	0.979065	0.490836	0.227815	1.13766	1.18062	1.10412	2.07032	0.15088	0.829329	0.306476	0.627933	cell division control protein 7
TSC13	266	1.50184	1.32923	1.15657	1.08198	1.09113	1.1898	0.380763	rna190	0.136606	0.678386	0.639251	0.558636	0.177739	1.03537	0.87047	1.05384	1.14785	0.875437	0.0387749	0.751879	0.921829	enoyl reductase TSC13
FLO5	267	0.401531	0.262979	0.303337	0.828424	0.696893	0.642719	0.208513	rna191	0.00640185	0.0441593	0.36222	0.0570927	0.0989793	0.208933	0.270557	0.606499	0.649058	0.00771968	0.014676	0.178071	0.607433	flocculation protein FLO5
NOP1	281	2.25418	0.395795	0.619223	20.3742	2.23716	0.00370701	0.953769	rna192	0.731294	0.818804	0.378562	0.76415	0.547033	0.286263	0.97761	1.04542	0.538711	0.00857042	0.574603	0.453651	0.890992	rRNA 2'-O-methyltransferase fibrillarin
SLX5	282	1.37151	1.43368	1.0269	0.91985	0.928295	1.02598	0.7546	rna193	0.0252989	0.944894	0.767827	0.281489	0.980993	1.43247	1.4884	1.01499	1.60313	0.0807302	0.0326424	0.965149	0.483978	e3 ubiquitin-protein ligase complex SLX5-SLX8 subunit SLX5
KLMA_10202	283	0.919026	2.05706	2.02397	1.25212	1.77431	3.23279	0.939455	rna194	0.0526854	0.1544	0.395663	0.131147	0.178818	1.23669	1.65654	1.3814	3.11204	0.160073	0.0230518	0.255529	0.32752	uncharacterized protein C12G12.12
KLMA_10203	284	0.876774	2.08305	1.88475	1.17262	1.91234	1.98864	0.821605	rna195	0.0176726	0.112029	0.328533	0.0570947	0.128037	1.27877	1.47458	1.07422	1.70408	0.0400556	0.0334638	0.367032	0.378367	hypothetical protein
KLMA_10204	287	0.713094	1.27948	1.13756	1.02264	1.26224	1.04179	0.399114	rna196	0.139094	0.70905	0.862098	0.11579	0.961125	0.877291	1.09468	1.05114	1.56681	0.857998	0.673995	0.748727	0.980812	uncharacterized protein
PAC10	288	0.919536	0.609804	0.745897	0.79558	0.771545	0.831299	0.860781	rna197	0.0397761	0.206917	0.100936	0.193759	0.311381	1.00809	1.06747	0.990746	1.22558	0.838915	0.687484	0.99143	0.900485	prefoldin subunit 3
KLMA_10207	289	2.33342	1.74758	1.04163	1.53193	1.40754	1.45328	0.588087	rna198	0.0785654	0.914654	0.473954	0.0713555	0.460452	1.21073	1.22476	1.09997	1.73928	0.0257314	0.150974	0.708215	0.681329	uncharacterized protein
PEX8	290	2.13598	1.59067	1.3749	1.06417	1.06124	1.54724	0.401829	rna199	0.018508	0.0734506	0.534107	0.619221	0.401397	1.54319	1.36359	1.19562	1.78719	0.0122659	0.418431	0.363776	0.373774	peroxisomal biogenesis factor 8
DBP9	291	0.0585241	0.132676	0.514793	0.451971	0.469062	0.295658	0.221758	rna200	0.0218036	0.200415	0.0875439	0.104137	0.324611	0.187957	1.38025	0.810339	0.46648	0.00930348	0.852584	0.483807	0.99706	ATP-dependent RNA helicase DBP9
YSH1	292	1.17006	0.929485	1.12508	1.05152	0.779736	0.924662	0.729553	rna201	0.737892	0.734173	0.730656	0.226242	0.884516	0.795047	0.985877	0.966843	0.927465	0.0980899	0.222381	0.656584	0.76112	endoribonuclease YSH1
KLMA_10211	295	1.83858	1.29381	1.24239	0.922968	0.976815	1.18727	0.375998	rna202	0.201203	0.394676	0.69429	0.737779	0.668173	1.58798	1.6684	0.92742	1.57566	0.095255	0.57463	0.675842	0.373774	cd12148 family transcription factor
KLMA_10212	296	2.01406	3.07136	1.46374	1.15068	2.13058	1.65258	0.564716	rna203	0.0257125	0.340833	0.401445	0.08049	0.198584	2.81769	1.08667	1.11367	1.58253	0.0834942	0.735643	0.864842	0.685612	uncharacterized protein
KLMA_10213	297	1.44369	1.56609	1.70167	1.11399	1.19322	2.19902	0.425946	rna204	0.0300246	0.0841548	0.634946	0.249253	0.161933	2.19585	1.28822	1.05163	1.56418	0.0316014	0.601762	0.864842	0.982243	DUF1640 domain-containing protein
ECI1	298	1.27811	1.78497	1.46195	1.16048	1.1164	1.61236	0.841594	rna205	0.0788459	0.167471	0.70054	0.522393	0.171085	1.65499	1.1816	1.09413	1.59854	0.0679547	0.609778	0.734359	0.991641	3%2C2-trans-enoyl-CoA isomerase
NNT1	299	0.26197	0.185545	0.609132	0.643859	0.614298	0.689078	0.130729	rna206	0.0165694	0.158252	0.133471	0.051754	0.562131	0.33331	0.938572	0.960762	0.623996	0.0287769	0.82221	0.764941	0.668609	putative nicotinamide N-methyltransferase
CTS1	300	0.537595	0.679949	0.462661	1.11185	0.853945	0.492876	0.490209	rna207	0.0653476	0.0377596	0.630556	0.121277	0.119223	0.271573	0.0210969	0.201174	0.478237	0.114311	0.483777	0.379455	0.904095	endochitinase
LAS17	302	1.47349	2.33443	2.03229	1.32736	1.57214	2.7339	0.680314	rna208	0.0340886	0.165946	0.21079	0.122915	0.0493882	1.08508	1.39072	1.10279	1.89513	0.204334	0.311056	0.742899	0.760511	proline-rich protein LAS17
KLMA_10218	303	0.340835	0.346135	1.09183	0.790886	1.02598	0.904794	0.221736	rna209	0.0348282	0.767564	0.0731717	0.925682	0.905664	0.302069	1.20734	0.936178	0.736366	0.00869362	0.299057	0.784554	0.886786	uncharacterized protein
SER1	307	2.16259	1.27192	1.38991	1.1607	1.39938	1.08064	0.398402	rna210	0.0747838	0.0935565	0.475593	0.0284938	0.545026	1.60819	1.12664	1.03578	0.972151	0.0591623	0.723656	0.757655	0.791939	phosphoserine aminotransferase
MEC3	308	1.589	1.25338	0.616481	1.08308	1.14138	0.761812	0.447338	rna211	0.160496	0.311021	0.597169	0.259084	0.588824	1.06824	1.00124	1.07358	1.85483	0.0753473	0.864946	0.56485	0.893645	DNA damage checkpoint control protein MEC3
GUF1	310	2.46145	1.59603	0.936447	0.880586	0.956421	0.669897	0.286933	rna212	0.0332817	0.863763	0.251642	0.577472	0.552282	1.81048	1.23291	0.981605	1.0629	0.00976636	0.374328	0.314953	0.854147	GTP-binding protein GUF1
PET18	311	2.89211	7.66965	2.23777	0.909937	1.17536	2.62298	0.392402	rna213	0.0111843	0.156735	0.759817	0.191729	0.205621	1.75299	1.00581	0.947416	1.92144	0.203852	0.788729	0.952425	0.886786	protein PET18
GCD7	312	0.871743	0.735928	0.819122	0.910709	1.02406	0.750082	0.744649	rna214	0.0227488	0.300255	0.457638	0.596307	0.356755	0.853432	1.1376	1.04571	1.17237	0.467249	0.218114	0.778082	0.474498	translation initiation factor eIF-2B subunit beta
GSP1	313	0.840412	0.734631	1.23003	1.17185	1.21843	1.58839	0.477119	rna215	0.0334607	0.221664	0.133167	0.0660916	0.218131	0.83431	0.962856	1.1047	1.16276	0.562756	0.183283	0.522878	0.311575	GTP-binding nuclear protein GSP1/Ran
KLMA_10226	314	1.26027	0.721591	0.853343	0.879497	1.12455	0.677912	0.712825	rna216	0.18371	0.532972	0.382289	0.443575	0.330275	0.886587	0.969466	1.01019	1.29534	0.803092	0.292416	0.957325	0.716351	hypothetical protein
KLMA_10227	315	0.353497	0.317821	0.593605	0.856913	0.914584	1.06575	0.335161	rna217	0.0111547	0.335811	0.383373	0.255161	0.765299	0.542115	0.710117	0.918549	0.944485	0.162949	0.0365498	0.58226	0.629568	ATP synthase subunit H
YHC1	316	0.813439	0.780802	1.14763	0.737333	0.932008	1.01471	0.650513	rna218	0.391549	0.219786	0.128951	0.483277	0.978068	2.18321	2.94996	1.15901	2.44741	0.0853296	0.0309477	0.73166	0.827531	uncharacterized protein
TUF1	317	0.650242	0.696858	0.903663	0.920338	0.834829	0.822979	0.301512	rna219	0.080131	0.59515	0.239158	0.0459487	0.197139	1.14992	0.977994	0.940171	0.67567	0.370858	0.188673	0.634747	0.405719	elongation factor Tu
ECM38	319	2.91169	1.38508	0.7918	1.03294	1.27095	2.30849	0.315525	rna220	0.523453	0.559887	0.922753	0.41167	0.241533	1.11272	1.15145	0.941679	2.30539	0.0148084	0.489741	0.292136	0.548953	gamma-glutamyltransferase
MSB1	320	0.978306	1.2819	1.14868	0.937397	0.989984	1.08739	0.961199	rna221	0.124271	0.270651	0.571339	0.944298	0.41904	1.01214	1.18988	1.04608	1.41234	0.370852	0.130049	0.859701	0.621447	uncharacterized protein
KLMA_R101	321	1	1	1	1	1	1.32546	NA	rna222	NA	NA	NA	NA	0.684179	0.134156	0.562656	1.74422	2.88613	0.987321	0.837777	0.840696	0.743957	tRNA-Glu
KLMA_10233	322	0.449473	0.755817	0.90447	0.943955	1.47559	2.19502	0.372702	rna223	0.213064	0.207565	0.846019	0.0803505	0.262838	0.813912	1.20784	1.26351	3.15834	0.171879	0.0738968	0.306476	0.500422	hypothetical protein
KLMA_10234	324	0.255112	0.612888	1.63746	1.069	1.49329	3.10124	0.188738	rna224	0.0150596	0.169743	0.576858	0.154682	0.0921927	0.564433	1.44603	1.256	3.10938	0.953454	0.042836	0.28465	0.311912	glucan 1%2C3-beta-glucosidase
KLMA_10235	325	1.78005	4.43084	5.26157	1.20803	2.76475	3.91099	0.461736	rna225	0.028368	0.0446903	0.494711	0.0792846	0.129525	2.64896	4.43329	1.37571	6.37121	0.0167706	0.0157193	0.254333	0.355885	uncharacterized protein
ULS1	326	1.63399	0.860326	0.769637	0.920457	0.722475	1.05735	0.45889	rna226	0.387528	0.364975	0.384223	0.0707284	0.953201	1.29614	1.03389	1.13523	1.10377	0.172316	0.978741	0.532253	0.721208	uncharacterized protein
HRI1	327	5.34321	7.62481	3.10541	1.16675	2.13184	2.29022	0.227568	rna227	0.00721661	0.030595	0.622139	0.0288295	0.134238	2.76522	1.42462	1.03318	1.56292	0.0103265	0.0629094	0.870627	0.867533	uncharacterized protein
KLMA_10238	328	9.77241	2.81939	1.33174	0.710666	0.924179	0.811033	0.128093	rna228	0.0783535	0.379499	0.122094	0.748808	0.886133	6.26071	1.32181	0.978791	1.88576	0.0125415	0.344848	0.869915	0.903676	hypothetical protein
KLMA_R102	329	1	1	1	1	1	1	NA	rna229	NA	NA	NA	NA	NA	1.18107	0.652224	1.32992	3.32885	0.777044	0.93802	0.92692	0.424557	tRNA-Glu
KLMA_10239	330	1.25686	0.886168	1.50889	0.762463	0.849541	1.07296	0.722261	rna230	0.806943	0.622933	0.324623	0.593594	0.971404	0.934549	0.838555	1.13955	1.78065	0.761062	0.737737	0.864842	0.974544	hypothetical protein
ERV14	331	0.852821	0.818195	0.825048	0.93958	0.90994	0.723262	0.770697	rna231	0.114721	0.511031	0.549052	0.368793	0.409137	0.945583	1.24597	0.976389	1.17529	0.984117	0.959084	0.969774	0.995434	ER-derived vesicles protein ERV14
KLMA_10241	333	2.04487	0.941014	0.932169	1.60244	1.55814	0.992132	0.705952	rna232	0.855476	0.781884	0.377439	0.203193	0.988846	8228.75	1.49123	24.5238	3.15789	0.288351	0.242301	0.766296	0.660872	hypothetical protein
NGR1	334	0.538763	1.1206	1.45947	1.11126	2.36493	2.61432	0.454269	rna233	0.774646	0.20208	0.638612	0.0999398	0.133226	0.407048	2.22678	1.57185	4.1372	0.969203	0.364473	0.453651	0.416717	RNA recognition motif domain-containing protein
MET8	335	0.960047	1.00958	0.799251	0.992868	1.04538	1.27936	0.895617	rna234	0.829618	0.409592	0.965575	0.542866	0.40621	1.67191	0.777115	1.03963	2.69056	0.170915	0.397748	0.876862	0.595735	siroheme biosynthesis protein MET8
OLE1	337	0.594917	1.01822	0.729355	1.03771	1.20155	0.859887	0.179216	rna235	0.972244	0.059647	0.863727	0.145733	0.594077	0.543393	1.19133	1.29625	0.683032	0.0595814	0.150275	0.514716	0.745792	acyl-CoA desaturase 1
SDS23	338	0.95854	1.59846	0.972194	1.00687	0.909845	1.18845	0.942574	rna236	0.0557787	0.93036	0.976326	0.648093	0.28392	1.30269	1.27113	0.989255	1.42452	0.058601	0.0593669	0.829268	0.895577	protein SDS23
KLMA_10246	339	0.338555	0.263485	0.876929	0.798642	0.695263	0.529507	0.317873	rna237	0.0059402	0.743506	0.420713	0.326641	0.19841	0.378841	0.887359	0.994319	0.739735	0.0626504	0.426994	0.813083	0.916556	hypothetical protein
UBC2	340	1.46156	1.5745	1.32162	1.04652	1.11452	1.80014	0.461191	rna238	0.025402	0.209507	0.713405	0.153708	0.193285	1.52257	1.36727	1.03365	2.03682	0.00774534	0.208379	0.653735	0.738718	ubiquitin-conjugating enzyme E2 2
PKP2	341	1.55845	0.911399	0.634394	0.963646	0.745249	0.664651	0.220525	rna239	0.573088	0.22056	0.834744	0.142845	0.24697	1.33332	0.371338	1.36931	0.740925	0.685709	0.617921	0.370809	0.743687	uncharacterized protein
HPC2	342	0.218605	4.95984	1.59691	1.74558	1.00069	1.38792	0.434696	rna240	0.224985	0.872184	0.419305	0.88684	0.920065	#DIV/0!	#DIV/0!	#DIV/0!	#DIV/0!	NA	NA	NA	NA	cylicin-2
YBP1	344	2.68931	1.59734	1.04019	0.937845	0.82949	1.22155	0.162832	rna241	0.0891193	0.643426	0.661498	0.0479381	0.208917	2.48039	1.20745	1.05374	0.55965	0.0853296	0.997728	0.889324	0.686784	YAP1-binding protein 1
ATG12	346	2.18693	2.55845	1.17413	0.950644	1.29237	0.97144	0.722463	rna242	0.0181444	0.698143	0.91852	0.32535	0.984668	3.28974	1.2235	1.0472	2.51861	0.0264399	0.676682	0.962695	0.666672	autophagy-related protein 12
DUO1	347	1.13803	1.05326	1.07751	1.08875	1.06322	1.02455	0.864393	rna243	0.829336	0.888015	0.727508	0.717813	0.980545	0.770684	1.43291	1.28686	5.63402	0.367164	0.587671	0.884959	0.789366	DASH complex subunit DUO1
PYC2	348	1.65347	0.886641	1.03724	0.962138	0.672407	0.847471	0.444018	rna244	0.420481	0.720528	0.720966	0.0803505	0.524538	1.17344	0.97244	0.959303	0.498612	0.466123	0.221425	0.718962	0.522072	pyruvate carboxylase 2
SOH1	349	0.857856	0.931754	0.839929	0.942197	1.26817	1.2216	0.763147	rna245	0.225829	0.494199	0.741399	0.141598	0.676814	1.23074	1.09704	1.02015	1.36609	0.0427095	0.914034	0.895612	0.608677	mediator of RNA polymerase II transcription subunit 31
KLMA_R103	350	1	1	1	1	1	1	NA	rna246	NA	NA	NA	NA	NA	#DIV/0!	#DIV/0!	#DIV/0!	#DIV/0!	NA	NA	NA	0.812733	tRNA-Ala
RRN11	351	0.120519	0.312136	0.952602	0.415037	0.515894	0.609061	0.379903	rna247	0.0255783	0.87172	0.261505	0.190793	0.668358	0.336996	1.43986	0.845993	0.597401	0.0113573	0.829329	0.694325	0.805247	RNA polymerase I-specific transcription initiation factor RRN11
HRD1	352	7.80034	5.26563	2.7755	2.60483	2.65528	1.86898	0.0872475	rna248	0.00593286	0.0922761	0.0573664	0.0296785	0.0681343	2.43955	1.35263	1.17208	1.76218	0.00861043	0.713696	0.491126	0.684483	ERAD-associated E3 ubiquitin-protein ligase HRD1
KLMA_10258	353	2.65145	4.52617	1.92323	1.659	2.11944	1.22798	0.277641	rna249	0.00955637	0.143734	0.0647575	0.0454489	0.488613	2.13646	1.35539	1.11538	1.82321	0.036027	0.226444	0.584908	0.398228	OPA3-like protein
HTZ1	354	0.853443	0.698217	0.645741	1.14233	1.27731	0.796995	0.779304	rna250	0.0419606	0.444783	0.40568	0.127036	0.643309	0.493147	0.660837	1.02189	0.966611	0.0497444	0.0221436	0.619403	0.365689	histone H2A.Z
PLB	356	0.549414	0.696106	4.38811	0.718383	1.44054	3.55214	0.741548	rna251	0.016991	0.0349548	0.521403	0.203638	0.0583593	0.664021	5.63642	1.25208	3.80117	0.706035	0.0123543	0.431425	0.314272	lysophospholipase
TAF4	357	1.28495	0.955663	0.765367	1.00112	0.83551	0.67271	0.543297	rna252	0.0490156	0.486427	0.993421	0.102211	0.198584	1.13477	1.14434	1.06376	1.22433	0.011553	0.243486	0.398651	0.998797	transcription initiation factor TFIID subunit 4
RCL1	358	0.0524608	0.184312	0.607923	0.533542	0.54573	0.225131	0.278335	rna253	0.0211915	0.0621141	0.115029	0.164169	0.189812	0.171935	1.03294	0.795573	0.346106	0.0121758	0.737058	0.438843	0.969638	RNA 3'-terminal phosphate cyclase-like protein
MVP1	359	3.0581	2.62929	1.7239	1.12202	1.40874	2.15693	0.113621	rna254	0.00824326	0.206594	0.406741	0.11114	0.126756	1.94219	1.62709	1.13281	2.95099	0.0122659	0.0555092	0.454584	0.441889	sorting nexin MVP1
MDM12	360	1.33253	0.800279	1.08444	0.983401	0.990801	1.2397	0.628363	rna255	0.174279	0.8044	0.936023	0.931587	0.28827	1.22699	1.29887	1.05249	1.64166	0.0395182	0.179616	0.700382	0.522072	mitochondrial distribution and morphology protein 12
COQ10	361	0.747237	0.684982	1.08819	1.02022	1.0378	1.1898	0.61488	rna256	0.275393	0.790023	0.833053	0.893926	0.574859	0.710538	1.08288	0.987206	0.985471	0.384171	0.182659	0.97696	0.481516	coenzyme Q-binding protein COQ10
AIM34	362	2.14751	1.59084	0.468949	1.03859	0.757923	0.57016	0.31578	rna257	0.184549	0.108639	0.785357	0.0479882	0.198261	1.61789	0.710134	1.01444	1.38231	0.0170389	0.0188523	0.846834	0.959561	SAP super family
MIC17	363	0.760023	1.42568	1.4955	0.97475	1.00884	1.88706	0.215198	rna258	0.287178	0.127598	0.667562	0.970112	0.430752	1.14835	1.19194	0.893733	1.45649	0.183668	0.145935	0.501988	0.715575	mitochondrial intermembrane space cysteine motif-containing protein MIC17
TOP1	364	0.462487	0.590965	0.927712	0.875374	0.786347	1.12141	0.453242	rna259	0.0719477	0.868865	0.339173	0.0570927	0.895016	0.608717	0.892474	0.994909	1.12866	0.0339351	0.0775313	0.926685	0.763247	DNA topoisomerase 1
CDC5	366	0.611347	0.42591	0.281494	0.917305	0.543281	0.332772	0.547602	rna260	0.0127498	0.0371133	0.777856	0.059135	0.108869	0.446184	0.326065	0.941448	0.625397	0.0311941	0.014676	0.347494	0.499851	cell cycle serine/threonine-protein kinase CDC5/MSD2
RPB11	367	0.873921	1.091	0.767726	0.933021	0.87276	0.478244	0.854022	rna261	0.38829	0.49845	0.732921	0.235629	0.123912	1.20745	1.18011	0.94246	0.957327	0.145991	0.268946	0.677036	0.592669	DNA-directed RNA polymerase II subunit RPB11
SIN3	368	0.907684	0.728757	0.82725	1.02008	0.773333	0.988643	0.885557	rna262	0.0265998	0.361677	0.839135	0.0452463	0.98268	0.723122	0.913379	1.04041	0.962741	0.248766	0.0885687	0.802013	0.388558	transcriptional regulatory protein SIN3
PFA4	369	1.41024	0.843082	0.70113	0.886283	0.715812	0.691069	0.220525	rna263	0.454818	0.240331	0.192942	0.104109	0.5076	1.24346	0.95358	0.980039	0.968864	0.349404	0.0915051	0.881542	0.537247	palmitoyltransferase PFA4
KU70	370	2.04092	0.996122	0.966088	0.984895	1.12671	1.26955	0.221736	rna264	0.975409	0.80443	0.907877	0.547205	0.428004	1.49848	1.40277	1.02937	1.44386	0.0361941	0.0799013	0.707316	0.529523	ATP-dependent DNA helicase II subunit 1
NGL2	371	1.79928	1.2322	0.88131	0.903425	0.965315	1.27876	0.143106	rna265	0.0491307	0.647862	0.377439	0.414554	0.706939	1.48178	1.14932	1.01114	1.23945	0.0347452	0.531765	0.987996	0.441719	RNA exonuclease NGL2
MRPL33	372	1.36774	1.22664	0.835169	0.848907	0.801568	0.401735	0.806058	rna266	0.12894	0.681749	0.654527	0.331419	0.312777	1.92687	1.16076	0.960117	0.617374	0.136397	0.431955	0.961225	0.311575	54S ribosomal protein L33
KLMA_10277	373	1.77564	0.84657	0.224235	1.37965	0.684116	0.384985	0.818228	rna267	0.540648	0.0252907	0.654527	0.163722	0.119828	0.74354	0.363377	1.06683	0.873828	0.0752668	0.014676	0.617634	0.39093	hypothetical protein
DSS1	374	0.369693	0.440288	0.779105	0.604585	0.692562	0.689323	0.104046	rna268	0.0533547	0.349291	0.111655	0.212231	0.560706	0.586056	1.19052	0.862089	0.584715	0.0807395	0.84259	0.58226	0.781159	exoribonuclease II
NDI1	376	0.17326	0.148998	0.154436	0.919277	0.674198	0.485479	0.182218	rna269	0.00277496	0.032412	0.302379	0.0157918	0.102789	0.257019	0.284983	0.860009	0.503156	0.0233538	0.014676	0.292136	0.354827	rotenone-insensitive NADH-ubiquinone oxidoreductase
GTR1	377	1.5122	1.07493	0.857301	1.13262	1.07615	1.1028	0.607485	rna270	0.809597	0.313962	0.675851	0.74645	0.706939	0.947936	1.03751	1.04355	1.34412	0.377872	0.209878	0.813515	0.503258	GTP-binding protein GTR1
PTH1	378	0.781376	0.867102	0.670655	0.954104	0.697998	0.831444	0.550868	rna271	0.586348	0.191328	0.658577	0.162175	0.900163	1.22646	0.889734	0.880326	0.822312	0.0513924	0.087223	0.608055	0.437692	peptidyl-tRNA hydrolase
KLMA_R104	379	1	1	1.78907	1	1	0.95302	NA	rna272	NA	0.489911	NA	NA	0.984668	#DIV/0!	#DIV/0!	#DIV/0!	#DIV/0!	NA	NA	NA	0.812733	tRNA-Ser
PNO1	381	0.0345394	0.143489	0.590961	0.565222	0.557812	0.305985	0.134565	rna273	0.017234	0.167471	0.107304	0.0940046	0.168297	0.157509	1.01844	0.844413	0.32527	0.014181	0.825387	0.50412	0.967276	pre-rRNA-processing protein PNO1
MDM32	382	1.37726	1.43096	1.07767	0.776555	0.681374	0.657936	0.75217	rna274	0.0512513	0.842271	0.491999	0.0706643	0.198962	1.82572	1.53148	0.881373	0.831751	0.0800403	0.0472546	0.314953	0.475918	mitochondrial distribution and morphology protein 32
SPP2	383	1.09307	0.640091	0.683324	0.868663	0.73621	0.539719	0.924327	rna275	0.142528	0.360465	0.575474	0.131101	0.177342	1.11784	1.03307	0.966227	1.68159	0.969025	0.788924	0.952425	0.869489	hypothetical protein
SHE9	384	1.74449	1.02711	0.770867	0.822174	0.842922	0.797991	0.366062	rna276	0.787937	0.580008	0.437634	0.0497383	0.142437	1.60958	1.34489	0.991783	1.22656	0.030937	0.0532736	0.818661	0.529523	uncharacterized protein
RPT3	385	1.92272	2.05593	1.78372	1.19285	1.3991	2.46617	0.190232	rna277	0.0144634	0.0456166	0.147555	0.0917892	0.0493882	1.73947	1.57243	1.19994	2.15923	0.00771968	0.100089	0.15598	0.503439	uncharacterized protein
SMP3	386	0.908197	0.469583	0.50466	1.07529	0.732839	0.425178	0.918909	rna278	0.117553	0.27858	0.821349	0.425232	0.25027	0.425776	0.796768	0.91411	1.10428	0.0289214	0.0971345	0.453651	0.871088	GPI mannosyltransferase 4
SXM1	387	0.769113	0.674581	0.914441	0.955263	0.801055	0.950457	0.503631	rna279	0.0118566	0.714302	0.577927	0.0284938	0.908165	0.725644	0.881156	1.0147	0.806622	0.0349558	0.0344583	0.947939	0.462515	uncharacterized protein
NCB2	388	0.733646	1.04721	1.21099	1.03528	1.13592	1.27633	0.713669	rna280	0.735579	0.481776	0.824718	0.110201	0.743453	0.87117	1.11273	1.02962	1.32442	0.993248	0.262739	0.735191	0.977935	negative cofactor 2 complex subunit beta
UTP5	389	0.119613	0.216164	0.423521	0.636763	0.624038	0.360107	0.137216	rna281	0.0303926	0.129745	0.10255	0.106283	0.266437	0.174516	0.881789	0.825994	0.399658	0.00930306	0.390674	0.437017	0.818474	U3 small nucleolar RNA-associated protein 5
HPT1	390	1.22	0.593	0.357077	0.917499	0.956607	0.299614	0.813721	rna282	0.0320702	0.056655	0.593413	0.795329	0.139508	16.9246	0.134872	3.701	0.595321	0.0539076	0.343117	0.757567	0.754944	hypoxanthine-guanine phosphoribosyltransferase
MCH2	391	0.576775	0.840286	0.830336	1.82741	2.18031	3.19909	0.483039	rna283	0.0410165	0.544262	0.0728963	0.0284938	0.108869	0.603657	0.923483	0.921226	2.27976	0.825882	0.907365	0.965149	0.415889	probable transporter MCH2
KLMA_10296	392	5.94442	2.99749	0.815605	1.32456	1.44211	1.93456	0.182218	rna284	0.0107221	0.136763	0.363053	0.110536	0.0552811	5.43394	1.31736	1.28302	1.49576	0.0324094	0.93541	0.575332	0.66372	uncharacterized protein
URH1	393	0.453036	0.398067	0.688187	0.686047	0.855416	2.11554	0.648318	rna285	0.0218036	0.0691919	0.126805	0.328051	0.0919863	0.890736	1.09188	1.1301	3.09284	0.740942	0.86789	0.545493	0.373774	uridine nucleosidase
DIT2	394	2.96477	3.05824	3.35325	0.927761	1.12475	1.22276	0.242297	rna286	0.00699555	0.0291179	0.669755	0.310578	0.243862	5.23855	5.59947	1.12788	1.21949	0.0103265	0.0271758	0.71912	0.887157	cytochrome P450-DIT2
DIT1	395	3.22698	3.16096	7.95443	0.834304	0.830973	1.71893	0.266484	rna287	0.00817324	0.0183775	0.533	0.247995	0.467374	3.96162	8.37292	1.13045	0.774785	0.0431922	0.0295652	0.566317	0.781159	spore wall maturation protein DIT1
RPB7	396	0.0226792	0.0150196	0.0167409	1.0056	0.892183	1.08715	0.067805	rna288	0.00593286	0.00377113	0.978097	0.345365	0.755863	0.880713	1.04682	1.06057	0.949668	0.548931	0.671379	0.834868	0.376436	DNA-directed RNA polymerase II subunit RPB7
MRPL44	397	1.28727	1.04281	1.4933	0.804645	0.890721	0.860368	0.786538	rna289	0.634826	0.131556	0.415053	0.497924	0.707931	1.76718	0.991839	0.919257	0.563999	0.0959376	0.239845	0.807041	0.314272	hypothetical protein
RRP36	398	0.408749	0.323954	0.407021	0.590083	0.536316	0.235563	0.378439	rna290	0.0213399	0.135069	0.0611863	0.145132	0.0862928	0.446975	0.921756	0.86321	0.489445	0.050894	0.733778	0.455469	0.991267	uncharacterized protein
RDL2	399	0.311906	0.322026	0.619863	0.865785	0.882037	1.01634	0.390994	rna291	0.0106011	0.222981	0.200044	0.318981	0.965295	0.42999	0.876279	0.995845	1.06264	0.0858604	0.103484	0.932802	0.832546	putative thiosulfate sulfurtransferase FMP31
RDL1	400	1.74395	3.96719	3.01226	0.905361	1.37615	1.50394	0.55793	rna292	0.0353576	0.165711	0.69429	0.198022	0.802535	1.42338	1.42152	0.978553	2.09277	0.0214684	0.0586454	0.931392	0.468996	uncharacterized protein
KLMA_10305	401	2.06438	1.88059	1.26696	1.08435	1.39657	1.17907	0.168675	rna293	0.00869778	0.283903	0.586925	0.0184756	0.392031	1.90048	1.08366	1.02278	1.22129	0.0254257	0.873087	0.864842	0.912405	uncharacterized protein
MRE11	402	2.45988	1.2985	0.874154	0.958867	0.869129	0.857416	0.104046	rna294	0.296225	0.690334	0.820763	0.464352	0.871187	1.85591	0.903443	1.02165	1.03371	0.0229849	0.159758	0.946075	0.534098	double-strand break repair protein MRE11
PLP2	403	1.2462	1.31616	1.67219	1.36861	1.49969	1.82601	0.77747	rna295	0.0159163	0.124791	0.21079	0.0305956	0.0986345	0.915452	1.40883	1.07466	1.39344	0.438797	0.0876067	0.779273	0.894773	phosducin-like protein 2
UBP8	404	0.42107	0.759632	0.87813	0.912681	0.98776	1.07166	0.153137	rna296	0.0964879	0.728873	0.236761	0.945405	0.866488	0.765863	1.15853	1.0946	1.42376	0.81663	0.263596	0.254333	0.878669	ubiquitin carboxyl-terminal hydrolase 8
FSH2	405	0.227858	0.301922	0.721406	0.874909	1.13518	0.77759	0.121803	rna297	0.0455201	0.272495	0.468603	0.353163	0.643925	0.382996	0.725132	1.12577	0.899162	0.0393643	0.0334054	0.264711	0.722383	family of serine hydrolases 2
FSH3	406	1.27815	1.24109	1.46155	0.792359	1.08392	1.54776	0.672932	rna298	0.249278	0.165706	0.222006	0.475037	0.109992	1.30613	1.29772	1.05949	1.66811	0.0286504	0.0738968	0.280572	0.343088	family of serine hydrolases 3
FMP42	407	1.05546	0.906071	0.841392	1.07343	0.968367	1.11176	0.96079	rna299	0.400307	0.357458	0.81645	0.656507	0.818331	0.867167	0.812998	1.08775	1.17031	0.272584	0.0379764	0.450853	0.826076	protein FMP42
KLMA_10312	408	1.29144	0.84747	0.598157	0.998308	0.83718	0.557299	0.694009	rna300	0.395141	0.332713	0.991594	0.351972	0.376831	0.758385	1.24332	0.988759	1.08171	0.239644	0.0879586	0.895741	0.523748	transcriptional repressor Rfm1
ERG8	409	1.33268	1.05589	0.853558	0.979829	0.877603	1.54257	0.633686	rna301	0.550855	0.640143	0.767201	0.234376	0.440308	1.14681	1.18927	1.0862	1.59982	0.0440824	0.730527	0.454584	0.587981	phosphomevalonate kinase
KLMA_10314	410	2.40109	1.53827	1.45935	1.05972	1.10043	1.3204	0.239905	rna302	0.0189731	0.174182	0.540514	0.286219	0.492262	1.49405	1.24933	1.04092	1.19768	0.116926	0.243594	0.852918	0.904095	silent chromatin protein ESC1
TRS130	412	1.11312	0.976571	0.988432	0.880307	0.901135	1.07903	0.834066	rna303	0.792834	0.956549	0.0723186	0.243575	0.869942	0.987019	1.28454	0.971191	1.2899	0.689975	0.993832	0.747266	0.84095	transport protein particle complex II subunit
HEM4	413	0.411199	0.544441	0.578129	0.894833	0.957627	1.00128	0.280094	rna304	0.0276	0.350328	0.637343	0.725393	0.998411	0.699714	0.928087	1.04399	1.33907	0.420938	0.456209	0.864842	0.882324	uroporphyrinogen-III synthase
GUA1	414	0.371794	0.160172	0.601166	1.05692	0.911852	0.603624	0.182959	rna305	0.0179471	0.104563	0.514802	0.131796	0.353208	0.475443	0.707935	1.20648	0.551518	0.0246295	0.042259	0.251671	0.73362	GMP synthase
KLMA_10318	416	0.98428	1.11444	1.05005	1.02287	1.124	1.08978	0.957001	rna306	0.631274	0.772197	0.85224	0.505696	0.839733	1.13389	1.31868	1.03311	1.41259	0.0769653	0.0117717	0.888811	0.41583	RNA recognition motif domain-containing protein
SKY1	418	0.940623	1.22839	1.19163	0.956368	0.907623	1.50638	0.875251	rna307	0.0771708	0.384743	0.651075	0.337961	0.277121	1.16624	1.43715	1.09803	1.52263	0.0588583	0.0276092	0.398651	0.518141	serine/threonine-protein kinase SKY1
GAS3	420	1.22524	0.664525	0.450922	0.816946	0.675038	0.481107	0.55963	rna308	0.0847427	0.0411828	0.139014	0.0780467	0.0828078	0.883265	0.575895	0.896159	0.750345	0.344357	0.0280482	0.472696	0.521713	probable 1%2C3-beta-glucanosyltransferase GAS3
DNAJA1	421	4.14148	2.95261	3.25666	4.04157	3.45156	3.83134	0.157742	rna309	0.0205916	0.0411828	0.058364	0.0281456	0.0694833	1.05699	1.01087	1.09069	1.80304	0.294032	0.550048	0.620414	0.754944	dnaJ-related protein SCJ1
CAF20	422	0.936861	0.491591	0.456993	1.03005	0.714081	0.561298	0.942574	rna310	0.0358926	0.0711947	0.902531	0.0711212	0.205767	0.593744	0.502779	1.00965	0.636992	0.0199773	0.035645	0.961874	0.311912	hypothetical protein
MTG2	423	2.05669	1.1413	1.33393	0.960557	1.02151	1.52442	0.336397	rna311	0.120021	0.0856574	0.628972	0.786378	0.398122	1.10543	1.06087	1.03121	1.12205	0.0837266	0.336923	0.964979	0.479769	GTPase MTG2
KLMA_10324	424	0.962781	0.706637	0.580759	0.828326	0.901141	0.741418	0.941433	rna312	0.0498054	0.145871	0.352713	0.328669	0.382385	0.83174	0.816608	1.01909	0.988507	0.470268	0.0660875	0.914711	0.40894	THO complex subunit THP2
CDC23	425	1.12834	0.842061	1.01107	0.906272	0.966362	1.14501	0.879671	rna313	0.18863	0.956549	0.630511	0.80746	0.788482	0.94705	1.07047	0.985783	1.31006	0.447971	0.400444	0.870052	0.45935	anaphase-promoting complex subunit CDC23
PRP8	426	0.973597	0.836935	1.26918	1.03161	0.928584	1.45659	0.978355	rna314	0.0891305	0.264377	0.729057	0.296029	0.302726	0.462008	0.624323	0.829012	0.712938	0.451329	0.2721	0.849513	0.643298	pre-mRNA-splicing factor 8
KLMA_10327	427	1.11765	1.01393	0.614803	0.937871	1.09689	0.884136	0.876179	rna315	0.941865	0.38843	0.757156	0.401663	0.921522	1.0378	1.12154	1.06697	1.44648	0.632927	0.496474	0.792049	0.373774	hypothetical protein
DNA2	428	0.765189	2.46058	1.19699	0.986174	1.84349	2.04457	0.396655	rna316	0.283896	0.665727	0.859429	0.409	0.205488	0.748977	1.20932	1.07424	1.94247	0.861554	0.291212	0.576072	0.460857	DNA replication ATP-dependent helicase DNA2
KLMA_10329	430	0.970708	0.78913	0.513099	0.884339	0.714521	0.694632	0.961251	rna317	0.0450994	0.0847183	0.150547	0.0479299	0.142124	0.923423	0.866681	1.10916	2.83307	0.152185	0.554105	0.686627	0.452332	RNA recognition motif domain-containing protein
MGA1	431	0.366454	0.535551	0.843655	0.987455	0.930451	0.857266	0.221736	rna318	0.0296339	0.463476	0.921803	0.578975	0.766414	0.438153	0.652693	1.09803	0.706838	0.0723821	0.0334054	0.758414	0.487962	uncharacterized protein
SOL3	432	1.29308	1.62481	1.31813	0.98015	1.04314	1.51198	0.611247	rna319	0.0506574	0.059647	0.896004	0.788102	0.0993145	8.4678	0.353401	6.14214	0.303747	0.124622	0.756311	0.802013	0.581139	6-phosphogluconolactonase 3
CPD1	433	0.882651	1.98291	1.80806	1.07822	1.53024	1.91564	0.875715	rna320	0.0799077	0.0704422	0.752562	0.22411	0.391253	25.6136	2.61628	2.33333	4.46512	0.149778	0.342443	0.888561	0.70506	2'%2C3'-cyclic-nucleotide 3'-phosphodiesterase
TDS4	434	1.43057	1.42545	1.30077	1.10952	1.20306	1.58063	0.48258	rna321	0.107914	0.367159	0.441321	0.342886	0.236072	1.53125	1.71487	1.29777	1.5548	0.112974	0.0565454	0.367032	0.684535	transcription factor IIIB 70 kDa subunit
SDA1	435	0.0364351	0.103847	1.16253	0.58832	0.599945	0.69157	0.0872475	rna322	0.0263456	0.794209	0.150547	0.0497932	0.449841	0.135863	1.7112	0.855876	0.317569	0.398055	0.108838	0.757655	0.867533	protein SDA1
LSC2	436	1.06584	1.22825	0.638885	1.16583	1.07379	1.09366	0.976609	rna323	0.480897	0.194218	0.604509	0.814427	0.701837	0.0571681	6.67518	0.169548	1.11182	0.802163	0.521864	0.604805	0.882324	succinyl-CoA ligase [ADP-forming] subunit beta
FMP43	437	0.299028	0.201122	0.115295	0.58641	0.466529	0.296996	0.164636	rna324	0.0259461	0.0640321	0.0902257	0.0775667	0.0962362	0.011741	0.0199031	0.0411495	0	0.984031	0.660264	0.645616	0.763247	UPF0041 protein FMP43
YAP1801	438	1.91992	2.33642	1.70272	1.08088	1.3035	1.63179	0.37898	rna325	0.0153107	0.0718166	0.401801	0.198022	0.0671494	1.55465	1.00008	0.996298	0.688502	0.351898	0.435436	0.970646	0.53253	clathrin coat assembly protein AP180A
PFK1	439	4.35626	1.99774	1.74608	0.925007	0.862052	1.57615	0.0944217	rna326	0.0920898	0.0623332	0.468603	0.395798	0.108046	2.45607	2.1167	0.993863	1.86433	0.0359106	0.0262437	0.956884	0.53253	6-phosphofructokinase subunit alpha
LCB3	440	2.028	1.24719	1.38316	1.33586	1.3399	1.9754	0.415387	rna327	0.241331	0.300255	0.313448	0.13692	0.12519	0.859726	0.962316	1.06841	1.05952	0.521582	0.822925	0.520553	0.99706	dihydrosphingosine 1-phosphate phosphatase LCB3
DYN1	441	0.467201	0.484192	0.556155	0.958739	0.853692	1.0042	0.190925	rna328	0.0252064	0.0711947	0.743467	0.15924	0.991573	0.516414	0.688478	1.04484	1.07588	0.0391239	0.0211989	0.78021	0.821898	dynein heavy chain
RHO4	442	0.359024	0.562483	0.65393	1.36852	1.16533	0.895125	0.517934	rna329	0.0628905	0.159319	0.571339	0.262431	0.701425	0.389156	0.663224	0.947193	0.91458	0.152912	0.106199	0.880255	0.311912	GTP-binding protein RHO4
TRM2	443	0.0510209	0.188813	0.539423	0.74964	0.59596	0.385899	0.165885	rna330	0.0156478	0.0659995	0.26334	0.0630526	0.225878	0.407782	0.0412792	0.612788	0.0243083	0.531318	0.586685	0.997495	0.966884	tRNA (uracil-5-)-methyltransferase
KLMA_10346	444	1.07892	0.753576	1.0213	0.982487	1.12192	1.38339	0.934819	rna331	0.0903144	0.982861	0.917017	0.637553	0.881375	#DIV/0!	#DIV/0!	#DIV/0!	#DIV/0!	NA	NA	NA	NA	hypothetical protein
GLG1	445	1.5989	1.46286	1.7307	1.31837	1.13746	2.96793	0.477997	rna332	0.0657381	0.50147	0.363053	0.375194	0.19884	18.5277	6.02586	0.944027	22.3945	0.0548003	0.0381834	0.881542	0.983719	glycogenin GT 8 family protein
TIF1	446	0.750169	0.517347	0.879324	1.10604	1.05646	1.20778	0.220525	rna333	0.0272334	0.287263	0.138865	0.416262	0.104082	1.29516	0.889307	0.934482	1.51792	0.438323	0.961588	0.728026	0.973438	ATP-dependent RNA helicase eIF4A
UTP30	447	0.110364	0.19414	0.557574	0.611964	0.658451	0.250721	0.18259	rna334	0.0196103	0.0793114	0.122094	0.126254	0.0894835	0.103804	2.49663	0.603087	0.191947	0.164682	0.223876	0.653735	0.737454	ribosome biogenesis protein UTP30
YUR1	448	1.19461	1.08187	1.07655	1.08199	1.2706	1.27085	0.760217	rna335	0.583819	0.846525	0.48089	0.139157	0.212859	0.984042	1.59695	0.749034	1.95478	0.860108	0.165348	0.62759	0.844255	probable mannosyltransferase YUR1
RPB4	449	0.836004	0.93581	1.49347	0.996009	0.996137	1.25184	0.602418	rna336	0.131019	0.110315	0.976526	0.972367	0.396986	18.5873	8.65	0.0873016	2.16667	0.740438	0.760019	0.398651	0.64742	DNA-directed RNA polymerase II subunit RPB4
YAK1	451	11.4801	2.00012	0.339356	3.17077	1.02671	0.00921879	0.677855	rna337	0.0129251	0.879044	0.560374	0.775853	0.157528	3.95585	5.34939	0.985019	4.76866	0.522935	0.119424	0.961874	0.93279	dual specificity protein kinase YAK1
TIM17	452	0.798415	0.903666	0.786668	0.93939	0.865172	0.50126	0.788759	rna338	0.638125	0.233964	0.793108	0.0740052	0.237532	1.14903	0.914709	0.934589	0.645505	0.599484	0.210469	0.700834	0.452332	mitochondrial import inner membrane translocase subunit TIM17
KLMA_10355	453	1.38611	4.43426	7.79772	0.855056	1.14883	14.1612	0.750709	rna339	0.0354312	0.188706	0.802286	0.832241	0.230275	3.0688	2.81545	1.1386	10.8046	0.0272892	0.0571898	0.548329	0.831181	hypothetical protein
BIO2	454	2.76517	4.29708	2.09557	1.43561	1.69897	1.57466	0.43645	rna340	0.00939581	0.0831777	0.245753	0.046763	0.283646	1.49154	1.23828	1.05685	1.77935	0.00869362	0.379055	0.714436	0.315243	biotin synthase
SFH5	455	0.810511	1.29477	1.32199	1.02273	0.913643	0.820834	0.656225	rna341	0.0289702	0.0903038	0.851388	0.533193	0.76673	1.18183	1.11701	1.03992	1.14568	0.725745	0.862456	0.859142	0.643298	phosphatidylinositol transfer protein SFH5
KLMA_10358	456	4.2361	3.48473	1.77885	1.12908	1.15406	1.6912	0.332165	rna342	0.00783219	0.283757	0.77024	0.436607	0.422916	3.19511	1.60235	1.14781	2.75096	0.00607833	0.125422	0.514716	0.781159	hypothetical protein
KLMA_10359	457	1.63323	1.98237	1.37211	1.34561	1.68387	1.52196	0.597005	rna343	0.0257203	0.256429	0.145105	0.0894066	0.285273	1.67339	1.35516	1.17735	1.73485	0.0246678	0.0965034	0.26435	0.40894	uncharacterized protein
TFA2	458	1.44923	1.53149	0.921182	1.11899	1.05581	1.08155	0.489519	rna344	0.0365957	0.804004	0.428068	0.793659	0.610491	1.05362	1.01953	1.05138	1.23988	0.458486	0.222253	0.674737	0.707494	transcription initiation factor IIE subunit beta
RPA34	459	0.11047	0.129222	0.503201	0.628226	0.57211	0.369498	0.134565	rna345	0.0130667	0.0714456	0.108083	0.0362583	0.061849	0.254654	0.969823	0.908009	0.518791	0.0203526	0.650637	0.525999	0.69717	DNA-directed RNA polymerase I subunit RPA34
LAS1	460	0.286938	0.28698	0.897388	0.791194	0.721003	0.72869	0.0860735	rna346	0.0245686	0.73744	0.227464	0.181128	0.479502	0.345917	0.993569	0.937943	0.547824	0.00869362	0.659003	0.757655	0.723701	protein LAS1
OAF3	461	2.51134	1.89239	1.85469	1.35974	1.43525	1.73039	0.164849	rna347	0.01579	0.198096	0.176307	0.0523157	0.382385	1.4334	1.2188	1.09746	1.17597	0.156184	0.158238	0.462592	0.534098	uncharacterized protein
DAS1	462	3.2136	1.84525	1.6421	1.49753	1.13881	1.31825	0.137216	rna348	0.0253978	0.280984	0.105631	0.572236	0.67874	1.83232	1.43652	1.21711	1.73689	0.015661	0.0553709	0.299561	0.981977	uncharacterized protein
KLMA_R105	463	1.24486	0.603127	1.22457	1.01641	0.898569	0.617284	0.893032	rna349	0.146102	0.661639	0.978097	0.671668	0.16349	1.51587	1.2339	1.40983	1.61797	0.943291	0.709274	0.757655	0.787879	tRNA-Leu
PAM17	464	0.597159	0.741462	1.01783	1.13098	1.13891	1.255	0.788425	rna350	0.0376085	0.895125	0.567619	0.189706	0.493333	0.766319	0.89344	1.08845	1.11783	0.517466	0.253674	0.371218	0.827531	presequence translocated-associated motor subunit PAM17
KLMA_10366	465	0.664729	0.751034	0.860209	1.01286	0.767831	0.530926	0.813721	rna351	0.190852	0.625735	0.979151	0.185961	0.473769	0.552038	0.688037	0.932766	0.686594	0.0119157	0.0381834	0.527711	0.605406	hypothetical protein
KLMA_10367	466	0.448003	0.917376	0.749444	1.25387	0.879154	0.525904	0.576934	rna352	0.751157	0.496626	0.143608	0.622636	0.199164	0.656072	0.727114	0.902659	0.784389	0.0457813	0.047719	0.547865	0.839488	hypothetical protein
RIM1	467	0.957963	1.31159	1.12237	1.18103	1.58816	1.12602	0.976173	rna353	0.0585742	0.532904	0.634718	0.0605059	0.835112	0.891133	0.716736	1.05566	0.920151	0.703635	0.161371	0.653735	0.591574	single-stranded DNA-binding protein RIM1
GON7	468	0.716151	0.864611	1.49198	1.19199	1.35122	1.28878	0.359236	rna354	0.225753	0.349756	0.319532	0.107305	0.580699	0.834069	1.08516	1.04181	1.1513	0.65564	0.0306402	0.740652	0.586746	protein GON7
FEN2	469	2.42886	3.43926	4.43758	2.65154	2.99057	4.67417	0.237605	rna10	0.0105534	0.0480883	0.0573664	0.037447	0.0504348	0.744035	0.912251	0.919743	0.881981	0.0148302	0.344349	0.417315	0.748175	probable transporter SEO1
MNN11	471	1.07106	1.01484	1.31696	1.09182	1.27184	1.61959	0.704771	rna356	0.861726	0.132894	0.165312	0.027206	0.0671494	0.78201	1.08064	1.03583	1.4582	0.644793	0.94865	0.515753	0.581139	probable alpha-1%2C6-mannosyltransferase MNN11
KLMA_10372	472	0.852269	0.87423	1.78985	1.26169	1.53583	1.95199	0.876542	rna357	0.649588	0.114918	0.510109	0.0360574	0.158662	0.711824	2.24513	1.20014	3.15811	0.69663	0.0195473	0.292136	0.589694	uncharacterized protein
ATP12	473	0.65251	0.662167	0.777661	0.91479	0.984307	0.600989	0.220525	rna358	0.127001	0.271922	0.365353	0.828121	0.193818	0.737297	0.884966	0.944262	0.730614	0.0567922	0.161371	0.517182	0.691824	protein ATP12
PFD1	474	0.867431	1.06739	0.984151	1.05673	1.16776	0.859072	0.83288	rna359	0.516859	0.956549	0.692574	0.188472	0.753314	0.855531	1.05041	0.973503	1.11242	0.698307	0.493347	0.940337	0.943862	prefoldin subunit 1
ATG27	475	1.55437	1.27867	1.16489	1.11081	1.10882	1.58414	0.488355	rna360	0.0350089	0.614439	0.446363	0.284329	0.242262	1.18674	1.11468	1.06471	1.8849	0.045228	0.099745	0.274681	0.398891	autophagy-related protein 27
RPL17B	476	0.697315	0.381951	0.725701	1.08573	1.12988	0.767807	0.224742	rna361	0.0128359	0.059647	0.201183	0.0944479	0.128177	0.604511	0.629518	0.981672	0.555512	0.0210049	0.0178581	0.765043	0.359246	ribosomal 60S subunit protein L17
COY1	477	2.15435	1.55103	1.05878	1.03458	1.00992	1.02651	0.218221	rna362	0.0140986	0.851091	0.505323	0.91745	0.867789	1.90661	1.45796	1.15708	1.68659	0.0191083	0.0359512	0.533745	0.910041	protein CASP
SWI3	478	0.613529	0.544336	0.701563	0.906142	0.770062	0.802629	0.116009	rna363	0.00707065	0.411047	0.352713	0.0607238	0.387628	0.681343	0.866158	1.01394	1.09547	0.106709	0.014676	0.984653	0.945534	RSC chromatin remodeling complex subunit RSC8
KRE9	482	0.313326	0.615744	2.11928	1.10772	1.96006	2.19375	0.359839	rna364	0.222367	0.0472748	0.506778	0.0335925	0.0629741	0.691503	2.43687	1.39874	3.3608	0.526919	0.0118046	0.178071	0.40894	cell wall synthesis protein KRE9
RFA3	483	1.24487	1.12518	1.11482	1.27717	1.16401	0.790957	0.886849	rna365	0.594258	0.777956	0.571241	0.10766	0.598551	0.657266	0.913464	1.03766	1.05804	0.27387	0.489938	0.743987	0.928534	replication factor A protein 3
STE3	486	0.876096	3.28092	0.904902	1.31908	0.799921	0.754483	0.89626	rna366	0.00778967	0.858747	0.319755	0.109023	0.650764	1.18592	0.710983	1.02997	1.24454	0.0803561	0.114208	0.892493	0.821102	pheromone a factor receptor
SET2	487	0.945259	0.69035	0.85894	0.936972	0.81801	1.1016	0.6255	rna367	0.0366775	0.675412	0.531817	0.0492393	0.848554	0.685236	0.972865	0.976355	1.01009	0.117672	0.185162	0.770011	0.763247	histone-lysine N-methyltransferase
LST4	488	1.15344	0.928401	1.21495	0.941374	0.964189	1.10379	0.843761	rna368	0.20306	0.272529	0.754669	0.605239	0.487228	1.06501	1.40156	1.05647	1.44732	0.077785	0.0825323	0.808921	0.758558	protein LST4
ZRT3	489	1.36662	1.79309	1.23539	0.912237	1.44489	1.12818	0.643536	rna369	0.102682	0.420915	0.669566	0.17624	0.598551	1.55134	1.43044	1.09417	1.85832	0.0113764	0.0337118	0.280572	0.741831	zinc-regulated transporter 3
TPO5	490	1.68347	1.19059	1.28557	1.76609	1.43998	1.5305	0.121803	rna370	0.227722	0.134361	0.048568	0.0750939	0.189812	0.737054	0.957979	1.0215	1.0799	0.0226217	0.409069	0.73166	0.455367	polyamine transporter TPO5
SNU114	491	1.36475	1.22067	1.41863	1.13638	1.13976	1.17523	0.512392	rna371	0.220658	0.0349255	0.175731	0.504673	0.492821	0.865158	1.24657	0.976192	1.19388	0.429582	0.264899	0.803622	0.540942	U5 small nuclear ribonucleoprotein component
EBP2	492	0.0472954	0.117042	0.502405	0.610805	0.571615	0.286148	0.173879	rna372	0.0238587	0.155148	0.110767	0.0548936	0.114108	0.153031	1.05961	0.884124	0.371348	0.00666397	0.959084	0.559489	0.998797	rRNA-processing protein EBP2
FPS1	493	0.925934	1.40471	1.29895	1.06421	1.20827	1.38065	0.884095	rna373	0.0477383	0.110187	0.571241	0.248201	0.242791	1.03519	1.01696	1.0484	1.10099	0.321848	0.630568	0.456975	0.32752	farnesyl pyrophosphate synthetase
QCR8	494	0.283982	0.331659	0.500987	0.883591	0.798697	0.682101	0.126943	rna374	0.00735434	0.0329913	0.269781	0.13437	0.201316	0.4387	0.822263	0.950231	0.834413	0.0456087	0.0725668	0.653735	0.321879	cytochrome b-c1 complex subunit 8
NNK1	495	2.19728	1.24074	0.80496	1.23184	1.09823	0.883363	0.550198	rna375	0.131166	0.54865	0.319755	0.378694	0.793503	1.57125	0.978085	1.08251	1.28404	0.117421	0.5216	0.840696	0.843273	protein kinase
rplN	496	1.15073	1.22519	1.0533	0.890406	0.781899	0.508593	0.84898	rna376	0.12735	0.853514	0.363053	0.0724956	0.0980601	1.75508	1.18889	0.946581	0.658189	0.059153	0.0578389	0.863123	0.304634	54S ribosomal protein L38
KLMA_10393	497	0.122969	0.637422	1.25243	1.10263	1.11435	1.54804	0.139112	rna377	0.0525473	0.349673	0.699906	0.530582	0.442092	0.280685	0.826897	1.03833	1.30178	0.0283578	0.326584	0.881542	0.409113	lrgB super family
KLMA_R106	498	1	1	0.951706	1	1	1	NA	rna378	NA	0.956549	NA	NA	NA	0	0.453278	0.226033	0.763741	0.341389	0.872744	0.652526	0.595735	tRNA-Lys
GAP1	499	1.02213	1.13367	0.845147	1.50071	0.984782	0.979095	0.978789	rna379	0.563458	0.475506	0.147555	0.961227	0.984668	0.418825	0.763452	1.28905	1.46851	0.0247554	0.0355731	0.306476	0.511326	general amino-acid permease GAP1
KLMA_10395	501	1.35771	1.43684	1.44234	1.03643	1.46695	2.11803	0.791976	rna380	0.0683214	0.271922	0.792358	0.114269	0.209872	1.1184	1.08243	1.14935	1.82469	0.0510194	0.166066	0.348774	0.361701	matE super family
YNG2	502	0.465018	0.97564	0.759637	0.832757	0.899152	0.666297	0.398402	rna381	0.945894	0.331907	0.484184	0.272947	0.596539	0.552356	1.49698	0.971869	1.39365	0.134715	0.0229523	0.900729	0.523748	chromatin modification-related protein YNG2
KLMA_10397	510	1.6827	0.969315	1.29958	0.847343	0.891102	1.79654	0.411016	rna382	0.890604	0.197162	0.51958	0.636734	0.0432673	1.14159	1.4079	0.95922	1.44107	0.0289563	0.16378	0.428	0.72908	uncharacterized protein
RIM21	511	0.978044	0.734833	0.422185	1.14404	1.13082	1.05106	0.980035	rna383	0.322816	0.0891485	0.620353	0.703415	0.960896	0.819132	0.860474	0.960986	1.42169	0.349498	0.270383	0.827085	0.716494	pH-response regulator protein palH/RIM21
MSB3	512	2.10456	1.44438	1.57942	1.1902	1.38573	1.8103	0.104046	rna384	0.0258462	0.148484	0.103	0.0633239	0.155378	1.3702	1.3819	1.09127	2.21438	0.0275386	0.0540063	0.469447	0.411055	GTPase-activating protein GYP3
MDY2	513	1.9312	3.04595	2.52552	1.55522	2.16644	2.42711	0.221614	rna385	0.016991	0.0905916	0.198612	0.0583356	0.224241	1.39245	1.33403	1.01379	1.72982	0.142742	0.149726	0.797246	0.660515	ubiquitin-like protein MDY2
ERF4	515	0.677995	1.0151	0.706602	0.791102	0.978933	1.07101	0.874095	rna386	0.897689	0.677259	0.737423	0.926791	0.505955	0.917923	17.9701	0.572167	17.0484	0.864476	0.686972	0.709827	0.781159	ras modification protein ERF4
TGL4	516	2.07836	2.21026	2.2232	1.37283	1.6435	2.03906	0.318393	rna387	0.00739412	0.0472748	0.249591	0.0942114	0.167489	1.31959	0.755764	1.04507	2.64422	0.82552	0.596538	0.761944	0.866878	lipase 5
DIA2	517	2.86119	1.23746	0.865038	0.800292	0.935858	0.818855	0.208175	rna388	0.130345	0.507722	0.245795	0.419687	0.509499	1.64287	1.24052	1.02032	1.16781	0.0801321	0.0934948	0.881445	0.641277	protein DIA2
ATX2	518	2.11588	1.45881	1.19117	1.24751	1.38032	1.81426	0.499967	rna389	0.116504	0.345173	0.321914	0.147008	0.140277	1.54087	0.989579	0.898411	1.06411	0.139599	0.873087	0.62759	0.972915	zinc/iron permease
KLMA_10405	519	0.032555	0.18525	0.479143	0.52225	0.585905	0.298062	0.251923	rna390	0.0153062	0.069618	0.148797	0.100186	0.163334	0.219465	0.954998	0.889092	0.398525	0.0139744	0.925128	0.66084	0.684535	bud site selection protein 21
TVP38	520	2.4012	2.48522	1.37594	1.26389	1.96916	1.74344	0.264749	rna391	0.0274095	0.508227	0.167934	0.0500761	0.499533	1.35715	1.45612	1.02914	1.83981	0.163786	0.213723	0.984921	0.988175	Golgi apparatus membrane protein TVP38
RTS2	521	0.505303	0.578392	0.666873	0.654053	0.836082	0.565477	0.627203	rna392	0.0978751	0.327486	0.387229	0.461458	0.349864	0.444379	1.3278	0.868932	1.00901	0.0122659	0.136364	0.650728	0.892946	zinc finger protein RTS2
OMA1	522	0.713224	0.697633	1.33557	0.795317	0.926854	1.61022	0.241392	rna393	0.0875448	0.192841	0.127183	0.674356	0.341146	0.902871	1.55966	0.978936	1.68163	0.553366	0.0547179	0.859017	0.401831	mitochondrial metalloendopeptidase OMA1
PRP16	523	0.810645	0.768375	0.926845	0.92736	0.808749	1.35206	0.532162	rna394	0.101706	0.734173	0.414523	0.0589778	0.578353	0.963488	1.03301	0.976868	1.24066	0.363724	0.121996	0.472696	0.7232	pre-mRNA-splicing factor ATP-dependent RNA helicase PRP16
MRPL20	526	1.23842	1.13857	1.04351	0.971827	0.839555	0.78285	0.642289	rna395	0.512782	0.856476	0.826083	0.089435	0.480064	1.60227	0.962877	0.867921	0.485961	0.117893	0.320606	0.605537	0.596335	54S ribosomal protein L20
KLMA_10411	527	0.477883	0.4659	0.383481	0.754089	0.857981	0.314663	0.496887	rna396	0.323327	0.055256	0.443254	0.580929	0.151448	0.0909091	0.0704225	0	0	0.431321	0.617593	0.61001	0.967276	hypothetical protein
HBS1	530	1	1	1	1	1	1	NA	rna397	NA	NA	NA	NA	NA	#DIV/0!	#DIV/0!	#DIV/0!	#DIV/0!	NA	NA	NA	NA	eukaryotic peptide chain release factor GTP-binding subunit
UFE1	531	1.05486	0.658449	0.589944	1.09395	0.961814	0.696855	0.953918	rna398	0.0176726	0.175359	0.764818	0.827973	0.562131	0.00590132	0.240949	0.788457	0.697717	0.0351639	0.105713	0.84292	0.69717	syntaxin UFE1
CDC21	532	0.901114	0.487826	0.704175	1.14023	0.845816	0.831054	0.932123	rna399	0.0205973	0.283116	0.676608	0.162935	0.108869	0.0531827	0.591131	0.862607	0.331581	0.044448	0.550048	0.929684	0.936796	thymidylate synthase
SGO1	533	0.55186	0.379406	0.319974	0.965891	0.615982	0.892902	0.471128	rna400	0.0147544	0.152318	0.900038	0.0333126	0.922104	0.338178	0.34908	0.933227	1.01484	0.00825997	0.014676	0.533745	0.311912	shugoshin
DAD2	534	0.699634	0.560277	1.02988	0.852737	0.848937	0.86948	0.693509	rna401	0.0403513	0.962133	0.586964	0.408126	0.900163	0.651039	0.842114	1.00078	1.22255	0.137957	0.281976	0.999432	0.799461	DASH complex subunit DAD2
NUP133	535	0.863823	0.652214	0.6298	0.813619	0.726905	0.848709	0.694009	rna402	0.0124705	0.169275	0.0786466	0.0198496	0.689987	0.832019	0.926484	1.04407	1.00768	0.598059	0.113411	0.786338	0.858359	nucleoporin NUP133
RPF2	536	0.0660018	0.127672	0.643069	0.56005	0.515231	0.366775	0.130729	rna403	0.0224784	0.33356	0.110588	0.0631875	0.138557	0.15692	1.18608	0.92206	0.411831	0.0185227	0.912992	0.574756	0.922837	ribosome biogenesis protein RPF2
folD	537	3.4341	1.50408	1.09177	0.714259	0.758711	0.349875	0.643536	rna404	0.0349769	0.939131	0.597169	0.148663	0.432501	5.61892	1.22073	1.11285	0.980439	0.0111351	0.903744	0.760453	0.549852	methylenetetrahydrofolate dehydrogenase [NAD+]
RAD7	539	1.48336	1.43146	1.30181	1.0498	1.2925	1.28089	0.549761	rna405	0.0812726	0.145887	0.693167	0.127036	0.675782	1.36811	1.60265	0.993673	1.3942	0.177906	0.288427	0.834868	0.794166	DNA repair protein RAD7
PRP39	540	0.856151	0.60472	0.488712	0.813079	0.849857	0.771263	0.327762	rna406	0.0898264	0.0996466	0.0505057	0.416536	0.693636	0.646859	1.05787	1.00065	1.16353	0.106828	0.301459	0.832987	0.92417	pre-mRNA-processing factor 39
BFA1	541	0.93839	0.914753	1.02609	1.19627	1.29152	1.74131	0.713318	rna407	0.257876	0.889483	0.1621	0.0618419	0.117366	1.07465	1.21929	1.19758	1.72995	0.144637	0.427866	0.371088	0.463923	mitotic check point protein BFA1
KLMA_10423	543	0.851648	1.08639	0.95563	0.989146	0.982483	1.03725	0.521013	rna408	0.487578	0.936319	0.882626	0.870612	0.912516	1.16042	3.24039	1.256	2.6137	0.346478	0.319992	0.969774	0.537358	hypothetical protein
KLMA_10838	544	1.02268	1.30469	1.21266	0.950992	0.996445	0.802506	0.944387	rna409	0.0574578	0.63137	0.251358	0.904139	0.684179	1.91101	1.22427	1.24542	1.6618	0.312377	0.302858	0.772811	0.890992	transposon Ty2-LR1 Gag-Pol polyprotein
KLMA_R107	545	0.840742	0.797126	1	0.850548	1.12509	1	0.884095	rna410	0.599888	NA	0.650994	0.719951	NA	#DIV/0!	#DIV/0!	#DIV/0!	#DIV/0!	NA	NA	NA	NA	tRNA-Arg
GSF2	546	2.76933	1.92079	1.3059	1.24012	1.34525	1.41593	0.0860735	rna411	0.0104852	0.159475	0.171452	0.0705869	0.249741	2.19453	0.730134	0.664937	0.689201	0.00998062	0.473314	0.745607	0.684535	glucose-signaling factor 2
RSE1	547	0.938656	1.51656	1.36024	1.00977	1.22262	1.57566	0.947476	rna412	0.203531	0.219083	0.94806	0.253811	0.294343	1.53784	1.04237	1.08523	1.77304	0.0252543	0.475602	0.714436	0.986618	pre-mRNA-splicing factor RSE1
AIM32	549	2.27712	1.64724	0.939173	1.21716	1.14791	0.819262	0.29263	rna413	0.196243	0.946339	0.450863	0.422664	0.58574	2.06258	2.167	1.04826	3.22306	0.0329212	0.0276665	0.888293	0.729405	hypothetical protein
GAL80	550	1.13357	1.50226	1.39406	1.0447	1.30715	1.81756	0.678904	rna414	0.115226	0.114769	0.675032	0.390103	0.133226	0.871836	0.91128	0.700328	1.55321	0.997362	0.54361	0.652883	0.753472	galactose/lactose metabolism regulatory protein GAL80
SUR7	551	0.709445	0.818446	0.413334	1.01877	0.751146	0.519779	0.713669	rna415	0.102682	0.092414	0.891159	0.072294	0.139508	0.623368	0.462606	0.993818	0.916001	0.0661518	0.0179563	0.984653	0.671877	protein SUR7
KLMA_R108	553	1	1	1	1	1	1	NA	rna416	NA	NA	NA	NA	NA	#DIV/0!	#DIV/0!	#DIV/0!	#DIV/0!	NA	NA	NA	NA	tRNA-Asn
KLMA_R109	554	0.837415	1.05223	1	1.10473	0.931314	1	0.884095	rna417	0.891125	NA	0.816783	0.836253	NA	0	0.413624	3.27221	0.734224	0.984031	0.96223	0.645914	0.781159	tRNA-Gln
KLMA_10429	555	3.32768	1.60716	1.01216	1.04042	1.23329	1.14612	0.210346	rna418	0.0492994	0.956549	0.53868	0.138857	0.539092	2.00535	1.03278	0.948757	1.55643	0.0199227	0.818421	0.678076	0.839969	NADH dehydrogenase
PES4	556	2.11691	3.12699	0.862468	1.40819	0.893056	0.97533	0.510971	rna419	0.0152175	0.785023	0.46167	0.460474	0.927393	1.38102	0.787368	1.01426	1.81928	0.082989	0.0528359	0.976124	0.839913	RNA recognition motif domain-containing protein
LSB3	557	1.84969	1.80292	1.41952	0.940924	1.05276	1.22708	0.179668	rna420	0.0536734	0.267665	0.504304	0.772551	0.366194	1.90242	1.6657	1.08208	1.6768	0.00823324	0.0447064	0.437635	0.737408	DUF500 super family
YSD83	558	0.861256	1.88052	1.59558	1.31814	1.53789	1.62526	0.880505	rna421	0.0240032	0.221843	0.480048	0.163144	0.364113	1.3905	1.28996	1.02334	1.75783	0.0777134	0.499468	0.643245	0.311912	uncharacterized protein
ARG4	559	2.0483	0.694289	0.365469	0.961559	0.702364	0.41181	0.288182	rna422	0.0646478	0.0638032	0.84616	0.0723165	0.0634359	1.33133	0.535191	0.942782	0.674483	0.220757	0.0211989	0.776144	0.437692	argininosuccinate lyase
DED81	560	1.12932	0.352033	0.660408	1.23661	0.782333	0.726213	0.958424	rna423	0.0532745	0.0647645	0.740736	0.0901704	0.198584	0.740683	0.841038	1.01889	0.751861	0.00930306	0.0863626	0.78475	0.887157	asparaginyl-tRNA synthetase
KLMA_10435	561	0.804621	0.468408	0.761987	0.940452	0.77698	0.787467	0.605854	rna424	0.0320131	0.0969203	0.257434	0.0883303	0.167489	0.78735	0.86768	1.01726	0.643478	0.0137995	0.0620039	0.461312	0.438818	uncharacterized protein
HIS2	562	4.07649	1.07315	0.526557	1.0505	0.907485	1.10606	0.24445	rna425	0.704509	0.0691919	0.838653	0.130962	0.902913	2.08043	0.723827	0.98306	1.31031	0.0440868	0.0541356	0.950304	0.738063	histidinol-phosphatase
DAO1	563	3.4099	2.38715	0.902814	1.03221	0.921115	0.691308	0.164849	rna426	0.0437452	0.777014	0.840424	0.0542104	0.144576	2.34708	1.12114	0.959428	1.12388	0.017754	0.847448	0.358293	0.910041	D-amino-acid oxidase
KLMA_R110	564	1	1	1	1	1	1	NA	rna427	NA	NA	NA	NA	NA	#DIV/0!	#DIV/0!	#DIV/0!	#DIV/0!	NA	NA	NA	NA	tRNA-Ala
KLMA_10438	565	4.04218	1.28252	0.779093	0.866545	0.796598	0.892399	0.133063	rna428	0.372217	0.262952	0.359351	0.377173	0.879988	2.55504	1.09795	1.172	1.44968	0.0274095	0.380443	0.473395	0.585951	hypothetical protein
KLMA_R111	566	1	0.947315	0.508138	1	1.06566	0.315452	NA	rna429	0.741287	0.532972	NA	0.252185	0.600517	2.50646	#DIV/0!	0.209842	#DIV/0!	0.0591317	0.149726	0.384956	0.355689	tRNA-Arg
PGS1	567	1.37028	0.52591	0.784128	0.878638	0.833714	0.996895	0.618336	rna430	0.0116355	0.103688	0.263618	0.0915515	0.996013	0.708195	0.769108	0.950572	0.903867	0.731128	0.93234	0.957325	0.732191	CDP-diacylglycerol--glycerol-3-phosphate 3-phosphatidyltransferase
KLMA_10440	569	1.3471	1.07373	0.772907	1.0231	1.11051	0.579893	0.216782	rna431	0.195199	0.148484	0.849763	0.153708	0.179792	1.49935	0.727023	1.27906	0.988065	0.725556	0.637385	0.757655	0.898683	hypothetical protein
RER1	570	3.11741	1.21808	1.32276	2.14249	1.56002	1.35983	0.650803	rna432	0.276192	0.139165	0.401445	0.0418313	0.128037	0.903728	0.878169	0.984565	1.02259	0.804073	0.1055	0.987059	0.295986	protein RER1
DOM34	571	2.45634	1.55116	0.867722	0.946017	0.830743	0.792575	0.218221	rna433	0.0102664	0.511069	0.380213	0.125139	0.568655	1.46808	1.19873	1.04241	1.36412	0.0214179	0.587996	0.93498	0.497093	protein DOM34
KLMA_10443	572	0.832308	0.603545	0.214463	0.896402	0.587516	0.23832	0.854521	rna434	0.108036	0.159475	0.756425	0.13013	0.287907	0.611131	0.700269	1.11611	1.25936	0.21283	0.0607667	0.758414	0.405719	hypothetical protein
AML1	573	0.622731	0.537104	0.642849	1.04748	0.827876	0.607982	0.212374	rna435	0.0322624	0.0756126	0.644345	0.0919438	0.17685	0.642078	0.754362	0.997658	0.707467	0.0666116	0.0482986	0.963143	0.805142	N(6)-adenine-specific DNA methyltransferase-like 1
TFC3	574	1.29815	1.02429	0.877429	1.07193	0.978159	1.04824	0.623159	rna436	0.888374	0.329201	0.658004	0.524922	0.808602	0.990414	0.973873	1.12654	1.26736	0.216961	0.014676	0.432146	0.963825	transcription factor TFIIIC subunit
NUP60	575	0.711888	0.645257	3.44605	0.97314	0.647482	3.27193	0.817244	rna437	0.675261	0.24408	0.980859	0.635919	0.139508	0.76339	0.896639	1.02128	0.939768	0.0320306	0.1309	0.52939	0.415613	uncharacterized protein
ERP1	577	1.10134	1.01478	1.17505	1.0775	1.27736	1.29379	0.833783	rna438	0.932416	0.0890055	0.570446	0.149262	0.172143	8.684	0.00822115	9.31334	0.169584	0.0814011	0.558048	0.537287	0.99241	protein ERP1
SWD1	578	1.55497	1.25319	1.22917	1.12451	1.40422	1.2769	0.543911	rna439	0.220893	0.491037	0.547956	0.115836	0.648118	0.890052	0.925465	1.05651	1.70089	0.0400556	0.698054	0.829892	0.758558	COMPASS component SWD1
CDH1	579	2.18731	1.11938	1.01026	1.38828	1.06814	1.6144	0.425226	rna440	0.527154	0.978778	0.271761	0.654135	0.273799	1.45882	1.06889	1.07088	1.20008	0.0214179	0.565634	0.781268	0.944875	APC/C activator protein CDH1
RFA1	580	1.40094	1.10306	1.11213	1.11419	0.953856	1.35109	0.625511	rna441	0.164829	0.713984	0.596504	0.563076	0.362221	0.832106	1.08718	1.05011	1.38666	0.488889	0.384984	0.743987	0.861002	replication factor A protein 1
RPN14	581	1.36605	1.26277	1.29101	0.902448	1.02963	1.109	0.5324	rna442	0.143198	0.438252	0.567118	0.864084	0.605182	1.24393	1.34426	0.879527	1.64597	0.101404	0.0538019	0.746778	0.666672	26S proteasome regulatory subunit RPN14
COG7	582	1.51926	0.995737	1.36005	1.09425	1.02366	1.43095	0.29027	rna443	0.978344	0.110315	0.586964	0.869818	0.387628	1.13101	1.13197	1.03647	1.07535	0.209974	0.572311	0.977213	0.633283	conserved oligomeric Golgi complex subunit 7
PMC1	583	0.771037	1.05276	1.88711	1.03549	1.48113	2.2654	0.684955	rna444	0.467116	0.0711947	0.839151	0.104702	0.122615	0.809203	2.04106	1.24649	2.20269	0.689951	0.0230518	0.230537	0.132369	calcium-transporting ATPase 2
SEN34	586	0.081725	0.663443	0.604388	0.494761	0.698423	0.359946	0.237605	rna445	0.0683726	0.648887	0.172963	0.109082	0.723761	0.455655	0.714566	1.22848	0.864975	0.0795034	0.215243	0.522603	0.437692	tRNA-splicing endonuclease subunit SEN34
KLMA_R112	587	1	1	1	1	1	1	NA	rna446	NA	NA	NA	NA	NA	#DIV/0!	#DIV/0!	#DIV/0!	#DIV/0!	NA	NA	NA	NA	tRNA-Ser
KLMA_R113	588	1	1	1	1	1.05964	1	NA	rna447	NA	NA	NA	0.84642	NA	#DIV/0!	7.17452	#DIV/0!	3.04663	0.108613	0.157506	0.757655	0.405719	tRNA-Ala
PMA1	591	0.306587	0.250329	0.344322	0.8828	0.608875	0.306638	0.111832	rna448	0.0116866	0.0252907	0.117398	0.021665	0.0467913	0.262985	0.311138	0.930156	0.30695	0.0215659	0.022849	0.709095	0.373774	plasma membrane ATPase
KLMA_R114	592	1	1	1	1	1	1	NA	rna449	NA	NA	NA	NA	NA	#DIV/0!	#DIV/0!	#DIV/0!	#DIV/0!	NA	NA	NA	NA	tRNA-Pro
KYE1	595	11.8615	16.5948	2.93569	1.08396	1.12673	1.45822	0.139621	rna450	0.0127143	0.0240911	0.786914	0.759924	0.134637	4.34046	2.08206	0.96083	1.71644	0.00771968	0.0200739	0.920461	0.437692	enoate reductase 1
PUF4	597	1.41784	1.06638	0.908605	1.74947	1.22781	2.31966	0.888831	rna451	0.913884	0.948175	0.295739	0.798698	0.824842	1.87539	2.01043	2.29912	2.85502	0.783165	0.686424	0.713262	0.806709	uncharacterized protein
PDR1	598	1.56695	0.860021	0.899254	0.95045	0.905422	0.701453	0.403736	rna452	0.372296	0.612541	0.691765	0.519438	0.303316	1.28281	0.999831	1.06694	1.09836	0.068646	0.1301	0.67073	0.389467	GAL4 domain-containing family protein
SPC97	599	0.627439	0.646308	0.485215	0.892799	0.741113	0.546609	0.352668	rna453	0.0557787	0.141469	0.250037	0.222764	0.265393	0.879835	0.533166	1.18268	1.23426	0.802291	0.0378898	0.520282	0.638934	spindle pole body component alp4
ENO	600	1.94768	2.46118	3.05434	1.2338	1.39689	2.34339	0.33866	rna454	0.0141358	0.0241414	0.326966	0.106135	0.0498636	1.49547	2.02496	0.942659	1.38172	0.0508377	0.034865	0.706181	0.937743	enolase
KLMA_10463	603	0.603594	2.64401	3.77291	1.71663	2.12561	3.43824	0.396432	rna455	0.0131991	0.0360956	0.165312	0.0570927	0.150639	1.59199	2.39227	0.970882	1.54585	0.0456871	0.0224016	0.691756	0.99706	ctr super family
FMO1	604	2.27968	2.85838	3.01865	1.93631	3.91609	3.90939	0.374876	rna456	0.0316054	0.0778064	0.100814	0.0471584	0.131951	1.45487	0.873456	1.03897	2.00321	0.0175504	0.192928	0.629489	0.323564	thiol-specific monooxygenase
STB5	605	1.36281	1.56414	1.70295	1.17459	1.37075	1.39223	0.661282	rna457	0.106083	0.0935565	0.291603	0.190793	0.362841	1.16414	1.26895	0.985513	1.51445	0.012534	0.0494128	0.58226	0.309592	protein STB5
KLMA_R115	606	1	1	1	1	1	1	NA	rna458	NA	NA	NA	NA	NA	#DIV/0!	0	#DIV/0!	0	NA	0.697273	NA	0.867533	tRNA-Thr
SVP26	607	1.17292	1.34867	1.42353	1.23375	1.51059	1.91983	0.90315	rna459	0.13907	0.178769	0.450953	0.15708	0.157817	0.925554	0.937784	0.97623	1.01856	0.802144	0.0829304	0.914682	0.987667	erv26 super family
KLMA_10467	608	0.803462	1.22893	1.19289	0.868937	1.05026	0.903125	0.575834	rna460	0.239714	0.789355	0.427372	0.694027	0.851476	1.02627	1.11865	0.966056	1.34972	0.152912	0.20177	0.552052	0.890299	hypothetical protein
GND1	609	1.22556	2.25537	1.86424	1.12296	1.46779	1.57797	0.499967	rna461	0.0144634	0.0479586	0.262898	0.0633337	0.132456	1.39603	1.20944	1.00362	1.17487	0.0642985	0.0627964	0.983268	0.76112	6-phosphogluconate dehydrogenase
SSP1	610	0.415004	5.91608	1.65922	1.08392	0.74524	1.04767	0.245772	rna462	0.00727476	0.246336	0.650994	0.126465	0.979183	1.03142	1.09063	0.784161	1.21507	0.574627	0.914914	0.43826	0.69717	hypothetical protein
MTM1	611	1.70847	1.83887	1.70456	1.34795	1.31247	1.65412	0.0944217	rna463	0.0239545	0.0712098	0.143984	0.127036	0.349701	1.43326	1.31772	0.949505	1.26503	0.0285535	0.0442136	0.680901	0.849219	mitochondrial carrier protein MTM1
KLMA_10472	612	0.445667	2.34937	0.820738	1.06087	1.77841	0.344047	0.515823	rna464	0.139051	0.744147	0.881171	0.255683	0.352188	0.63584	1.51971	0.80882	0.964871	0.39668	0.879366	0.604376	0.69717	hypothetical protein
RAD2	613	0.625145	0.994461	1.93692	0.773589	1.05087	1.64463	0.244442	rna465	0.987675	0.141469	0.195329	0.827276	0.200255	0.937357	1.9861	0.940102	1.3574	0.111035	0.0434905	0.740652	0.815091	DNA repair protein RAD2
TNA1	614	0.427677	0.196886	0.26726	0.935631	0.596593	0.363438	0.740965	rna466	0.00885177	0.0458269	0.583804	0.050165	0.0833149	0.355668	0.296528	0.927371	0.345985	0.0251841	0.00962422	0.66963	0.252402	high-affinity nicotinic acid transporter
KOG1	615	1.12618	0.93347	0.971404	1.04574	0.892141	1.14204	0.759585	rna467	0.623273	0.199758	0.558797	0.32955	0.265239	1.10048	1.08958	1.08055	1.23258	0.355856	0.997728	0.742899	0.373774	target of rapamycin complex 1 subunit KOG1
IKI1	616	0.39937	0.67249	1.02118	0.937875	1.16153	0.812427	0.470481	rna468	0.136223	0.920916	0.699363	0.169498	0.589532	0.52062	1.23157	0.949946	0.85281	0.0254875	0.430207	0.669306	0.840141	elongator complex protein 5
GPI16	617	1.08232	1.00421	1.39308	1.281	1.37573	1.89766	0.710339	rna469	0.952999	0.133861	0.0806717	0.0921939	0.105376	0.698732	0.907832	0.93284	1.09716	0.0593253	0.186446	0.509586	0.884553	GPI transamidase component GPI16
HSH155	618	0.612247	1.10237	1.83882	1.02296	1.27468	1.48865	0.376341	rna470	0.47819	0.068967	0.859804	0.0637745	0.213891	0.833491	1.46342	0.967536	1.30941	0.398894	0.0256626	0.533877	0.419864	U2 snRNP complex subunit HSH155
APL6	619	2.16801	1.77446	1.49337	1.15309	1.25485	1.62242	0.149447	rna471	0.0206194	0.0565755	0.358841	0.0968184	0.163711	1.37548	1.34348	1.08389	1.45714	0.011553	0.0763427	0.424336	0.944045	AP-3 complex subunit beta
KLMA_R116	620	1	1	1	1	1	1	NA	rna472	NA	NA	NA	NA	NA	#DIV/0!	#DIV/0!	#DIV/0!	#DIV/0!	NA	NA	NA	NA	tRNA-Lys
ABZ2	621	0.380896	0.632472	0.746781	1.01137	1.08225	0.704801	0.26165	rna473	0.0503443	0.507722	0.952348	0.385576	0.454464	0.541408	0.886747	1.11879	1.35801	0.283138	0.392016	0.379546	0.585951	aminodeoxychorismate lyase
BUD32	622	0.850628	1.07137	1.25802	0.975199	1.00068	1.35492	0.836452	rna474	0.422249	0.287656	0.911896	0.990308	0.139508	1.13591	1.08777	1.01241	1.00836	0.329655	0.250253	0.930128	0.966884	serine/threonine-protein kinase BUD32
MES1	623	1.3944	1.23965	1.25054	0.988971	1.03644	1.45696	0.149235	rna475	0.154548	0.112133	0.462966	0.697324	0.0977598	1.18743	0.921804	1.07581	0.781258	0.278025	0.715142	0.826593	0.878669	methionyl-tRNA synthetase
HAS1	625	0.0953891	0.127881	0.994645	0.728706	0.782474	0.739493	0.0622612	rna476	0.0268015	0.99003	0.189839	0.100599	0.422757	0.176441	1.19933	0.940636	0.460416	0.00910903	0.811068	0.653735	0.928389	ATP-dependent RNA helicase HAS1
KLMA_10486	626	0.589654	1.10092	2.56961	1.04193	2.74982	3.2757	0.702995	rna477	0.246975	0.0920032	0.934769	0.0377102	0.191652	0.689445	2.46307	1.53266	3.47949	0.543425	0.014676	0.215203	0.311338	uncharacterized protein
TDA1	628	1.79456	1.81883	0.849978	0.788829	0.747118	0.548023	0.602548	rna478	0.0115285	0.762642	0.349196	0.0837097	0.425069	2.47366	1.25901	0.830174	1.49686	0.0107605	0.435169	0.306476	0.529038	uncharacterized protein
FOL2	629	0.666971	0.842027	1.49542	1.17925	1.02621	0.894961	0.215198	rna479	0.452407	0.378024	0.128843	0.859139	0.660306	0.637514	0.962474	0.929068	0.507474	0.0328552	0.400364	0.467541	0.552984	GTP cyclohydrolase 1
KLMA_10489	630	1.19001	1.38616	3.68269	0.989792	2.07079	4.47848	0.939126	rna480	0.398519	0.0954025	0.989846	0.157034	0.166077	1.57765	5.61908	1.41249	4.60259	0.0471786	0.0240302	0.306476	0.630032	hypothetical protein
YTA7	633	1.11089	1.56969	1.30259	1.2306	1.2659	1.81976	0.734505	rna481	0.0443637	0.385417	0.112408	0.185196	0.140553	3.89898	0.211719	0.875065	3.32988	0.390857	0.57165	0.881542	0.581979	uncharacterized protein
HER2	634	2.13317	1.82879	1.06979	0.892763	1.03289	0.978119	0.205155	rna482	0.0107221	0.709335	0.439909	0.802938	0.971404	2.24286	1.24645	1.00755	1.22797	0.00861043	0.225359	0.923872	0.499851	glutamyl-tRNA(Gln) amidotransferase subunit A
KLMA_10494	635	1.31921	1.15583	0.691109	0.906492	1.05969	1.13384	0.16969	rna483	0.221201	0.294847	0.39447	0.662385	0.832669	1.16252	1.23969	1.048	1.61513	0.127851	0.27171	0.895698	0.866878	dynamitin
SLH1	636	1.01021	1.01989	1.53369	0.900236	0.907581	1.65629	0.989852	rna484	0.927552	0.0711947	0.460887	0.598512	0.198584	1.06357	1.28272	1.0717	1.13096	0.285288	0.0555092	0.554966	0.906435	antiviral helicase SLH1
EFG1	637	0.0646532	0.0977364	0.831587	0.626855	0.574915	0.465426	0.0860735	rna485	0.0110351	0.690927	0.145013	0.0742767	0.274307	0.182717	1.37729	0.922248	0.519472	0.0114949	0.374268	0.757655	0.937743	rRNA-processing protein EFG1
KLMA_10497	638	1.12041	1.59346	1.30471	1.08889	1.55863	1.68106	0.929701	rna486	0.0773915	0.253285	0.621612	0.0640113	0.343263	1.20689	1.31656	1.18713	2.88978	0.199578	0.0324104	0.398651	0.252402	uncharacterized protein
LCB1	639	0.810166	0.747366	0.94575	0.941429	0.983938	0.972944	0.836064	rna487	0.110132	0.686225	0.739904	0.919964	0.863672	0.713651	0.796284	0.894323	0.871304	0.124338	0.1004	0.4725	0.43288	serine palmitoyltransferase 1
PRC1	640	0.48325	0.924079	0.512954	0.319267	0.35411	0.595056	0.495586	rna488	0.605747	0.0986034	0.0548332	0.0702145	0.486663	0.611008	0.785518	0.438067	2.14883	0.39407	0.10739	0.062722	0.259457	carboxypeptidase Y
LIP1	641	1.14757	1.6405	1.39143	1.28977	1.48595	1.42407	0.842916	rna489	0.0228519	0.265942	0.190547	0.0951	0.272504	1.24541	1.0538	0.997875	1.17991	0.0131509	0.980814	0.969553	0.763247	ceramide synthase subunit LIP1
TAF1	642	1.02787	1.31328	1.08297	1.16236	1.20932	1.43178	0.894601	rna490	0.0954622	0.704677	0.113093	0.193058	0.0891056	1.07	1.0335	1.12488	1.5637	0.082989	0.982032	0.520282	0.549852	transcription initiation factor TFIID subunit 1
KLMA_10502	643	0.706632	0.65013	0.609759	0.748534	0.669728	0.598017	0.642738	rna491	0.019896	0.472573	0.232067	0.0356835	0.134473	1.16276	0.801813	1.15354	1.43777	0.5872	0.953903	0.632204	0.92452	Rtt102p-like transcription regulator family protein
RNH70	644	0.403803	0.338852	0.576576	0.76736	0.632828	0.498818	0.220525	rna492	0.0113819	0.0777981	0.116607	0.0502708	0.192939	0.426113	0.895312	0.977535	0.586483	0.00913131	0.13148	0.629489	0.69916	RNA exonuclease 1
DYN3	645	0.846767	0.781577	0.634943	0.778807	0.836539	0.878319	0.891877	rna493	0.526052	0.221843	0.390875	0.187285	0.725993	1.07899	1.11319	1.09609	1.51112	0.146951	0.838827	0.775824	0.772499	cytoplasmic dynein intermediate light chain DYN3
ADE4	646	1.5828	1.00374	1.0705	0.913332	1.08536	0.642109	0.760309	rna494	0.987195	0.76426	0.371656	0.436607	0.366194	1.47524	1.01202	1.04547	0.797606	0.0711875	0.47621	0.872395	0.839913	amidophosphoribosyltransferase
ATM1	647	0.300021	0.4453	1.06971	0.764766	0.939237	1.14905	0.129361	rna495	0.0370368	0.917028	0.216892	0.580546	0.603864	0.572318	1.15048	0.779342	0.709189	0.0155576	0.923087	0.31813	0.63179	iron-sulfur clusters transporter ATM1
KLMA_R117	648	0.832818	1.02451	1.22238	1.2768	1.22286	0.970959	0.829183	rna496	0.948694	0.818214	0.433048	0.662558	0.984668	2.37652	1.44063	1.33899	1.60686	0.349345	0.816126	0.813143	0.90563	tRNA-Val
PRE5	649	1.36812	2.2491	1.8197	1.19337	1.38561	2.36616	0.574877	rna497	0.0440845	0.0377531	0.250037	0.276664	0.0977598	1.75516	1.51571	1.15039	2.24588	0.0135449	0.0377096	0.292136	0.533977	proteasome component PRE5
TGL3	650	2.36554	1.87264	1.38727	1.30896	1.29595	1.34032	0.522523	rna498	0.0423172	0.477769	0.338758	0.169104	0.725361	1.89906	1.26328	1.10649	1.88227	0.0185564	0.156292	0.704973	0.51274	lipase 3
ELP6	651	0.103681	0.254862	0.690481	0.628971	0.706177	0.346135	0.149447	rna499	0.0185759	0.100466	0.172755	0.121669	0.086277	0.236023	1.14218	0.891914	0.674996	0.0384086	0.0886194	0.709095	0.781159	elongator complex protein 6
SKN7	652	0.446135	0.583935	0.592869	0.885591	0.787058	0.386577	0.0872475	rna500	0.0480576	0.129777	0.176307	0.0625298	0.122936	0.657525	0.898683	0.976424	0.864161	0.0597125	0.493347	0.550815	0.930942	uncharacterized protein
SET5	653	1.32623	1.72266	1.49441	1.10031	1.50049	1.82504	0.649409	rna501	0.049453	0.0935565	0.585225	0.158274	0.0628153	1.79612	1.31748	1.10209	2.00853	0.0102811	0.0595675	0.535174	0.52916	potential protein lysine methyltransferase SET5
FMP10	654	1.93122	1.70492	1.86452	0.908795	1.4649	2.38186	0.284004	rna502	0.0424978	0.069618	0.640169	0.0966887	0.201316	1.6853	1.06452	0.865721	1.96686	0.0246013	0.761626	0.433264	0.862865	uncharacterized mitochondrial membrane protein FMP10
FAU1	655	0.897402	1.2121	0.673973	0.79501	0.879837	0.271583	0.943934	rna503	0.503859	0.598147	0.485245	0.705237	0.198584	1.60004	0.866166	0.838786	1.02115	0.0300699	0.165348	0.384956	0.803471	5-formyltetrahydrofolate cyclo-ligase
BAT1	657	1.15692	1.18574	0.941904	1.00911	0.69558	0.834701	0.872645	rna504	0.179587	0.834388	0.952622	0.710481	0.603282	1.16742	0.830281	0.999002	0.938275	0.0618335	0.122792	0.923633	0.570213	branched-chain-amino-acid aminotransferase
KLMA_10515	658	0.941932	0.956818	0.61764	0.980178	0.991679	0.81621	0.942574	rna505	0.738011	0.059647	0.878222	0.909769	0.283646	0.932299	0.916739	1.00368	1.34236	0.723299	0.795589	0.969553	0.872034	GAL4 domain-containing family protein
PGU1	659	1.4548	1.10398	0.409836	0.796313	0.538016	1.11966	0.884095	rna506	0.84304	0.0891485	0.654712	0.169023	0.931425	0.856512	0.832862	0.873427	4.04332	0.972871	0.158227	0.690737	0.304634	polygalacturonase
KLMA_10517	660	1.31148	1.39299	1.60079	1.04955	1.43211	2.0581	0.674382	rna507	0.237126	0.162121	0.869991	0.247018	0.230028	1.87777	1.57819	0.996944	1.39043	0.00861043	0.0344583	0.938262	0.731232	uncharacterized protein conserved in bacteria
INU1	661	1.63018	4.45675	5.62075	0.680716	0.531861	1.46561	0.613578	rna508	0.0598957	0.0310684	0.25048	0.0823761	0.698142	2.58792	2.58548	0.394655	0.657687	0.0223061	0.0351283	0.137798	0.965509	inulinase
ARN1	662	1.02637	7.20255	8.15616	1.23783	1.36979	1.8829	0.979513	rna509	0.0127143	0.0491257	0.378681	0.129227	0.263405	1.23268	3.07183	0.749626	0.483578	0.18802	0.0276092	0.15598	0.909659	siderophore iron transporter ARN1
KLMA_10520	663	0.52031	0.720328	0.425039	0.431379	0.69603	0.291513	0.856968	rna510	0.278817	0.175054	0.467724	0.136076	0.172143	0.0729478	0.0366531	0.243422	0.569175	0.727734	0.888085	0.818405	0.522072	uncharacterized protein
FMP23	667	0.697033	2.59223	3.76907	0.912918	0.959405	1.32893	0.612637	rna511	0.0164312	0.143097	0.839392	0.872736	0.799043	1.26986	1.9081	0.86731	1.22678	0.771752	0.179494	0.82585	0.756206	protein FMP23
ZTA1	668	2.55904	3.47118	1.82374	0.904736	0.986794	0.804327	0.264183	rna512	0.0202621	0.141469	0.639966	0.941655	0.385087	4.11242	2.16826	0.936534	1.79265	0.0181685	0.0403716	0.784803	0.923966	probable quinone oxidoreductase
KLMA_10523	669	0.562703	4.20829	0.752522	1.07097	0.983287	0.583406	0.741338	rna513	0.00702911	0.681678	0.737255	0.854182	0.119576	2.17558	1.28882	0.741788	3.9806	0.0725678	0.873087	0.57246	0.882569	hypothetical protein
SES1	670	0.774642	0.653205	0.931033	0.98288	0.967285	0.854152	0.131714	rna514	0.00965661	0.299749	0.492377	0.483209	0.190839	0.440171	0.558637	0.70198	0.688378	0.476192	0.73532	0.785906	0.56285	seryl-tRNA synthetase
KLMA_R118	671	0.835771	1	1	0.845854	1	1	0.884095	rna515	NA	NA	0.650994	NA	NA	0.157703	#DIV/0!	0.25774	#DIV/0!	0.477347	0.0556571	0.852918	0.812733	tRNA-Val
KLMA_10525	672	5.82979	5.98176	1.89108	1.77305	2.49577	0.994585	0.272509	rna516	0.00946126	0.328092	0.319755	0.0322736	0.997622	3.00427	1.51127	1.09956	2.74801	0.0122659	0.484413	0.714436	0.781159	atg31 super family
FAL1	673	0.0472716	0.182341	0.757783	0.621317	0.723526	0.530098	0.0808135	rna517	0.0141358	0.491948	0.172344	0.17824	0.201316	0.161005	1.29556	0.840641	0.62861	0.0114949	0.660091	0.525999	0.735907	ATP-dependent RNA helicase FAL1
TLG2	674	1.77877	1.35234	1.12746	1.10415	1.21069	1.1443	0.144838	rna518	0.0446543	0.532972	0.618714	0.234376	0.706939	1.16927	1.24439	1.06675	1.34054	0.146333	0.293722	0.520282	0.805247	t-SNARE affecting a late Golgi compartment protein 2
KLMA_10528	675	0.863614	1.08755	0.812068	1.68254	1.75428	1.61173	0.903813	rna519	0.38286	0.559549	0.20187	0.0281072	0.125765	0.544835	0.960325	1.14857	1.99454	0.0250697	0.444377	0.501988	0.295986	pH-response regulator protein palI/RIM9
KLMA_10529	676	1.00159	0.976051	1.46366	0.979288	1.14189	0.996286	0.998083	rna520	0.741287	0.266756	0.955343	0.252185	0.984668	2.70135	0.807456	2.343	1.39918	0.196103	0.878061	0.306476	0.687122	hypothetical protein
KLMA_R119	677	1	0.78766	1	1	0.788267	1	NA	rna521	0.678034	NA	NA	0.637553	NA	#DIV/0!	0.579157	#DIV/0!	2.02275	0.989956	0.848183	0.653735	0.758554	tRNA-Asn
KLMA_10530	678	0.3929	0.505667	0.70905	1.01172	0.982608	0.945331	0.366062	rna522	0.0322327	0.468506	0.944539	0.879809	0.759174	0.545652	0.863601	1.00016	0.78988	0.0397133	0.409073	0.975103	0.901579	uncharacterized protein
UBP6	679	2.36439	2.4549	1.48347	1.07175	1.29152	2.61461	0.231386	rna523	0.0144935	0.138474	0.255783	0.136076	0.0784944	2.01197	1.62382	1.12388	2.91257	0.00771968	0.110165	0.137798	0.373774	ubiquitin carboxyl-terminal hydrolase 6
TAT2	680	1.27776	0.851308	0.393138	0.901936	0.756162	0.234629	0.737955	rna524	0.165927	0.0848666	0.342464	0.176893	0.118624	1.26672	0.575701	0.913041	0.460937	0.294799	0.0178566	0.292136	0.373774	tryptophan permease
DIS3	682	0.391863	0.39336	0.900683	0.672052	0.626566	0.892116	0.356242	rna525	0.0142318	0.663999	0.0875439	0.0352051	0.599191	0.612812	1.20571	0.994657	0.77792	0.0110931	0.662881	0.667125	0.684535	exosome complex exonuclease DIS3
GCN20	683	1.34753	1.19164	1.46386	1.26466	1.23556	1.71281	0.554557	rna526	0.159414	0.164147	0.085396	0.106283	0.0989793	0.792387	1.09642	1.02768	1.05698	0.0884188	0.37551	0.653735	0.991641	protein GCN20
KLMA_R120	684	1	1	1	1	1	1	NA	rna527	NA	NA	NA	NA	NA	#DIV/0!	#DIV/0!	#DIV/0!	#DIV/0!	NA	NA	NA	0.503439	tRNA-Gly
TSR4	686	0.419356	0.404067	0.997185	0.959892	0.726878	1.25294	0.293971	rna528	0.0370472	0.995218	0.824212	0.299554	0.768396	0.575568	1.2742	1.06304	0.841735	0.0148084	0.328928	0.574215	0.965896	uncharacterized protein
IFM1	687	1.26889	0.797309	0.634398	0.84395	0.684908	0.323655	0.246621	rna529	0.196563	0.25231	0.216402	0.162983	0.139508	1.18144	1.08791	0.807503	0.6422	0.106828	0.38767	0.15598	0.681931	translation initiation factor IF-2
KLMA_10537	689	1	1	1	1	1	1	NA	rna530	NA	NA	NA	NA	NA	3.72603	1.56642	0.994187	4.38413	0.00771968	0.014676	0.962826	0.311912	trimethyllysine dioxygenase
KLMA_10537	690	611.916	0.215357	0.0578894	0.74371	1.26521	0.0284256	0.415252	rna530	0.388473	0.0659151	0.818547	0.924657	0.0623382	4.50191	1.44773	0.957185	2.82124	0.0319218	0.234913	0.892782	0.872737	trimethyllysine dioxygenase
KLMA_10539	691	4.44758	0.531833	1.91025	1.60608	1.59391	2.14167	0.650803	rna532	0.712236	0.0777931	0.675246	0.0288295	0.273012	1.19144	2.04262	1.11187	2.76744	0.0578947	0.491212	0.708711	0.684535	inorganic pyrophosphatase
PGK	692	2.84669	4.00898	4.10563	1.26636	1.55625	2.95036	0.202996	rna533	0.0124886	0.0252907	0.249884	0.0593753	0.115647	2.09566	2.65526	0.917237	1.95718	0.0200068	0.0249265	0.63513	0.864235	phosphoglycerate kinase
POL4	696	0.839301	1.31623	0.930183	1.18769	1.1072	1.01778	0.932921	rna534	0.39747	0.940186	0.772393	0.595054	0.993898	0.87294	1.16719	1.014	1.3675	0.853183	0.62641	0.969207	0.472529	DNA polymerase IV
KLMA_10542	697	0.982153	0.959379	0.947095	1.10562	0.903558	0.856734	0.985092	rna535	0.624226	0.93145	0.70178	0.322935	0.611845	0.851665	0.907514	1.1729	1.21655	0.394207	0.330543	0.51249	0.903208	uncharacterized protein
KLMA_10543	698	0.136055	0.176649	0.479804	0.470082	0.551738	0.207653	0.183626	rna536	0.0176726	0.179617	0.181922	0.131101	0.0889792	0.0949665	1.10381	0.710908	0.381517	0.0337487	0.468303	0.59955	0.344506	uncharacterized protein
KLMA_10544	699	0.840116	0.692716	1.16756	0.946474	1.08821	1.20903	0.625925	rna537	0.252877	0.615735	0.613859	0.69549	0.687363	7.89419	0.260145	1.57469	1.7702	0.0913007	0.374179	0.687951	0.940783	glycoside hydrolase
HGT1	701	0.578549	0.677128	0.942755	0.91516	0.743318	0.762116	0.42424	rna538	0.518633	0.923564	0.647213	0.328051	0.678689	0.339139	0.667275	0.565829	0.953191	0.538106	0.587996	0.483807	0.503439	high-affinity glucose transporter
HGT1	705	0.370065	1.12227	0.804287	0.6931	0.537243	0.70059	0.310128	rna538	0.791372	0.70892	0.363053	0.0660916	0.603864	0.846116	0.714343	0.548269	0.704762	0.6113	0.992678	0.552052	0.930942	high-affinity glucose transporter
HGT1	707	0.439914	1.87527	1.08798	0.983395	0.953708	1.03852	0.3206	rna538	0.0866772	0.872639	0.956201	0.874212	0.968441	0.767629	0.890995	0.797123	0.905098	0.509655	0.816126	0.58408	0.9881	high-affinity glucose transporter
CWH43	708	2.79256	1.49079	0.882941	0.814996	0.769478	0.759493	0.0622612	rna541	0.0445435	0.649577	0.0572025	0.0566527	0.385734	2.20809	1.22235	0.922138	0.931712	0.0179806	0.523661	0.484047	0.589822	protein CWH43
KLMA_R121	709	1	1.33639	1	1.13447	1	1	NA	rna542	0.493515	NA	0.500071	NA	NA	#DIV/0!	0	#DIV/0!	0	0.887659	0.697273	NA	0.867533	tRNA-Lys
GLC3	710	2.3275	19.7332	6.49667	1.0493	1.16145	4.84054	0.360901	rna543	0.00492597	0.0240911	0.777856	0.628155	0.149281	2.52921	2.28635	1.00236	5.12413	0.0103265	0.0298895	0.984921	0.408813	1%2C4-alpha-glucan-branching enzyme
UBC8	713	0.187615	0.133688	0.859655	0.872294	0.735068	0.931716	0.738086	rna544	0.308317	0.762642	0.802018	0.836253	0.993686	2.86834	0.956426	1.20845	0.594713	0.0853296	0.193445	0.501988	0.654712	ubiquitin-conjugating enzyme E2-24 kDa
KLMA_10551	715	1.09256	1.08468	1.04091	0.960027	0.945701	1.12552	0.533916	rna545	0.530375	0.944894	0.661905	0.605689	0.821395	#DIV/0!	#DIV/0!	#DIV/0!	#DIV/0!	NA	0.71395	0.653735	NA	N-terminal acetyltransferase C complex subunit MAK31
MAK32	716	1.07132	1.18766	1.52842	0.96118	1.06128	1.59505	0.740962	rna546	0.436876	0.211074	0.661257	0.759924	0.387628	0.0336694	0.123564	1.0952	0.0249715	0.772354	0.493032	0.996737	0.801832	protein MAK32
KLMA_R122	717	1	0.654842	1	1	0.737747	1	NA	rna547	0.291419	NA	NA	0.383587	NA	#DIV/0!	0	#DIV/0!	0	NA	0.873087	NA	0.684535	tRNA-Met
VAC8	719	1.63459	1.37061	1.20525	0.960286	0.823418	0.98023	0.28662	rna548	0.033148	0.482711	0.652294	0.200439	0.968936	1.3461	1.17039	1.08187	1.40603	0.0118937	0.435436	0.448917	0.887157	vacuolar protein 8
TY1B-DR6	720	1	1	1	1	1	1	NA	rna549	NA	NA	NA	NA	NA	#DIV/0!	#DIV/0!	#DIV/0!	#DIV/0!	NA	NA	NA	NA	uncharacterized protein
KLMA_10555	721	1	1	1	1	1	1	NA	rna550	NA	NA	NA	NA	NA	#DIV/0!	#DIV/0!	#DIV/0!	#DIV/0!	NA	NA	NA	NA	hypothetical protein
EDC3	722	0.826184	1.14377	0.610102	1.20331	1.07067	0.728045	0.603519	rna551	0.369934	0.0863811	0.0977129	0.260415	0.125765	0.721674	0.822974	0.9853	0.916707	0.441266	0.107483	0.876862	0.98301	enhancer of mRNA-decapping protein 3
rhb1	723	0.336232	0.61035	0.886153	0.602623	0.819476	0.852549	0.235003	rna552	0.088568	0.718524	0.22639	0.245729	0.652561	0.921616	1.58224	0.982125	1.3756	0.831945	0.0624216	0.920461	0.295986	GTP-binding protein rhb1
ARDH	724	1.42165	5.5012	2.749	1.01848	1.29917	3.29359	0.78956	rna553	0.0138521	0.103963	0.960194	0.175704	0.161323	2.1641	1.4757	1.00206	2.41265	0.0113573	0.119768	0.981084	0.462075	D-arabinitol 2-dehydrogenase [ribulose-forming]
NPP1	725	1.05517	0.972099	0.779076	0.824741	0.77114	0.972121	0.914851	rna554	0.82709	0.583493	0.101497	0.139711	0.958894	0.845654	0.76218	0.776456	1.06255	0.467078	0.0271981	0.295079	0.831181	sulfatase super family
KLMA_10560	727	0.487285	0.580205	0.357766	0.933328	0.623719	0.465365	0.299355	rna555	0.0102664	0.0487049	0.604509	0.029683	0.0980601	0.443322	0.28203	0.840832	0.623999	0.028304	0.014676	0.415613	0.659761	glutathione transferase 3
KLMA_10561	728	0.565863	0.289629	0.364997	0.814986	0.486893	0.339258	0.533929	rna556	0.00992059	0.059647	0.523499	0.0416763	0.140277	0.570356	0.644485	1.00442	0.631324	0.0489858	0.0306675	0.953155	0.462515	plasma membrane ATPase proteolipid 2
EAF5	729	1.02189	1.31142	0.861825	1.24445	1.40652	0.72406	0.986991	rna557	0.110423	0.414018	0.414441	0.0863899	0.422657	1.36644	2.57143	0.119463	0	0.388661	0.966398	0.759449	0.684535	chromatin modification-related protein EAF5
MMS21	730	0.94171	0.730954	0.826494	0.948662	1.01885	1.23813	0.928074	rna558	0.0718718	0.405449	0.78492	0.883451	0.56508	1.09216	1.0742	1.80694	1.17467	0.448796	0.685156	0.685569	0.666672	e3 SUMO-protein ligase MMS21
SLM5	731	1.82894	1.35572	1.05204	0.850705	0.917912	0.680611	0.144027	rna559	0.151202	0.917716	0.249591	0.50434	0.283927	2.07958	1.26999	0.986798	0.845609	0.128709	0.773749	0.830912	0.812733	asparaginyl-tRNA synthetase
KLMA_10565	732	1.10928	1.834	1.8062	1.0651	1.41733	1.75362	0.938483	rna560	0.0432759	0.0797377	0.876026	0.131258	0.356378	1.33627	1.16248	0.987921	1.01395	0.270003	0.142469	0.958478	0.863508	PGA2 super family
RPC31	733	0.265657	0.291853	0.681367	0.671872	0.715006	0.553445	0.0944217	rna561	0.0216025	0.415216	0.143984	0.102297	0.215225	0.390406	1.14555	0.917439	0.697543	0.0122659	0.697273	0.653735	0.904	DNA-directed RNA polymerase III subunit RPC7
KLMA_10567	734	0.795041	1.86259	6.51436	0.86222	2.7313	7.72477	0.941975	rna562	0.110768	0.073466	0.867255	0.0798542	0.147173	1.47092	7.80494	1.33754	6.80243	0.0252545	0.0118046	0.254333	0.365044	hypothetical protein
INN1	735	1.11002	0.84517	0.769401	0.977384	1.01908	1.02482	0.903417	rna563	0.0215202	0.25539	0.851615	0.726625	0.959193	0.951199	1.15771	1.0222	1.80333	0.511203	0.0852609	0.914711	0.295986	uncharacterized protein
THO2	737	1.41681	1.06784	1.16708	0.920965	0.824813	1.24488	0.628363	rna564	0.46443	0.134539	0.556204	0.0883303	0.286837	1.09753	1.23439	1.01176	1.16265	0.67806	0.339973	0.982162	0.937743	THO complex subunit 2
KLMA_10570	738	2.27508	2.81657	1.72324	1.40855	1.94678	1.77346	0.685393	rna565	0.0635721	0.564189	0.64067	0.123093	0.579698	1.01192	0.984109	1.11597	1.44559	0.911061	0.927043	0.557441	0.684535	SF3b10 super family
KLMA_10571	739	0.937773	0.925786	0.787661	0.986555	1.00826	0.950018	0.917116	rna566	0.395859	0.299955	0.925607	0.955433	0.905664	0.769868	0.91651	0.964962	1.00102	0.22201	0.86028	0.832987	0.684535	RNA recognition motif-containing protein
SRV2	740	3.07878	3.83924	3.22511	1.53248	2.24692	3.62855	0.0919225	rna567	0.00613977	0.0990077	0.0442329	0.0236348	0.0435134	1.90517	1.74797	0.984693	1.85469	0.0148084	0.0320133	0.929452	0.316543	adenylyl cyclase-associated protein
KLMA_10573	741	0.84324	0.880267	0.818878	0.942213	0.766441	0.615535	0.693375	rna568	0.259882	0.247044	0.250037	0.0631549	0.193707	1.15245	0.905542	0.896422	0.47785	0.425807	0.141475	0.357756	0.437692	37S ribosomal protein NAM9
EAF7	742	0.689498	0.708747	0.732784	0.958447	0.753209	0.680631	0.622725	rna569	0.0453214	0.507656	0.496113	0.0777796	0.160825	0.822558	1.07132	1.00099	1.14961	0.391087	0.725837	0.872454	0.982818	chromatin modification-related protein EAF7
FCP1	743	0.887678	0.547066	0.658446	0.878981	0.780534	0.860464	0.793735	rna570	0.00929206	0.0662113	0.240149	0.0281072	0.644817	0.672326	1.05978	1.03083	1.19309	0.0528666	0.44708	0.91674	0.991681	RNA polymerase II subunit A C-terminal domain phosphatase
TAF8	744	1.80116	0.819569	0.704428	1.08838	0.942312	0.966185	0.147158	rna571	0.230575	0.0754983	0.362459	0.635487	0.757164	0.97667	0.946148	0.991813	1.23207	0.577997	0.320066	0.875756	0.794166	transcription initiation factor TFIID subunit 8
SCS7	745	1.56906	1.58987	1.39718	0.919282	0.882182	0.832836	0.655683	rna572	0.0484472	0.239762	0.698845	0.251547	0.604093	1.15733	1.29947	1.00148	0.964335	0.501904	0.182659	0.981416	0.858601	inositolphosphorylceramide-B C-26 hydroxylase
KLMA_10578	746	0.214	0.314411	1.19448	0.636253	0.790532	0.539844	0.154062	rna573	0.0315305	0.219786	0.22639	0.0761186	0.365401	0.384385	1.23692	0.869331	0.56135	0.0145332	0.248224	0.649546	0.656809	uncharacterized protein
ZDS2	747	0.830551	0.896228	1.07997	1.11294	1.01119	1.52603	0.737659	rna574	0.0622122	0.746331	0.514971	0.925175	0.12806	0.813721	1.39484	1.06679	1.53616	0.809338	0.0543292	0.851447	0.314434	protein ZDS2
RCE1	748	0.641849	1.0493	0.927042	0.904384	1.08063	1.1805	0.326502	rna575	0.731624	0.568726	0.473438	0.130464	0.44684	0.952843	0.84889	0.924197	1.16221	0.476046	0.0957691	0.564196	0.304634	CAAX prenyl protease 2
KLMA_R123	749	1	1	1	1	1	1	NA	rna576	NA	NA	NA	NA	NA	#DIV/0!	#DIV/0!	#DIV/0!	#DIV/0!	0.0811457	NA	0.757655	NA	tRNA-Ala
COQ5	750	1.22073	0.886149	1.04121	1.14118	1.12955	1.29992	0.786423	rna577	0.519161	0.575885	0.566075	0.511572	0.283927	0.808109	0.976951	1.00607	0.8648	0.103756	0.278412	0.929049	0.49878	ubiquinone biosynthesis methyltransferase COQ5
BUL1	751	0.951604	0.785807	1.28459	0.936102	1.07659	1.84032	0.92951	rna578	0.147982	0.323585	0.661257	0.454722	0.188119	1.0465	1.63665	1.17681	2.38636	0.126169	0.0361154	0.459973	0.311912	ubiquitin ligase-binding protein BUL1
CTK3	752	0.894621	1.18223	1.04324	1.14513	1.41028	1.27988	0.884095	rna579	0.341261	0.707463	0.597095	0.107946	0.410818	1.02337	1.21543	1.11054	1.29028	0.441717	0.036905	0.398651	0.653419	CTD kinase subunit gamma
KLMA_10584	754	0.251402	0.534777	0.445874	0.864303	0.862877	0.545761	0.104046	rna580	0.0544646	0.111461	0.468603	0.203638	0.315394	0.475035	0.714668	1.02698	1.09633	0.0535295	0.0254654	0.864842	0.779333	hypothetical protein
DSK2	755	1.64191	2.46973	1.43566	1.11045	1.47588	1.79568	0.323131	rna581	0.0340525	0.061933	0.346567	0.145551	0.0969453	1.75828	1.41659	1.09028	2.7842	0.0144402	0.074245	0.178071	0.35055	ubiquitin domain-containing protein DSK2
KLMA_10586	756	0.758139	1.03488	0.935682	1.2544	1.33305	0.702303	0.80728	rna582	0.849252	0.900278	0.477309	0.0951	0.547073	0.885843	1.04295	0.938717	1.42437	0.703124	0.033322	0.672982	0.842904	pre-mRNA leakage protein 39
URA5	757	1.32932	1.16582	0.883162	0.96554	0.830596	0.836989	0.41542	rna583	0.0491443	0.686896	0.658577	0.326537	0.535583	1.43708	0.974108	1.00729	0.934168	0.022443	0.70683	0.863123	0.807866	orotate phosphoribosyltransferase
SEC65	758	1.10692	1.29279	1.10148	1.12839	1.16603	1.36735	0.402984	rna584	0.223861	0.762642	0.0875439	0.391964	0.594842	1.04146	1.02099	1.01536	1.07892	0.501329	0.855182	0.757655	0.573983	signal recognition particle SEC65 subunit
RRN9	759	0.8695	0.5799	0.50998	0.971928	0.798268	0.483292	0.886496	rna585	0.0226469	0.135069	0.881171	0.210224	0.357035	1.23796	2.16123	1.12431	1.0465	0.26493	0.480333	0.786497	0.898683	RNA polymerase I-specific transcription initiation factor RRN9
MDM1	760	0.867573	0.609007	0.902469	0.891234	0.623083	0.943826	0.706855	rna586	0.0307704	0.74573	0.41557	0.0570927	0.933687	1.33184	1.01464	1.3144	0.508368	0.913746	0.174557	0.659112	0.566694	structural protein MDM1
TMA23	761	0.091558	0.167805	0.453848	0.439875	0.614233	0.251409	0.113763	rna587	0.0116355	0.202727	0.0875439	0.208781	0.133681	0.121344	1.25917	0.88164	0.201783	0.00920453	0.689837	0.84266	0.935114	protein TMA23
KYE1	762	0.555689	1.85776	1.36655	0.655201	1.17668	1.98983	0.502426	rna450	0.0775553	0.366612	0.319755	0.272308	0.195761	2.08821	2.91346	0.929963	14.6423	0.16195	0.180877	0.969553	0.767443	enoate reductase 1
KLMA_10593	764	1.95217	4.66066	5.45662	1.2791	4.6622	13.9577	0.874095	rna589	0.0520953	0.153549	0.840236	0.0729995	0.137429	2.73838	4.83541	1.22004	12.3793	0.0174295	0.035645	0.164795	0.635013	hypothetical protein
SEC9	765	1.55329	2.06683	1.52234	1.00303	1.33605	1.52358	0.216835	rna590	0.011292	0.16717	0.967773	0.0899593	0.0504348	1.60707	1.66628	1.22778	2.13746	0.0150856	0.0296171	0.315309	0.354163	protein transport protein SEC9
TIF6	766	0.0996406	0.21044	1.05971	0.705118	0.789159	0.606613	0.121094	rna591	0.0294722	0.884343	0.217538	0.153492	0.188502	0.198085	1.24493	0.946315	0.484313	0.0274095	0.340327	0.818158	0.81942	eukaryotic translation initiation factor 6
KLMA_10596	767	0.735916	1.01125	0.763258	0.987312	1.40862	0.76057	0.770944	rna592	0.980259	0.319155	0.955892	0.249253	0.892352	0.723308	0.835973	0.823453	2.49039	0.545075	0.586963	0.764941	0.423522	hemocyanin
RLF2	769	0.714785	0.567474	0.524158	0.88521	0.706952	0.532034	0.543314	rna593	0.0156612	0.0869675	0.380201	0.0566527	0.313487	3.39379	0.393534	2.81136	1.07035	0.182883	0.286198	0.757655	0.882331	chromatin assembly factor 1 subunit p90
RRT8	771	1.24175	1.11322	1.67916	1.01372	1.20959	3.08273	0.918909	rna594	0.690888	0.268554	0.984464	0.458876	0.350967	0.602659	1.8162	0.547153	1.16938	0.547915	0.0743301	0.578533	0.61537	EI24 domain-containing protein
LCB2	772	0.635397	0.497956	0.617164	0.668027	0.722169	0.824921	0.377134	rna595	0.00817324	0.0218072	0.0893899	0.0203977	0.319617	0.554072	0.623063	0.710931	0.799362	0.013224	0.030344	0.137798	0.786282	serine palmitoyltransferase 2
KLMA_10600	774	2.57001	1.58313	0.831379	1.21695	1.07145	1.0171	0.242297	rna596	0.0188697	0.652957	0.133133	0.512096	0.986088	1.53353	1.1667	1.05265	1.88479	0.0352592	0.576069	0.712419	0.497093	uncharacterized protein
KLMA_10601	775	0.772894	1.39849	0.607427	1.44745	0.942002	0.160533	0.229578	rna597	0.437537	0.666534	0.0785893	0.868542	0.10262	0.704296	0.916041	0.956181	1.01325	0.166439	0.0768551	0.869794	0.966876	PQ-loop super family
KLMA_10602	776	1.92333	1.08531	0.643106	0.979057	0.977174	0.888666	0.403736	rna598	0.664146	0.0550477	0.942299	0.91351	0.873208	1.04524	1.21128	0.95818	1.82385	0.58361	0.147099	0.887358	0.992432	vacuolar protein sorting-associated protein 51
IRS4	777	2.43282	1.9209	1.3182	1.44336	1.80473	1.54774	0.311123	rna599	0.00613977	0.284139	0.139014	0.0566527	0.170343	1.65272	1.60268	1.22774	2.76265	0.0247685	0.0430593	0.472696	0.396871	increased rDNA silencing protein 4
IML2	778	2.32624	1.56687	1.62447	1.02817	1.12209	2.19596	0.235003	rna600	0.00727476	0.0597983	0.868233	0.110536	0.0980601	1.84621	1.66668	1.24136	2.0194	0.00771968	0.0224016	0.28675	0.34153	mitochondrial outer membrane protein IML2
KLMA_10605	780	2.59177	1.36362	0.981739	1.14654	1.10573	0.847289	0.0872475	rna601	0.0621251	0.971481	0.648684	0.585391	0.796722	1.72263	1.61205	1.04479	2.06356	0.0483704	0.12934	0.73166	0.610093	uncharacterized protein
ARP4	781	1.44635	1.00846	0.974704	1.05797	0.963934	1.39062	0.345228	rna602	0.723013	0.939131	0.347908	0.323214	0.48159	1.0326	0.972355	1.0068	1.26529	0.257012	0.0773765	0.888293	0.801832	actin-related protein 4
FCJ1	782	0.325144	0.406903	0.490373	1.05621	0.950264	0.969739	0.256563	rna603	0.00723982	0.0772916	0.347908	0.522393	0.935708	0.464504	0.70231	1.02462	1.06309	0.0188134	0.0224076	0.797312	0.522072	uncharacterized protein
KLMA_10608	784	1.79194	1.29014	0.454867	2.4363	1.12736	0.578435	0.884213	rna604	0.409081	0.0890055	0.299427	0.52738	0.240395	0.965468	0.727215	1.05637	1.15901	0.994121	0.0276092	0.836218	0.987667	hypothetical protein
YPT52	785	2.13652	2.31558	2.19227	1.42316	1.77002	2.27077	0.251923	rna605	0.0116355	0.0722903	0.169633	0.0315056	0.137313	1.67397	1.48482	1.10483	1.81574	0.0110556	0.181006	0.392312	0.991641	GTP-binding protein YPT52
SCP160	789	2.69648	1.30469	1.39161	1.40985	0.889337	1.68536	0.529006	rna606	0.0718514	0.0252907	0.072966	0.71229	0.0498636	0.933799	0.736344	1.04392	0.814699	0.7674	0.0217567	0.863188	0.315384	protein SCP160
PRY3	790	0.328262	0.851149	1.60062	1.53834	2.75378	1.88866	0.434206	rna607	0.698197	0.278437	0.212078	0.029683	0.653302	0.316465	0.523284	0.889318	0.989304	0.0794136	0.102427	0.742899	0.749475	uncharacterized protein
PRY2	791	0.542719	1.11853	1.31133	1.24372	1.70725	2.16905	0.57757	rna65	0.550982	0.37019	0.460019	0.0427199	0.201316	0.558987	1.38509	0.892714	2.55245	0.246226	0.273686	0.616528	0.43288	SCP super family
KLMA_10613	792	4.12695	7.58647	2.57179	1.71878	2.70217	1.86467	0.116051	rna609	0.0111547	0.145529	0.0620602	0.051618	0.256682	1.82175	1.37553	1.00176	3.30115	0.027862	0.0753499	0.907062	0.437692	uncharacterized protein
MPD1	793	1.8981	2.26177	2.52598	1.38937	1.71241	2.60614	0.323568	rna610	0.0266524	0.0597308	0.133388	0.0570927	0.0524296	1.1906	1.28665	0.854219	1.41483	0.0274531	0.0437879	0.433103	0.778072	protein disulfide isomerase MPD1 family protein
rplM	794	0.89387	0.812566	0.798347	0.858852	0.846746	0.7034	0.786439	rna611	0.205483	0.115823	0.266809	0.0847241	0.285661	1.25877	1.04394	0.808734	0.515403	0.272796	0.869419	0.67073	0.66184	54S ribosomal protein L23
CRN1	796	1.08726	0.625285	1.62746	0.981414	1.45091	2.8705	0.979513	rna612	0.533328	0.678885	0.987156	0.740728	0.840519	0.48037	#DIV/0!	0	#DIV/0!	0.463033	0.461123	0.574894	0.502778	DUF1900 super family
MAG2	797	1.25355	1.08705	1.24115	0.956237	1.10697	1.27269	0.716917	rna613	0.460015	0.325828	0.792358	0.205294	0.416407	1.75619	1.06816	0.454364	0.923393	0.438797	0.833491	0.613375	0.904654	RING-finger protein MAG2
SPC2	798	1.92107	1.33346	1.13249	0.996309	1.18329	1.09193	0.221736	rna614	0.177577	0.606758	0.970806	0.383587	0.819203	37.1693	2.18957	0.62767	0	0.155795	0.368424	0.901134	0.867533	signal peptidase complex subunit SPC2
TDA5	800	1.51022	1.17266	1.55107	1.11522	1.0434	1.02238	0.607485	rna615	0.473002	0.180757	0.726911	0.846271	0.984537	0.417751	1.09692	0.711702	0.826483	0.0960153	0.351036	0.137798	0.751418	uncharacterized protein
TUS1	801	1.7792	1.03084	1.20462	0.971928	0.921493	1.53191	0.494534	rna616	0.763868	0.398455	0.85224	0.478422	0.286034	1.57268	1.91143	1.55277	2.09031	0.908468	0.926839	0.84266	0.373774	rho1 guanine nucleotide exchange factor TUS1
CYB2	802	0.310924	2.97634	0.612151	1.22123	1.78778	2.42011	0.592144	rna617	0.0657062	0.337247	0.260266	0.118824	0.133226	0.608949	0.519156	1.31231	2.60278	0.854277	0.255143	0.987059	0.311912	cytochrome b2
KLMA_R124	803	1	1.26021	0.956578	1	1.08286	1	NA	rna618	0.573088	0.956549	NA	0.69549	NA	#DIV/0!	0	#DIV/0!	0.941352	0.337621	0.580676	0.292136	0.928534	tRNA-Asn
YKT6	804	0.616034	1.19331	0.584615	0.884883	0.867512	0.563756	0.437857	rna619	0.126749	0.233353	0.346773	0.18126	0.22967	0.905594	0.737767	0.970451	1.43116	0.8523	0.117752	0.614726	0.691824	palmitoyltransferase YKT6
MIA40	805	0.787007	1.29364	0.946175	1.03569	1.04418	0.991878	0.776353	rna620	0.0904557	0.663999	0.533501	0.75828	0.98268	1.08163	1.03617	0.977707	1.10669	0.0821617	0.384886	0.742899	0.549253	mitochondrial intermembrane space import and assembly protein 40
SPP382	806	1.47283	0.869096	0.754397	0.984817	1.00603	1.0114	0.600585	rna621	0.632984	0.246497	0.946231	0.983752	0.966424	1.09526	1.1719	1.0649	1.41983	0.314555	0.29686	0.797918	0.69067	pre-mRNA-splicing factor SPP382
ATG17	807	2.74793	1.29342	0.729546	1.30624	1.17028	1.42984	0.188901	rna622	0.0993392	0.114769	0.236519	0.252762	0.511694	1.53597	1.10095	1.23867	2.38848	0.132019	0.27145	0.458142	0.592669	autophagy-related protein 17
MST1	808	1.8415	1.07962	0.966509	0.87895	0.777343	0.804745	0.42708	rna623	0.550752	0.851868	0.296482	0.252762	0.762416	1.84515	1.23989	0.93363	0.848887	0.0396093	0.576123	0.371229	0.44573	threonyl-tRNA synthetase
KLMA_10627	809	1.19455	0.761208	0.577698	1.08082	0.955977	1.04907	0.736814	rna624	0.134841	0.0310684	0.637343	0.413066	0.875941	0.914632	0.814424	1.06853	1.45606	0.74426	0.0794368	0.740318	0.768618	uncharacterized protein
SDS22	810	2.94395	2.09006	1.2983	1.13326	1.22429	2.03566	0.221736	rna625	0.0147484	0.153173	0.506808	0.221007	0.0990223	2.31232	1.66149	1.23314	2.52213	0.0110443	0.0576354	0.454434	0.160115	protein phosphatase 1 regulatory subunit SDS22
ACP1	811	0.985274	0.86668	1.17106	1.04549	1.11061	1.34281	0.979513	rna626	0.37045	0.125146	0.680199	0.307919	0.133226	1.08119	0.990519	0.948422	0.968332	0.746101	0.287777	0.884959	0.643298	acyl carrier protein
KLMA_10630	812	1.2235	0.916002	0.927547	0.816162	0.663162	0.958756	0.785969	rna627	0.241288	0.494311	0.257399	0.0491723	0.690617	1.2139	0.961926	0.914977	0.960101	0.235007	0.124002	0.509244	0.741054	uncharacterized protein
RPN13	813	1.9149	1.81139	1.4969	1.0214	1.18094	1.18773	0.126943	rna628	0.0285392	0.299467	0.579522	0.140084	0.407751	1.8141	1.65591	1.11701	2.09503	0.00825997	0.0442136	0.306476	0.311912	26S proteasome regulatory subunit RPN13
RPN13	814	2.09822	3.24104	2.15229	1.39389	1.71543	2.09227	0.220096	rna628	0.0193123	0.0529979	0.165312	0.0792846	0.0493882	11.6596	0.198521	1.23534	0.509317	0.762925	0.617542	0.590886	0.867533	26S proteasome regulatory subunit RPN13
URA4	815	0.799339	0.771511	0.596896	0.971423	0.958702	0.852233	0.600783	rna630	0.0276359	0.166825	0.715376	0.69549	0.598551	0.862091	0.805159	1.02215	0.951918	0.219713	0.04794	0.770301	0.700864	dihydroorotase
DPH2	816	0.115185	0.402642	0.793892	0.927543	0.744218	0.588499	0.117533	rna631	0.0343466	0.42946	0.625316	0.0565084	0.203694	0.242895	0.912945	0.950611	0.486302	0.0114939	0.454068	0.575332	0.890992	diphthamide biosynthesis protein 2
DAL5	817	0.283147	0.274123	0.214444	1.26624	0.441559	0.203078	0.617836	rna632	0.044175	0.0390994	0.686118	0.0774813	0.167254	0.279597	0.532339	1.09139	1.06339	0.0298898	0.0117717	0.520553	0.573327	allantoate permease
CNB1	818	1.51101	0.840687	1.85077	0.804692	1.17941	1.77024	0.710034	rna633	0.0619546	0.0704422	0.532104	0.171155	0.17042	1.41617	3.61696	1.21827	3.00103	0.01093	0.0118046	0.632971	0.335107	calcineurin subunit B
KLMA_10637	819	1.26087	1.50601	2.00652	1.13627	0.897428	2.84568	0.797762	rna634	0.516859	0.477011	0.547956	0.778892	0.10445	1.29343	1.43097	1.25389	2.23466	0.287961	0.997234	0.757655	0.693119	hypothetical protein
CDC73	820	0.997935	0.849081	0.715434	1.00902	0.931665	0.873476	0.994934	rna635	0.197087	0.177771	0.936023	0.254568	0.320919	0.854231	0.899281	1.03992	1.09748	0.733287	0.181006	0.699143	0.74483	cell division control protein 73
KLMA_10639	821	0.756725	0.576749	0.849334	0.810235	0.698751	0.976091	0.65386	rna636	0.017234	0.522688	0.169059	0.0566527	0.962392	0.665059	0.998322	0.994058	1.04102	0.0574864	0.315766	0.871167	0.932104	uncharacterized protein
KLMA_R125	822	1	1	1	1	1	1	NA	rna637	NA	NA	NA	NA	NA	2.00022	0.19614	0	4.1195	0.228003	0.759455	0.548885	0.722383	tRNA-Leu
NPY1	823	0.567368	0.883252	1.31003	0.945008	1.58906	2.78464	0.396655	rna638	0.38286	0.592661	0.864006	0.0413525	0.277994	0.802166	1.4457	1.17596	2.32664	0.776769	0.0691639	0.230537	0.295986	NADH pyrophosphatase
HRR25	824	1.0981	0.966508	0.792007	0.857869	0.711917	0.692402	0.912632	rna639	0.768045	0.322832	0.352245	0.0612833	0.288279	1.42858	0.902384	1.01228	0.875939	0.0472548	0.239845	0.984921	0.997747	uncharacterized protein
TPK2	825	2.90615	2.87225	1.12869	0.923715	1.00407	1.25857	0.16969	rna640	0.0105407	0.702703	0.728999	0.963939	0.45901	2.28873	1.17464	1.06193	2.39221	0.0110443	0.615414	0.237743	0.565761	cAMP-dependent protein kinase type 2
MNP1	826	1.08313	0.950123	0.968424	0.899182	0.680946	0.788443	0.905086	rna641	0.736757	0.726114	0.42379	0.218465	0.45255	0.999266	0.790885	0.892199	0.514636	0.258048	0.176012	0.467541	0.483978	39S ribosomal protein L12
RPB9	828	0.583795	0.926927	0.800231	1.17615	1.00449	0.930455	0.268407	rna642	0.496431	0.55295	0.299565	0.972111	0.887688	0.90982	0.884367	0.956055	0.875928	0.186792	0.158106	0.706012	0.420959	DNA-directed RNA polymerase II subunit RPB9
AFT1	829	0.626221	0.79134	0.757153	0.89161	0.759638	0.708237	0.277919	rna643	0.027246	0.199535	0.276851	0.0157918	0.449447	0.745742	0.957957	0.937879	1.01879	0.169772	0.249103	0.467541	0.890992	AFT super family
KLMA_10647	830	0.816325	4.3499	0.765789	0.942827	1.03081	0.407232	0.917385	rna644	0.0331453	0.709803	0.934125	0.956524	0.444515	1.87971	1.53358	0.731503	4.29401	0.0859377	0.0414457	0.437635	0.332435	hypothetical protein
HSF	832	1.5429	1.64498	1.69386	1.54427	1.50917	2.01329	0.359365	rna645	0.0334549	0.0506839	0.0728979	0.0858854	0.155378	1.04172	0.970601	1.04551	1.39755	0.0774444	0.306896	0.757655	0.706301	heat shock factor protein
DLD1	833	0.952064	1.20327	0.877538	1.07074	1.39951	1.21432	0.965393	rna646	0.484096	0.596593	0.626132	0.212656	0.58304	1.04336	0.801138	0.849523	1.414	0.0808483	0.536749	0.292136	0.982243	D-lactate dehydrogenase [cytochrome]
MPS2	834	0.859505	0.42156	0.497124	1.10445	0.700687	0.576565	0.958424	rna647	0.0178315	0.319579	0.910046	0.194409	0.456009	0.367056	0.692831	0.971409	1.39222	0.100634	0.232354	0.745482	0.842904	hypothetical protein
KLMA_10651	835	0.883471	0.836632	0.812643	1.24709	1.13859	0.87531	0.848158	rna648	0.276672	0.520909	0.0411536	0.0880343	0.671945	0.762351	0.68984	1.00657	0.859652	0.0694125	0.0334054	0.888811	0.904945	uncharacterized protein
KLMA_10652	837	0.490873	0.216954	0.201258	1.08991	0.975218	0.586259	0.208513	rna649	0.00129219	0.0329913	0.116607	0.449905	0.0828078	0.273612	0.0822718	0.613158	0.106405	0.164851	0.0306402	0.605537	0.7361	hypothetical protein
SNQ2	839	0.39663	0.749937	1.55563	1.03758	0.893044	0.698339	0.510894	rna650	0.253435	0.0631193	0.401445	0.0966887	0.23503	3.11868	3.14085	1.49923	0.682357	0.0430666	0.0213094	0.400146	0.963825	protein SNQ2
FUR4	840	0.922271	1.05335	0.555358	1.13415	1.16754	0.28913	0.933859	rna651	0.800649	0.230405	0.650994	0.142646	0.148384	2.15744	1.45426	0.555872	0.345877	0.446312	0.259634	0.907062	0.671877	uracil permease
CDR4	842	2.12432	2.07147	1.40011	1.08548	0.879526	0.925172	0.585064	rna652	0.019896	0.265103	0.79612	0.520288	0.9531	0.818741	0.966818	1.0271	0.955619	0.33876	0.32317	0.901035	0.890992	TIGR00956 domain-containing protein
CHS3	843	0.735666	0.82651	1.43904	1.07166	1.47839	2.484	0.205155	rna653	0.0222997	0.0699597	0.331772	0.024569	0.0713231	0.671115	1.57787	1.20564	2.68234	0.723299	0.0595675	0.306476	0.323564	chitin synthase 3
KLMA_10657	844	0.996047	0.661284	0.56791	0.957228	0.900459	1.08141	0.99563	rna654	0.297087	0.171236	0.884386	0.664802	0.959108	0.633766	0.620699	1.12554	2.21978	0.790336	0.030344	0.621319	0.534098	uncharacterized protein
CHS2	845	0.402724	0.443727	0.386129	0.99588	0.773071	0.776583	0.180979	rna655	0.0151844	0.042757	0.976326	0.0777796	0.356755	0.402867	0.370362	1.05654	1.00258	0.013224	0.0135355	0.511598	0.907764	chitin synthase 2
KLMA_R126	846	1	1	1	1	1	1	NA	rna656	NA	NA	NA	NA	NA	1.03569	#DIV/0!	0	#DIV/0!	0.69663	NA	0.742899	0.812733	tRNA-Gly
engD	847	1.01891	0.752062	0.989611	0.988763	0.949328	1.02459	0.956462	rna657	0.01803	0.940931	0.782784	0.281489	0.856424	0.820782	0.996035	1.01323	0.856029	0.102917	0.0255981	0.869794	0.635013	uncharacterized GTP-binding protein OLA1
SCO1	848	3.45113	2.86984	1.85227	1.0115	1.14663	1.18073	0.188738	rna658	0.0106109	0.0627983	0.951287	0.272495	0.789462	3.54931	1.424	0.947985	0.767188	0.00857042	0.0691639	0.734323	0.420959	cytochrome c oxidase biogenesis protein
SIT4	849	1.44206	0.942083	0.670741	0.97364	0.805361	0.696	0.536635	rna659	0.630088	0.0387027	0.893159	0.118527	0.153912	1.21104	0.89242	0.985641	0.953406	0.0316669	0.0442136	0.612865	0.622547	serine/threonine-protein phosphatase PP1-1
THP1	850	1.23711	1.15957	1.15372	1.13801	1.1128	1.67435	0.681292	rna660	0.442613	0.657033	0.363053	0.467974	0.122936	0.892389	1.03421	1.00166	1.27351	0.949979	0.375749	0.840218	0.837505	nuclear mRNA export protein THP1
NDK1	851	0.19031	0.125271	0.308327	1.22766	1.26205	0.936172	0.266047	rna661	0.013277	0.0594365	0.487433	0.120679	0.683316	0.249987	0.350989	1.00283	0.688393	0.12306	0.0307812	0.920558	0.781159	nucleoside diphosphate kinase
UPF3	853	0.541418	0.591624	0.71197	0.813865	0.78838	0.586646	0.220525	rna662	0.0232065	0.440537	0.15932	0.0615113	0.323656	0.662356	1.09521	0.92627	0.939004	0.0468585	0.553625	0.365325	0.485865	uncharacterized protein
KLMA_10666	854	0.458157	0.429209	0.856354	1.27103	1.21061	1.82755	0.685393	rna663	0.0273585	0.726114	0.506587	0.208781	0.452218	0.555038	0.901718	1.11766	1.45437	0.185804	0.411515	0.348774	0.789366	peroxisomal membrane protein 2
SMD1	855	1.14064	0.654698	0.720515	0.972716	1.0788	1.3513	0.715734	rna664	0.121496	0.0799639	0.858495	0.437203	0.248638	0.996977	0.994838	1.03417	1.36562	0.962884	0.78745	0.777047	0.96671	small nuclear ribonucleoprotein Sm D1
PRP38	856	1.70522	1.25351	0.943335	1.18187	1.42348	0.948867	0.386457	rna665	0.223691	0.808745	0.429719	0.0625298	0.799931	1.163	1.04503	1.08344	1.47166	0.15917	0.844234	0.653735	0.580806	pre-mRNA-splicing factor 38
MRPL25	857	1.08875	0.712567	0.752212	0.87335	0.695572	0.424023	0.80728	rna666	0.0487144	0.528068	0.374704	0.0625175	0.18364	1.24311	1.07741	0.965369	0.585057	0.337621	0.448283	0.757655	0.312192	54S ribosomal protein L25
DPS1	858	1.30866	1.10626	1.33525	1.0283	1.1052	1.59929	0.470765	rna667	0.343899	0.0614193	0.654527	0.165798	0.17685	1.10854	0.981001	1.02333	0.924014	0.0464015	0.42778	0.223244	0.978518	aspartyl-tRNA synthetase
OCA5	859	3.51532	1.46054	0.829139	1.12516	1.01012	0.763493	0.104046	rna668	0.144214	0.345026	0.41557	0.960858	0.154932	2.16131	1.21178	1.04333	1.38342	0.0254257	0.690671	0.688102	0.415613	uncharacterized protein
PRP19	860	1.38482	0.957273	1.06368	1.10613	1.12229	1.41405	0.553775	rna669	0.617891	0.7491	0.546117	0.11579	0.271459	0.955185	1.02401	0.980004	1.13846	0.35026	0.252489	0.773092	0.388558	pre-mRNA-splicing factor 19
GPX2	861	1.42173	0.913409	1.38071	0.675201	1.06051	1.1734	0.802789	rna670	0.610837	0.614439	0.363053	0.791346	0.851476	1.73644	2.21434	1.31741	3.10526	0.0282899	0.0166448	0.464444	0.781159	glutathione peroxidase 2
ENT4	862	1.8319	0.964429	0.697748	0.895606	0.752946	0.321635	0.176343	rna671	0.82741	0.245248	0.364058	0.0888434	0.063956	1.53918	1.02673	1.01904	0.748777	0.0859377	0.159578	0.969207	0.346502	epsin-4
COX19	863	3.04542	1.94113	1.21229	1.02769	0.847455	0.640849	0.379903	rna672	0.0272334	0.534131	0.943742	0.166439	0.108869	3.19423	1.11344	1.00004	0.75336	0.0261834	0.960546	0.965851	0.562015	cytochrome c oxidase assembly protein COX19
KLMA_10676	864	1.68918	1.37039	1.27649	1.47535	1.37893	1.67005	0.277919	rna673	0.0807753	0.488166	0.246114	0.137867	0.432053	0.768687	0.910007	1.0551	1.03013	0.0140918	0.1309	0.544556	0.327732	zinc finger protein
KLMA_R127	866	0.236225	1.60665	0.440291	1.01499	1.02303	0.238199	0.379903	rna674	0.308035	0.219786	0.976526	0.84642	0.0980601	1.34731	1.8514	0.579016	3.31963	0.446883	0.464797	0.788052	0.881234	tRNA-Val
MET17	867	3.10112	3.77838	1.62543	1.19562	1.67177	1.24488	0.515221	rna675	0.0113819	0.265	0.249591	0.131258	0.399749	1.7133	1.23355	1.13953	2.1192	0.033308	0.32896	0.157579	0.320892	protein MET17
BPT1	868	0.470634	0.79164	0.58041	1.05221	0.537467	0.452527	0.18391	rna676	0.116975	0.0395293	0.719142	0.0700112	0.133226	0.422187	0.86666	0.996105	0.580209	0.019783	0.103185	0.901134	0.315384	bile pigment transporter 1
RAN1	869	2.82583	2.81167	1.70282	1.3986	1.66127	1.62747	0.190232	rna677	0.00946126	0.0349255	0.0983139	0.0901487	0.346343	1.60462	1.15598	1.1656	1.72673	0.00990598	0.303851	0.396632	0.944045	putative copper-transporting ATPase 3
CDC3	870	1.32415	0.922412	0.934893	1.08113	1.12037	1.35073	0.621808	rna678	0.265424	0.748685	0.638056	0.138488	0.177342	0.262368	1.13863	1.13677	2.04737	0.0278264	0.766265	0.30573	0.660515	cell division control protein 3
CDC12	872	0.864165	0.836039	0.90359	1.08698	1.0982	1.01678	0.501969	rna679	0.0405604	0.653339	0.26722	0.708899	0.971404	0.0485653	24.5128	1.04621	8.42736	0.559241	0.432457	0.929049	0.796698	cell division control protein 12
TRR1	874	3.80875	19.2751	2.18058	1.24257	1.45269	1.49386	0.117533	rna680	0.00699555	0.0216523	0.0573664	0.142387	0.141318	25.0723	1.86777	1.11422	0.978722	0.00771968	0.0124965	0.58226	0.639844	thioredoxin reductase
XYL1	875	12.1563	19.2161	3.5475	1.09093	1.54219	1.98768	0.195081	rna681	0.00938523	0.0857138	0.786914	0.270858	0.328007	5.06199	1.77206	0.774199	5.06113	0.0174295	0.262014	0.513204	0.495194	NAD(P)H-dependent D-xylose reductase
KLMA_10684	876	1.28588	1.2102	0.834615	0.968669	1.22474	0.942353	0.877522	rna682	0.0700992	0.655042	0.769653	0.221269	0.931	0.479463	0.414928	0.563991	0.696584	0.488439	0.888525	0.527279	0.735418	uncharacterized protein
SBE2	877	0.662479	0.950231	0.854163	1.08579	1.20567	1.21601	0.328192	rna683	0.760629	0.512124	0.231981	0.308079	0.479502	0.188313	0.720163	1.32602	1.75575	0.164319	0.534782	0.659045	0.316543	protein SBE2
KIC1	878	1.68149	1.59893	1.39063	1.27414	1.28322	1.66199	0.366062	rna684	0.0567471	0.300255	0.172344	0.17077	0.178233	0.402711	0.926406	1.03891	1.21904	0.509655	0.0532736	0.99143	0.882324	serine/threonine-protein kinase KIC1
ATP22	879	0.609634	0.452755	0.356645	0.915344	0.709548	0.412684	0.63487	rna685	0.0415315	0.0904337	0.797528	0.186645	0.135307	0.44149	0.889557	0.821605	0.646443	0.021256	0.07512	0.338407	0.511326	mitochondrial translation factor ATP22
BIG1	882	2.46529	0.821489	1.65559	1.4858	1.05082	0.216974	0.256422	rna686	0.846748	0.935347	0.108083	0.964193	0.826597	1.46775	1.57481	2.14709	5.53568	0.448888	0.210915	0.453651	0.603669	protein BIG1
PEP12	883	2.59105	2.18816	1.30623	1.07177	1.11372	1.62719	0.189349	rna687	0.0240032	0.177669	0.660775	0.444328	0.317668	1.47509	1.93217	1.02616	1.98174	0.0625552	0.182827	0.931076	0.927816	syntaxin PEP12
CIA1	884	1.29613	1.10282	1.00606	1.01905	1.0689	1.02305	0.534712	rna688	0.270593	0.977555	0.875689	0.424522	0.96668	0.57487	0.00153648	1.63295	1.48955	0.855733	0.589076	0.58408	0.739209	probable cytosolic iron-sulfur protein assembly protein 1
CYC2	885	1.55481	1.11769	0.925722	0.785994	0.836326	0.721874	0.518855	rna689	0.407765	0.709335	0.166681	0.180422	0.346582	1.04878	1.1198	1.02114	1.05669	0.861554	0.663648	0.949107	0.515675	cytochrome c mitochondrial import factor CYC2
MSW1	886	3.82283	1.3214	0.992426	0.926072	0.725674	0.931852	0.0860735	rna690	0.0646478	0.979088	0.359351	0.0326745	0.892296	4.07739	1.00732	0.844435	0.53728	0.22885	0.776121	0.953667	0.817136	tryptophanyl-tRNA synthetase
HIR2	887	1.25249	0.950327	0.978082	1.03138	0.985691	1.10825	0.567393	rna691	0.343463	0.939091	0.706608	0.808687	0.696335	0.975621	1.20201	1.02785	1.35518	0.409608	0.194069	0.742899	0.763247	protein HIR2
CKB2	888	0.973475	1.1521	1.03008	0.924757	1.02969	1.31928	0.922981	rna692	0.422481	0.838654	0.505648	0.83141	0.390747	1.09051	1.07609	1.08913	1.16461	0.0578947	0.697273	0.328098	0.677459	casein kinase II subunit beta'
NDE1	890	0.268874	0.27272	0.332047	0.977188	0.965584	1.12852	0.212411	rna693	0.0242666	0.0699597	0.560537	0.747689	0.756304	0.343958	0.378271	0.974807	0.546324	0.0126445	0.00981797	0.812033	0.374426	external NADH-ubiquinone oxidoreductase 1
KLMA_10696	893	2.25987	1.10004	1.44391	1.25632	1.3915	1.77628	0.174513	rna694	0.586811	0.341511	0.211999	0.0652516	0.225084	1.1918	1.41411	1.21898	1.95736	0.0612391	0.0492389	0.315309	0.441848	cd12148 family transcription factor
KLMA_10697	895	0.964703	0.680073	0.201581	1.08703	0.679488	0.018136	0.975324	rna695	0.750461	0.415732	0.606479	0.837391	0.478315	0.772169	0.788261	1.1303	1.64681	0.152152	0.117208	0.525407	0.937743	hypothetical protein
SUB2	896	0.914633	0.901574	0.883469	1.1053	1.15648	1.28008	0.712928	rna696	0.253659	0.31468	0.242232	0.0427199	0.236072	0.778524	0.745654	1.01612	0.950091	0.0245906	0.0271653	0.455176	0.812733	ATP-dependent RNA helicase SUB2
KLMA_10699	897	1.40967	0.523702	0.635606	1.26419	0.897646	0.676204	0.888847	rna697	0.0756989	0.055256	0.639251	0.573585	0.128932	0.461283	0.855487	0.944053	0.840158	0.031824	0.0229523	0.636034	0.311338	hypothetical protein
RPS16	899	0.532541	0.326533	0.573755	0.88185	0.949149	0.514634	0.118283	rna698	0.0109537	0.0648041	0.169445	0.503356	0.134212	0.666863	0.676019	0.962025	0.604991	0.165169	0.0617847	0.941623	0.311338	40S ribosomal protein S16
RPL13A	901	0.0430651	1.57326	1.34806	0.16464	1.2222	1.68403	0.829807	rna699	0.0252989	0.311198	0.675032	0.113975	0.198584	1.28519	0.671251	2.0253	0.446138	0.703174	0.0381676	0.589459	0.537003	ribosomal 60S subunit protein L13
RPP1A	902	0.612635	0.247969	0.567566	1.02833	0.879146	0.672459	0.327503	rna700	0.00735434	0.112133	0.720215	0.156579	0.422731	0.53926	0.627373	0.973368	0.585695	0.0627039	0.0361726	0.965453	0.576781	60S acidic ribosomal protein P1-alpha
SIP5	903	5.93856	7.72141	3.83276	1.38844	1.62716	3.22465	0.117533	rna701	0.010631	0.0218072	0.248248	0.235629	0.142124	14.7405	5.98008	1.43261	5.9684	0.00666397	0.0322992	0.398651	0.882324	protein SIP5
bioA	904	4.23707	3.08219	2.47773	1.42053	1.35939	2.64548	0.567265	rna702	0.0433505	0.40457	0.144262	0.190868	0.574859	1.14479	0.960817	1.03754	1.40198	0.816251	0.605034	0.775824	0.582106	uncharacterized protein
UTR4	905	1.35246	1.37014	0.772398	0.934527	0.962799	0.818291	0.249267	rna703	0.133368	0.0892496	0.328219	0.802938	0.201316	#DIV/0!	162.755	#DIV/0!	1.01818	0.0923486	0.746079	NA	0.629568	enolase-phosphatase E1
RAD23	906	1.40675	1.92711	2.01951	1.02067	1.29765	2.54812	0.336387	rna704	0.0178315	0.0824691	0.8765	0.14612	0.0512017	1.21691	1.62219	0.91563	1.89241	0.164353	0.0477882	0.519019	0.758558	UV excision repair protein RAD23
ANP1	907	0.390497	0.493505	0.579777	0.910557	0.794204	0.770978	0.185788	rna705	0.017234	0.107706	0.350599	0.054479	0.106401	0.254777	0.437796	0.916518	0.680098	0.0170389	0.0927309	0.644143	0.907066	mannan polymerase II complex ANP1 subunit
HYP2	908	0.55014	0.408761	0.751592	0.958306	0.90219	0.760968	0.220114	rna706	0.0182461	0.111044	0.500071	0.118886	0.14761	0.564814	0.705601	0.972822	0.73531	0.0311941	0.0856001	0.88178	0.311912	eukaryotic translation initiation factor 5A-2
KLMA_R128	910	1	1	1	1	1	1	NA	rna707	NA	NA	NA	NA	NA	#DIV/0!	#DIV/0!	#DIV/0!	#DIV/0!	NA	NA	NA	0.503439	tRNA-Ser
MCM3	911	0.811292	0.865315	0.660152	0.963485	0.831847	0.605092	0.701721	rna708	0.201069	0.0695522	0.837212	0.0732024	0.132506	0.701006	0.770917	1.09644	0.843389	0.0251841	0.0502723	0.348774	0.884046	DNA replication licensing factor MCM3
SPF1	912	2.41388	2.11328	2.25835	1.7385	1.92841	3.29292	0.108757	rna709	0.0167332	0.0332517	0.0270775	0.024569	0.0464527	1.35976	1.09479	1.03032	1.43856	0.0354221	0.683215	0.813083	0.653521	probable cation-transporting ATPase 1
TAH11	913	0.513894	0.422081	0.833018	0.831651	0.687157	1.01274	0.284512	rna710	0.0352348	0.697961	0.390875	0.149132	0.987207	0.468433	1.16377	0.858039	0.767223	0.0156813	0.874052	0.487679	0.677214	hypothetical protein
SSC1	914	1.24156	1.57231	1.33406	1.25823	1.05391	1.14933	0.785868	rna711	0.128534	0.146407	0.165312	0.737097	0.725549	1.24889	0.929448	0.872017	0.832746	0.0543365	0.0221197	0.379999	0.408685	heat shock protein SSC1
VPS55	917	2.34064	3.20451	1.98408	1.59352	2.00863	2.12811	0.335248	rna712	0.00699555	0.148385	0.103484	0.0675301	0.430752	1.6285	1.04772	1.00846	1.47884	0.208808	0.63132	0.872991	0.812733	vacuolar protein sorting-associated protein 55
KLMA_R129	918	1	1	1	1	1	1	NA	rna713	NA	NA	NA	NA	NA	0.330896	0	0.98156	0	0.558064	0.697273	0.994063	0.867533	tRNA-Gln
BUD16	919	1.28386	0.633741	0.445242	1.19599	0.793014	0.423588	0.838975	rna714	0.016991	0.118052	0.511079	0.107117	0.115647	0.701531	0.536625	0.992114	0.734485	0.0487743	0.0256437	0.928445	0.82992	putative pyridoxal kinase BUD16
SOU2	921	0.748529	1.21032	1.14039	1.02746	1.58953	5.45142	0.501969	rna715	0.40836	0.678798	0.868233	0.0576136	0.0784944	2.22196	1.16581	1.42507	5.07472	0.0279247	0.970781	0.347494	0.321879	uncharacterized protein
KLMA_10716	922	1.00735	0.400116	0.488129	1.02825	0.672658	0.616795	0.992849	rna716	0.00727476	0.0662113	0.934171	0.0862847	0.260057	0.723829	1.0643	0.797554	0.82906	0.0977269	0.940289	0.317324	0.643298	DNA polymerase delta subunit 3
VMA3	924	1.64803	2.40029	1.98369	1.57207	1.7438	2.31824	0.693375	rna717	0.0128359	0.0452405	0.261815	0.0373207	0.061849	0.352409	0.867861	0.410461	1.17748	0.598006	0.882372	0.690737	0.867533	v-type proton ATPase subunit c
NUP85	925	0.728601	0.722662	0.929593	0.85394	0.803153	0.920994	0.740499	rna718	0.0289702	0.707637	0.293612	0.0570927	0.62678	0.721635	1.08218	1.0269	0.955801	0.0962791	0.133885	0.677565	0.537358	nucleoporin NUP85
URB2	926	0.130871	0.188105	0.705462	0.606356	0.62625	0.494194	0.216835	rna719	0.0157444	0.387757	0.100814	0.14612	0.26823	0.218297	1.15694	0.838138	0.405198	0.0106218	0.58164	0.452499	0.643298	nucleolar pre-ribosomal-associated protein 2
GEF1	927	1.0042	0.985746	1.3521	1.12575	1.10312	2.09981	0.991483	rna720	0.918993	0.559317	0.452773	0.451165	0.255616	0.636664	0.993973	0.954415	0.864393	0.0137348	0.222195	0.340849	0.679011	protein GEF1
SNU13	928	0.176488	0.111363	0.889961	0.883232	0.695769	0.646835	0.0944217	rna721	0.0212183	0.618253	0.265062	0.0654607	0.0840142	0.244353	0.868634	0.982532	0.452819	0.0268096	0.0795442	0.972074	0.488855	13 kDa ribonucleoprotein-associated protein
HUL4	929	0.913409	2.79633	2.51392	1.26459	1.95471	6.15394	0.876711	rna722	0.0253145	0.158619	0.236519	0.0860183	0.105315	1.26811	1.60439	1.32638	5.35488	0.125678	0.0738968	0.182084	0.311912	probable E3 ubiquitin-protein ligase HUL4
RIP1	931	0.395798	0.520825	0.6784	0.963607	0.960156	0.839767	0.287582	rna723	0.0181927	0.0546301	0.781214	0.46756	0.254018	0.508803	0.850943	0.910368	0.739508	0.0365509	0.134907	0.429266	0.40943	cytochrome b-c1 complex subunit Rieske
KLMA_10724	933	3.1012	1.53994	1.33713	1.26348	0.996815	1.24217	0.120136	rna724	0.039837	0.584428	0.284198	0.979735	0.85367	1.56691	1.17206	1.08499	1.1275	0.0207212	0.783209	0.810687	0.854147	uncharacterized protein
RAD26	934	1.24998	0.664363	0.747008	0.791572	0.615822	0.502466	0.843209	rna725	0.0605623	0.127053	0.380201	0.0553155	0.107088	1.0071	0.819089	0.974841	0.708359	0.75717	0.0294357	0.767637	0.432137	DNA repair and recombination protein RAD26
KLMA_R130	935	0.594435	2.1434	0.575041	0.985352	1.1572	0.226123	0.364668	rna726	0.163516	0.613036	0.650994	0.48335	0.286896	0.949884	8.82985	0	4.19591	0.861633	0.59497	0.578533	0.762176	tRNA-Ala
PET191	936	1.60162	1.28658	1.14428	0.701394	0.859784	0.55079	0.322464	rna727	0.114749	0.742471	0.121279	0.385905	0.350967	2.2587	1.28087	0.997322	0.974949	0.0282899	0.149726	0.982162	0.311912	mitochondrial protein PET191
RAV1	937	1.78249	1.42239	1.01417	0.895582	0.946181	1.18102	0.305533	rna728	0.0390423	0.956549	0.422271	0.676357	0.639763	1.4172	1.06885	1.14961	1.74017	0.0921181	0.116886	0.348774	0.794166	regulator of V-ATPase in vacuolar membrane protein 1
CPR7	938	0.425681	0.281926	0.578997	0.722419	0.643592	0.567789	0.435456	rna729	0.0182078	0.250586	0.0632073	0.220314	0.481942	0.430988	0.796721	0.894267	0.75384	0.00913131	0.110644	0.466053	0.92452	peptidyl-prolyl cis-trans isomerase CYP7
GEA2	939	2.52523	1.89986	1.85831	1.80239	1.6125	2.17986	0.139112	rna730	0.00889342	0.0329913	0.0611863	0.0454489	0.065906	1.04167	1.0497	1.06248	1.22545	0.454886	0.107691	0.761944	0.667561	ARF guanine-nucleotide exchange factor 2
KLMA_10730	940	0.997269	0.671262	0.663547	0.796583	0.83683	0.811417	0.994053	rna731	0.0541004	0.0986034	0.432477	0.396488	0.729103	1.16421	1.24507	1.08364	1.49409	0.0783837	0.407104	0.484862	0.892571	uncharacterized protein
URA3	942	1	1	1	1	1	1	NA	rna732	NA	NA	NA	NA	NA	#DIV/0!	0	#DIV/0!	0	NA	0.873087	NA	0.684535	orotidine 5'-phosphate decarboxylase
TIM9	943	0.960565	1.50538	1.58349	1.20268	1.34593	0.762597	0.976369	rna733	0.130056	0.300255	0.594297	0.207743	0.728633	1.23217	1.00642	0.959905	0.631362	0.355856	0.844891	0.931392	0.586746	mitochondrial import inner membrane translocase subunit TIM9
ALF1	944	1.1313	0.968228	0.96156	0.973224	0.899206	0.875947	0.849676	rna734	0.760629	0.946339	0.84523	0.13853	0.664854	1.30939	1.24682	1.03743	1.70568	0.0483704	0.114576	0.852918	0.957738	cell polarity protein alp11
LSM7	945	0.915752	1.01292	1.21914	0.994484	1.04266	1.14676	0.576934	rna735	0.923291	0.444411	0.910987	0.762316	0.426964	1.17336	0.941491	1.06865	1.06162	0.718539	0.873087	0.602928	0.404048	Sm-like family protein
FUR1	946	0.558279	0.216483	0.728569	0.914126	0.683913	1.41148	0.349014	rna736	0.00724579	0.685656	0.673606	0.119776	0.493333	#DIV/0!	0.0153066	#DIV/0!	0.00645519	0.984244	0.656592	0.757655	0.765845	uracil phosphoribosyltransferase
ro-4	947	1.30131	0.82535	0.735221	0.968844	0.996274	1.10113	0.370585	rna737	0.0759699	0.229692	0.859831	0.960858	0.388129	0.816529	0.813853	1.28278	3.13151	0.798016	0.429548	0.195488	0.895577	actin-like protein
KLMA_10737	948	1.69161	1.22377	1.096	0.890754	0.965506	1.14682	0.291314	rna738	0.0156433	0.482711	0.37055	0.750888	0.318102	1.59109	1.15932	0.840704	1.95441	0.057338	0.617593	0.599281	0.295986	UPF0652 protein
KLMA_10738	949	1.53847	1.14785	0.840273	0.872167	0.921324	0.986968	0.61223	rna739	0.249712	0.465829	0.638612	0.171865	0.984799	1.9946	1.15945	1.12462	2.62986	0.0398582	0.832368	0.554966	0.643298	uncharacterized protein
KTR3	950	0.701582	0.657105	1.1464	1.02674	1.0417	1.61454	0.130729	rna740	0.0222997	0.496208	0.473916	0.518678	0.279523	0.114029	0.378605	0.681165	0.670822	0.0480885	0.042836	0.450853	0.982818	probable mannosyltransferase KTR3
KLMA_10740	951	0.370272	0.50029	0.816148	1.06403	1.24876	0.850333	0.379986	rna741	0.0123317	0.416948	0.849353	0.134301	0.58817	0.683591	1.65983	1.14122	1.49025	0.847404	0.0717384	0.592877	0.7634	uncharacterized protein
LDH1	952	1.78181	1.5633	1.7578	1.10887	1.23604	2.73861	0.644862	rna742	0.139578	0.271773	0.789191	0.257087	0.300202	#DIV/0!	5.66667	#DIV/0!	10.3333	0.689975	0.196379	0.757655	0.81942	uncharacterized protein
ALD6	954	1.14921	1.66268	6.41222	1.47802	0.784581	0.398773	0.918909	rna743	0.611362	0.0969589	0.162816	0.176138	0.14761	8.61204	2.36557	1.04829	0.200232	0.0248879	0.322642	0.985827	0.584092	magnesium-activated aldehyde dehydrogenase
COS111	955	3.24077	3.59497	1.18424	0.860183	1.02174	1.26157	0.207191	rna744	0.00757049	0.59272	0.480497	0.956657	0.57694	4.09129	1.8905	1.11338	7.39303	0.023614	0.25419	0.751879	0.831181	F-box protein COS111
TIM50	956	1.09053	1.15655	1.0351	0.921417	0.752582	0.72006	0.902998	rna745	0.381725	0.896624	0.515024	0.0479381	0.197139	1.97092	1.34375	1.29774	1.03947	0.116833	0.710793	0.864842	0.851349	mitochondrial import inner membrane translocase subunit TIM50
VPS28	957	2.48203	2.3101	0.891173	1.39928	1.32944	0.97082	0.241549	rna746	0.0452775	0.821073	0.227464	0.139586	0.980545	2.57057	0.718225	1.76085	4.51283	0.0754649	0.775075	0.697045	0.76112	vacuolar protein sorting-associated protein 28
KLMA_10746	958	1.83927	1.29045	1.13555	1.18227	1.35958	1.20231	0.33822	rna747	0.059295	0.759304	0.386987	0.127347	0.715657	0.555482	0.734496	0.930819	1.20336	0.906959	0.386278	0.747679	0.657607	uncharacterized protein
AAH1	959	0.228058	0.146321	1.6833	0.651782	0.667288	1.59047	0.0808135	rna748	0.0249772	0.515936	0.114655	0.403528	0.485694	0.328343	1.7541	1.18533	0.768141	0.0354272	0.2781	0.507153	0.522072	adenosine deaminase
MCM7	960	0.898475	0.82276	0.593118	0.938093	0.713467	0.549463	0.602155	rna749	0.0823919	0.0659151	0.53374	0.0479882	0.0788398	0.727879	0.777502	1.00125	0.693903	0.0347796	0.055338	0.958478	0.644393	DNA replication licensing factor CDC47
KLMA_10749	962	2.08036	1.86894	1.09159	1.18041	1.37269	1.7205	0.320278	rna750	0.0221463	0.699254	0.465907	0.0390479	0.126362	1.91836	1.32205	1.2849	3.71454	0.0163818	0.0117717	0.15598	0.523748	uncharacterized protein
KLMA_10750	968	1.04689	0.870931	0.857399	0.697677	1.33115	0.632289	0.965393	rna751	0.481021	0.439673	0.263618	0.257211	0.293067	0.719589	1.17957	0.926468	1.15022	0.291921	0.844955	0.735952	0.700864	hypothetical protein
KLMA_10751	969	6.65107	5.33742	4.28211	3.89803	4.17256	3.98157	0.112495	rna752	0.00898193	0.0856574	0.0514751	0.0207505	0.139148	1.66856	1.33565	1.06053	1.99782	0.0232495	0.777178	0.866101	0.442029	degradation in the endoplasmic reticulum protein 1
BTS1	970	2.43966	2.13443	2.05288	2.02032	2.34736	2.20314	0.137216	rna753	0.016991	0.12413	0.0411536	0.0324321	0.200389	1.29627	1.32907	1.16467	1.97749	0.0526145	0.109241	0.263555	0.745937	geranylgeranyl pyrophosphate synthetase
MUK1	971	2.19286	1.56684	0.851205	1.35557	1.30814	1.26824	0.147158	rna754	0.0307996	0.397254	0.0270775	0.11748	0.564321	1.54924	1.55809	1.26968	3.16115	0.0116821	0.0229523	0.281919	0.598279	protein MUK1
KLMA_10754	972	2.18154	1.27648	1.06487	1.05791	1.28902	0.748778	0.10136	rna755	0.341261	0.946639	0.769653	0.197528	0.479502	1.48954	1.86736	1.12531	3.65946	0.123749	0.0117717	0.747266	0.511396	uncharacterized protein
BEM1	973	0.74144	0.693828	0.829505	0.913106	0.94545	1.03117	0.122936	rna756	0.0174323	0.484993	0.116607	0.681757	0.922104	0.792287	0.974388	1.01133	0.987167	0.0789967	0.195334	0.974728	0.991641	bud emergence protein 1
UBP16	974	2.07014	1.66315	1.1863	1.09418	0.897317	1.38	0.133063	rna757	0.0285568	0.189998	0.411561	0.418939	0.312842	1.98316	1.10941	0.976744	1.22323	0.0383152	0.823392	0.825386	0.842904	hypothetical protein
YTA6	975	2.32298	2.18487	1.06605	0.842691	1.04568	0.825588	0.37283	rna758	0.116107	0.826441	0.604545	0.787294	0.765555	2.14942	1.25105	0.871199	2.02991	0.0199227	0.805725	0.45685	0.781159	probable 26S protease subunit YTA6
GCR1	976	3.00625	2.11166	0.94068	0.772557	0.746998	0.594101	0.265064	rna759	0.0590966	0.602839	0.401445	0.101134	0.482472	2.85602	1.506	0.919655	1.08643	0.0635126	0.387517	0.328466	0.581074	transcription regulator GCR1
KLMA_10759	977	1	1	1	1	1	1	NA	rna760	NA	NA	NA	NA	NA	#DIV/0!	#DIV/0!	#DIV/0!	#DIV/0!	NA	NA	NA	NA	hypothetical protein
TY1B-DR6	978	1	1	1	1	1	1	NA	rna549	NA	NA	NA	NA	NA	#DIV/0!	#DIV/0!	#DIV/0!	#DIV/0!	NA	NA	NA	NA	uncharacterized protein
TAF5	979	1.28564	1.08837	0.977099	1.03762	0.977711	0.982104	0.484188	rna762	0.218317	0.917862	0.582473	0.750225	0.980545	1.15234	1.0141	1.0652	1.17442	0.184495	0.0868352	0.706012	0.854332	transcription initiation factor TFIID subunit 5
GPI2	980	1.93234	1.31078	0.929363	0.972703	0.943667	0.786439	0.186844	rna763	0.147744	0.873903	0.85224	0.343851	0.597632	1.51347	1.16281	1.05989	1.27431	0.115508	0.931758	0.483081	0.537358	phosphatidylinositol N-acetylglucosaminyltransferase GPI2 subunit
RAG2	981	2.8009	3.28476	3.43062	1.50432	1.9353	3.13029	0.220525	rna764	0.00956195	0.0218072	0.157557	0.0446432	0.0498636	2.2932	1.60288	0.952121	1.49515	0.0524213	0.0919912	0.806194	0.854147	glucose-6-phosphate isomerase
MSI1	983	1.09617	0.87899	0.878313	1.02736	0.867029	0.962722	0.874095	rna765	0.379273	0.497214	0.872556	0.383712	0.917771	0.732556	0.686139	0.911336	0.678545	0.155567	0.0226666	0.675328	0.489182	chromatin assembly factor 1 subunit p50
ATP4	984	0.388793	0.414042	0.610391	1.01625	0.982996	0.881319	0.422628	rna766	0.00946126	0.0711947	0.88486	0.770595	0.656685	0.445604	0.7681	0.940396	0.837506	0.0273981	0.0289454	0.483807	0.601759	ATP synthase subunit 4
AIM4	985	0.781942	1.64311	1.24031	0.914119	0.83264	1.32576	0.910764	rna767	0.368606	0.640526	0.802884	0.662385	0.809478	0.909652	0.924224	0.931157	1.03051	0.27875	0.0828936	0.768386	0.554299	hypothetical protein
MED8	986	0.789725	0.932114	0.841711	1.0665	0.998807	0.999379	0.653653	rna768	0.744719	0.624505	0.764818	0.991391	0.999759	0.976423	1.00996	1.01127	1.35396	0.685863	0.834456	0.804398	0.529039	mediator of RNA polymerase II transcription subunit 8
RIM2	987	1.0495	0.858067	0.997884	0.648281	0.652351	0.40016	0.978789	rna769	0.611003	0.990649	0.17701	0.0921635	0.260994	1.32351	1.34771	0.769839	0.379271	0.350838	0.838931	0.520553	0.657607	mitochondrial carrier protein RIM2
RPL21A	988	1.20979	1.21537	1.22193	1.07356	1.04782	1.27974	0.764522	rna770	0.124475	0.349673	0.650994	0.523679	0.416407	0.598396	0.692233	0.977634	0.590326	0.0463343	0.0315862	0.920558	0.323564	60S ribosomal protein L21-A
KLMA_10770	989	0.667889	0.253378	0.357283	0.917304	0.729982	0.580331	0.673159	rna771	0.0113819	0.145593	0.669859	0.09446	0.12806	0.638907	0.711245	0.869309	0.519288	0.0324483	0.0442136	0.428	0.443155	hypothetical protein
LYS21	990	7.24969	20.6128	7.96219	1.76513	2.64721	0.51527	0.619697	rna772	0.0310319	0.0442671	0.64102	0.139586	0.789523	1.58968	2.66682	1.31647	1.09546	0.00869362	0.0117717	0.177458	0.953914	homocitrate synthase
MOT1	991	0.325833	0.565735	0.70965	1.06895	0.964794	1.08475	0.324273	rna773	0.0156612	0.433506	0.406647	0.663979	0.649861	0.339931	0.623273	1.00329	0.687165	0.00857042	0.0354508	0.981084	0.455367	DUF3535 domain-containing protein
KLMA_10773	992	1.41792	0.720552	0.888465	0.928795	0.9773	0.544373	0.735671	rna774	0.216892	0.898333	0.864006	0.907725	0.60108	0.903581	0.948756	0.966463	1.02282	0.316761	0.84621	0.779345	0.643298	hypothetical protein
GDT1	993	0.589504	1.03769	1.54662	1.16662	1.46695	1.46326	0.164425	rna775	0.81101	0.0283813	0.175731	0.11889	0.227815	0.6073	0.999659	0.993273	1.04968	0.137531	0.132992	0.914711	0.781159	uncharacterized protein
PCH2	994	2.38249	1.84934	1.97543	1.49053	2.03488	2.35325	0.322464	rna776	0.03205	0.307839	0.250037	0.0244832	0.283646	0.257859	2.34516	0.373474	2.39638	0.209869	0.0673203	0.368949	0.895766	pachytene checkpoint protein 2
KLMA_R131	995	1	1	1	1	1	1	NA	rna777	NA	NA	NA	NA	NA	0	0	19.8429	9.86436	0.470187	0.873087	0.653735	0.666672	tRNA-Glu
SEN54	996	0.562677	0.531751	0.889526	0.777364	0.85873	0.969611	0.563993	rna778	0.0606396	0.728421	0.206015	0.499557	0.98268	0.529382	1.24105	0.953881	0.953655	0.0323331	0.876738	0.28675	0.732289	tRNA-splicing endonuclease subunit SEN54
BRO1	997	1.93623	1.11384	1.10403	0.92192	0.818978	1.08045	0.524903	rna779	0.310029	0.709661	0.776173	0.203219	0.818384	1.49831	1.6766	1.06337	1.72591	0.0456871	0.0598622	0.820727	0.537247	vacuolar protein-sorting protein BRO1
MBA1	998	0.927903	0.804374	0.764609	0.838444	0.770985	0.544801	0.918909	rna780	0.0462659	0.46924	0.178384	0.166312	0.193285	1.41494	0.959942	0.863242	0.406992	0.84432	0.493371	0.664453	0.595735	protein MBA1
SEC16	1002	0.150564	0.377193	1.54828	0.832527	0.689118	1.67181	0.375482	rna781	0.124475	0.191328	0.780452	0.326844	0.510575	1.23004	1.0878	0.903983	1.21497	0.436679	0.422818	0.80092	0.349335	hypothetical protein
ELP3	1003	0.235328	0.381816	0.916914	0.852971	0.932161	1.1411	0.180979	rna782	0.0202161	0.810645	0.362459	0.532138	0.699472	0.373834	1.05841	0.969585	0.721534	0.0101201	0.405325	0.775824	0.84095	elongator complex protein 3
GLY1	1004	1.58458	1.20838	0.79664	1.01105	1.1701	1.09368	0.513192	rna783	0.323208	0.420285	0.965736	0.287114	0.486687	0.976473	1.01258	1.03935	1.89386	0.914105	0.445942	0.771461	0.904945	low specificity L-threonine aldolase
YDC1	1005	1.67762	6.48933	5.58635	0.955642	1.6603	9.10265	0.41542	rna784	0.0178197	0.0942751	0.888103	0.325015	0.128037	1.5209	1.61499	1.0914	2.10386	0.107991	0.0443682	0.467541	0.420959	alkaline ceramidase YDC1
SOU1	1006	1.23629	7.78537	0.844637	1.42209	2.65063	1.58767	0.839641	rna785	0.0241393	0.780505	0.180883	0.12739	0.53822	1.94762	1.19709	1.3394	10.6038	0.0811457	0.637385	0.217565	0.295986	sorbose reductase SOU1
SMP1	1007	0.836442	1.21694	1.47654	1.3464	2.14458	1.45172	0.651934	rna786	0.191499	0.346756	0.0573664	0.0427746	0.198584	0.757698	1.81073	1.40513	2.11498	0.509645	0.0404661	0.329016	0.518141	uncharacterized protein
RPS6	1008	0.597676	0.40212	0.608618	0.967344	0.991177	0.638773	0.221736	rna787	0.0174592	0.0756126	0.720707	0.752134	0.0993145	0.658912	0.653704	0.973207	0.594916	0.0108977	0.0540156	0.503374	0.373774	40S ribosomal protein S5
GLR1	1009	1.94936	2.33623	1.98599	1.12022	1.35844	1.60253	0.144027	rna788	0.010814	0.576903	0.136677	0.0284938	0.0552811	1.68877	1.55326	1.04263	1.76988	0.0128282	0.014676	0.569646	0.373774	glutathione reductase
SSU1	1010	0.621075	0.485782	0.614696	1.18357	0.868968	0.52213	0.492441	rna789	0.0142278	0.224091	0.442046	0.213309	0.308889	0.351066	0.454271	0.813801	0.398663	0.00858945	0.0200739	0.254333	0.420959	sulfite efflux pump SSU1
DTR1	1011	3.27294	2.75019	2.07431	1.0728	1.15242	0.731039	0.0860735	rna790	0.034442	0.0590501	0.698845	0.564938	0.179437	10.3858	2.66238	1.07049	0.395234	0.00977153	0.103373	0.999432	0.660515	uncharacterized protein
NOG1	1012	0.0449121	0.0961102	0.60124	0.564111	0.567486	0.359183	0.170898	rna791	0.019325	0.269949	0.110767	0.163917	0.194721	0.132944	1.13831	0.855386	0.394675	0.00802856	0.798846	0.587786	0.980551	nucleolar GTP-binding protein 1
SEC62	1013	2.58058	1.86471	1.95477	1.58989	1.90605	2.75254	0.133063	rna792	0.0240902	0.0925497	0.0611863	0.0324634	0.0828119	0.896293	0.941218	1.04163	1.07792	0.949934	0.0549059	0.747266	0.671877	translocation protein SEC62
FZO1	1014	1.27408	0.719302	0.592668	0.796643	0.761848	0.588637	0.634813	rna793	0.0480576	0.0890055	0.295739	0.0722949	0.317366	1.34453	0.986315	0.948021	0.841548	0.269016	0.262811	0.496982	0.684535	transmembrane GTPase FZO1
EHT1	1015	2.02249	1.47714	0.964013	0.874854	0.909524	0.96489	0.131714	rna794	0.0204266	0.775088	0.248248	0.0531155	0.878794	1.61076	1.08168	0.968388	1.21027	0.0182895	0.456616	0.80746	0.961358	medium-chain fatty acid ethyl ester synthase/esterase 2
PNG1	1017	3.77226	3.0148	3.13401	1.98019	1.99221	3.59723	0.214373	rna795	0.00946126	0.0526556	0.072966	0.0184085	0.0634359	2.0701	1.9993	1.09421	2.79389	0.00945323	0.0124965	0.619991	0.614553	peptide-N(4)-(N-acetyl-beta-glucosaminyl) asparagine amidase
MSY1	1018	1.60317	1.35403	0.964017	0.768764	0.810325	0.676099	0.532162	rna796	0.0902607	0.785843	0.148797	0.102827	0.166251	1.97289	1.11136	0.906755	0.769155	0.025459	0.871077	0.453651	0.671877	tyrosyl-tRNA synthetase
MGR2	1019	1.24828	1.46009	1.49788	1.04202	1.17781	1.21718	0.644732	rna797	0.244749	0.19235	0.718284	0.369512	0.668358	1.77407	0.961699	0.901848	0.733397	0.0725092	0.795158	0.768644	0.613698	protein MGR2
AIM43	1021	0.89441	0.708008	0.799396	0.785035	0.697654	0.620297	0.855767	rna798	0.188971	0.574772	0.363053	0.169498	0.25976	1.16584	1.07643	0.943718	1.27012	0.552931	0.339352	0.859017	0.295986	mitochondrial protein FMP14
ATG21	1022	4.96304	4.77297	3.34056	3.02238	3.21009	3.41111	0.120837	rna799	0.00727476	0.0419243	0.0611863	0.0296785	0.0977598	1.79739	1.22414	1.01702	1.60084	0.00825997	0.596721	0.921918	0.45935	autophagy-related protein 21
ELP4	1023	0.228368	0.465932	0.981143	0.771656	0.724262	0.824812	0.189257	rna800	0.0509073	0.956549	0.284705	0.0894343	0.56138	0.418109	1.31038	0.908133	0.677495	0.0127707	0.873087	0.501988	0.997851	elongator complex protein 4
FMP30	1024	0.305361	0.412408	1.01107	0.735637	0.7628	0.918496	0.202626	rna801	0.0258273	0.977555	0.126328	0.17092	0.937633	0.410387	1.04116	0.937337	0.640973	0.00825997	0.477282	0.379546	0.811658	N-acyl-phosphatidylethanolamine-hydrolyzing phospholipase D
ECM31	1025	1.31847	1.19668	0.964593	0.945069	0.718229	1.00872	0.849926	rna802	0.222271	0.854965	0.86353	0.231531	0.991098	1.34275	0.990074	0.927689	0.680109	0.159569	0.074245	0.747266	0.373774	3-methyl-2-oxobutanoate hydroxymethyltransferase
KLMA_10805	1026	0.0947182	0.0451772	0.0344075	0.71275	0.477287	0.442603	0.430421	rna803	0.0215202	0.0384449	0.0875439	0.0598476	0.414842	0.203517	0.112899	0.942653	0.582497	0.0543061	0.00981797	0.761332	0.62195	uncharacterized protein
KLMA_10806	1027	0.822628	1.12442	2.09591	1.38648	1.51998	3.00127	0.910062	rna804	0.69536	0.0770697	0.332236	0.0930101	0.241393	1.69672	0.849232	1.17752	1.59235	0.0765632	0.307691	0.673432	0.713484	hypothetical protein
MSD1	1028	2.13403	1.06792	0.915568	0.865662	0.760172	0.818657	0.241398	rna805	0.436919	0.738731	0.191017	0.116851	0.65691	1.89894	1.25048	0.957248	0.825711	0.0721062	0.508443	0.669151	0.548127	aspartate--tRNA ligase
SWD3	1029	1.34619	1.64563	1.39102	1.15606	1.55282	1.36631	0.644862	rna806	0.0735216	0.236966	0.348754	0.0780467	0.501957	1.00038	0.970301	0.988082	1.26036	0.557496	0.349474	0.928336	0.804269	COMPASS component SWD3
UMP1	1030	1.97902	1.84731	1.56586	1.02698	1.16372	1.25573	0.149447	rna807	0.00727476	0.159475	0.741058	0.0521296	0.175143	2.187	1.55195	1.20054	2.02951	0.00666397	0.030344	0.177458	0.831393	proteasome maturation factor UMP1
SYH1	1031	0.767471	0.717842	0.803554	0.876873	0.803367	0.789382	0.681501	rna808	0.0132385	0.191328	0.250037	0.0630526	0.400967	0.774215	1.01876	0.935658	0.942295	0.252672	0.396254	0.440824	0.966884	uncharacterized protein
SEC66	1032	1.97357	1.12058	1.33402	1.01176	1.12172	1.75176	0.144838	rna809	0.44936	0.310731	0.936023	0.465971	0.165829	1.17205	1.19882	1.02316	1.42721	0.176605	0.584689	0.869794	0.672912	translocation protein SEC66
NPL4	1033	3.12309	3.56386	2.39115	1.78743	2.44319	2.74478	0.0878226	rna810	0.0164574	0.035036	0.053906	0.0500858	0.064473	1.97397	1.94317	1.30905	3.45607	0.0121758	0.0240999	0.254333	0.340969	nuclear protein localization protein 4
SSE1	1035	0.718988	0.83416	1.14045	1.08455	1.07302	1.46747	0.710034	rna811	0.231008	0.464114	0.414213	0.466086	0.190801	0.638663	0.93629	1.00224	1.43337	0.0713275	0.0808927	0.899192	0.805174	uncharacterized protein
KLMA_10814	1036	0.9817	0.453362	0.314102	1.15	0.890004	0.835062	0.98858	rna812	0.0549397	0.0252907	0.56876	0.591629	0.789359	0.909352	0.740626	1.06112	1.54118	0.979472	0.251625	0.805057	0.963549	oxidored-like super family
PEX32	1037	2.74916	1.53343	0.889585	1.67395	1.34211	0.78093	0.399169	rna813	0.0598957	0.762642	0.274236	0.0860183	0.416091	1.21571	1.01103	1.06053	1.59931	0.293337	0.734795	0.819894	0.50809	peroxisomal membrane protein PEX32
POP7	1038	0.748036	0.577912	1.18256	1.09449	1.14112	0.893952	0.523508	rna814	0.0809953	0.690927	0.489035	0.583104	0.896477	0.513982	1.07787	0.829596	0.790658	0.0190669	0.622984	0.372926	0.693119	ribonucleases P/MRP protein subunit POP7
KLMA_10817	1039	0.0826133	0.153398	0.666325	0.639188	0.620785	0.274379	0.117533	rna815	0.0157444	0.249963	0.14045	0.0768921	0.131389	0.232621	1.21921	0.900948	0.572861	0.0185573	0.525936	0.642383	0.745536	hypothetical protein
DAL3	1040	1.32306	0.930305	1.66283	1.01542	1.2916	2.18045	0.712928	rna816	0.695647	0.193617	0.923907	0.296029	0.193663	1.34525	2.00636	1.21134	2.89436	0.0236429	0.0311751	0.533745	0.433354	ureidoglycolate hydrolase
TYR1	1041	1.43304	0.835848	0.871729	0.821841	0.909992	1.00592	0.310128	rna817	0.222804	0.583254	0.204505	0.34062	0.989204	1.23673	1.24045	1.08965	1.55604	0.106162	0.272134	0.520553	0.949602	prephenate dehydrogenase [NADP+]
KLMA_10820	1042	1.6175	0.971758	0.581021	0.921369	1.07476	0.54181	0.301906	rna818	0.774245	0.0655752	0.659143	0.244604	0.129525	1.32156	1.179	1.06662	1.35766	0.182227	0.810915	0.756163	0.81942	hypothetical protein
ARL1	1044	1.64342	1.23615	1.163	1.26449	1.18969	1.22628	0.190232	rna819	0.121086	0.21648	0.0754735	0.161114	0.446205	1.24563	1.21948	0.980698	1.15936	0.0247685	0.440881	0.822927	0.520498	ADP-ribosylation factor-like protein 1
KLMA_10822	1046	1.16213	1.72696	0.809879	1.02295	0.992324	1.45609	0.778477	rna820	0.134162	0.810441	0.770201	0.851174	0.850479	0.67701	1.20067	1.17653	1.58036	0.0575592	0.298373	0.747266	0.702129	uncharacterized protein
str3	1047	1	1	1	1	1	1	NA	rna821	NA	NA	NA	NA	NA	#DIV/0!	#DIV/0!	#DIV/0!	#DIV/0!	NA	NA	NA	NA	Sit1p
KLMA_10826	1048	1.41557	1.36541	1.20184	1.01464	1.11514	0.987839	0.183626	rna822	0.0941926	0.237123	0.900913	0.302015	0.95842	33.4534	1.39025	1.9725	0.459085	0.0346807	0.453866	0.871167	0.627933	hypothetical protein
KLMA_10827	1049	2.46463	1.82108	1.5072	1.22193	1.2933	0.842259	0.196928	rna823	0.024976	0.240703	0.550983	0.181378	0.555559	0.23497	1.49204	0.339779	19.7655	0.795737	0.165832	0.797312	0.77425	uncharacterized protein
KLMA_10828	1050	1.46924	1.10934	0.98613	0.867173	1.06451	0.625706	0.479762	rna824	0.399283	0.956549	0.329575	0.69549	0.138557	13.1844	1.85762	1.40542	0.745079	0.0270181	0.273557	0.931099	0.475514	hypothetical protein
KLMA_10829	1051	2.29123	2.6027	2.10255	1.01401	1.3227	1.02719	0.196741	rna825	0.0497343	0.0377531	0.917582	0.166394	0.922646	17.5918	2.96244	1.41448	0.938067	0.0190669	0.0934948	0.517067	0.807866	hypothetical protein
Nqo2	1052	7.32915	16.2388	2.70508	0.867576	1.6011	1.59215	0.0872475	rna3	0.00982087	0.112133	0.187215	0.21712	0.28827	3.91827	1.76307	1.08826	3.3899	0.0199227	0.0439559	0.747813	0.373774	ribosyldihydronicotinamide dehydrogenase [quinone]
YCT1	1053	1.27904	1.66688	0.832517	0.827234	1.00388	1.27558	0.701271	rna827	0.180338	0.77627	0.342795	0.986358	0.732933	1.1457	1.16882	1.04593	1.62133	0.88076	0.672621	0.629489	0.947591	uncharacterized protein
URA1	1054	4.82016	2.33706	1.92187	0.998509	1.34085	1.8999	0.0919225	rna828	0.164909	0.164147	0.99172	0.484466	0.220238	2.76632	3.14723	1.20118	2.84866	0.00907677	0.0273052	0.306476	0.913337	dihydroorotate dehydrogenase
KLMA_10833	1055	0.382434	0.199934	0.103673	0.535038	0.354263	0.283653	0.188901	rna829	0.00748616	0.0329913	0.0647575	0.021665	0.0467913	0.326029	0.148288	0.486166	0.475352	0.0225845	0.0135651	0.15598	0.865836	uncharacterized protein
PHO12	1056	2.38596	1.61611	1.11767	0.882575	1.36239	1.7274	0.712838	rna830	0.256822	0.694309	0.404853	0.197393	0.274539	2.25105	1.05694	0.991582	1.92928	0.225016	0.0933053	0.969553	0.311912	repressible acid phosphatase
KLMA_10835	1062	4.82224	0.69462	1.29067	0.787551	0.814058	1.74064	0.442325	rna831	0.304865	0.773384	0.736891	0.529547	0.654287	1.48881	1.52949	1.01012	1.9663	0.267791	0.60561	0.984921	0.910303	flocculation protein FLO5
FCY2	1066	1.00687	0.536128	0.59768	1.17727	1.11759	0.716178	0.988823	rna832	0.0613743	0.307307	0.34898	0.429844	0.684179	0.360887	0.367344	0.942113	1.19139	0.00994624	0.0238927	0.843818	0.522044	purine-cytosine permease FCY2
KLMA_10837	1067	1.10459	0.630597	0.850799	1.02835	0.879358	1.07355	0.884095	rna833	0.0470677	0.675842	0.854553	0.374792	0.88122	0.691849	0.916477	0.975394	0.777455	0.0650161	0.675124	0.907062	0.63179	hypothetical protein
KLMA_20001	1069	1	1	1	1	1	1	NA	rna834	NA	NA	NA	NA	NA	#DIV/0!	#DIV/0!	#DIV/0!	#DIV/0!	NA	NA	NA	NA	conserved hypothetical membrane protein
KLMA_20002	1074	0.95252	1.24884	1.79657	0.815695	1.6267	1.71264	0.976173	rna835	0.29306	0.583254	0.477309	0.649766	0.76736	0	#DIV/0!	0	#DIV/0!	0.326099	NA	0.548199	NA	flocculation protein FLO5
KLMA_20003	1079	1.18372	0.771989	0.95699	1.16172	0.691937	1.66455	0.934819	rna836	0.583657	0.970255	0.721141	0.1523	0.603474	0.78053	1.14162	0.952608	1.55296	0.0346807	0.605034	0.793926	0.482158	conserved hypothetical membrane protein
OPT1	1082	1.16731	0.922182	0.923121	0.721747	0.661996	0.712514	0.791836	rna837	0.798476	0.743506	0.0797318	0.0920344	0.401023	0.734844	1.07744	1.03732	1.08119	0.165275	0.0895621	0.929143	0.691956	oligopeptide transporter 1
ADH4a	1083	0.61217	0.544406	0.764046	1.04658	0.723601	0.835184	0.421842	rna838	0.0317444	0.393283	0.784895	0.224052	0.52166	0.45809	0.973563	1.07557	1.19803	0.0916897	0.306939	0.653735	0.857868	alcohol dehydrogenase 4
DUR3	1084	0.334161	1.34119	0.777481	0.913048	0.824598	0.736498	0.208513	rna839	0.0087335	0.297689	0.646197	0.31167	0.582303	0.658826	0.763264	0.944467	1.12843	0.208808	0.078595	0.742899	0.663602	probable urea active transporter 1
yxeK	1085	1	1	1	1	1	1	NA	rna840	NA	NA	NA	NA	NA	#DIV/0!	#DIV/0!	#DIV/0!	#DIV/0!	NA	NA	NA	NA	putative monooxygenase yxeK
FRE4	1087	0.814827	2.62448	1.70664	0.85074	0.664591	0.841209	0.76805	rna841	0.034442	0.294696	0.214542	0.37454	0.798321	1.05124	1.2698	0.795774	1.70773	0.550803	0.84621	0.528829	0.884139	ferric reductase transmembrane component 4
ADY2	1088	1.64371	2.89975	3.0223	1.45277	1.78854	4.04239	0.67262	rna842	0.034624	0.0756126	0.393082	0.186575	0.0980601	1.23356	1.06998	0.976862	1.52293	0.0769653	0.927043	0.810687	0.656809	hypothetical protein
KLMA_20010	1089	3.01419	4.33744	2.15491	1.11748	1.49545	1.98053	0.0944217	rna843	0.00613977	0.114769	0.246371	0.0973477	0.35026	2.64862	1.71728	1.15697	2.79771	0.0246295	0.0297226	0.516194	0.834652	protein crtK
MNT4	1090	0.420614	0.631009	1.03713	0.777992	0.927426	1.06456	0.61266	rna844	0.1293	0.566156	0.58074	0.64734	0.920065	0.886195	1.95003	1.2606	1.49167	0.712627	0.014676	0.40254	0.311912	probable alpha-1
yciC	1091	1.30661	2.13332	0.526538	1.35187	0.911773	0.669364	0.81923	rna845	0.0979287	0.132099	0.433708	0.370555	0.367978	0.906812	0.562507	0.886096	0.625467	0.620999	0.0414457	0.498807	0.690935	uncharacterized protein
KLMA_20013	1093	0.585707	0.573728	0.6039	1.27997	0.859068	0.800747	0.484031	rna846	0.0188207	0.300255	0.268354	0.189807	0.722731	0.22816	0.277597	0.857218	0.501864	0.00919606	0.0117717	0.509586	0.373774	uncharacterized protein
KLMA_20014	1094	3.3279	7.21323	3.14056	1.14712	2.51753	1.88765	0.250466	rna847	0.00277496	0.0532024	0.609262	0.029683	0.452218	2.42687	1.97993	0.923059	3.04361	0.0374305	0.0851689	0.647657	0.806709	hypothetical protein
YUH1	1097	1.88715	2.56246	2.29171	1.03745	1.08602	2.67737	0.176284	rna848	0.0240032	0.0738658	0.886799	0.309096	0.128268	2.12604	1.8793	1.04012	2.36039	0.0161963	0.156265	0.852918	0.696325	ubiquitin carboxyl-terminal hydrolase YUH1
THP3	1098	2.05155	1.69114	1.30897	0.923783	1.04769	0.898658	0.445034	rna849	0.0116529	0.168382	0.735375	0.677674	0.723256	1.42995	1.63004	0.948324	1.29577	0.108679	0.0251769	0.763853	0.851349	PCI super family
uch2	1100	1.66403	1.35919	1.08192	0.879135	1.08409	1.41635	0.220677	rna850	0.189419	0.648163	0.574301	0.502859	0.318102	1.67162	1.29165	1.07019	1.86098	0.00771968	0.245211	0.709827	0.743687	ubiquitin carboxyl-terminal hydrolase isozyme L5
AIM25	1101	1.89563	1.7708	1.43076	0.832714	0.97244	0.998285	0.26788	rna851	0.0297542	0.283775	0.363053	0.0157918	0.998411	2.21495	1.52408	1.05887	1.42923	0.0148084	0.0617847	0.688462	0.893649	altered inheritance rate of mitochondria protein 25
PPH3	1102	0.264119	0.465581	0.840595	0.500404	0.677322	0.459679	0.399114	rna852	0.0521423	0.607587	0.175964	0.381778	0.145747	0.439039	1.12385	0.856251	0.718309	0.0163556	0.841178	0.699144	0.786211	serine/threonine-protein phosphatase 4 catalytic subunit
KLMA_20020	1103	0.588292	0.495279	0.486426	0.946279	0.885106	0.468728	0.501002	rna853	0.0446543	0.136128	0.833801	0.537395	0.174934	0.428164	0.733068	1.02109	0.746522	0.00869362	0.0997414	0.901134	0.504173	protein PEA2
SPT15	1104	0.854022	0.748957	0.867184	0.986449	0.897807	0.892348	0.567265	rna854	0.0187111	0.31016	0.887431	0.196375	0.604896	0.891504	1.15195	1.04621	1.20626	0.602826	0.40804	0.604376	0.986597	TATA-box-binding protein
SCC4	1105	1.7889	0.730628	0.84834	0.94581	0.722402	1.02211	0.104046	rna855	0.074792	0.466054	0.364058	0.402793	0.984668	0.978537	1.30381	1.05345	1.40905	0.977399	0.580982	0.913936	0.966884	sister chromatid cohesion protein 4
TPS2	1106	4.83438	3.70912	2.74384	0.905886	1.05629	2.42143	0.078319	rna856	0.0100482	0.030595	0.334136	0.207738	0.0696242	3.2	2.66003	1.11796	3.20298	0.0108433	0.0117717	0.469243	0.405719	trehalose-phosphatase
IPT1	1110	0.356831	1.25112	2.0019	0.944935	2.06893	3.19345	0.32196	rna857	0.130977	0.340833	0.888103	0.031661	0.193996	0.870185	2.18672	1.03002	2.34118	0.279182	0.124966	0.96471	0.851349	inositolphosphotransferase 1
LSM5	1111	0.845479	1.00036	1.13038	0.889654	0.98917	1.07544	0.654023	rna858	0.997654	0.42097	0.500071	0.932612	0.947052	#DIV/0!	#DIV/0!	#DIV/0!	#DIV/0!	0.0811457	0.257833	0.653735	0.69717	U6 snRNA-associated Sm-like protein LSm5
PAA1	1113	1.29278	1.52901	1.30687	1.06857	1.2399	1.27675	0.214706	rna859	0.00540296	0.103214	0.354161	0.0413282	0.524133	1.81203	0.959013	1.12214	1.36767	0.0247438	0.434341	0.509194	0.771814	polyamine N-acetyltransferase 1
KLMA_20027	1114	0.488655	0.546088	0.484323	0.56589	0.341987	0.162765	0.398151	rna860	0.158367	0.184927	0.173199	0.117021	0.58304	1.77619	0.74293	2.14858	2.43596	0.824436	0.5341	0.742899	0.944045	hypothetical protein
DOA4	1115	1.97737	1.72868	1.44037	1.1284	1.31652	2.27011	0.38086	rna861	0.0208879	0.144601	0.611931	0.129227	0.105976	1.90021	1.77013	1.19531	2.27623	0.0103265	0.105342	0.321568	0.746116	ubiquitin carboxyl-terminal hydrolase 4
DOS2	1117	1.85949	1.14849	1.00074	0.792641	0.977059	1.1187	0.188901	rna862	0.250212	0.997681	0.179718	0.810332	0.719286	1.54782	1.1485	0.926773	1.54644	0.0535295	0.508532	0.533745	0.655796	protein DOS2
OCA6	1118	1.51649	1.14629	1.13761	1.15521	1.08671	1.61071	0.221736	rna863	0.333279	0.692049	0.168631	0.1249	0.505741	1.44174	1.25463	1.08622	1.74632	0.0170389	0.279693	0.572843	0.638934	putative tyrosine-protein phosphatase OCA6
DDI1	1119	2.61784	2.08351	1.39133	0.897731	1.04188	1.8614	0.36195	rna864	0.0177402	0.212138	0.572812	0.771064	0.198584	2.17127	1.63976	1.16227	2.9912	0.00607833	0.116886	0.210982	0.458037	DNA damage-inducible protein 1
MAG1	1120	3.22924	2.77886	2.08464	0.988919	1.22995	2.26769	0.120837	rna865	0.0237029	0.0785757	0.928281	0.208162	0.0493882	3.00103	2.05265	1.18793	3.528	0.0143907	0.08019	0.700594	0.807866	DNA-3-methyladenine glycosylase
COX15	1121	2.62693	2.43049	1.3003	1.01464	0.857884	1.052	0.172949	rna866	0.0121322	0.27085	0.916616	0.210555	0.938376	2.11891	1.08985	0.919003	0.740966	0.0163133	0.407104	0.560928	0.510141	cytochrome c oxidase assembly protein COX15
PIM1	1122	1.72959	1.64429	1.47559	0.905634	1.06752	1.78799	0.245755	rna867	0.0413741	0.138227	0.551366	0.488755	0.104883	1.90266	1.60087	1.00357	1.76023	0.0240634	0.0232292	0.966838	0.503439	uncharacterized protein
HAP3	1123	1.61753	1.69213	1.86837	1.77991	2.05624	3.08145	0.756812	rna868	0.0890499	0.244068	0.162816	0.0567393	0.086277	0.826611	1.03317	0.928317	1.31584	0.945981	0.648047	0.69976	0.373774	transcriptional activator HAP3
RFT1	1124	2.084	1.33997	1.5786	1.52757	1.62036	2.1091	0.131714	rna869	0.0370466	0.083889	0.058364	0.0281456	0.0593548	0.921151	0.90815	1.09383	1.26055	0.260037	0.030344	0.478154	0.884046	oligosaccharide translocation protein RFT1
APN2	1125	0.548436	1.08814	1.16275	0.916637	1.03972	1.06728	0.365838	rna870	0.593942	0.129853	0.639251	0.823808	0.859383	0.84456	1.18402	0.883438	1.11648	0.313437	0.490701	0.534024	0.586746	DNA-(apurinic or apyrimidinic site) lyase 2
POP8	1126	0.298839	0.759042	1.20525	0.809228	0.907697	0.910573	0.214919	rna871	0.305776	0.371573	0.249591	0.524033	0.684179	0.548905	1.34943	0.914229	0.954164	0.0402608	0.372386	0.677315	0.977935	ribonucleases P/MRP protein subunit POP8
VPS10	1127	1.59497	1.28166	1.33316	0.784074	0.859259	1.45975	0.368055	rna872	0.0251893	0.233902	0.248737	0.155485	0.131038	1.50743	1.53915	1.0057	1.66902	0.0273	0.0503482	0.946361	0.735418	vacuolar protein sorting/targeting protein PEP1
FUS3	1128	1.16856	1.58898	3.86246	0.92014	1.83755	5.94121	0.938521	rna873	0.341954	0.110443	0.878288	0.133968	0.161323	1.55002	1.93083	1.01306	6.26342	0.0552341	0.0271446	0.967687	0.316543	mitogen-activated protein kinase FUS3
ACH1	1129	3.25465	1.43016	0.52906	0.746268	0.507002	0.421944	0.42708	rna874	0.219551	0.055256	0.168631	0.130692	0.163711	1.8262	0.478037	0.708399	0.575768	0.0446719	0.0554949	0.262578	0.741054	acetyl-CoA hydrolase
KLMA_20043	1130	1.32415	0.908395	1.12816	0.902467	0.966447	0.666247	0.317661	rna875	0.660511	0.792398	0.356804	0.863995	0.209242	1.11862	1.06527	0.9086	1.05802	0.455561	0.322551	0.491809	0.966876	methionyl-tRNA formyltransferase
KLMA_20044	1131	0.800145	0.843813	0.924546	0.730867	1.04365	0.462941	0.816344	rna876	0.622505	0.834388	0.528593	0.915626	0.0788398	0.740467	0.902943	0.850218	0.954692	0.0917761	0.848317	0.454584	0.778925	hypothetical protein
PGD1	1132	1.21091	0.932711	0.855748	0.993322	1.0933	1.33415	0.55963	rna877	0.4762	0.752777	0.96554	0.465912	0.463501	0.797006	0.934688	1.0376	1.03987	0.28895	0.931758	0.806194	0.961622	mediator of RNA polymerase II transcription subunit 3
TRP5	1133	1.47732	1.02561	0.791517	1.17642	0.989938	0.990218	0.366062	rna878	0.812225	0.254588	0.290823	0.927365	0.95587	0.964974	0.766539	1.04355	1.0016	0.16302	0.0404661	0.484047	0.419202	tryptophan synthase
RRN6	1135	0.35305	0.465943	0.914958	0.609555	0.665118	0.861719	0.323131	rna879	0.0299766	0.810645	0.137672	0.0982086	0.788824	0.441605	1.32263	0.9081	0.952714	0.0215234	0.7191	0.740652	0.623576	RNA polymerase I-specific transcription initiation factor RRN6
CWH41	1137	1.02834	0.810446	1.09711	0.825042	1.08009	1.74338	0.965393	rna880	0.067758	0.489911	0.150547	0.411779	0.134792	0.943543	1.30203	1.06863	1.93104	0.0395015	0.301365	0.615816	0.524585	mannosyl-oligosaccharide glucosidase
SCW11	1138	0.584159	0.753808	0.572412	1.10618	0.950947	0.485116	0.45175	rna881	0.0140843	0.061933	0.617121	0.383712	0.207861	0.695445	0.386501	1.07586	0.935213	0.380851	0.205376	0.957346	0.741831	probable family 17 glucosidase SCW11
MIOX5	1139	2.10318	0.732025	0.694538	0.886763	0.859392	0.711783	0.220525	rna882	0.058305	0.331571	0.326966	0.390491	0.131038	0.871949	0.830908	0.988616	1.04046	0.567122	0.323518	0.718962	0.73362	inositol oxygenase 1
KLMA_R201	1140	1	1	1	1	1	1	NA	rna883	NA	NA	NA	NA	NA	#DIV/0!	#DIV/0!	#DIV/0!	#DIV/0!	0.743298	NA	0.757655	NA	tRNA-Phe
CGR1	1142	0.0350331	0.12217	0.698552	0.559831	0.565651	0.233273	0.104046	rna884	0.0202161	0.259196	0.179718	0.0987812	0.133226	0.178309	1.07124	0.842588	0.351505	0.00913131	0.145313	0.520282	0.442215	rRNA-processing protein CGR1
KLMA_20052	1143	2.16841	0.532479	0.805773	1.01377	1.09491	0.910258	0.376178	rna885	0.167091	0.619219	0.980143	0.961227	0.955376	1.3474	0.957053	1.00994	1.29873	0.0398582	0.25271	0.960817	0.589477	uncharacterized protein
RPL30	1145	0.525604	1.2676	1.03145	1.41623	2.29109	0.437966	0.700079	rna886	0.511165	0.971483	0.145105	0.120943	0.555201	0.43298	0.905832	0.888315	0.378181	0.0739135	0.209878	0.799953	0.684535	60S ribosomal protein L30
RPL24	1146	0.710309	0.336586	0.639269	0.95841	0.952784	0.748407	0.508727	rna887	0.00593286	0.084219	0.762039	0.614317	0.197003	1.27031	30.145	0.0341414	51.4937	0.921773	0.802834	0.76713	0.434189	60S ribosomal protein L24
KLMA_20055	1148	1.67256	0.65701	2.47261	1.01376	0.937516	1.31923	0.529429	rna888	0.188795	0.38612	0.972428	0.782577	0.514344	1.58637	0.58604	1.50108	0.378504	0.958816	0.88904	0.999879	0.944045	hypothetical protein
NAT2	1149	1.02838	1.42189	1.00334	0.959956	0.949142	0.424105	0.953855	rna889	0.075129	0.972277	0.692674	0.742329	0.0655628	2.10704	1.59352	0.982363	0.629696	0.0182725	0.0271446	0.94784	0.440279	DUF1279 super family
KLMA_20057	1150	2.13358	2.67593	0.781662	0.926139	1.04778	0.549932	0.445728	rna890	0.0227867	0.691104	0.842129	0.839547	0.393328	2.09159	1.12595	0.989269	2.05146	0.0231296	0.869132	0.901134	0.595735	uricase
HOP2	1153	2.50833	0.926914	0.989918	1.24034	0.829149	1.00552	0.211211	rna891	0.722071	0.956549	0.63117	0.486586	0.996609	2.7021	2.55808	1.82503	2.97574	0.452856	0.97324	0.796078	0.487215	hypothetical protein
MIG1	1157	0.434258	0.787355	0.65258	0.76436	0.839274	0.641388	0.325625	rna892	0.0999681	0.218705	0.210747	0.149669	0.43556	1.02208	0.861051	0.822415	0.894606	0.480279	0.975804	0.604805	0.966884	regulatory protein MIG1
PRP24	1158	1.16033	1.02951	0.947085	0.865326	1.01255	1.12567	0.806058	rna893	0.852044	0.906521	0.485477	0.941655	0.671059	0.104147	14.5829	0.153001	1.63554	0.503818	0.684629	0.757655	0.581139	U4/U6 snRNA-associated-splicing factor PRP24
NUP188	1159	0.467606	0.48901	0.682333	0.818158	0.654469	0.60919	0.381807	rna894	0.0103527	0.073431	0.0998318	0.0334579	0.126055	0.642027	0.830537	0.982135	0.7172	0.106712	0.0436416	0.808653	0.489182	nucleoporin NUP188
PPA2	1160	1.18948	1.45622	1.20417	0.930903	0.885291	0.907155	0.366062	rna895	0.0201468	0.574099	0.266809	0.393806	0.564693	1.6225	1.23015	0.960986	1.25176	0.0242482	0.191968	0.543324	0.822322	inorganic pyrophosphatase
RSN1	1161	0.34283	0.573194	0.820689	0.709151	0.761277	0.658967	0.163639	rna896	0.00950794	0.1544	0.0695156	0.0905685	0.132506	0.535189	1.1126	1.09189	1.04026	0.0260613	0.934612	0.653735	0.405719	uncharacterized protein RSN1
KLMA_20064	1162	0.543468	0.711081	0.645509	1.00036	0.882912	0.557145	0.535384	rna897	0.320384	0.0957136	0.999415	0.689955	0.14673	0.515179	1.22676	0.918419	1.05632	0.0330398	0.752333	0.453651	0.471716	hypothetical conserved protein
KLMA_20065	1163	0.551049	1.03844	1.84287	1.17559	1.30677	1.13301	0.90315	rna898	0.760157	0.129745	0.64067	0.244476	0.915118	0.854536	1.2231	0.926494	1.35594	0.544602	0.435158	0.592169	0.970237	DUF2410 super family
CAC2	1166	0.552935	0.714104	0.859828	0.950288	0.931687	0.709768	0.560943	rna899	0.0919795	0.454995	0.789237	0.404736	0.200626	0.530018	0.992783	0.905428	0.982734	0.0535828	0.808322	0.45685	0.896034	chromatin assembly factor 1 subunit p60
CUE1	1167	1.33713	2.27409	2.2507	1.35776	1.84738	2.25334	0.720335	rna900	0.00946126	0.0875673	0.136193	0.0566527	0.144743	1.42887	1.17624	0.967776	1.22137	0.0329212	0.299726	0.67426	0.632152	coupling of ubiquitin conjugation to ER degradation protein 1
SAP30	1168	1.55778	1.48766	1.18726	1.34826	1.31343	1.42619	0.380734	rna901	0.248045	0.84716	0.144262	0.286219	0.166251	1.194	1.21189	1.00467	1.78361	0.0858472	0.0829817	0.928336	0.366881	transcriptional regulatory protein SAP30
KLMA_20070	1169	0.734933	1.96915	1.21275	0.885227	2.12811	0.765148	0.765797	rna902	0.291419	0.855813	0.718284	0.11202	0.738812	1.09114	1.30153	0.995887	1.88011	0.0740097	0.410689	0.895612	0.435102	uncharacterized protein
KLMA_20071	1170	2.28345	1.45002	1.19875	1.34127	1.22892	1.69358	0.327296	rna903	0.301883	0.652957	0.465793	0.535596	0.649471	0.749423	0.773747	0.864345	1.90677	0.406054	0.261127	0.741828	0.966884	DUP super family
KLMA_20072	1172	1.94884	1.85436	1.58482	1.38598	1.38061	1.4096	0.380978	rna904	0.0219353	0.329201	0.175731	0.107305	0.812575	1.36542	0.832367	0.974626	1.67138	0.208581	0.777341	0.895741	0.787899	hypothetical conserved protein
KLMA_20073	1173	1.93156	1.78202	1.53794	0.944988	1.17116	2.54484	0.253529	rna905	0.0567184	0.660598	0.866048	0.494322	0.493061	1.53442	1.45635	1.13587	2.12411	0.0781665	0.194245	0.428	0.986618	hypothetical conserved protein
TSL1	1174	6.77742	9.35221	3.87045	1.20503	1.40681	3.01789	0.128093	rna906	0.00946126	0.0857812	0.425784	0.183498	0.209431	3.82629	1.89303	1.04217	2.95039	0.00895827	0.099745	0.757655	0.684535	trehalose synthase complex regulatory subunit TPS3
TIF11	1175	0.719434	0.575802	0.7803	1.00848	0.986617	0.740446	0.572499	rna907	0.0682146	0.366982	0.968425	0.839547	0.142124	0.76882	0.8577	1.0214	0.74265	0.023614	0.0428315	0.814301	0.767443	eukaryotic translation initiation factor 1A
NIPA2	1176	0.618547	1.0964	1.565	1.32086	1.47264	2.5339	0.628363	rna908	0.400264	0.190266	0.476164	0.139586	0.189812	0.650807	1.05956	1.09182	1.47045	0.248612	0.645322	0.568875	0.30956	magnesium transporter NIPA2
SIF2	1177	1.1173	1.10528	1.33512	1.11186	1.2143	1.32437	0.805226	rna909	0.425637	0.24583	0.403729	0.25208	0.490645	1.06504	1.15897	1.06842	1.45469	0.0645688	0.220458	0.610705	0.374426	SIR4-interacting protein SIF2
EXO84	1179	1.3066	1.74684	1.55206	1.2359	1.39354	1.43582	0.550198	rna910	0.0415315	0.09604	0.165312	0.108242	0.0989793	1.49782	1.3944	1.26684	1.55326	0.287928	0.63011	0.362872	0.801825	exocyst complex component EXO84
FES1	1180	0.73974	1.12248	0.943224	0.92698	1.16386	1.31562	0.559432	rna911	0.761829	0.900734	0.645561	0.398882	0.598551	0.896643	1.06617	1.1495	3.79097	0.865268	0.874052	0.745264	0.787899	hsp70 nucleotide exchange factor FES1
EME1	1182	0.805083	0.82757	0.881092	0.993275	0.923667	1.36728	0.795607	rna912	0.374155	0.768321	0.973571	0.753697	0.322299	0.88928	1.42561	1.01463	1.80907	0.984125	0.0678074	0.961874	0.930942	crossover junction endonuclease EME1
SEC8	1183	1.58946	1.2758	1.07561	0.976223	1.01027	1.10425	0.245755	rna913	0.0552799	0.71275	0.8695	0.932977	0.720047	1.35818	1.28146	1.04266	1.57915	0.0513139	0.24946	0.742373	0.974092	exocyst complex component SEC8
KLMA_20082	1184	0.903394	1.00259	1.12583	1.24687	1.29547	1.1667	0.884095	rna914	0.988608	0.647293	0.291334	0.115394	0.881438	0.842166	0.998733	1.02538	1.31943	0.671774	0.783209	0.80746	0.763247	hypothetical protein
DAP2	1185	1.59161	1.19965	0.79121	0.810125	0.795582	1.14977	0.283633	rna915	0.26644	0.595427	0.270095	0.328051	0.677066	1.01026	0.690654	0.943449	1.51721	0.167472	0.0874229	0.67426	0.623335	dipeptidyl aminopeptidase B
RPN1	1186	1.34883	1.83337	1.52991	1.09571	1.25652	1.92167	0.366379	rna916	0.0681433	0.0756126	0.312066	0.278857	0.0852813	1.59082	1.45613	1.19125	2.04488	0.00861043	0.0276092	0.362872	0.252402	26S proteasome regulatory subunit RPN1
VMA16	1188	1.38741	1.53934	1.13403	1.10322	1.2529	1.04758	0.600783	rna917	0.0107382	0.598839	0.44484	0.055938	0.894071	1.25071	1.01036	1.01925	1.17809	0.243521	0.440209	0.757655	0.982165	v-type proton ATPase subunit c''
THR1	1189	1.24177	1.17026	0.913339	1.01947	1.12851	1.08078	0.765856	rna918	0.25944	0.733588	0.904068	0.359427	0.777307	1.24739	0.865682	0.966858	0.914222	0.143009	0.0577009	0.708215	0.831181	homoserine kinase
MAS2	1191	0.798611	0.94179	0.87325	0.946804	1.03444	1.10024	0.721171	rna919	0.787883	0.654311	0.786914	0.815622	0.783442	1.39788	1.13531	0.947552	0.937385	0.0119611	0.667508	0.469546	0.844812	mitochondrial-processing peptidase subunit alpha
MYO1	1192	0.921129	0.770178	0.438236	0.814623	0.596701	1.03144	0.929996	rna920	0.0345554	0.0546301	0.201996	0.0463342	0.927043	1.0058	0.539339	1.18232	1.13151	0.479653	0.00962422	0.517762	0.866232	myosin-1
KLMA_20089	1193	2.62234	1.75435	1.46132	0.936333	0.972635	1.22004	0.265064	rna921	0.0186412	0.0647645	0.675246	0.557786	0.253397	1.47613	1.53161	1.06151	1.73601	0.0936031	0.0620039	0.748443	0.555103	uncharacterized protein
KLMA_20090	1195	0.283546	0.750792	0.970188	0.355576	0.777515	1.13794	0.530179	rna922	0.0589872	0.955916	0.227247	0.0961837	0.716528	0.603392	0.981616	0.732477	1.40727	0.03407	0.483733	0.263555	0.972228	ras-related protein rapC
KLMA_20091	1196	0.323941	0.387857	0.860948	0.760556	0.941559	0.374123	0.205309	rna923	0.00277496	0.778277	0.319755	0.78321	0.264929	0.624314	0.796474	0.966572	0.55056	0.0661518	0.678597	0.901134	0.295986	ribosomal protein S27
RSM22	1197	0.297872	0.391381	0.695144	0.704927	0.710556	0.491165	0.265775	rna924	0.016991	0.24452	0.183383	0.310711	0.335486	0.514297	1.16749	0.807634	0.488235	0.0329212	0.994135	0.510644	0.886786	37S ribosomal protein S22
SRP102	1198	1.50354	1.4045	1.17114	1.01815	0.954058	0.742086	0.320389	rna925	0.0251893	0.406721	0.882029	0.270867	0.0831854	1.38602	1.07018	0.965088	0.753921	0.0646013	0.508532	0.816798	0.734555	signal recognition particle receptor subunit beta
KLMA_R202	1199	1	1	1	1	1	1	NA	rna926	NA	NA	NA	NA	NA	2.31137	#DIV/0!	0	#DIV/0!	0.460942	0.407104	0.742899	NA	tRNA-Arg
NUP192	1200	0.658079	0.609317	0.778304	0.861017	0.721221	0.750917	0.63683	rna927	0.0111843	0.449063	0.41034	0.0467147	0.203828	0.708702	0.958278	1.04832	0.860851	0.164319	0.116087	0.876862	0.549852	nucleoporin NUP192
NSP1	1201	0.978636	0.722732	0.826767	0.929717	0.86528	1.01419	0.953769	rna928	0.0219981	0.272495	0.406741	0.0741548	0.980993	0.798617	0.987577	1.0067	0.955431	0.29248	0.407736	0.950861	0.986618	nucleoporin NSP1
MHP1	1202	0.892274	1.42305	0.420363	0.822317	0.676244	0.631594	0.707852	rna929	0.0627578	0.137573	0.20187	0.160708	0.148378	1.13866	0.568126	0.991638	1.57004	0.0166191	0.00962422	0.878092	0.295986	uncharacterized protein
KLMA_20097	1204	0.508259	0.891569	0.521096	0.921741	1.05981	0.663411	0.121803	rna930	0.830863	0.090852	0.593413	0.895331	0.19884	2.43813	1.85083	1.08213	1.44638	0.154016	0.0621894	0.692959	0.671466	hypothetical protein
GPM1	1206	2.51712	2.06851	1.57947	1.0001	0.83067	1.33763	0.392926	rna931	0.0519406	0.204925	0.999826	0.318417	0.339487	2.48261	2.93361	0.398309	0.625293	0.298839	0.143568	0.62759	0.859342	phosphoglycerate mutase 1
ADY2	1208	1.84446	1.1008	0.668481	1.20081	0.696875	0.554903	0.623587	rna842	0.750461	0.2746	0.663023	0.403528	0.534344	1.16743	0.606595	0.841007	0.929715	0.792429	0.227047	0.718056	0.882569	hypothetical protein
RVS161	1209	1.83151	2.25205	2.12357	1.00176	1.26703	1.70167	0.163369	rna933	0.0285568	0.106987	0.978097	0.298062	0.122615	2.25254	1.91989	1.07804	2.05078	0.00607833	0.0320133	0.284691	0.595735	uncharacterized protein
KLMA_20101	1211	0.149811	0.303121	0.587829	0.704444	0.710992	0.751866	0.0919225	rna934	0.0171796	0.104468	0.0631355	0.0589217	0.403305	0.477633	0.629562	0.809522	0.697695	0.0246013	0.0439559	0.315309	0.879523	sterol-sensing super family
SAT4	1212	1.33424	1.15622	0.845459	1.07258	1.05916	0.772523	0.731072	rna935	0.488904	0.044505	0.654848	0.714906	0.52032	1.22456	1.09625	0.944258	0.943734	0.169742	0.639369	0.66041	0.96708	serine/threonine-protein kinase HAL4/SAT4
KLMA_R203	1213	0.71945	0.96096	1.50254	0.906896	0.737747	0.790785	0.886772	rna936	0.961104	0.724638	0.896743	0.383587	0.915057	0.454915	1.01212	0.798431	1.44826	0.425033	0.597568	0.879449	0.684535	tRNA-Asn
KLMA_20103	1214	0.817479	1.27432	0.77838	0.931881	0.970404	0.32272	0.884095	rna937	0.558271	0.697204	0.817711	0.944331	0.478315	1.0264	2.20367	0.45949	2.45511	0.985435	0.477243	0.608055	0.945534	hypothetical protein
KLMA_20104	1215	0.702127	1.18874	1	0.989036	1.00518	1	0.336397	rna938	0.308035	NA	0.654527	0.69549	NA	0.539604	47.4259	0.860521	92.868	0.0841914	0.29369	0.967367	0.581074	hypothetical protein
KLMA_R204	1216	1	1	1	1	1	1	NA	rna939	NA	NA	NA	NA	NA	#DIV/0!	0	#DIV/0!	0	0.887659	0.873087	NA	0.684535	tRNA-Pro
CIT1	1218	0.536865	0.529045	0.759454	1.2272	0.739774	1.10378	0.430758	rna940	0.020053	0.0922761	0.249523	0.397243	0.586226	0.445529	0.444506	0.840719	0.649204	0.0339351	0.0142958	0.598199	0.717125	citrate synthase
YCP4	1219	2.04655	2.67228	1.28576	1.19874	1.68518	1.69952	0.533	rna941	0.0103415	0.171724	0.487433	0.0296785	0.112703	1.1219	1.00504	1.04708	1.9242	0.208975	0.209091	0.747953	0.311912	flavoprotein-like protein YCP4
KLMA_20107	1220	0.228947	0.188025	0.586304	0.524882	0.668225	0.707477	0.121094	rna942	0.0205916	0.331436	0.116242	0.212518	0.600517	0.220711	1.02017	0.879293	0.578923	0.00666397	0.729675	0.695428	0.653521	jmjC super family
MRPL32	1221	1.22398	0.986744	0.740086	0.914431	0.792735	0.578025	0.507435	rna943	0.933189	0.378721	0.275793	0.0723047	0.462584	1.4117	1.00312	0.953744	0.602751	0.0806771	0.3972	0.757655	0.351268	mitochondrial 54S ribosomal protein YmL32
CDC10	1223	1.13327	0.764695	1.01721	1.08712	1.10537	1.64305	0.744821	rna944	0.0234158	0.951219	0.448068	0.234497	0.0719783	0.776598	1.16535	1.11499	1.65597	0.822124	0.676085	0.26435	0.734555	cell division control protein 10
DNM1	1224	1.17457	0.863196	0.752729	0.820739	0.720262	0.779946	0.740962	rna945	0.0252064	0.307054	0.225788	0.024569	0.596905	1.28457	1.21349	0.965923	1.07526	0.0723681	0.749699	0.48602	0.741831	dynamin-related protein DNM1
RTT109	1225	1.088	0.966006	0.741946	1.17324	1.04887	0.779226	0.904014	rna946	0.737892	0.398061	0.489134	0.604834	0.684179	0.877328	0.940202	0.912119	1.21916	0.256533	0.122128	0.616528	0.857868	H3 histone acetyltransferase RTT109
PRE3	1226	1.51538	1.57942	1.25205	1.04821	1.12645	1.63594	0.237105	rna947	0.024976	0.49868	0.632475	0.244385	0.0844351	1.75301	1.48309	1.10209	2.10949	0.0134925	0.0723943	0.406892	0.943796	proteasome component PRE3
SFI1	1227	1.39695	1.22834	1.17297	1.2143	1.05864	1.29742	0.636747	rna948	0.247653	0.455018	0.363053	0.350785	0.555504	1.15453	1.3527	1.01086	1.44254	0.193306	0.536749	0.897429	0.757623	protein SFI1
OST1	1228	1.0351	1.21478	1.39838	1.18921	1.24291	1.85798	0.909067	rna949	0.0365946	0.130958	0.187323	0.77689	0.0493882	0.652548	0.890925	0.967314	1.20099	0.0275386	0.0723943	0.519019	0.957711	dolichyl-diphosphooligosaccharide--protein glycosyltransferase subunit 1
ORC3	1230	1.06676	1.03591	1.31525	0.979493	1.26174	1.45006	0.944993	rna950	0.805807	0.244362	0.910512	0.231119	0.417112	0.79438	1.37562	0.967592	1.07543	0.200441	0.223876	0.823403	0.618623	origin recognition complex subunit 3
COX16	1231	1.53692	1.50681	1.49279	0.845876	1.04308	1.00894	0.600585	rna951	0.0616467	0.23568	0.577087	0.681757	0.966041	2.47274	1.77106	1.02431	1.608	0.0185573	0.0194082	0.68568	0.861815	cytochrome c oxidase assembly protein COX16
ADR1	1232	0.889944	1.0857	1.12303	0.936332	0.978181	1.12414	0.878055	rna952	0.603793	0.77627	0.764402	0.83409	0.894481	1.49727	1.17574	0.871645	1.41753	0.0674408	0.541762	0.503374	0.882324	regulatory protein ADR1
RAD9	1233	1.28903	0.990006	0.923167	0.962058	0.901608	1.00011	0.678144	rna953	0.959966	0.700867	0.849709	0.236598	0.999892	0.975649	1.21331	0.958778	1.38572	0.622038	0.110947	0.527121	0.698842	uncharacterized protein
KLMA_20119	1235	1.33932	2.03943	4.90676	0.6732	0.957829	12.8066	0.939126	rna954	0.573088	0.532972	0.713241	0.960012	0.451595	0.772512	1.22152	0.914354	1.59143	0.951516	0.801771	0.692594	0.997747	hypothetical protein
SPR28	1236	0.687786	1.5674	0.898198	1.11262	1.11376	1.06546	0.877522	rna955	0.197719	0.663999	0.829568	0.580978	0.961125	0.757345	0.892114	1.24162	1.20856	0.435919	0.435158	0.666847	0.893645	septin GTPase family protein
BUR2	1237	1.41281	0.780524	1.07204	0.819714	0.898528	0.979141	0.448698	rna956	0.13022	0.544262	0.311975	0.296381	0.93972	1.20436	1.20446	1.04796	1.29335	0.0811457	0.375474	0.230537	0.960839	protein BUR2
KLMA_20122	1238	1.16835	0.707796	0.608595	1.0166	0.853942	0.9585	0.414536	rna957	0.0251181	0.11716	0.915303	0.157405	0.904222	0.801723	0.724912	1.00025	1.1409	0.38993	0.0316282	0.975103	0.586746	hypothetical protein
GTB1	1239	1.34147	1.41918	2.15179	1.53907	1.84	2.4494	0.324957	rna958	0.147585	0.0665303	0.0620602	0.0479381	0.0594207	0.901189	1.15438	1.07	1.4625	0.378812	0.345738	0.680512	0.373774	glucosidase 2 subunit beta
KLMA_20124	1240	0.706418	0.741675	1.51634	0.862727	1.01349	1.52563	0.758922	rna959	0.319962	0.384743	0.661435	0.959231	0.821067	0.595057	1.12859	0.959684	2.08266	0.0527828	0.980814	0.756163	0.627933	uncharacterized protein
IFH1	1241	0.172919	0.444286	1.19041	0.814022	0.910885	1.05574	0.134812	rna960	0.0505276	0.709661	0.131075	0.0976	0.902887	0.409367	1.41217	0.97367	1.12932	0.00823324	0.222195	0.888811	0.372302	protein IFH1
UTP13	1242	0.0660913	0.218058	1.12639	0.655348	0.765929	0.726336	0.0897494	rna961	0.0320702	0.742471	0.211999	0.0856558	0.648118	0.163868	1.1737	0.871109	0.530571	0.00666397	0.576833	0.58226	0.867473	U3 small nucleolar RNA-associated protein 13
RSA3	1243	0.0868524	0.105636	0.835154	0.598577	0.626513	0.646594	0.126961	rna962	0.0334332	0.678798	0.22243	0.0379834	0.151344	0.0325354	3.69271	0.00325354	0.173177	0.46409	0.351036	0.742899	0.94333	ribosome assembly protein 3
CCC1	1244	0.372245	0.439885	0.551828	1.04604	0.980394	0.924868	0.237949	rna963	0.0154905	0.145168	0.654527	0.84642	0.714511	0.998682	0.338641	0.932331	1.56118	0.657475	0.0424034	0.969553	0.842714	protein CCC1
ECM4	1245	3.56745	9.44862	2.30226	0.76904	1.12719	1.43499	0.184151	rna964	0.00779003	0.300255	0.419305	0.581526	0.741262	3.74161	1.79386	1.02105	3.03389	0.0080134	0.0533265	0.907062	0.321879	glutathione S-transferase omega-like 2
KLMA_20131	1246	2.09142	3.27649	1.86586	1.24749	1.88996	1.668	0.647363	rna965	0.0222997	0.270694	0.620183	0.110536	0.215225	1.71729	1.53455	1.07621	2.43625	0.0497444	0.0361361	0.653735	0.423522	Golgi apparatus membrane protein TVP15
BMH2	1248	1.19243	1.41198	1.42479	1.14183	1.1541	1.27086	0.681501	rna966	0.0195075	0.400601	0.34834	0.046763	0.191441	1.28735	1.30731	1.11995	1.55757	0.0368624	0.387969	0.661119	0.295986	protein BMH2
KLMA_R205	1253	1	1	1	1	1	1	NA	rna967	NA	NA	NA	NA	NA	#DIV/0!	#DIV/0!	#DIV/0!	#DIV/0!	NA	NA	NA	NA	tRNA-Leu
IRC20	1254	1.23673	1.40615	1.13577	1.00055	0.8193	0.956848	0.6731	rna968	0.0396521	0.567611	0.997794	0.123989	0.924705	#DIV/0!	#DIV/0!	#DIV/0!	#DIV/0!	NA	NA	NA	NA	hypothetical protein
RCK2	1255	1.20887	1.04589	0.950577	1.04448	1.10856	1.13343	0.786538	rna969	0.823183	0.819494	0.83725	0.22655	0.601783	0.971461	1.41871	1.1432	1.72991	0.203587	0.0279597	0.363776	0.25944	serine/threonine-protein kinase srk1
MEF2	1256	0.558429	0.558319	1.06009	0.93939	0.800576	0.670222	0.403666	rna970	0.112347	0.794209	0.500885	0.0974093	0.491607	0.635708	1.04876	0.916967	0.578809	0.0243799	0.633974	0.483807	0.882324	ribosome-releasing factor 2
GCN3	1257	0.275327	0.417461	0.857643	0.741613	0.813504	0.979364	0.144838	rna971	0.03173	0.614439	0.199728	0.0975078	0.94178	0.409816	1.00073	0.962491	0.804394	0.04171	0.753535	0.656181	0.777488	translation initiation factor eIF-2B subunit alpha
RPC37	1258	0.125748	0.291728	0.715903	0.619195	0.744274	0.45931	0.0622612	rna972	0.0323974	0.185557	0.103484	0.15664	0.318102	0.294279	1.20117	0.849906	0.534425	0.0148084	0.67207	0.4896	0.867533	DNA-directed RNA polymerase III subunit rpc5
DBP7	1259	0.0565929	0.196241	1.03521	0.679986	0.926037	0.907979	0.126961	rna973	0.0273707	0.934209	0.169445	0.638061	0.880771	0.114673	1.18489	0.868013	0.497483	0.0139744	0.843809	0.606116	0.88364	ATP-dependent RNA helicase DBP7
GSM1	1260	0.454472	1.53248	1.26618	0.867147	1.14181	1.38817	0.307725	rna974	0.155681	0.257383	0.511531	0.5762	0.470386	1.08473	1.33277	0.876793	1.78534	0.408153	0.325604	0.406195	0.773481	glucose starvation modulator protein 1
KLMA_20141	1261	0.840084	0.693668	0.723562	0.895672	0.868001	0.549408	0.680466	rna975	0.0453015	0.0664784	0.253246	0.159439	0.110221	0.81336	2.8942	0.965555	2.75004	0.332038	0.475813	0.638884	0.914652	uncharacterized protein
PAM16	1262	0.610159	0.727963	0.822711	0.747703	0.598908	0.705991	0.533916	rna976	0.155039	0.700488	0.297244	0.0837097	0.492262	1.33226	0.977572	0.879842	0.619586	0.411445	0.874052	0.627551	0.462515	mitochondrial import inner membrane translocase subunit TIM16
KLMA_20144	1263	0.949022	0.914021	0.609976	0.875397	0.952581	0.919212	0.977947	rna977	0.621178	0.217176	0.719142	0.838603	0.776772	1.78498	1.19515	0.977668	1.12869	0.0329212	0.363651	0.832987	0.462515	hap4 transcription factor
CTF13	1264	0.446533	0.476335	1.07292	0.94329	0.851931	0.876093	0.225247	rna978	0.0219981	0.656672	0.82413	0.390491	0.802564	0.409027	1.31177	0.977722	1.05165	0.0185186	0.225774	0.93498	0.995434	centromere DNA-binding protein complex CBF3 subunit C
SLD2	1265	1.44687	0.594591	0.768812	1.0486	0.74421	0.527891	0.716293	rna979	0.0757144	0.624746	0.859804	0.241881	0.44623	0.44883	1.18485	0.994354	0.893405	0.0354221	0.577165	0.963895	0.424557	DNA replication regulator SLD2
UTP15	1266	0.0985732	0.246634	0.928778	0.620071	0.789051	0.781609	0.173515	rna980	0.0370472	0.907269	0.195004	0.152149	0.683198	0.214552	1.21198	0.884983	0.482386	0.0144636	0.782657	0.589771	0.928534	U3 small nucleolar RNA-associated protein 15
AIP1	1267	2.7589	3.73581	3.52647	1.52296	2.06755	3.13013	0.117533	rna981	0.0142301	0.0526171	0.113266	0.0895453	0.0498636	1.81063	1.61446	1.05708	2.04782	0.00869362	0.0402199	0.452556	0.481007	actin-interacting protein 1
NPL6	1268	1.06256	1.04077	0.892013	1.01866	1.14892	1.26928	0.836452	rna982	0.720929	0.651732	0.838751	0.0958493	0.566525	0.901833	0.965405	0.988283	1.24137	0.515078	0.44573	0.895741	0.529039	chromatin structure-remodeling complex subunit RSC7
YTA12	1269	2.48177	2.7399	1.85146	0.964618	1.00451	1.20786	0.155417	rna983	0.0288506	0.0799639	0.688607	0.980328	0.466245	3.14461	1.91826	1.11468	1.4621	0.00857042	0.0193709	0.338407	0.69921	mitochondrial respiratory chain complexes assembly protein RCA1
VBA1	1270	0.459948	0.330381	0.250087	1.3839	0.68469	0.316651	0.651505	rna984	0.0111547	0.0283813	0.504304	0.0623262	0.0634359	0.446938	0.494922	1.0775	0.532508	0.00771968	0.014676	0.41843	0.373774	vacuolar basic amino acid transporter 1
KLMA_20152	1271	2.39395	1.3055	1.02798	1.01019	0.871747	0.696273	0.198467	rna985	0.406328	0.956549	0.96681	0.441795	0.351674	2.19586	1.21814	1.02013	1.33101	0.0181985	0.502672	0.969553	0.39103	uncharacterized protein
AAT1	1272	0.841263	0.612582	0.687056	0.840665	0.837132	0.697969	0.806058	rna986	0.0870732	0.0674027	0.265062	0.353263	0.242587	0.711037	1.17388	1.00953	1.47937	0.388271	0.548928	0.829892	0.496639	aspartate aminotransferase
KLMA_20154	1273	1.84213	1.65059	1.16264	0.975828	1.09585	1.05679	0.265797	rna987	0.102625	0.532972	0.896641	0.643951	0.952436	1.53545	1.51744	1.15381	2.08068	0.0418319	0.0337845	0.527121	0.488226	uncharacterized protein
GFA1	1283	0.750743	1.34724	2.24679	1.59709	2.02335	3.34804	0.571294	rna988	0.133784	0.0710689	0.0875439	0.0700112	0.0493882	0.8348	1.81393	1.31778	2.94143	0.347934	0.0324279	0.178071	0.311912	glucosamine--fructose-6-phosphate aminotransferase [isomerizing]
LAP4	1284	2.97169	6.04348	3.07266	1.11182	1.90489	3.07364	0.401573	rna989	0.00667012	0.139165	0.722977	0.0379834	0.10262	2.272	2.36637	1.1051	3.53838	0.016073	0.014676	0.677791	0.316543	vacuolar aminopeptidase 1
HSL1	1285	0.887782	0.808072	1.20902	1.19374	1.19347	1.81178	0.836879	rna990	0.0396849	0.401239	0.410482	0.029683	0.165486	0.648263	1.29824	1.05419	1.8231	0.25315	0.0594416	0.784554	0.39103	probable serine/threonine-protein kinase HSL1
ADH4b	1286	0.512393	1.39145	4.62072	1.06902	0.685446	0.732006	0.427348	rna991	0.440073	0.0491257	0.427774	0.107615	0.285101	1.14661	2.49396	0.964748	0.513477	0.060883	0.0231079	0.756163	0.935114	alcohol dehydrogenase 4
UTP11	1287	0.107348	0.218701	0.639051	0.601561	0.59926	0.418703	0.116051	rna992	0.0113819	0.265998	0.169735	0.0794272	0.0586913	0.319502	1.07511	0.850399	0.470891	0.0248404	0.748484	0.554966	0.896034	U3 small nucleolar RNA-associated protein 11
MTC2	1288	0.573253	1.85473	0.991178	1.22954	1.36271	0.429794	0.614888	rna993	0.121157	0.992074	0.683292	0.296381	0.403	0.899201	1.07688	1.04909	1.67494	0.851461	0.383434	0.709095	0.66372	hypothetical protein
GGC1	1289	0.559812	0.512061	0.669929	0.899377	0.762104	0.528012	0.292579	rna994	0.110137	0.0727817	0.383373	0.0679325	0.314026	0.866985	0.806762	0.891512	0.375615	0.159208	0.0950453	0.484862	0.43288	putative mitochondrial carrier protein YHM1/SHM1
PCF11	1290	1.06465	0.99767	1.17523	0.905328	0.929141	0.966829	0.728773	rna995	0.959701	0.517771	0.179677	0.277404	0.943319	0.723523	1.49149	0.878541	1.4018	0.928229	0.848048	0.88178	0.910303	protein PCF11
KLMA_20163	1291	0.952164	0.916891	0.704012	0.800515	0.777258	0.563512	0.884213	rna996	0.270407	0.0621141	0.175731	0.104619	0.134637	1.13383	1.21948	0.893167	1.07426	0.330497	0.300388	0.4725	0.960377	hypothetical protein
KLMA_20164	1292	1.13038	1.21184	0.844336	1.28577	1.13164	0.972062	0.856728	rna997	0.453891	0.520955	0.194713	0.604996	0.94178	0.881774	1.2492	1.06444	2.45377	0.69663	0.278099	0.835468	0.437692	hypothetical protein
ADK1	1294	1.02969	1.00861	1.04758	1.05849	1.05393	1.02002	0.877522	rna998	0.859475	0.556055	0.323439	0.178479	0.902887	1.06538	0.992181	1.02064	0.81313	0.183782	0.2274	0.501988	0.725832	adenylate kinase 1
MSC3	1295	1.84355	2.23134	0.821562	1.03642	1.01101	0.757489	0.473065	rna999	0.0253145	0.520909	0.6134	0.96316	0.561459	1.81338	1.104	1.09983	1.87963	0.00861043	0.465512	0.506937	0.747846	hypothetical protein
HTA1	1296	0.549783	0.726859	1.09604	1.11723	1.4331	0.61247	0.202538	rna1000	0.0455643	0.901805	0.365833	0.0670573	0.328004	0.656113	1.06087	0.969736	0.722856	0.0514578	0.193262	0.921496	0.462515	histone H2A
HTB1	1297	0.878649	0.757013	1.36553	1.1194	1.2766	0.861017	0.869724	rna1001	0.0620926	0.073466	0.533072	0.103998	0.820499	0.702228	0.996731	0.973425	0.760658	0.0528924	0.95762	0.901134	0.392027	histone H2B.1
SPO71	1299	1	1	1	1	1	1	NA	rna1002	NA	NA	NA	NA	NA	#DIV/0!	#DIV/0!	#DIV/0!	#DIV/0!	NA	NA	NA	NA	sporulation-specific protein 71
STE5	1300	0.00256686	0.723798	0.149784	2.27949	0.212824	8.58802	0.250508	rna1003	0.824157	0.756718	0.694654	0.475371	0.814944	#DIV/0!	#DIV/0!	#DIV/0!	#DIV/0!	NA	NA	NA	NA	protein STE5
PDA1	1302	0.976474	0.859825	0.998722	0.950192	0.889154	1.70502	0.976173	rna1004	0.460051	0.998167	0.658781	0.516724	0.309714	0.839471	0.675561	0.892573	0.852912	0.0481285	0.0828444	0.428	0.921713	pyruvate dehydrogenase E1 component subunit alpha
ARX1	1304	0.0545114	0.105263	0.695304	0.689382	0.710295	0.491392	0.067805	rna1005	0.0191199	0.523219	0.211999	0.119892	0.514395	0.112707	1.06661	0.799505	0.324655	0.0110556	0.77457	0.469306	0.882569	probable metalloprotease ARX1
DMC1	1305	1.42734	4.64641	1.5091	1.2686	1.63823	0.881391	0.748772	rna1006	0.00699555	0.614439	0.551366	0.203193	0.923164	1.14056	0.881815	0.842859	1.85072	0.167385	0.403861	0.522332	0.812733	meiotic recombination protein DMC1
TMS1	1306	1.8804	1.09849	0.946466	1.16088	1.00188	0.840174	0.571842	rna1007	0.649977	0.901223	0.577404	0.986663	0.609399	1.13752	0.994337	1.06135	1.34199	0.190023	0.525941	0.747266	0.72818	membrane protein TMS1
KLMA_20176	1307	0.944812	1.60313	0.919869	1.47049	1.04544	0.420642	0.89443	rna1008	0.0136205	0.918152	0.174958	0.769412	0.143837	1.01639	1.22191	1.08754	1.26066	0.46409	0.96223	0.743987	0.792655	actin superfamily
KLMA_20177	1308	1.61442	1.55501	1.305	1.26635	1.46006	1.00884	0.285273	rna1009	0.0446307	0.418121	0.108083	0.0454489	0.967645	0.92002	0.955344	1.00438	1.02059	0.779962	0.398022	0.983268	0.954811	hypothetical protein
KLMA_20178	1309	1.56712	1.44508	1.46721	1.14293	1.21829	1.11882	0.619843	rna1010	0.300421	0.478348	0.708325	0.558103	0.925672	0.876658	1.06447	0.919383	1.07383	0.295108	0.113411	0.721623	0.40894	hypothetical protein
KLMA_R206	1310	1	1	0.915141	1	1	0.860919	NA	rna1011	NA	0.614439	NA	NA	0.598551	#DIV/0!	0	#DIV/0!	6.5112	0.887659	0.873087	0.757655	0.944045	tRNA-Ile
RDH54	1311	1.48756	0.78496	0.879004	1.09838	0.980903	2.20197	0.674532	rna1012	0.193265	0.84608	0.781497	0.934412	0.19841	0.712285	0.971829	1.03161	1.47256	0.347934	0.0796243	0.880746	0.252402	DNA repair and recombination protein RDH54
VMS1	1312	1.39605	1.05069	0.936239	1.08951	1.08517	1.27325	0.337711	rna1013	0.579621	0.643447	0.130454	0.165151	0.619468	1.06413	1.09236	1.01702	1.4996	0.255294	0.86032	0.957325	0.559016	uncharacterized protein
HEM12	1313	1.34295	1.09625	1.02973	1.245	1.12866	1.04176	0.565098	rna1014	0.695677	0.910669	0.276714	0.412551	0.937633	1.3668	0.739268	0.931768	0.701682	0.0600161	0.0219295	0.472696	0.554852	uroporphyrinogen decarboxylase
KLMA_R207	1314	1	1	0.775836	1	1	0.651401	NA	rna1015	NA	0.614439	NA	NA	0.598551	0	#DIV/0!	0	#DIV/0!	0.984031	NA	0.634747	NA	tRNA-Leu
KLMA_R208	1315	1	1	1	1	1	1	NA	rna1016	NA	NA	NA	NA	NA	#DIV/0!	1.29616	#DIV/0!	0	NA	0.475602	0.757655	0.867533	tRNA-Leu
KLMA_20182	1316	0.838905	0.718976	0.787124	0.848023	0.757133	1.02505	0.323227	rna1017	0.0590966	0.389869	0.118987	0.0589217	0.698142	0.694479	0.714858	0.895463	0.900754	0.0340679	0.0302064	0.335058	0.733008	uncharacterized protein
KLMA_20183	1317	2.12741	1.6171	0.795539	1.07467	0.965455	0.907362	0.35202	rna1018	0.0944483	0.233291	0.650449	0.597929	0.679934	1.23229	1.091	1.20348	2.13561	0.0617425	0.733486	0.658286	0.758558	uncharacterized protein
DSE4	1318	0.173246	0.18875	0.162603	0.876985	0.51035	0.138823	0.158429	rna1019	0.00992826	0.0240911	0.598722	0.0440545	0.122936	0.221339	0.177472	0.795847	0.182533	0.0183683	0.0117717	0.470179	0.252402	endo-1%2C3-beta-glucanase
TY1B-DR6	1319	1	1	1	1	1	1	NA	rna549	NA	NA	NA	NA	NA	#DIV/0!	#DIV/0!	#DIV/0!	#DIV/0!	NA	NA	NA	NA	uncharacterized protein
KLMA_20186	1322	0.398801	0.961025	0.399648	1.23809	0.739711	0.326452	0.265634	rna1021	0.81101	0.0734506	0.334866	0.102827	0.362812	0.460026	0.47114	1.25152	0.422853	0.105364	0.0445769	0.579756	0.43288	uncharacterized protein
DBF4	1325	1.07413	1.01775	0.972084	1.01689	0.978494	1.17644	0.884437	rna1022	0.861079	0.913218	0.809895	0.842758	0.34541	0.628802	1.24022	1.41055	1.00009	0.0348486	0.451898	0.874761	0.773961	protein DBF4
SLM4	1326	1.92814	2.06128	1.85043	1.07984	1.33755	3.11111	0.422102	rna1023	0.0460161	0.174238	0.571514	0.158459	0.119223	2.24212	0.841032	1.05695	2.04085	0.206458	0.499652	0.793679	0.879609	protein SLM4
KLMA_R209	1327	1	1	1	1	1	1	NA	rna1024	NA	NA	NA	NA	NA	3.97835	0.605903	1.18072	0	0.221962	0.82221	0.967687	0.763247	tRNA-Gly
RGP1	1328	3.15759	1.75487	1.47126	1.12427	1.17121	1.4303	0.270659	rna1025	0.0428935	0.194084	0.568151	0.315936	0.30603	1.30546	1.17352	1.14461	1.51939	0.203472	0.312933	0.574081	0.704307	reduced growth phenotype protein 1
AVL9	1329	1.72767	0.951885	1.04795	0.986594	0.95148	1.26956	0.200221	rna1026	0.498593	0.850685	0.88486	0.535596	0.476306	1.17188	1.3877	1.1344	1.59178	0.0399434	0.0631343	0.228663	0.741054	late secretory pathway protein avl9
HPR1	1330	1.31677	0.712549	0.892894	0.875308	0.785959	1.10105	0.706449	rna1027	0.0167504	0.699871	0.250037	0.0711212	0.806052	0.921322	1.17588	1.04232	1.18339	0.786819	0.609778	0.741106	0.767664	THO complex subunit HPR1
NOP53	1331	0.036937	0.154333	0.418482	0.503539	0.516203	0.248886	0.221736	rna1028	0.0148993	0.0711947	0.112537	0.12748	0.148384	0.152006	1.01104	0.781233	0.332293	0.0100896	0.689596	0.424336	0.874679	ribosome biogenesis protein NOP53
PXA1	1332	2.75784	8.52827	6.78368	1.70069	1.29762	2.01256	0.165287	rna1029	0.0212682	0.0461708	0.100814	0.477854	0.139508	2.85802	2.68768	1.21058	1.76094	0.0324964	0.0442136	0.280572	0.677214	peroxisomal long-chain fatty acid import protein 2
KLMA_20194	1333	1.09008	2.43793	1.62599	1.07897	1.31554	0.947627	0.924073	rna1030	0.0215595	0.271922	0.776173	0.0913672	0.937633	1.18682	1.2574	1.23786	2.57757	0.135053	0.211573	0.28675	0.373774	UPF0613 protein PB24D3.06c
ppr1	1334	3.7808	12.863	9.42293	3.75975	3.57673	7.20157	0.191157	rna1031	0.00268804	0.0201536	0.0411536	0.0296785	0.0597521	2.17399	2.32537	1.26938	1.79285	0.0604372	0.0334054	0.408169	0.682227	acetyltransferase
ABP140	1336	0.73328	1.6097	0.301104	0.975413	5.34339	11.3192	0.783529	rna1032	0.855469	0.894679	0.938963	0.482189	0.876701	#DIV/0!	#DIV/0!	#DIV/0!	#DIV/0!	NA	NA	NA	NA	hypothetical protein
ATG5	1338	1.40954	0.835973	0.704841	1.09126	0.941349	0.995315	0.754818	rna1033	0.54533	0.445348	0.785357	0.638966	0.997622	0	2.06504	0	47.3604	0.723299	0.205764	0.757655	0.722383	autophagy protein 5
KLMA_20200	1339	0.617419	0.562688	0.905314	0.617738	0.868146	1.06044	0.668947	rna1034	0.0288506	0.709211	0.0826771	0.131258	0.919402	0.586044	1.31302	0.94237	1.35127	0.0923581	0.503766	0.692959	0.859931	SGT1 super family
KLMA_20201	1340	1.08401	1.1855	1.04122	1.01372	1.08217	1.20225	0.908728	rna1035	0.191572	0.87866	0.943129	0.559695	0.509651	0.974408	1.08382	1.10311	1.35942	0.688297	0.700977	0.690737	0.961379	uncharacterized protein
MET7	1341	0.973064	0.990722	1.16997	1.31688	1.29975	1.35529	0.893072	rna1036	0.931383	0.248461	0.176307	0.0618419	0.0634359	0.859275	0.897529	0.968417	0.902227	0.275221	0.182966	0.757655	0.965961	folylpolyglutamate synthase
SSP2	1342	0.657745	1.14578	0.682804	1.117	1.10805	0.960919	0.394906	rna1037	0.751817	0.246523	0.816783	0.675094	0.98268	0.734965	1.00128	0.751525	1.78788	0.718095	0.97324	0.726368	0.989646	sporulation-specific protein 2
PUS7	1343	0.112978	0.106856	0.660539	0.545263	0.506636	0.387639	0.164849	rna1038	0.0156612	0.174501	0.0723186	0.0593753	0.38432	0.191172	1.15212	0.909816	0.39755	0.0109296	0.797727	0.489367	0.680819	multisubstrate pseudouridine synthase 7
PRP46	1344	0.774055	1.14812	1.06053	0.746167	1.01366	0.889593	0.856308	rna1039	0.671118	0.896827	0.422271	0.95191	0.876201	0.886088	1.42524	1.02325	1.18013	0.170685	0.394816	0.805057	0.633163	pre-mRNA-splicing factor PRP46
ESA1	1345	1.16058	1.23292	0.899917	0.91729	0.980303	0.82565	0.70695	rna1040	0.069272	0.798065	0.52326	0.815184	0.753314	1.0629	1.17817	0.987923	1.11325	0.969025	0.910262	0.848863	0.856336	histone acetyltransferase ESA1
RRD2	1346	3.25636	1.98386	1.54079	1.07176	1.0583	2.09787	0.208513	rna1041	0.0391697	0.0823264	0.785357	0.699668	0.0727917	2.60646	1.58617	1.14839	2.58186	0.0225423	0.111817	0.557441	0.761254	serine/threonine-protein phosphatase 2A activator 2
DGA1	1347	3.14906	2.48115	2.20624	1.43476	1.61111	1.81754	0.128093	rna1042	0.019375	0.059647	0.0270775	0.0453767	0.0676828	1.81096	1.47539	1.04679	1.55913	0.0208576	0.0344583	0.511598	0.561534	diacylglycerol O-acyltransferase 1
RAD53	1348	1.20594	0.604789	0.495448	1.02966	0.771884	0.578314	0.861643	rna1043	0.0144634	0.185557	0.932912	0.139988	0.457438	0.484565	0.864503	0.97944	0.676944	0.0240998	0.039292	0.76444	0.366881	serine/threonine-protein kinase RAD53
SLD5	1349	2.48987	1.15913	1.05419	0.92486	0.99643	1.14089	0.110313	rna1044	0.670636	0.863752	0.677444	0.986009	0.75173	1.08756	1.62091	0.982336	1.53334	0.167385	0.0331618	0.871167	0.413826	DNA replication complex GINS protein SLD5
PAC11	1350	1.61005	0.457301	0.621949	0.864661	0.915084	0.881393	0.508727	rna1045	0.0286274	0.188149	0.293303	0.517948	0.921522	0.721615	1.20872	1.05372	1.19587	0.103102	0.585321	0.831678	0.880347	WD repeat-containing protein PAC11
KLMA_R210	1351	1	1	1	1	1	0.984181	NA	rna1046	NA	NA	NA	NA	0.984668	#DIV/0!	0.601987	#DIV/0!	0	0.0811457	0.597568	NA	0.684535	tRNA-Asn
HST2	1352	1.92012	1.70578	1.32463	1.10803	1.02936	1.0097	0.221614	rna1047	0.071554	0.44547	0.306114	0.855148	0.988999	1.32332	1.20728	1.1103	1.65428	0.0595485	0.236403	0.551281	0.633299	NAD-dependent deacetylase HST2
MSH4	1353	2.07028	1.89525	1.72037	1.23141	1.15602	1.74436	0.202881	rna1048	0.0111843	0.128725	0.116348	0.164	0.138557	1.02957	1.23192	1.03889	1.39901	0.931986	0.960451	0.952532	0.581139	uncharacterized protein
ULP1	1355	0.836298	0.859096	0.741272	1.00059	0.746598	0.77673	0.546497	rna1049	0.168789	0.117244	0.99498	0.0700112	0.456036	0.857485	0.998933	1.06165	1.13475	0.100834	0.107748	0.574756	0.982243	SUMO protease ULP1
BAS1	1356	0.181244	0.400584	1.03018	0.479769	0.793539	0.687934	0.234849	rna1050	0.0215595	0.942071	0.207594	0.435216	0.620034	0.407195	1.36759	0.736489	0.698977	0.0604891	0.659426	0.424336	0.405719	myb-like DNA-binding protein BAS1
KLMA_20216	1358	1.54267	1.16618	1.89239	0.769541	1.0316	0.873886	0.874095	rna1051	0.736757	0.392413	0.729951	0.912542	0.949111	1.08035	1.0271	1.01776	0.939578	0.604926	0.232021	0.923633	0.849219	DUF1748 super family
COA1	1359	1.92958	1.50244	1.22468	0.871478	0.827814	0.93431	0.247048	rna1052	0.0300246	0.250586	0.317314	0.0772605	0.660293	0.00235854	1870.12	0.457679	133.881	0.495411	0.407104	0.777047	0.503439	cytochrome oxidase assembly protein 1
SKG1	1361	1.15307	0.747623	0.613835	0.94744	0.92382	0.823711	0.880505	rna1053	0.518972	0.30622	0.880214	0.838036	0.910578	0.449026	0.75457	0.971661	1.13719	0.20069	0.245338	0.648827	0.974544	suppressor of lethality of KEX2 GAS1 double null mutant protein 1
BNR1	1362	0.894244	0.899557	0.974172	1.1305	1.06482	1.2051	0.760978	rna1054	0.620954	0.943585	0.493923	0.673367	0.687505	0.685695	1.10539	1.01761	1.94893	0.496571	0.941856	0.970084	0.441719	BNI1-related protein 1
POT1	1364	0.384136	2.00803	0.830383	1.24245	1.12319	1.54714	0.188901	rna1055	0.0452049	0.821194	0.266809	0.752085	0.242309	0.499571	1.16855	0.819514	1.04727	0.183515	0.907365	0.653735	0.969727	3-ketoacyl-CoA thiolase
THI72	1366	0.41564	0.652908	0.249872	1.13052	0.542461	0.462872	0.367381	rna1056	0.30574	0.0409863	0.654848	0.0472809	0.0579824	0.472945	0.419	1.00917	0.653906	0.00910583	0.0270936	0.952532	0.568048	thiamine transporter
KLMA_20222	1368	0.629996	0.346534	0.352108	1.08397	0.678636	0.474813	0.179195	rna1057	0.0231125	0.0283813	0.352713	0.033553	0.104082	0.379661	0.315367	0.858768	0.385083	0.0134432	0.0170933	0.456975	0.402658	cd12148 family transcription factor
DSD1	1369	0.668654	0.534583	0.260607	1.07076	0.815353	0.339508	0.680314	rna1058	0.0317444	0.0550477	0.690533	0.120833	0.163334	0.478544	0.473302	0.76097	0.635748	0.0785961	0.0442136	0.501988	0.997041	D-serine dehydratase
CDC20	1370	1.0693	0.764847	0.442532	1.10534	0.683094	0.613685	0.961368	rna1059	0.0288506	0.0691919	0.528181	0.0473236	0.168062	0.890148	0.374385	1.11707	1.11786	0.710639	0.033322	0.780282	0.931468	APC/C activator protein CDC20
SNF4	1372	1.7012	1.17283	1.08766	1.10295	0.973311	0.999744	0.295497	rna1060	0.269825	0.510804	0.505929	0.824883	0.999892	1.0734	1.09563	1.05622	1.20459	0.0183292	0.400444	0.483807	0.946607	nuclear protein SNF4
KLMA_20226	1373	1.75317	1.45216	0.947564	1.19998	1.00286	0.986435	0.280482	rna1061	0.0779883	0.892469	0.208386	0.982309	0.984668	1.25273	0.816747	0.916231	0.985563	0.175382	0.110637	0.469447	0.991267	uncharacterized protein
SWC5	1374	1.66668	0.948848	0.681209	1.22757	1.10963	0.861229	0.249417	rna1062	0.783425	0.0649449	0.338109	0.608576	0.547033	1.01667	1.06553	0.996586	1.26512	0.381032	0.383434	0.969553	0.801832	SWR1-complex protein 5
PBP2	1375	1.9242	1.24619	0.842177	1.29715	1.07371	0.976469	0.477963	rna1063	0.37499	0.489911	0.363053	0.594457	0.9814	1.04455	1.12813	1.10091	1.76792	0.0401573	0.68982	0.590886	0.529523	PAB1-binding protein 2
SLD3	1376	0.516976	0.683079	0.588913	0.757433	0.81551	0.933366	0.323568	rna1064	0.0866772	0.144001	0.165312	0.275612	0.932398	0.706481	1.12819	0.978696	1.08844	0.156088	0.586685	0.880621	0.966884	DNA replication regulator SLD3
TAF6	1377	1.42196	0.877534	0.924865	1.00014	0.899949	1.13069	0.28511	rna1065	0.106243	0.709335	0.998799	0.0362576	0.594077	1.04919	1.16895	1.02705	1.17943	0.164319	0.399616	0.784554	0.96708	transcription initiation factor TFIID subunit 6
DAD3	1378	0.201906	0.857494	0.554433	1.0488	1.19465	0.295076	0.299355	rna1066	0.50139	0.194141	0.936023	0.424675	0.342379	0.670963	0.663376	1.17776	0.83955	0.572263	0.123442	0.68734	0.932642	DASH complex subunit DAD3
ARC40	1379	1.7571	2.69966	1.91503	1.21184	1.45402	1.97614	0.230526	rna1067	0.0146595	0.057747	0.130454	0.0723768	0.0585877	1.51124	1.64843	1.04068	1.64757	0.052206	0.0200739	0.80746	0.405719	actin-related protein 2/3 complex subunit 1
NSA1	1380	0.111028	0.277123	0.772527	0.636969	0.793091	0.518794	0.158022	rna1068	0.0251893	0.375446	0.18955	0.281428	0.258097	0.283151	1.14613	0.923005	0.492146	0.00869362	0.64096	0.650158	0.856336	hypothetical protein
CUE3	1381	0.971903	0.784719	0.676107	0.812972	0.827706	0.811886	0.914128	rna1069	0.0759699	0.0674229	0.143608	0.102097	0.589806	0.839883	1.15863	1.00376	1.15486	0.219713	0.664978	0.829892	0.966884	hypothetical protein
KLMA_20235	1383	1.95762	0.94878	0.851719	1.03382	1.07281	1.21938	0.0956325	rna1070	0.660649	0.607587	0.872795	0.626493	0.650698	0.98213	0.847387	1.0497	1.50958	0.704599	0.136703	0.840218	0.475918	transmembrane amino acid transporter protein
ABD1	1384	1.09165	0.870088	0.811302	0.812699	0.84986	1.0929	0.884095	rna1071	0.359136	0.300255	0.308547	0.152149	0.675075	1.16014	1.29908	1.00677	1.25258	0.123926	0.0859191	0.954584	0.555103	mRNA cap guanine-N7 methyltransferase
PRP5	1385	1.01112	0.889011	1.03404	0.7803	0.921387	0.99627	0.987624	rna1072	0.11388	0.917716	0.35475	0.101096	0.995533	1.0361	1.28821	1.01355	1.50042	0.220649	0.182562	0.914711	0.72908	pre-mRNA-processing ATP-dependent RNA helicase PRP5
KLMA_20238	1386	0.884228	0.969115	0.911955	0.77487	1.03862	0.853367	0.884095	rna1073	0.907184	0.713872	0.213642	0.72351	0.729635	1.31716	1.8433	1.03761	1.79587	0.418676	0.0527546	0.773092	0.96708	uncharacterized protein
RMD9	1387	1.22452	1.08034	1.35061	0.860066	1.12741	1.5157	0.737955	rna1074	0.355319	0.165272	0.363053	0.401279	0.380983	1.13183	1.47453	0.997399	1.11885	0.678112	0.0867181	0.997123	0.885738	protein RMD9
MLC1	1388	0.545896	0.584417	0.728061	0.810854	0.834262	0.845198	0.131714	rna1075	0.032049	0.372053	0.0622113	0.162414	0.684179	0.89514	0.875347	1.00218	1.49009	0.974029	0.901149	0.928336	0.771814	myosin light chain 1
ERT1	1389	1.40355	1.85656	1.32235	1.1639	1.59054	1.13341	0.623587	rna1076	0.0185759	0.343132	0.426589	0.0464815	0.600517	1.35095	1.15104	1.06063	1.82779	0.036027	0.52857	0.802013	0.972915	uncharacterized protein
ARC1	1390	0.942216	0.761666	0.839364	0.928621	0.840774	0.868145	0.778897	rna1077	0.0265315	0.125862	0.06608	0.102827	0.422731	0.996705	0.972065	1.03248	0.890062	0.7798	0.652556	0.658286	0.945298	GU4 nucleic-binding protein 1
TRX3	1391	0.917575	1.38241	1.81574	1.29622	1.31114	1.48593	0.93179	rna1078	0.0151709	0.199968	0.422271	0.0847241	0.367117	0.764596	0.488657	1.26756	0.173607	0.45529	0.0498645	0.796078	0.910303	thioredoxin-3
COQ2	1393	1.02409	0.86246	1.16582	0.980967	1.0761	1.05373	0.963489	rna1079	0.278447	0.595427	0.910987	0.533094	0.923729	0.955191	1.05931	1.08315	1.2292	0.235562	0.287777	0.362872	0.655718	para-hydroxybenzoate--polyprenyltransferase
MVD1	1394	1.01323	1.38213	0.926815	1.12667	1.18856	1.21356	0.986518	rna1080	0.0495556	0.719427	0.500071	0.111553	0.328868	0.857997	0.838637	1.09583	1.03272	0.0808919	0.117263	0.460292	0.489182	diphosphomevalonate decarboxylase
TUP1	1395	1.00122	1.02049	1.03401	1.21043	1.07546	1.26913	0.995188	rna1081	0.766719	0.925751	0.187045	0.163739	0.557641	0.734185	0.796117	1.05927	0.926993	0.139732	0.014676	0.770011	0.81942	general transcriptional corepressor TUP1
CSM1	1396	0.41338	0.772769	1.67698	0.767548	1.06056	0.972595	0.292337	rna1082	0.12669	0.189998	0.200723	0.49463	0.967645	0.844545	1.50073	0.971672	1.35427	0.984244	0.0181011	0.865068	0.814	monopolin complex subunit CSM1
KLMA_20249	1397	0.0796025	0.0665393	0.998271	0.716386	0.521231	0.715774	0.0902976	rna1083	0.0224524	0.997602	0.133447	0.0570312	0.70507	0.262073	1.60458	1.01098	0.552584	0.0163818	0.0503667	0.975024	0.937743	uncharacterized protein
ABP1	1398	2.69606	2.80614	1.99501	1.08527	1.48723	2.62016	0.0872475	rna1084	0.0210581	0.0965913	0.356693	0.0901704	0.0623382	1.82425	1.82614	1.11379	2.03019	0.0515022	0.0239691	0.665185	0.442272	actin-binding protein
KLMA_20251	1400	1.28913	1.49626	1.47051	0.979112	1.19792	1.41254	0.290869	rna1085	0.0343936	0.340833	0.806476	0.138857	0.518074	1.51187	1.39317	1.04108	1.60501	0.021817	0.0598765	0.751879	0.388558	uncharacterized protein
YMD8	1402	1.17982	1.33806	1.63461	1.27282	1.61938	1.76897	0.86693	rna1086	0.027087	0.164347	0.282577	0.0497932	0.086277	0.7398	1.01395	1.04265	1.43887	0.11445	0.975248	0.830533	0.373774	uncharacterized transporter C22E12.01
STP2	1403	1.24335	1.18363	0.893327	1.0877	1.08946	0.940408	0.647323	rna1087	0.105021	0.515059	0.431857	0.272495	0.851669	1.37616	1.11567	1.0573	1.29798	0.058383	0.506352	0.709095	0.821898	transcription factor STP1
MCM6	1404	0.705765	1.06151	0.886122	1.02753	1.00165	0.823208	0.433387	rna1088	0.582483	0.693884	0.826839	0.987438	0.535583	0.73365	1.0369	1.04236	1.0708	0.188893	0.419209	0.846834	0.848246	DNA replication licensing factor MCM6
GPH1	1405	2.61152	14.5064	7.38758	1.06263	0.935146	3.7465	0.264528	rna1089	0.0136177	0.048259	0.505648	0.523413	0.348607	1.89157	2.1167	0.919676	2.97131	0.0188134	0.0645568	0.867225	0.320892	glycogen phosphorylase
JEN1	1406	1.83962	2.94595	1.74215	1.33452	1.14906	1.01579	0.315731	rna1090	0.0269207	0.325233	0.265062	0.503784	0.99211	1.29474	1.35307	0.936105	1.09942	0.144067	0.13561	0.510826	0.882324	putative sialic acid transporter
ARO8	1407	0.430768	0.365436	0.634762	1.05142	0.845523	0.911734	0.220525	rna1091	0.0104946	0.0314857	0.404227	0.341231	0.948141	0.527477	0.685661	1.09542	0.852205	0.0246407	0.0773765	0.608055	0.898683	aromatic amino acid aminotransferase 1
KEX1	1412	1.0721	1.12107	1.68891	1.06854	1.77498	3.14439	0.728773	rna1092	0.491674	0.132095	0.346773	0.0479882	0.0467913	0.961436	2.19533	1.24939	2.54149	0.122579	0.0377096	0.28675	0.252402	carboxypeptidase KEX1
KLMA_20261	1413	1.37063	1.00805	1.19114	0.91252	1.28523	1.41822	0.743458	rna1093	0.984049	0.846525	0.695587	0.220314	0.738812	1.99673	0.964829	1.23033	2.56737	0.236697	0.683215	0.752435	0.974551	hypothetical protein
CHO1	1414	1.04851	1.68362	1.67872	0.972888	1.17963	1.51733	0.924073	rna1094	0.0131489	0.030595	0.822645	0.0878309	0.0891056	1.13112	1.54392	1.03839	1.51226	0.0534204	0.0829817	0.779273	0.666672	CDP-diacylglycerol--serine O-phosphatidyltransferase
POX1	1415	1.01261	1.45338	2.77352	1.26925	1.07172	3.85821	0.987769	rna1095	0.307484	0.206917	0.388549	0.610915	0.364113	1.15571	1.44628	0.927447	1.66602	0.113665	0.278763	0.864842	0.92202	acyl-coenzyme A oxidase
CHC1	1416	2.38816	2.10649	1.91524	0.965171	1.15535	2.0979	0.219408	rna1096	0.00727476	0.0456166	0.535513	0.15525	0.0784944	1.73493	1.64305	1.06807	1.82916	0.0339351	0.00962422	0.656782	0.621447	clathrin heavy chain
SPT16	1417	0.919547	0.770079	0.818602	0.937104	0.81479	1.18408	0.893197	rna1097	0.0195075	0.450968	0.15279	0.0637971	0.668358	0.833957	0.886534	1.03581	0.949787	0.493183	0.0326045	0.82347	0.945534	FACT complex subunit SPT16
KLMA_20266	1418	1.14991	0.888831	0.955509	0.871952	0.897469	0.459186	0.806058	rna1098	0.648958	0.877719	0.587206	0.604996	0.323656	0.69872	1.01842	0.948045	0.952115	0.0507489	0.919311	0.574756	0.867911	hypothetical protein
NAB2	1419	0.555233	1.02896	0.727274	1.0192	1.08588	0.916756	0.0944217	rna1099	0.884565	0.134539	0.737383	0.261395	0.738812	0.852557	0.960201	1.09491	1.37322	0.887659	0.319992	0.379455	0.439637	nuclear polyadenylated RNA-binding protein NAB2
RPS2	1420	0.0881198	0.365095	0.813105	1.10759	1.23783	1.02767	0.220525	rna1100	0.0446865	0.106685	0.35475	0.536518	0.923993	0.572646	0.605387	0.979124	0.595821	0.0129598	0.0117717	0.669084	0.867533	40S ribosomal protein S2
KLMA_20269	1421	0.826664	3.44354	0.735509	0.909309	1.49809	0.779367	0.884095	rna1101	0.0128359	0.516648	0.660821	0.0860183	0.847036	0.974179	0.844292	0.986373	2.33202	0.483869	0.15464	0.994251	0.373774	mitochondrial outer membrane protein OM14
MON1	1422	4.4784	1.46496	0.862497	1.41248	1.02882	0.959932	0.165885	rna1102	0.0110351	0.194141	0.266809	0.834267	0.925456	1.61534	0.959517	1.15005	1.51642	0.0575047	0.453537	0.542914	0.794429	vacuolar fusion protein MON1
KLMA_20271	1423	3.54869	2.53492	1.23054	1.63502	1.27912	1.73311	0.149447	rna1103	0.0103527	0.586027	0.121897	0.27854	0.432451	#DIV/0!	#DIV/0!	#DIV/0!	#DIV/0!	NA	NA	NA	NA	zinc finger DNA binding domain-containing protein
ROT2	1424	0.74053	0.718044	1.18465	0.851601	1.11905	1.51687	0.446426	rna1104	0.0302496	0.502221	0.280199	0.321533	0.276401	0.711395	1.36554	1.05525	1.78385	0.212694	0.0324279	0.347494	0.727886	glucosidase 2 subunit alpha
SLX1	1425	0.545682	0.479019	0.830013	0.819111	0.8965	0.653179	0.400791	rna1105	0.139068	0.714207	0.429742	0.738768	0.71839	1.35694	1.20321	0.974318	1.53613	0.147339	0.0339912	0.936607	0.423522	structure-specific endonuclease subunit SLX1
MCX1	1426	1.05569	0.664717	0.665306	0.723274	0.714764	0.533564	0.929996	rna1106	0.0282367	0.0704096	0.14451	0.0759456	0.183418	1.42499	1.17079	1.00665	0.863798	0.0684796	0.273557	0.953623	0.405719	mitochondrial clpX-like chaperone MCX1
KLMA_20275	1427	2.61354	4.30556	2.60692	1.26667	2.42199	5.79643	0.508727	rna1107	0.0312112	0.0996466	0.540963	0.054479	0.0844351	2.22669	2.82983	1.58174	6.43822	0.0144636	0.0211296	0.157579	0.433354	uncharacterized protein
MET13	1428	1.65957	2.00092	2.37518	1.09962	1.48561	3.27216	0.696299	rna1108	0.0391553	0.160393	0.818565	0.126465	0.265059	1.47621	1.75313	1.11958	1.99307	0.0625224	0.0386992	0.806194	0.622547	methylenetetrahydrofolate reductase 2
TDP1	1429	0.189288	1.18329	4.72101	0.923129	3.25348	1.37936	0.697149	rna1109	0.308035	0.102343	0.969756	0.153469	0.725591	0.379454	0.942353	0.843272	0.925888	0.0808919	0.473761	0.528685	0.529038	tyrosyl-DNA phosphodiesterase 1
PDB1	1431	1.22107	0.684104	0.717248	1.09205	1.03802	0.235306	0.851888	rna1110	0.150483	0.415499	0.560551	0.825443	0.172143	0.748362	0.71892	0.942712	0.735783	0.118718	0.032646	0.747813	0.90998	pyruvate dehydrogenase E1 component subunit beta
KLMA_20279	1433	1.68689	1.1277	1.31611	1.42987	1.47085	1.97306	0.689425	rna1111	0.0127143	0.612745	0.332609	0.0497932	0.426383	1.09808	1.11971	1.14617	1.81226	0.052967	0.548643	0.528685	0.722383	uncharacterized protein
YRM1	1434	0.843943	1.77844	1.37798	1.19988	1.09369	0.765699	0.877522	rna1112	0.135286	0.174455	0.283669	0.480503	0.180104	1.21383	1.45165	1.19214	1.18085	0.0633615	0.110267	0.483807	0.417528	zinc finger transcription factor YRR1
SCS3	1435	2.00811	1.84135	1.6103	1.40501	1.25785	1.4071	0.331533	rna1113	0.0154905	0.206897	0.19626	0.149913	0.204954	1.4409	1.36746	1.04584	2.03912	0.0566417	0.182659	0.60842	0.745536	FIT family protein SCS3
KLMA_R211	1436	1	0.992557	1.19546	1.43595	1.13772	1.31089	NA	rna1114	0.987426	0.896827	0.39847	0.674356	0.85852	0.0977646	1.11567	0.127599	0.705445	0.0541661	0.727465	0.306476	0.907764	tRNA-Ala
HSP60	1437	1.30654	1.90472	1.33643	0.959835	0.814956	0.942324	0.74071	rna1115	0.194818	0.121122	0.498443	0.367535	0.849685	2.08833	1.34778	0.932106	1.2662	0.00857042	0.0851689	0.454367	0.702852	heat shock protein 60
ATG22	1439	2.88457	3.55846	3.51753	1.22703	1.38	1.6701	0.18391	rna51	0.067758	0.0218072	0.266809	0.33029	0.189812	12.9669	3.17436	1.0744	1.38201	0.00823324	0.0742448	0.957325	0.789366	autophagy-related protein 22
KLMA_20284	1441	2.58689	4.20885	3.26805	1.31422	1.42239	2.10785	0.149907	rna1117	0.0425377	0.0550477	0.207934	0.230501	0.126975	10.1525	2.8505	1.21121	1.36597	0.0122659	0.0652546	0.882759	0.879523	uncharacterized protein
RNA15	1442	1.53573	1.43202	1.26224	1.11794	1.26673	1.33839	0.379903	rna1118	0.225323	0.544262	0.425189	0.247018	0.58515	1.2075	1.11597	1.11489	1.47879	0.131602	0.378565	0.653735	0.771814	mRNA 3'-end-processing protein RNA15
DST1	1443	1.09428	0.993661	0.851847	0.967947	1.04121	0.978828	0.291314	rna1119	0.909608	0.257383	0.318986	0.486586	0.898166	0.972484	0.926685	0.986248	1.00291	0.888068	0.0766281	0.816798	0.81942	transcription elongation factor S-II
KLMA_20287	1444	0.665854	0.500148	0.739353	0.842239	0.897706	0.849435	0.104046	rna1120	0.0804432	0.269786	0.218756	0.702956	0.627906	0.730235	0.867858	0.89556	1.15196	0.678804	0.873087	0.820892	0.904	hypothetical protein
CYS4	1445	0.727898	0.74222	1.21961	0.911976	0.875725	0.998535	0.116009	rna1121	0.0760801	0.275228	0.227464	0.229607	0.99637	0.89621	1.12704	1.03449	0.710748	0.0346807	0.914876	0.487679	0.817417	cystathionine beta-synthase
VPS20	1447	1.98431	1.50124	0.794508	1.19659	1.14226	0.963079	0.37264	rna1122	0.067758	0.253416	0.159962	0.0712303	0.940007	1.52684	1.14858	1.11643	1.97598	0.0299997	0.0232552	0.597937	0.460321	vacuolar protein sorting-associated protein 20
HEM2	1448	1.11667	1.08627	1.48974	0.987045	1.1211	1.36845	0.920699	rna1123	0.608155	0.298055	0.957794	0.468836	0.43556	1.46605	1.28329	0.96482	0.795909	0.0835966	0.109217	0.840218	0.628418	delta-aminolevulinic acid dehydratase
KLMA_20291	1449	0.4438	0.593596	1.44703	0.90025	1.27088	1.42752	0.515876	rna1124	0.136606	0.217364	0.540963	0.270827	0.295581	0.693288	1.65825	1.11553	1.52902	0.35026	0.0232607	0.34457	0.6831	UPF0424 protein P35G2.02
KLMA_20292	1450	1.15187	0.590484	0.619385	0.882338	0.671332	0.289817	0.754818	rna1125	0.0315305	0.462134	0.227464	0.163002	0.105867	0.920292	1.00165	1.06242	1.0693	0.877685	0.171494	0.862659	0.373774	uncharacterized protein
LSM2	1451	1.13004	0.807975	1.04505	0.824519	0.898882	0.526095	0.806058	rna1126	0.140963	0.956573	0.255026	0.648739	0.463538	0.951094	0.914857	0.999094	0.985258	0.502657	0.290416	0.987059	0.252173	U6 snRNA-associated Sm-like protein LSm2
GDI1	1452	1.40791	1.59089	1.18463	0.969263	1.02239	1.46467	0.496887	rna1127	0.0460965	0.291984	0.796065	0.512111	0.0676828	1.48155	1.10308	1.06474	1.76571	0.00869362	0.377115	0.498793	0.315243	rab GDP-dissociation inhibitor
KLMA_20295	1453	2.56102	2.31671	1.41022	1.17791	1.54251	2.19878	0.370585	rna1128	0.0477383	0.265942	0.590877	0.266801	0.126362	1.68895	1.24004	1.06268	1.89283	0.0208119	0.52324	0.797312	0.644135	uncharacterized protein
GPD2	1454	2.09971	1.54158	2.17904	1.18599	1.61226	2.25635	0.202924	rna1129	0.340411	0.27309	0.408036	0.253811	0.312018	1.21384	0.971568	0.694327	2.04765	0.509655	0.498699	0.472696	0.809819	glyceraldehyde-3-phosphate dehydrogenase 2
HOS2	1455	1.45712	1.18423	1.14395	1.42232	1.20466	1.06191	0.521596	rna1130	0.235559	0.230997	0.139014	0.127036	0.623194	0.88289	1.07268	1.06589	1.09434	0.37656	0.478661	0.685221	0.194465	probable histone deacetylase HOS2
IME4	1456	0.738351	0.685258	1.77623	0.73744	1.01438	4.57034	0.822361	rna1131	0.12833	0.171724	0.190143	0.916241	0.183451	0.367039	0.855411	0.877607	1.9428	0.0853296	0.650637	0.548329	0.645331	N6-adenosine-methyltransferase IME4
COX13	1457	0.635224	0.452205	0.628756	0.827445	0.708568	0.773901	0.467466	rna1132	0.0165256	0.0799639	0.222006	0.0288295	0.508209	0.647207	0.9167	0.981277	0.847862	0.0219376	0.378467	0.756163	0.595735	cytochrome c oxidase subunit 6A
CDC55	1459	19.0648	25.1625	0.48509	0.732343	0.923307	36.4646	0.0956325	rna1133	0.0044901	0.863752	0.291603	0.972224	0.0989793	1.06629	0.866384	1.14618	1.28653	0.135517	0.0514209	0.51708	0.831181	protein phosphatase PP2A regulatory subunit B
RIM15	1460	4.04286	3.97579	3.25474	1.50528	2.57677	2.75655	0.116526	rna1134	0.0126763	0.0329913	0.100814	0.046763	0.16349	2.08119	1.95459	1.05972	2.19199	0.0446624	0.0136181	0.869239	0.568236	serine/threonine-protein kinase RIM15
REX2	1463	5.48456	1.60348	0.0250157	10.0638	0.26431	0.0280613	0.846695	rna1135	0.786231	0.0201536	0.414281	0.423177	0.0498636	9.31454	#DIV/0!	0	#DIV/0!	0.939043	0.71395	0.757655	NA	oligoribonuclease
KLMA_20303	1465	1.89796	1.53599	1.68618	1.44328	1.34918	1.77069	0.37264	rna1136	0.0829832	0.297689	0.250854	0.148221	0.375077	#DIV/0!	#DIV/0!	#DIV/0!	#DIV/0!	NA	NA	NA	NA	basic-leucine zipper (bZIP) transcription factor
AGX1	1470	0.758698	1.51721	0.51072	0.757828	1.20296	0.346485	0.653653	rna1137	0.362171	0.709803	0.354161	0.383326	0.725589	2.72159	1.26681	1.05925	1.81584	0.00802856	0.94975	0.86247	0.312526	alanine--glyoxylate aminotransferase 1
SHM2	1471	3.11758	1.7781	1.1912	1.23184	1.32837	0.265903	0.652355	rna1138	0.0616467	0.767859	0.716223	0.490609	0.226861	3.35694	0.917053	1.06142	0.371088	0.0250136	0.293157	0.775642	0.851886	serine hydroxymethyltransferase
MNL2	1472	1.21361	0.944777	0.976144	0.824612	0.804934	0.8856	0.742187	rna1139	0.548592	0.953438	0.179718	0.0583356	0.828209	1.03302	1.18063	0.952551	1.10282	0.389856	0.403755	0.460292	0.437692	uncharacterized protein
CAK1	1473	0.924106	1.16061	1.10973	0.934567	1.32633	1.40149	0.9057	rna1140	0.254609	0.361396	0.75661	0.0565084	0.290443	0.912493	1.10117	0.961047	1.46411	0.848434	0.523892	0.653735	0.327732	serine/threonine-protein kinase CAK1
ERG3	1474	1.45772	1.75805	1.76175	1.05685	0.732755	0.801458	0.712838	rna1141	0.0205816	0.240138	0.833411	0.0927055	0.132755	1.06928	1.36752	0.851497	0.562947	0.973082	0.211227	0.456975	0.63705	c-5 sterol desaturase
CAF16	1475	1.34604	1.82585	1.04753	1.03999	1.1193	1.17155	0.575299	rna1142	0.0287562	0.906391	0.793108	0.318248	0.447193	1.55525	1.01161	1.03628	1.52433	0.0217998	0.761152	0.648415	0.796457	CCR4-associated factor 16
SPT8	1476	0.996114	0.706531	0.76323	0.910176	0.861914	0.771901	0.991483	rna1143	0.0347961	0.313519	0.533486	0.0770516	0.610636	0.736186	0.940929	0.962422	0.908705	0.0312385	0.180086	0.692959	0.841074	transcription factor SPT8
GYP8	1477	1.1882	1.03239	0.686417	0.934278	0.963554	0.882327	0.824258	rna1144	0.932473	0.122326	0.768824	0.916839	0.664854	1.0345	1.08812	1.13469	1.9256	0.218824	0.904934	0.392312	0.712653	GTPase-activating protein GYP8
coa6	1478	0.430461	0.397427	0.741272	0.702187	0.707003	0.540944	0.164212	rna1145	0.0128318	0.288504	0.174742	0.0492393	0.296065	0.962791	0.884633	0.940032	0.890916	0.798564	0.461848	0.773623	0.637587	uncharacterized protein
KLMA_20313	1479	1.32952	1.41206	1.69083	0.729061	0.831884	2.93551	0.905144	rna1146	0.375072	0.622192	0.695701	0.713904	0.569398	0.779556	0.596236	0.77673	1.14357	0.626808	0.161028	0.320452	0.83123	uncharacterized protein
ZRC1	1481	0.93835	1.02962	0.78673	0.951495	0.978191	0.515102	0.78855	rna1147	0.816834	0.545812	0.211999	0.609893	0.18505	1.01808	0.996915	1.10776	0.87663	0.492203	0.400364	0.348774	0.93155	zinc/cadmium resistance protein
KLMA_20315	1484	0.19948	0.184589	0.140071	1.23207	0.524617	0.301996	0.492974	rna1148	0.00992826	0.059647	0.770201	0.0530251	0.310662	0.191842	0.23368	0.818394	0.456609	0.00930306	0.00981797	0.371229	0.3819	hypothetical protein
isp4	1485	1.43837	1.24271	1.6805	1.04528	0.737321	0.96171	0.61093	rna1149	0.0544531	0.236728	0.872795	0.029683	0.972227	1.01347	1.17938	0.95586	0.536874	0.784328	0.128246	0.757655	0.316543	sexual differentiation process protein isp4
SPS4	1486	1.2868	0.936747	1.34316	1.47327	1.80596	1.21844	0.846735	rna1150	0.792807	0.751339	0.114655	0.0921939	0.872954	0.428011	0.676168	1.05084	0.989103	0.0433745	0.119768	0.952532	0.931151	sporulation-specific protein 4
RPL20B	1489	0.908951	0.906564	0.970866	0.879109	1.03603	0.747488	0.875715	rna1151	0.388656	0.850088	0.533486	0.737931	0.388587	0.513643	0.500564	0.751183	0.20039	0.032366	0.301004	0.371099	0.787879	60S ribosomal protein L20
DGK1	1490	324.846	0.0130545	2.01315	1.48213	0.0429705	0.00791319	0.628363	rna1152	0.00353059	0.899825	0.921349	0.339632	0.0432673	0.959722	0.806251	1.01213	0.876714	0.0967321	0.0617847	0.892782	0.555101	CTP-dependent diacylglycerol kinase 1
NOP58	1491	0.182496	0.195425	0.524552	0.761885	0.638809	0.422486	0.164849	rna1153	0.018001	0.0986034	0.0516329	0.0658255	0.283628	0.275667	0.853509	0.934365	0.403973	0.0122659	0.12712	0.549887	0.673455	nucleolar protein 58
SNU66	1492	1.51884	1.05244	0.958871	0.898943	0.916158	0.794075	0.605711	rna1154	0.393647	0.90532	0.481056	0.168428	0.562131	0.973235	1.40257	1.06034	1.0309	0.929163	0.230833	0.613375	0.503439	U4/U6.U5 small nuclear ribonucleoprotein
SLY41	1493	1.35707	0.670237	0.810541	1.13308	0.881364	1.00186	0.831366	rna1155	0.224537	0.614439	0.748761	0.626273	0.998468	0.780422	0.687192	1.08067	0.807009	0.0104703	0.0638389	0.228663	0.657607	uncharacterized transporter SLY41
YHM2	1494	1.26346	1.48199	0.662433	1.06562	0.968256	0.592612	0.683619	rna1156	0.0251875	0.396116	0.496113	0.520002	0.119255	1.18607	0.657431	1.05921	1.07115	0.013224	0.0545025	0.659563	0.76112	mitochondrial DNA replication protein YHM2
MCH5	1495	0.504574	0.573114	1.00664	0.643313	0.693936	0.857329	0.494534	rna1157	0.022081	0.98787	0.150547	0.102032	0.848836	1.0104	0.700229	0.932664	0.675562	0.746522	0.180616	0.845833	0.787879	riboflavin transporter MCH5
RRG7	1496	0.620687	1.14748	1.196	0.886953	1.03838	0.534048	0.481573	rna1158	0.581631	0.772197	0.603316	0.843518	0.327804	0.878951	1.10827	0.852807	0.669596	0.212881	0.64859	0.328677	0.935963	uncharacterized protein
KLMA_20328	1497	0.67004	1.56872	3.76425	0.780322	1.86684	2.44603	0.648682	rna1159	0.265956	0.194894	0.476411	0.199566	0.574216	0.822936	1.19752	0.81733	0.931081	0.211663	0.369426	0.5022	0.425922	hypothetical protein
CUS1	1498	0.988836	0.832619	0.919506	0.709209	0.774828	0.939009	0.98899	rna1160	0.470364	0.848181	0.272723	0.366753	0.530533	1.14694	1.18319	0.965555	1.15013	0.647585	0.678527	0.877625	0.710167	protein CUS1
NAT1	1499	1.23263	0.83586	0.854565	0.8146	0.70814	0.833887	0.73247	rna1161	0.0505177	0.396116	0.227247	0.0339969	0.686813	1.11791	1.14045	1.00595	0.934414	0.21985	0.762091	0.969553	0.482158	N-terminal acetyltransferase A complex subunit NAT1
GAL7	1500	2.85215	2.7455	2.17197	0.822937	1.06464	1.76771	0.121094	rna1162	0.00982087	0.055256	0.280982	0.3496	0.0552751	2.46676	1.35223	0.887216	1.02991	0.02105	0.191968	0.505045	0.696325	galactose-1-phosphate uridylyltransferase
GAL10	1501	4.41164	5.85747	2.97438	1.31517	1.87507	2.38618	0.139112	rna1163	0.00724214	0.0252907	0.172344	0.0768921	0.14761	2.67882	1.71233	0.858337	1.91272	0.0174295	0.0537438	0.513518	0.34274	bifunctional protein GAL10
GAL1	1502	2.73798	4.91345	2.7842	0.995507	1.61348	1.86164	0.258586	rna1164	0.0132537	0.0596606	0.987935	0.0819705	0.266097	1.93775	1.99257	0.840941	2.29434	0.0109271	0.17999	0.15598	0.671663	galactokinase
KLMA_20334	1503	0.426495	1.07771	0.758524	0.883398	0.837005	1.03994	0.191157	rna1165	0.820527	0.697204	0.266764	0.553285	0.959059	1.93604	1.21898	0.996657	0.58353	0.546121	0.890967	0.863123	0.67881	hypothetical protein
MRPL51	1504	1.01018	0.879277	0.970726	0.799615	0.635011	0.523894	0.979513	rna1166	0.201051	0.943261	0.121897	0.166006	0.243788	1.6336	1.12078	0.96137	0.512677	0.220066	0.567429	0.955703	0.373774	54S ribosomal protein L51
GCD2	1505	0.985079	0.764419	0.846505	0.935633	0.933297	1.16055	0.973436	rna1167	0.0583619	0.332713	0.476411	0.0808704	0.66804	0.905768	0.953408	1.0528	1.02444	0.381705	0.146966	0.472696	0.857478	translation initiation factor eIF-2B subunit delta
MRP13	1506	0.740013	0.760129	0.66641	0.793371	0.638852	0.48464	0.453015	rna1168	0.053902	0.0349255	0.0871891	0.0347447	0.233526	1.23019	0.967849	0.884377	0.551432	0.329414	0.180303	0.293253	0.437692	37S ribosomal protein MRP13
KLMA_20338	1507	0.79987	0.53811	0.247347	1.56831	1.02888	0.238543	0.917116	rna1169	0.0936328	0.12222	0.318551	0.927456	0.14761	0.750848	0.613274	1.05102	1.06462	0.141636	0.0901379	0.568527	0.581074	hypothetical protein
RPL11	1508	0.657633	0.330413	0.529084	0.997245	0.965233	0.55535	0.106924	rna1170	0.00889342	0.141483	0.96433	0.786169	0.0671494	0.647473	0.598858	0.948502	0.571942	0.106597	0.0376746	0.874264	0.420959	60S ribosomal protein L11
PRE2	1509	1.66244	2.28848	1.56051	1.22323	1.35145	2.43217	0.239433	rna1171	0.018389	0.136128	0.211999	0.230195	0.0629741	1.85318	1.43931	1.17974	2.25826	0.0134056	0.0723943	0.228663	0.503439	proteasome component PRE2
FHL1	1510	0.475642	0.634991	0.891294	0.788745	0.885866	0.986765	0.290172	rna1172	0.077918	0.503344	0.380792	0.425472	0.984668	0.71152	1.2134	1.01819	1.16951	0.169866	0.5629	0.939769	0.557001	pre-rRNA-processing protein FHL1
COG4	1511	1.56132	1.17647	1.05437	1.02904	0.87672	1.22436	0.474003	rna1173	0.197462	0.824989	0.551369	0.152909	0.525196	1.19175	1.1825	1.03811	1.22719	0.0896154	0.894851	0.829892	0.968805	conserved oligomeric Golgi complex subunit 4
PIL1	1512	1.6952	2.0185	1.20402	1.07623	1.05273	0.888514	0.118283	rna1174	0.0158557	0.287656	0.315286	0.516903	0.820499	0.977632	1.09622	0.921742	1.70315	0.812515	0.992619	0.742899	0.842714	sphingolipid long chain base-responsive protein PIL1
YTH1	1513	1.42708	1.38053	0.96176	1.28366	1.2741	0.699145	0.653345	rna1175	0.311912	0.955256	0.115217	0.284949	0.144467	1.10646	1.38993	1.00319	1.79862	0.0741839	0.0574823	0.991114	0.311912	mRNA 3'-end-processing protein YTH1
KLMA_20345	1514	2.12576	7.61416	2.97314	1.37163	1.79566	2.0771	0.167937	rna1176	0.00613977	0.127598	0.0689354	0.0901704	0.561254	1.93265	1.57056	1.21479	4.35125	0.0640045	0.114104	0.437017	0.554981	protein FUN14
RTS1	1515	1.60467	1.40538	1.25884	1.10373	1.06855	1.72434	0.242635	rna1177	0.0627156	0.177315	0.216892	0.69549	0.11886	1.56462	1.29572	1.12876	1.99634	0.0181529	0.153547	0.514017	0.311912	serine/threonine-protein phosphatase 2A 56 kDa regulatory subunit delta isoform
SPO7	1517	1.46694	0.918795	0.734712	1.21107	0.968896	0.639034	0.485928	rna1178	0.560687	0.240558	0.319755	0.648827	0.208569	0.87567	0.899589	1.05836	1.00049	0.69663	0.134731	0.730938	0.7634	sporulation-specific protein SPO7
MDM10	1519	2.35225	1.23199	0.958434	1.25783	1.11586	0.875968	0.205021	rna1179	0.189104	0.939091	0.281124	0.381778	0.885636	1.09226	1.15316	1.0124	1.19376	0.195827	0.632488	0.895612	0.884903	protein of unknown function DUF3722
SWC3	1520	1.40815	1.11325	1.21777	1.16633	0.962391	1.20581	0.368012	rna1180	0.143248	0.411989	0.270934	0.326392	0.559795	0.819191	1.08082	0.93098	1.02649	0.167385	0.744642	0.353664	0.666672	SWR1-complex protein 3
SMC5	1521	1.04026	0.695643	0.979145	0.875575	0.763234	1.10896	0.938521	rna1181	0.0142301	0.953438	0.514698	0.0366416	0.820681	0.696295	1.12267	1.00878	1.01313	0.152185	0.353104	0.881899	0.405719	structural maintenance of chromosomes protein 5
MSE1	1522	1.62056	1.2939	0.985918	0.907961	1.01167	0.753753	0.60127	rna1182	0.14996	0.968216	0.451413	0.926874	0.562131	1.65225	1.18057	0.930428	0.88867	0.0406737	0.991193	0.636034	0.556428	glutamyl-tRNA synthetase
OPI10	1523	2.40807	2.62917	1.45421	1.33723	1.40596	2.68308	0.467176	rna1183	0.0498165	0.263765	0.148797	0.163463	0.207343	1.48534	1.37801	0.953829	6.29408	0.0808919	0.128246	0.76444	0.507369	protein OPI10
SIL1	1524	2.49905	2.5066	1.8785	1.49713	1.94024	3.37792	0.318393	rna1184	0.0127143	0.0904337	0.0723186	0.0634389	0.0886875	1.90778	1.32641	1.16397	2.33765	0.00930306	0.11565	0.254333	0.497093	nucleotide exchange factor SIL1
CYS3	1525	0.432806	0.761519	1.26559	0.988387	0.957537	0.646789	0.131714	rna1185	0.0284413	0.300384	0.903206	0.578436	0.154381	0.783431	0.908415	0.928537	0.408946	0.255294	0.139541	0.58226	0.798602	cystathionine gamma-lyase
KLMA_20355	1526	0.55134	0.187527	0.497293	0.734146	0.640581	0.500442	0.42708	rna1186	0.00727476	0.0351825	0.121736	0.0356846	0.062358	0.421934	0.512495	0.925728	0.468585	0.0328161	0.0653377	0.770011	0.405719	60S acidic ribosomal protein P2-alpha
RPS15	1527	0.6876	0.27709	0.501648	0.928196	0.82548	0.628745	0.461902	rna1187	0.00602744	0.0968377	0.598208	0.14612	0.198962	0.561226	0.644934	0.981659	0.594223	0.0240341	0.0558679	0.73166	0.758558	40S ribosomal protein S15
DEP1	1529	1.26663	0.799541	0.770727	0.942448	0.637644	1.0284	0.623587	rna1188	0.374	0.401046	0.780452	0.127036	0.998411	1.00864	0.923624	0.975323	1.07539	0.81663	0.250273	0.842002	0.907066	sds3 super family
NOP12	1530	0.0646642	0.150495	0.689905	0.601385	0.646189	0.451163	0.171591	rna1189	0.019973	0.350927	0.139014	0.152031	0.392628	0.184182	1.16973	0.855193	0.438022	0.0207545	0.79011	0.606735	0.789366	nucleolar protein 12
SYN8	1531	1.95676	1.29471	0.666177	1.36892	1.25146	1.00696	0.621778	rna1190	0.474733	0.148841	0.500071	0.277598	0.99211	1.31623	1.51891	1.18424	2.20057	0.077785	0.0376746	0.422828	0.537247	syntaxin-8
KLMA_20361	1532	0.826076	0.769861	0.762112	0.895459	0.885144	0.654787	0.706855	rna1191	0.0373316	0.155425	0.44484	0.47459	0.150237	0.860675	0.938264	0.991905	0.777567	0.379586	0.527927	0.881542	0.991641	hypothetical protein
NGL1	1533	2.61338	1.34223	1.26026	0.920451	0.843689	1.08112	0.133382	rna1192	0.0521691	0.291851	0.789237	0.312334	0.909834	1.36005	1.33785	1.04032	1.35276	0.0361361	0.0924619	0.852918	0.475918	RNA exonuclease NGL1
NTG2	1534	1.21969	1.34253	0.813387	0.900807	0.940204	0.630725	0.855942	rna1193	0.0886976	0.352101	0.639966	0.705746	0.348691	1.22262	1.20412	0.970546	1.48884	0.0179889	0.707071	0.781976	0.959475	DNA base excision repair N-glycosylase 2
TPD3	1535	1.18437	1.06835	1.00552	1.02393	1.04699	1.37435	0.710629	rna1194	0.341261	0.926035	0.674043	0.0288295	0.138971	1.03411	1.16168	1.11677	1.5965	0.0312731	0.794553	0.314953	0.602269	protein phosphatase PP2A regulatory subunit A
KLMA_20365	1537	2.02104	0.970174	0.827195	1.27365	1.15325	1.18289	0.295497	rna1195	0.850952	0.379336	0.320971	0.315936	0.593398	1.34606	0.871945	1.13852	1.57421	0.0616231	0.236748	0.597296	0.295986	hypothetical protein
MUP1	1538	1.83682	1.3705	1.19292	1.14416	1.41778	1.19967	0.514474	rna1196	0.221201	0.339498	0.560374	0.173934	0.178842	1.01388	1.22984	1.01982	1.52281	0.590872	0.852792	0.969553	0.974544	low-affinity methionine permease
PSK1	1539	1.36154	1.0871	0.931069	0.951016	0.816927	0.893976	0.483039	rna1197	0.169135	0.400247	0.76244	0.0792846	0.547054	1.1818	1.15546	1.12082	0.984261	0.233448	0.736803	0.469546	0.503439	uncharacterized protein
KLMA_20368	1540	1.53115	1.00976	1.24397	1.22135	1.0283	1.64818	0.453242	rna1198	0.980521	0.482104	0.608863	0.912702	0.215578	2.95393	2.03557	2.26776	2.04891	0.978672	0.301404	0.466703	0.663252	uncharacterized protein
GAL11	1541	0.968603	1.10483	0.883839	1.00092	0.933423	0.887208	0.92951	rna1199	0.460681	0.406721	0.992184	0.459381	0.484616	1.09094	1.05832	1.06236	0.972811	0.404007	0.197468	0.852918	0.781102	mediator of RNA polymerase II transcription subunit 15
GSH2	1543	1.79436	1.2435	1.09438	0.97735	0.927974	1.21477	0.334287	rna1200	0.147784	0.193317	0.894918	0.11579	0.134637	0.770395	1.14263	0.362864	0.755378	0.625026	0.734741	0.509421	0.645331	glutathione synthetase
KLMA_20371	1544	2.76283	1.40478	1.46883	0.954222	0.960781	0.993203	0.38532	rna1201	0.599199	0.300255	0.910987	0.94136	0.995367	0.131903	0.389418	0.0547576	1.00841	0.435589	0.700979	0.663813	0.304634	hypothetical protein
FUN30	1545	0.394181	0.46121	0.678818	0.792027	0.699632	0.702792	0.38393	rna1202	0.0244131	0.12763	0.218578	0.085802	0.569398	0.407935	1.0527	0.487367	0.689933	0.011788	0.715276	0.398651	0.132369	uncharacterized ATP-dependent helicase FUN30
KLMA_R212	1546	1	1	1	1	1	1	NA	rna1203	NA	NA	NA	NA	NA	#DIV/0!	#DIV/0!	#DIV/0!	#DIV/0!	NA	NA	0.653735	0.812733	tRNA-Glu
RAT1	1547	0.567331	0.570924	1.12021	0.781045	0.817452	1.1337	0.28511	rna1204	0.0239728	0.569815	0.0991006	0.0296785	0.805119	0.568562	1.2364	0.950126	0.871567	0.0526145	0.745231	0.559489	0.882569	5'-3' exoribonuclease 2
CCC2	1548	0.649769	0.960125	1.17747	0.760239	0.549309	0.370702	0.553722	rna1205	0.822302	0.4301	0.138865	0.029683	0.0579824	1.28837	1.45686	0.930342	0.467939	0.511983	0.124002	0.569646	0.383361	copper-transporting ATPase
KLMA_20375	1549	0.772415	0.806592	0.401751	0.706412	0.712077	0.209092	0.80569	rna1206	0.346608	0.241903	0.247405	0.0402233	0.0655628	1.18051	0.942863	0.91527	1.20222	0.0869595	0.253167	0.61711	0.607	uncharacterized protein
TIF34	1550	0.531892	0.704738	0.823627	0.998867	0.965814	0.874164	0.121803	rna1207	0.0598897	0.265182	0.978863	0.585752	0.37353	0.694172	0.876285	0.99887	0.835339	0.0683393	0.0808927	0.969207	0.918356	eukaryotic translation initiation factor 3 subunit I
KLMA_20377	1551	3.87294	4.58491	1.94204	1.04083	1.52066	2.0774	0.139112	rna1208	0.00593286	0.0540224	0.575069	0.0284938	0.119223	2.92542	1.32536	1.10925	1.86882	0.00861043	0.0296171	0.381015	0.423522	putative carboxymethylenebutenolidase
KLMA_20379	1552	1.95096	3.39261	1.62348	1.2868	1.40814	1.5069	0.525432	rna1209	0.00699555	0.313877	0.598666	0.0322736	0.555013	1.62105	1.43125	1.15978	1.87516	0.0149131	0.0771889	0.40254	0.684535	hypothetical protein
KLMA_20380	1553	0.945682	0.380515	1.5832	1.20737	0.384036	1.10345	0.970755	rna1210	0.291582	0.586027	0.686118	0.314801	0.968714	0.834793	0.815525	1.2514	2.06283	0.990934	0.833818	0.50412	0.763247	hypothetical protein
OSW5	1554	0.971324	3.00237	1.06263	1.0164	1.11836	0.734702	0.979513	rna1211	0.272181	0.930315	0.939855	0.849252	0.886357	0.392625	0.646345	1.03959	0.935063	0.22531	0.180086	0.995706	0.744265	hypothetical protein
KLMA_20382	1555	0.920209	1.02797	1.11396	1.21081	1.24137	1.42466	0.933859	rna1212	0.456849	0.568717	0.505208	0.0376687	0.258991	0.759872	0.977645	1.06814	1.48384	0.645891	0.28534	0.472696	0.81942	dolichyl-diphosphooligosaccharide--protein glycosyltransferase subunit SWP1
IMP1	1556	0.536935	1.04407	1.10422	0.879501	1.00448	0.879955	0.564737	rna1213	0.886982	0.0992519	0.372275	0.986349	0.865017	1.65737	1.38495	1.05062	1.37365	0.0689409	0.015342	0.775642	0.437692	mitochondrial inner membrane protease subunit 1
KLMA_20384	1557	0.747906	1	1.1287	0.796614	1.08435	0.503639	0.753843	rna1214	NA	0.917193	0.465907	0.84642	0.772749	1.19012	0.658413	1.21704	1.98687	0.787731	0.777624	0.879883	0.907764	hypothetical protein
LUC7	1558	0.454056	0.703233	0.780041	0.947131	0.951257	0.804913	0.389578	rna1215	0.0595356	0.616857	0.717543	0.786246	0.579325	0.902655	1.28268	1.03048	1.26525	0.691463	0.0724046	0.700594	0.598279	protein LUC7
ASM4	1559	1.53057	1.16436	1.16856	1.06624	1.15108	1.5936	0.232453	rna1216	0.0283471	0.543166	0.377723	0.149426	0.289471	1.02969	1.13863	1.01674	1.20437	0.234507	0.84562	0.964143	0.900485	nucleoporin ASM4
NUR1	1560	1.28952	0.770002	0.771481	1.44588	0.977472	1.04944	0.843761	rna1217	0.0904234	0.481106	0.3166	0.856303	0.9451	0.884668	0.67946	1.03261	1.02432	0.494271	0.0538019	0.920167	0.586746	uncharacterized protein
RIM13	1561	1.07013	1.13683	1.18886	0.804679	1.03612	1.11572	0.923444	rna1218	0.34281	0.423636	0.282264	0.794777	0.791656	1.05899	1.44198	1.02653	1.51801	0.227562	0.0472546	0.864842	0.972228	calpain-like protease palB/RIM13
RAM1	1562	0.871022	0.953544	0.932043	0.813409	1.15542	0.889252	0.854613	rna1219	0.660998	0.554382	0.319314	0.230362	0.792914	0.835797	0.992014	1.09977	1.48811	0.444622	0.307938	0.598601	0.879079	protein farnesyltransferase subunit beta
UBX3	1563	1.78622	1.30844	1.0507	1.39799	1.17756	1.25839	0.536418	rna1220	0.127001	0.912953	0.126802	0.213762	0.261033	1.41116	1.17667	1.20461	1.88649	0.0100896	0.320413	0.254333	0.555101	UBX domain-containing protein 3
KLMA_20391	1564	0.530048	0.893522	1.00023	0.985361	0.992376	0.742361	0.406728	rna1221	0.326454	0.999448	0.695683	0.927365	0.517844	0.749329	0.962583	1.05128	1.0686	0.212597	0.397748	0.562217	0.738718	signal recognition particle subunit SRP14
KLMA_20392	1565	0.264104	0.645962	0.626273	1.29083	1.13254	0.661705	0.17783	rna1222	0.0233602	0.340833	0.116242	0.282922	0.596492	0.307552	0.744937	1.11773	0.430448	0.00614834	0.0387754	0.5574	0.794166	delta(12) fatty acid desaturase
STP3	1566	0.867133	1.57505	1.48967	1.15051	1.24835	1.10496	0.820378	rna1223	0.0910985	0.0607369	0.608392	0.19749	0.88189	0.987258	1.68694	1.11367	1.72237	0.514069	0.0671089	0.66601	0.725653	zinc finger protein STP4
ARC35	1567	1.89398	1.93491	1.54751	1.00117	1.06509	1.63889	0.0878226	rna1224	0.0225125	0.0415741	0.984676	0.586722	0.0675124	1.76827	1.52539	1.06214	1.59611	0.00813685	0.0540156	0.360976	0.931887	actin-related protein 2/3 complex subunit 2
MRPS12	1568	0.801894	1.29165	0.999477	0.909586	0.714701	0.391948	0.336788	rna1225	0.201238	0.998465	0.179055	0.105237	0.103861	1.80699	1.17121	0.916199	0.596422	0.0319348	0.260023	0.663993	0.311912	37S ribosomal protein S12
PTC6	1569	1.69686	1.46172	0.678893	0.996673	0.947297	0.602421	0.39377	rna1226	0.0764288	0.117467	0.985535	0.789349	0.274144	1.54236	1.007	1.03064	1.55581	0.0569953	0.960382	0.88178	0.616571	uncharacterized protein
RSM19	1570	0.731119	0.978302	1.21487	0.66856	0.720706	0.653729	0.312311	rna1227	0.882972	0.709661	0.0923613	0.147506	0.486259	1.6356	1.06965	0.942576	0.524836	0.263375	0.426111	0.919905	0.295986	37S ribosomal protein S19
DBP6	1571	0.119436	0.28605	0.530474	0.625565	0.681795	0.348756	0.205021	rna1228	0.0162664	0.0841548	0.0728979	0.161249	0.182546	0.20775	1.10931	0.84663	0.420052	0.00869362	0.952455	0.405571	0.643298	ATP-dependent RNA helicase DBP6
SRB8	1572	2.66183	1.4061	1.14387	1.04304	0.940312	1.06252	0.233373	rna1229	0.067758	0.534607	0.798916	0.102827	0.907518	1.44917	1.43391	0.97078	1.49571	0.104291	0.403199	0.512138	0.621447	mediator of RNA polymerase II transcription subunit 12
ZRG17	1573	1.51459	1.51201	1.36973	1.01726	1.3503	1.39646	0.501501	rna1230	0.0215696	0.163353	0.872198	0.100186	0.171744	1.0071	1.37282	1.02252	1.76844	0.242234	0.0743565	0.966317	0.76112	protein ZRG17
KLMA_20401	1576	2.70305	2.01655	2.64913	2.91436	1.82823	7.00986	0.553372	rna1231	0.0845687	0.340968	0.266764	0.0702145	0.138557	1.06727	1.07312	1.07475	0.781855	0.860391	0.375567	0.81769	0.530127	hypothetical protein
KLMA_20402	1577	2.11463	1.87757	0.833152	1.2768	1.11571	1.04251	0.301203	rna1232	0.0340555	0.811758	0.190143	0.559349	0.98268	1.29262	0.906113	0.944145	1.79868	0.00913131	0.499873	0.656755	0.735907	uncharacterized protein
RPL28	1578	0.717019	0.376462	0.398298	1.28223	1.40254	0.982994	0.757572	rna1233	0.00757049	0.059647	0.422271	0.0583356	0.955477	0.602378	0.398691	0.916525	0.55565	0.0971876	0.0306402	0.757655	0.803041	ribosomal 60S subunit protein L28
KLMA_20404	1579	0.305168	0.448799	0.497423	0.762908	0.779324	0.758261	0.169148	rna1234	0.0395866	0.0929291	0.119207	0.225977	0.632105	0.366536	0.662685	0.922855	0.705466	0.0168165	0.0486781	0.360996	0.489182	uncharacterized protein
ALG7	1580	3.91002	2.93574	2.61829	3.13005	2.91611	2.80343	0.151652	rna1235	0.00946126	0.0524284	0.0425544	0.0158665	0.0788158	1.0558	0.808758	1.02699	1.02945	0.789072	0.0930399	0.920461	0.946607	UDP-N-acetylglucosamine--dolichyl-phosphate N-acetylglucosaminephosphotransferase
SEH1	1581	1.32836	2.49279	2.48635	1.38464	1.84445	2.61803	0.740965	rna1236	0.0280657	0.0621888	0.1796	0.0827535	0.1998	1.29151	1.25336	1.04008	1.38431	0.0248404	0.278763	0.65605	0.295986	nucleoporin SEH1
HYR1	1582	1.14677	5.31289	1.49907	1.05674	0.953707	0.73339	0.880505	rna1237	0.0225163	0.401239	0.772803	0.822158	0.253848	3.68928	1.55524	1.05748	1.10131	0.0137348	0.0324909	0.768386	0.940654	peroxiredoxin HYR1
ISW1	1583	1.52444	1.21391	1.26582	1.01199	1.00189	1.394	0.374876	rna1238	0.0627578	0.35342	0.792358	0.943717	0.368333	1.13026	1.23734	0.991749	1.30202	0.126621	0.0555092	0.870144	0.864532	ISWI chromatin-remodeling complex ATPase ISW1
LSG1	1585	0.0881441	0.166507	0.772336	0.594625	0.603658	0.614094	0.238994	rna1239	0.0264092	0.568726	0.114655	0.0583356	0.376831	0.199245	1.33005	0.928817	0.543679	0.00992622	0.75105	0.631458	0.807866	large subunit GTPase 1
USE1	1586	1.37566	1.31638	1.35744	1.12725	1.24474	2.10102	0.46355	rna1240	0.220893	0.0635609	0.397931	0.234376	0.0593548	1.2238	1.33744	1.06651	1.77689	0.192479	0.0904409	0.648883	0.904314	protein transport protein USE1
ENP1	1587	0.0654289	0.136146	0.709797	0.645622	0.682728	0.413248	0.144503	rna1241	0.0211915	0.325647	0.165312	0.152909	0.436067	0.163482	1.04715	0.858997	0.310374	0.0111661	0.585734	0.572843	0.635013	essential nuclear protein 1
SRM1	1588	0.753016	0.741479	1.11965	1.07186	1.00228	1.21313	0.559268	rna1242	0.0688623	0.58695	0.504304	0.980759	0.374651	0.569697	0.868565	0.973597	0.717758	0.0237727	0.0518298	0.887913	0.859931	regulator of chromosome condensation
HIS7	1590	1.18733	0.648738	0.477831	1.00591	0.752787	0.467305	0.793073	rna1243	0.0453214	0.0573332	0.974443	0.0654782	0.0588297	1.02517	0.661606	1.00604	0.76727	0.193306	0.030889	0.99407	0.511326	imidazole glycerol phosphate synthase hisHF
ARO4	1591	1.13223	0.815904	1.28544	1.01635	1.23251	1.00844	0.861832	rna1244	0.427081	0.147494	0.938375	0.124741	0.98268	1.19285	1.18105	1.02071	0.731046	0.133115	0.135778	0.653735	0.97788	phospho-2-dehydro-3-deoxyheptonate aldolase
BBP1	1592	1.27781	1.11883	0.890935	1.02268	1.23756	0.898227	0.729417	rna1245	0.0742932	0.779033	0.860984	0.0667799	0.900163	0.868632	1.02361	0.993706	1.11923	0.16434	0.0486781	0.870491	0.997058	protein BBP1
KLMA_20416	1593	1.35336	1.52158	1.35643	1.00728	1.20468	1.28239	0.876944	rna1246	0.323798	0.310287	0.990971	0.641655	0.581213	0.479918	1.2991	0.914799	1.01373	0.0145034	0.431361	0.757655	0.677459	hypothetical protein
CLN2	1594	0.604805	0.641724	0.886322	1.28591	1.13113	0.818153	0.696556	rna1247	0.0416278	0.108703	0.57406	0.310537	0.242994	0.500703	1.45812	1.01028	1.51854	0.0597318	0.0207431	0.992973	0.987667	G1/S-specific cyclin CLN2
ROT1	1595	0.954021	1.26978	1.50183	0.981134	1.48046	2.34016	0.875715	rna1248	0.0201468	0.0329913	0.839837	0.0284666	0.0498636	1.15046	1.78577	1.20988	2.67221	0.0249958	0.0316282	0.254333	0.373774	protein ROT1
VPS27	1596	3.07122	2.5649	2.10248	1.14741	1.59825	2.05991	0.192294	rna1249	0.00667012	0.112133	0.504754	0.0324634	0.10262	2.28567	2.47325	1.23951	3.07947	0.00869362	0.0118046	0.177458	0.503439	vacuolar protein sorting-associated protein 27
RAD14	1599	1	1	1	1	1	1	NA	rna1250	NA	NA	NA	NA	NA	#DIV/0!	#DIV/0!	#DIV/0!	#DIV/0!	NA	NA	NA	NA	DNA excision repair protein
MCH1	1600	2.18874	0.9001	0.757577	1.43538	1.25524	0.660576	0.266908	rna1251	0.156974	0.361396	0.0888136	0.139324	0.28827	0.965826	0.789879	1.05081	0.973581	0.170617	0.0281828	0.178071	0.960627	probable transporter MCH1
SEC61	1601	2.50292	2.62769	2.57344	2.40527	2.96205	2.85165	0.139112	rna1252	0.00800449	0.0329913	0.048568	0.0089559	0.0435134	0.822085	0.958375	0.976543	0.969277	0.03407	0.126806	0.379999	0.513105	protein transport protein SEC61 subunit alpha
KLMA_R213	1602	1	1	1.03272	1	1	1.10245	NA	rna1253	NA	0.583493	NA	NA	0.133226	0.228475	#DIV/0!	0	#DIV/0!	0.679736	NA	0.757655	0.503439	tRNA-Lys
RSM26	1603	1.24416	1.02275	0.647169	0.819142	0.82632	0.501005	0.634722	rna1254	0.889607	0.0647645	0.227247	0.160262	0.140277	2.07145	0.71136	0.99586	0.283946	0.253893	0.335107	0.991535	0.929563	37S ribosomal protein S26
RAD55	1604	1.02638	0.953502	1.16679	0.892181	0.969088	1.41764	0.934993	rna1255	0.850908	0.676151	0.0723186	0.872966	0.555806	0.814386	1.99717	1.13097	7.27639	0.479576	0.0324844	0.429555	0.340969	p-loop NTPase super family
KLMA_20427	1605	0.798459	1.31444	3.3599	0.928076	1.44398	5.0648	0.770158	rna1256	0.210004	0.0409785	0.58019	0.070751	0.111831	1.0916	2.66996	1.66798	8.06315	0.570473	0.295416	0.369433	0.976574	hypothetical protein
MUC1	1609	3.87942	9.81204	0.883523	0.859986	1.51261	0.764459	0.731084	rna1257	0.0471486	0.936365	0.868233	0.58363	0.931425	2.90317	2.02741	0.748756	2.75443	0.65963	0.267492	0.742899	0.854755	flocculation protein FLO11
UBP3	1610	1.52595	0.942698	0.927108	0.903344	0.765281	0.903798	0.546812	rna1258	0.246741	0.701992	0.505648	0.0435451	0.859497	1.37673	1.15064	1.04737	1.04074	0.220066	0.965297	0.913697	0.869489	ubiquitin carboxyl-terminal hydrolase 3
SHU2	1611	1.42715	1.33368	1.01556	1.3727	1.5411	1.21096	0.470182	rna1259	0.131611	0.956549	0.172529	0.0360574	0.564573	0.90716	0.896421	1.07868	1.12049	0.890998	0.107483	0.855678	0.70705	uncharacterized protein
KLMA_20431	1612	1.84444	0.992874	0.781813	1.10586	1.071	1.21916	0.256233	rna1260	0.93479	0.0644346	0.489699	0.486586	0.388129	1.11846	0.808551	1.14045	1.2136	0.0656675	0.042836	0.339303	0.309592	uncharacterized protein
PET122	1613	0.828751	0.926413	1.09379	1.07815	0.988801	1.15995	0.643327	rna1261	0.476859	0.57983	0.620353	0.923129	0.574859	1.161	0.854413	0.992128	0.670851	0.558785	0.0550086	0.99143	0.311912	translational activator PET122 family protein
OXA1	1614	1.86668	1.35293	1.10634	1.03412	0.928025	0.710488	0.335779	rna1262	0.11187	0.104083	0.745635	0.341256	0.19841	1.69789	1.11177	0.966885	0.548507	0.0591623	0.466296	0.747266	0.295986	mitochondrial inner membrane protein OXA1
BEM2	1615	1.32446	1.06274	0.957473	0.891496	0.873683	0.986066	0.746388	rna1263	0.669508	0.81982	0.409556	0.218465	0.98268	0.919214	1.08257	1.065	0.984087	0.763468	0.410689	0.6588	0.503439	GTPase-activating protein BEM2/IPL2
KLMA_20435	1616	1.3514	0.713238	0.469048	1.31329	0.875582	0.913809	0.814229	rna1264	0.0101106	0.0395293	0.548996	0.244594	0.751327	0.526305	0.429202	1.00857	0.964611	0.00990906	0.0123543	0.923872	0.441848	uncharacterized protein
IRC19	1617	1.06519	0.649727	0.747592	0.644415	0.838487	0.985796	0.934993	rna1265	0.379882	0.355471	0.0904778	0.646642	0.937633	0.790978	1.47089	0.883546	1.14126	0.625865	0.545183	0.742899	0.717125	uncharacterized protein
RIX7	1618	0.221389	0.312756	1.1815	0.638043	0.788534	1.36445	0.449613	rna1266	0.0367261	0.690927	0.154188	0.336722	0.583894	0.343368	1.34517	0.89857	0.631016	0.0133568	0.713411	0.664018	0.609497	ribosome biogenesis ATPase RIX7
GRC3	1619	0.0789847	0.297136	0.722144	0.585332	0.687229	0.382241	0.221736	rna1267	0.0166905	0.227456	0.0846049	0.222372	0.0831854	0.211538	1.25869	0.808831	0.435635	0.0146521	0.837826	0.398651	0.584092	protein GRC3
RIM101	1620	1.28788	2.42918	3.91857	1.11455	1.58109	3.67837	0.684955	rna1268	0.0129251	0.20137	0.602897	0.154688	0.108943	1.7447	2.76687	1.16397	2.66333	0.0080134	0.020646	0.466703	0.827531	pH-response transcription factor pacC/RIM101
KLMA_20441	1621	1.48461	2.1197	1.13999	1.16143	1.2172	1.75365	0.75779	rna1269	0.0397418	0.652229	0.661498	0.368647	0.389407	1515.2	#DIV/0!	485.516	#DIV/0!	0.130821	0.0860989	0.653735	0.311912	cell wall integrity and stress response component 4
UBI4	1633	6.91783	6.67364	5.97701	1.08809	1.19694	5.3814	0.0878226	rna1270	0.0102233	0.0314857	0.57406	0.439265	0.113751	3.25544	3.99097	0.938227	7.35991	0.038216	0.0200739	0.881542	0.3483	ubiquitin
ECM29	1634	4.46334	4.25792	2.48079	1.19703	1.45986	2.48895	0.286881	rna1271	0.0144935	0.0571828	0.410482	0.211184	0.0910704	3.04921	2.00241	1.21176	3.20067	0.019983	0.0404661	0.34457	0.494758	proteasome component ECM29
TFC6	1635	1.24212	0.83142	0.804281	0.95759	0.927954	1.00075	0.637602	rna1272	0.419817	0.0550477	0.651671	0.573938	0.998946	1.1044	1.15943	1.05421	1.39732	0.362404	0.657447	0.513518	0.931468	transcription factor tau 91 kDa subunit
UBA4	1636	0.607355	0.587042	0.965857	0.784163	0.824086	0.739404	0.522448	rna1273	0.00809404	0.874994	0.311135	0.16615	0.142923	0.789987	1.40099	1.05742	1.20617	0.387161	0.124002	0.669151	0.595735	adenylyltransferase and sulfurtransferase UBA4
ERP5	1637	1.07837	1.09362	0.60308	0.942864	1.14649	1.231	0.962531	rna1274	0.270348	0.0996466	0.891159	0.408788	0.328868	1.25011	0.952649	1.03475	2.12763	0.0889894	0.939046	0.93675	0.676903	protein ERP5
CTM1	1638	1.25199	1.27653	1.63624	0.757904	1.1906	2.46108	0.820673	rna1275	0.123805	0.0597983	0.37055	0.273831	0.111168	1.54411	2.14453	1.02633	2.22851	0.0123548	0.0787811	0.842212	0.677459	cytochrome c lysine N-methyltransferase 1
BCP1	1639	0.253161	0.298173	0.823216	0.631238	0.878322	0.89028	0.286933	rna1276	0.024976	0.369275	0.116242	0.489389	0.818164	0.55074	1.21965	0.971892	0.911526	0.0254875	0.712065	0.747813	0.908534	protein BCP1
EAF1	1640	0.793864	0.759324	0.865276	1.00241	0.942003	1.17242	0.694918	rna1277	0.133201	0.614439	0.987464	0.48571	0.685393	0.734818	0.842123	1.00321	1.33408	0.337621	0.0510415	0.950721	0.440279	chromatin modification-related protein VID21
GGA2	1641	2.63433	2.62858	1.62879	0.874669	1.08705	1.59476	0.146084	rna1278	0.00727476	0.048309	0.296482	0.221127	0.198584	2.26174	1.73659	1.01051	1.95897	0.019702	0.0292605	0.977847	0.64835	ADP-ribosylation factor-binding protein GGA2
CLN1	1642	1.16278	1.71124	1.21667	0.894931	1.15605	0.716408	0.964468	rna1279	0.311597	0.762642	0.917212	0.61589	0.741262	1.73797	2.07405	0.95702	1.78033	0.237257	0.0953493	0.929143	0.645331	uncharacterized protein
SPC110	1643	1.13671	0.438832	0.500022	0.971456	0.780156	0.810033	0.737659	rna1280	0.0154905	0.196382	0.819829	0.10251	0.733118	0.481502	0.75358	0.937442	0.936634	0.0309294	0.0631268	0.336074	0.812733	protein NUF1
KLMA_20453	1644	1.5143	0.818932	0.794594	0.852866	1.02708	1.09828	0.681292	rna1281	0.220818	0.519471	0.620353	0.469992	0.783442	7.27422	#DIV/0!	0.211491	#DIV/0!	0.960657	0.407104	0.757655	0.503439	uncharacterized protein
TRP4	1645	1.31471	0.8096	0.700602	1.10521	1.29748	0.952917	0.583029	rna1282	0.366138	0.410583	0.500071	0.197528	0.961125	0.0611817	#DIV/0!	0.108386	#DIV/0!	0.458441	0.407104	0.757655	0.503439	anthranilate phosphoribosyltransferase
KLMA_20455	1646	1.47589	0.829025	0.419203	0.694614	1.23721	0.185824	0.806058	rna1283	0.795186	0.450968	0.53868	0.47258	0.574479	2.02488	1.88113	1.77616	1.10825	0.0129598	0.82221	0.48746	0.321879	NASP-related protein sim3
KLMA_20456	1647	2.41642	7.07909	1.51992	0.690067	1.18923	1.12574	0.320389	rna1284	0.0302116	0.0933086	0.318716	0.241914	0.568655	1.82764	#DIV/0!	0.554131	#DIV/0!	0.675906	0.407104	0.784803	0.503439	uncharacterized protein
POM33	1648	2.36482	3.99341	1.97975	1.69571	2.34495	2.61728	0.269078	rna1285	0.0177384	0.0922761	0.128807	0.0565084	0.106591	2.57841	2.1636	1.94934	4.01115	0.973393	0.869419	0.520553	0.723701	uncharacterized protein
KLMA_20458	1650	0.448817	0.497212	0.236066	0.832088	0.421016	0.334317	0.664992	rna1286	0.311309	0.646585	0.756453	0.215539	0.639587	0.680591	0.826753	1.06984	1.31353	0.413286	0.064821	0.757655	0.672836	uncharacterized protein
SSA2	1652	0.744893	1.47281	1.08309	1.49568	1.4841	1.90306	0.770697	rna1287	0.324251	0.857837	0.180883	0.141604	0.133681	0.0569934	2.33039	1.12687	3.28031	0.520035	0.202421	0.818688	0.503439	heat shock protein SSA2
KLMA_R214	1653	1	1	1	1	1	1	NA	rna1288	NA	NA	NA	NA	NA	#DIV/0!	#DIV/0!	#DIV/0!	#DIV/0!	NA	NA	NA	NA	tRNA-Val
KLMA_20460	1654	0.172807	0.149158	0.175058	0.968809	0.787712	0.492843	0.126693	rna1289	0.0103527	0.0788428	0.855765	0.108729	0.220233	0.260254	0.497652	0.98413	0.673886	0.0441017	0.0307292	0.878037	0.392027	uncharacterized protein
KLMA_20461	1655	0.324419	0.267665	0.508626	0.717675	0.698206	0.61922	0.188738	rna1290	0.0179471	0.0536408	0.0902257	0.108118	0.295701	0.34439	0.645701	0.983453	0.792461	0.0649164	0.254677	0.987475	0.537247	uncharacterized protein
uapC	1656	0.437741	0.417851	0.252073	1.2067	0.786665	0.272314	0.420258	rna1291	0.0127498	0.182591	0.527825	0.057621	0.139508	0.150195	0.220279	1.44937	0.514587	0.603105	0.47658	0.757655	0.684535	purine permease
HAH1	1657	0.897485	1.30928	0.766582	1.46936	1.06925	0.876239	0.928953	rna1292	0.0163502	0.610383	0.0875439	0.683928	0.66582	1.11875	0.768382	0.957118	0.769589	0.957246	0.418393	0.950861	0.389512	uncharacterized protein
VMA7	1658	1.60881	1.48446	1.02653	1.02585	0.98871	0.934072	0.553722	rna1293	0.0466041	0.953438	0.885383	0.921782	0.931425	#DIV/0!	#DIV/0!	#DIV/0!	#DIV/0!	0.743298	0.71395	NA	NA	v-type proton ATPase subunit F
CHS5	1659	1.53145	1.64436	1.48473	1.10295	1.26077	1.6848	0.0878226	rna1294	0.0306051	0.246826	0.158907	0.115836	0.0999179	1.03494	2.43056	1.16792	2.72409	0.692569	0.40082	0.950201	0.783723	chitin biosynthesis protein CHS5
SDH1	1660	0.153251	0.281118	0.275287	0.952979	0.756838	0.592479	0.144601	rna1295	0.0102233	0.0201536	0.615723	0.164752	0.160641	0.28346	0.32769	0.919155	0.646858	0.0133791	0.0157193	0.501988	0.684535	succinate dehydrogenase [ubiquinone] flavoprotein subunit
DBR1	1662	26.6438	1.22118	1.19892	1.08151	1.01676	1.30766	0.078319	rna1296	0.0331453	0.64505	0.465907	0.636335	0.381934	1.39504	1.16794	1.04385	1.25009	0.0290526	0.540496	0.770011	0.3819	lariat debranching enzyme
MCR1	1663	0.50479	0.515328	0.582441	0.999064	1.14557	0.99993	0.661282	rna1297	0.0127143	0.0456166	0.99462	0.0712303	0.999892	0.680483	0.845021	1.01087	1.3013	0.422237	0.312933	0.674334	0.896093	NADH-cytochrome b5 reductase 2
KLMA_20469	1664	12.9803	7.66603	1.80684	1.03918	1.16531	1.48463	0.131714	rna1298	0.00741988	0.0565755	0.877786	0.0989581	0.666159	5.48322	1.65412	1.0379	3.3373	0.0100896	0.086616	0.921161	0.878213	uncharacterized protein
RPC34	1665	0.263391	0.162158	0.512943	0.675176	0.588673	0.719691	0.265775	rna1299	0.00811423	0.115391	0.103484	0.133415	0.588921	0.36194	1.06114	0.944772	0.989037	0.0328486	0.176012	0.781132	0.684535	DNA-directed RNA polymerase III subunit RPC6
ADP1	1666	2.79065	1.22216	0.894996	0.950929	0.791381	1.11622	0.179974	rna1300	0.12959	0.620016	0.499476	0.0573701	0.75824	1.31461	1.11204	0.928515	1.36579	0.157078	0.930729	0.462129	0.990289	probable ATP-dependent permease
KLMA_20472	1667	1.8893	1.06081	1.08425	1.04253	1.20263	1.66975	0.277919	rna1301	0.855469	0.171724	0.66615	0.198277	0.323414	0.956927	1.18302	1.01809	1.58665	0.851461	0.542206	0.452624	0.796507	uncharacterized protein
FAB1	1668	2.51558	1.17487	1.31157	0.929504	0.937411	1.45949	0.225604	rna1302	0.573088	0.206874	0.625538	0.476291	0.112703	1.5336	1.5093	1.08498	1.47451	0.127567	0.0796243	0.674737	0.991641	1-phosphatidylinositol-3-phosphate 5-kinase FAB1
KLMA_R215	1670	0.821963	1	1	0.817258	1.34011	1	0.911233	rna1303	NA	NA	0.639251	0.439235	NA	#DIV/0!	0.214997	#DIV/0!	0	NA	0.730356	0.757655	0.763247	tRNA-Ser
ATG18	1671	1.72358	1.46391	1.07945	1.26188	1.27583	1.0577	0.210346	rna1304	0.0377221	0.743506	0.167353	0.167965	0.733236	1.37272	1.2359	1.14578	1.54293	0.0392012	0.0442136	0.621958	0.997851	autophagy-related protein 18
ROD1	1672	2.53658	3.93423	1.66778	1.10106	1.20561	1.56919	0.117533	rna1305	0.0161573	0.0927344	0.563939	0.469539	0.219304	2.82791	1.9306	1.11222	2.1043	0.0168671	0.0215338	0.757655	0.622547	protein ROD1
KLMA_R216	1673	1	1	1	1	1	1	NA	rna1306	NA	NA	NA	NA	NA	#DIV/0!	#DIV/0!	#DIV/0!	#DIV/0!	NA	0.407104	NA	NA	tRNA-Asp
STP22	1675	2.49682	1.63046	0.865499	1.14781	1.07514	0.666093	0.117533	rna1307	0.0869817	0.500943	0.0832437	0.590153	0.436094	1.38883	1.10848	1.13568	1.4536	0.197194	0.274945	0.509194	0.882331	suppressor protein STP22 of temperature-sensitive alpha-factor receptor and arginine permease
KLMA_20477	1676	2.41187	1.78776	1.48083	1.38739	1.14468	2.0132	0.15946	rna1308	0.113063	0.180699	0.236174	0.197298	0.205604	1.3757	1.12405	1.19301	1.53641	0.029733	0.508532	0.450853	0.807866	chromosome segregation ATPase
CBF5	1677	0.17799	0.177976	0.763491	0.768	0.648397	0.474991	0.179206	rna1309	0.0144634	0.314949	0.148797	0.0389784	0.248217	0.196539	0.856192	0.885275	0.399294	0.0169628	0.0587772	0.501988	0.501338	centromere/microtubule-binding protein CBF5
DNAJB13	1680	0.698152	2.76775	0.704799	1.10474	1.21793	1.35982	0.846141	rna1310	0.0205851	0.361293	0.410482	0.186418	0.521042	1.62112	1.07083	1.24878	3.10528	0.0394149	0.773749	0.353433	0.813828	protein SIS1
LST8	1681	1.35707	1.65825	1.29361	1.17999	1.3128	1.32078	0.714511	rna1311	0.0167448	0.648887	0.0629724	0.228209	0.325286	1.2947	1.28154	1.06021	1.78158	0.0809441	0.223263	0.53421	0.640856	target of rapamycin complex subunit LST8
KLMA_20481	1682	0.409633	0.585977	0.643589	0.541168	0.679211	0.588374	0.379903	rna1312	0.00724214	0.482711	0.17701	0.147507	0.389777	0.540444	0.935368	0.95242	0.63251	0.106162	0.545255	0.805643	0.561534	RFX-like DNA-binding protein RFX1
RLP7	1683	0.0465076	0.104699	0.743881	0.573772	0.581957	0.468708	0.0622612	rna1313	0.0179471	0.57686	0.104151	0.0958493	0.416635	0.148564	1.1535	0.89187	0.359171	0.00950703	0.937824	0.653735	0.894773	ribosome biogenesis protein RLP7
LEU2	1684	3.80558	2.15991	1.01311	1.06558	0.873568	0.554478	0.30388	rna1314	0.0164312	0.984293	0.812075	0.434413	0.197755	2.15647	0.97404	1.00006	1.59066	0.00913131	0.150749	0.967551	0.375223	3-isopropylmalate dehydrogenase
NFS1	1685	0.484908	0.788641	0.968406	0.868234	0.706664	0.705199	0.376178	rna1315	0.117553	0.801759	0.22639	0.0679325	0.198584	0.769378	1.18596	0.970926	0.678599	0.0217998	0.0617847	0.472778	0.503258	cysteine desulfurase
PET8	1686	0.720293	0.797929	0.902413	0.965956	0.782422	0.781864	0.788007	rna1316	0.216892	0.544496	0.626668	0.18264	0.303316	0.83479	1.20458	1.00993	0.784915	0.105776	0.28675	0.951266	0.867533	putative mitochondrial carrier protein PET8
DCC1	1687	1.50565	1.07656	0.944888	1.31587	1.23419	1.15164	0.735671	rna1317	0.664184	0.675101	0.28882	0.134181	0.283646	0.633786	0.706389	0.988618	0.815801	0.119351	0.0956138	0.999432	0.503395	sister chromatid cohesion protein DCC1
BUD3	1688	0.738499	0.522385	0.629519	0.860389	0.70057	0.837958	0.443155	rna1318	0.0207492	0.0734506	0.233652	0.0531155	0.653302	0.502061	0.743189	0.978252	0.943612	0.0329212	0.0270936	0.810687	0.543791	uncharacterized protein
HRB1	1689	2.03863	1.5359	1.0247	0.980271	1.02808	1.18097	0.270918	rna1319	0.0428608	0.939131	0.914687	0.770595	0.653985	1.65946	1.12818	1.0356	1.02598	0.0161182	0.4161	0.869794	0.3483	RRM (RNA recognition motif)
KLMA_20489	1690	2.26118	0.862917	0.915086	1.04863	0.83587	0.844141	0.343661	rna1320	0.567086	0.702049	0.866852	0.412119	0.516839	1.25068	0.981108	1.05185	1.22001	0.18786	0.285763	0.652155	0.437168	GAL4 domain-containing family protein
TPN1	1691	1.65899	0.57544	0.41877	0.901342	0.666703	0.30598	0.256659	rna1321	0.00939581	0.0480526	0.523499	0.103322	0.0885039	0.89818	0.595449	0.958601	0.439784	0.0514892	0.0117717	0.722078	0.896034	vitamin B6 transporter TPN1
COX4	1692	0.521872	0.347383	0.453504	1.00802	0.975978	0.876881	0.499967	rna1322	0.0187867	0.0329913	0.962776	0.863276	0.466641	0.4567	0.678352	0.963609	0.872916	0.048496	0.0820639	0.863123	0.534098	cytochrome c oxidase subunit 4
RPS26A	1693	0.63594	0.47827	0.764242	1.00409	1.25101	0.743651	0.627553	rna1323	0.0255496	0.113666	0.99013	0.189807	0.457931	0.681116	0.676378	0.965873	0.627897	0.141178	0.0297226	0.921918	0.3398	40S ribosomal protein S26-A
FRS1	1695	0.9753	0.610941	0.85621	0.884052	0.838396	1.0211	0.976333	rna1324	0.0093966	0.280988	0.208486	0.132331	0.94178	1.04311	1.37471	0.990061	1.47161	0.681273	0.681924	0.829464	0.928389	phenylalanyl-tRNA synthetase beta chain
KLMA_20494	1696	1.44856	1.44721	1.11488	1.11173	1.15964	1.06703	0.558894	rna1325	0.0287649	0.687606	0.650994	0.0631549	0.821492	3.42857	47.2857	0.857143	70.8571	0.541412	0.407104	0.894624	0.677104	uncharacterized protein
RPL22A	1697	1.18529	1.15187	1.18841	1.06754	1.0297	1.26092	0.688067	rna1326	0.19163	0.582307	0.57406	0.721375	0.407317	0.432215	0.24322	0.83443	0.287993	0.0108977	0.014676	0.317324	0.295986	60S ribosomal protein L22-A
KLMA_20496	1698	1.03114	0.736307	0.976674	0.879934	0.891756	0.952735	0.961349	rna1327	0.0788043	0.94329	0.291603	0.296324	0.957377	1.0847	1.08544	0.991442	1.2641	0.127158	0.234805	0.929049	0.722667	hypothetical protein
GAB1	1699	1.79737	1.44183	1.31488	1.37914	1.35599	1.40435	0.205021	rna1328	0.0362061	0.241903	0.118009	0.0712303	0.199617	0.796691	0.765754	0.988365	0.918707	0.138414	0.0214199	0.659112	0.592669	GPI transamidase component GAB1
SEC23	1700	1.92581	1.72597	1.97001	1.64175	1.85759	2.28865	0.216835	rna1329	0.00974363	0.0368907	0.0411536	0.0157918	0.0628153	1.0076	0.968345	1.03491	1.13687	0.493151	0.137501	0.734323	0.736155	protein transport protein SEC23
AOS1	1702	0.45096	0.788336	1.63544	0.825632	0.705199	2.43103	0.5324	rna1330	0.62458	0.647717	0.642906	0.390103	0.610636	1.0172	1.10729	0.470317	0.076322	0.298839	0.5508	0.775824	0.887157	DNA damage tolerance protein RHC31
HDA3	1703	1.02843	0.942371	0.807516	0.87777	0.851597	0.979592	0.972333	rna1331	0.612659	0.0538407	0.476225	0.154066	0.884282	#DIV/0!	2.16514	#DIV/0!	0	NA	0.189323	0.757655	0.684535	HDA1 complex subunit 3
PRP4	1704	1.72734	0.97099	0.827845	1.00348	0.933554	1.14117	0.475535	rna1332	0.784255	0.232855	0.976397	0.0778871	0.546672	0.821806	1.49916	1.0814	1.42353	0.998276	0.283563	0.900729	0.997961	U4/U6 small nuclear ribonucleoprotein PRP4
BET2	1705	1.61281	1.14517	1.27991	1.0271	1.19394	1.41087	0.399503	rna1333	0.425323	0.257383	0.883082	0.144909	0.4597	1.4483	1.35476	1.07682	1.80555	0.0199227	0.13386	0.454584	0.812733	geranylgeranyl transferase type-2 subunit beta
DPB2	1706	0.592777	0.595907	0.795579	1.07727	0.828324	0.705539	0.668139	rna1334	0.0176726	0.407671	0.864369	0.0792846	0.402681	0.261765	0.916703	0.987599	0.56932	0.0146236	0.0780317	0.601243	0.335395	DNA polymerase epsilon subunit B
KLMA_20504	1707	1.04727	0.88779	0.514792	1.28337	0.985567	0.506987	0.972014	rna1335	0.210241	0.0703134	0.380313	0.907744	0.313329	0.887761	1.03942	1.03216	1.18077	0.825376	0.612567	0.892827	0.906435	NAP1-binding protein
KLMA_20505	1709	0.970584	0.512305	0.345161	0.953513	0.524003	0.424605	0.968945	rna1336	0.0220648	0.0329913	0.854454	0.029683	0.0775488	0.702169	0.671628	1.1865	0.639002	0.0937996	0.0220755	0.58226	0.374426	uncharacterized protein
KLMA_20506	1710	1.65956	2.29881	1.80155	1.19239	1.20431	1.22028	0.653653	rna1337	0.0415023	0.2746	0.670407	0.508115	0.769362	1.33709	1.38925	1.06984	2.62916	0.225	0.17934	0.757655	0.859931	hypothetical protein
KLMA_20507	1711	2.98831	3.77469	2.40553	1.13325	1.89821	4.2498	0.131603	rna1338	0.00724214	0.102135	0.571241	0.0712	0.0980601	1.70348	2.09118	1.12491	3.51804	0.0259085	0.0149294	0.532253	0.515868	uncharacterized protein
UTP8	1712	0.0665996	0.164117	0.65479	0.539107	0.561505	0.340823	0.290542	rna1339	0.022571	0.194825	0.0620602	0.115175	0.283927	0.174168	1.3341	0.852809	0.424404	0.0148106	0.897993	0.406892	0.723701	U3 small nucleolar RNA-associated protein 8
SYF2	1713	0.432751	0.552123	0.529879	0.761389	0.65873	0.281586	0.0878226	rna1340	0.0600157	0.059647	0.135762	0.163722	0.18211	0.558586	1.27884	1.01285	0.971128	0.199007	0.824252	0.987996	0.787879	pre-mRNA-splicing factor SYF2
KLMA_20510	1714	1.7011	1.84468	1.18532	0.998888	1.25415	1.60799	0.225604	rna1341	0.00780002	0.622725	0.993606	0.0889393	0.133226	1.31221	1.40284	1.08531	1.75457	0.0251841	0.0400488	0.4896	0.572248	uncharacterized protein
RSM18	1715	1.15961	0.953342	0.981696	0.781389	0.758636	0.693363	0.861313	rna1342	0.567015	0.906927	0.304732	0.0860183	0.139508	1.75285	1.24126	1.00058	0.620614	0.0410503	0.757095	0.984921	0.311912	mitochondrial 37S ribosomal protein RSM18
PKP1	1716	1.57861	1.26085	0.84073	1.227	1.26841	0.99774	0.417073	rna1343	0.130762	0.510518	0.354054	0.0768921	0.996609	1.03888	1.04329	1.15132	1.53127	0.81659	0.534782	0.359792	0.309592	[Pyruvate dehydrogenase [lipoamide]] kinase
GVP36	1717	1.10309	1.01065	1.40327	0.934771	1.2772	1.93442	0.700079	rna1344	0.89117	0.0871345	0.312214	0.0565347	0.10161	1.15754	1.77216	1.1068	2.22202	0.0366519	0.0404661	0.420878	0.623576	protein GVP36
TPA1	1718	3.31049	1.72603	1.55643	0.58115	0.620476	0.944165	0.129361	rna1345	0.0260641	0.140955	0.078676	0.0700112	0.905892	2.04326	1.98383	0.831092	0.779036	0.0478168	0.0905431	0.520175	0.684535	PKHD-type hydroxylase TPA1
ISD11	1719	0.760968	1.08392	1.27654	1.41449	1.6711	1.10698	0.800443	rna1346	0.582007	0.494199	0.131075	0.111646	0.85128	0.887775	1.08986	0.987524	1.22643	0.898778	0.149961	0.867225	0.81942	protein ISD11
KLMA_20516	1720	4.95374	4.62027	5.22171	2.15708	2.91891	7.61874	0.412023	rna1347	0.0183644	0.022186	0.268667	0.045192	0.0498636	1.0483	1.05101	1.03184	1.99314	0.792476	0.512844	0.818114	0.355689	hypothetical protein
CAJ1	1721	3.09977	2.97981	3.19297	1.0184	1.36624	2.25997	0.139112	rna1348	0.00510542	0.0573332	0.815793	0.0946847	0.0993145	2.07358	1.76486	1.08446	1.52051	0.0299997	0.0276092	0.50412	0.573983	protein CAJ1
TED1	1722	1.3156	0.892419	0.849865	0.992138	0.92342	0.952926	0.470481	rna1349	0.391874	0.612485	0.958751	0.424418	0.898709	0.950903	1.05282	1.05196	1.32502	0.208519	0.180616	0.228663	0.591137	protein TED1
KLMA_20519	1723	1.63605	1.88288	2.21801	0.9648	1.64157	3.06684	0.778218	rna1350	0.0440559	0.0811919	0.94806	0.079402	0.0708585	1.44427	2.72974	1.30206	3.04623	0.0324483	0.0173543	0.374269	0.356824	protein SAP1
KLMA_20520	1726	0.230135	0.6256	0.52	1.25602	0.899277	0.361763	0.312698	rna1351	0.159348	0.453942	0.450953	0.42975	0.253868	0.665939	1.07459	1.05791	3.02847	0.550803	0.84621	0.859701	0.67063	uncharacterized protein
NOT3	1727	0.627698	0.545197	0.755102	0.788457	0.669809	0.689368	0.43623	rna1352	0.0107638	0.265	0.234193	0.0284938	0.3264	0.689664	1.03569	0.96977	0.732274	0.164361	0.503892	0.687951	0.781159	general negative regulator of transcription subunit 3
KLMA_20522	1728	1.32844	1.07296	1.45368	1.11918	1.22166	1.12101	0.813396	rna1353	0.82922	0.33037	0.403192	0.169104	0.903891	1.06187	1.60923	1.01667	1.42708	0.330197	0.586193	0.987996	0.975485	pheromone-regulated membrane protein 3
KLMA_20523	1729	0.819329	1.16215	0.997194	0.921032	1.14043	0.438322	0.844934	rna1354	0.702861	0.996537	0.815371	0.683629	0.0832709	1.53175	1.25002	1.09923	1.44751	0.0666116	0.477223	0.634747	0.671877	hypothetical protein
CST6	1731	1.83724	1.15838	1.05123	1.00967	1.09888	1.0554	0.400264	rna1355	0.135813	0.7638	0.965679	0.39178	0.830024	1.29077	1.13626	1.03157	1.19362	0.18021	0.824791	0.677565	0.794166	basic leucine zipper domain-containing protein
CKA1	1732	1.01037	0.89291	0.929984	0.853898	0.845259	1.13063	0.980036	rna1356	0.103189	0.668928	0.231981	0.0523157	0.543578	1.08059	1.22968	1.0639	1.11393	0.29104	0.401658	0.604805	0.928389	casein kinase II subunit alpha
CAP2	1733	1.58892	1.31057	1.28711	1.04693	1.08641	1.50501	0.314361	rna1357	0.0499157	0.144001	0.675032	0.175241	0.122615	1.38505	1.31319	1.11574	1.76303	0.106219	0.105485	0.381436	0.944045	F-actin-capping protein subunit beta
ERG28	1734	0.894013	1.45572	1.31677	1.0279	0.948624	0.72526	0.907446	rna1358	0.0218336	0.510518	0.916616	0.628155	0.37957	0.928626	1.36157	1.01044	0.908398	0.747203	0.0459325	0.843818	0.613698	ergosterol biosynthetic protein 28
PKAR	1735	3.21247	3.62721	1.77087	1.06358	1.45004	2.14217	0.0933974	rna1359	0.00723982	0.0606857	0.604509	0.0958493	0.0464527	2.28265	1.56598	1.04544	2.61606	0.00802856	0.0766378	0.709487	0.436168	cAMP-dependent protein kinase regulatory subunit
IRC5	1736	0.288934	0.327865	0.593096	1.07384	0.747883	0.436023	0.280094	rna1360	0.0170166	0.241903	0.83652	0.0583356	0.0671494	0.185011	0.781482	0.94076	0.440359	0.012888	0.14409	0.757655	0.970816	uncharacterized protein
RSC8	1737	1.44455	0.725399	0.783793	0.988117	0.870091	0.966519	0.414395	rna1361	0.0257433	0.201229	0.928281	0.102546	0.905664	0.974399	0.912553	1.0726	1.13138	0.752718	0.0454675	0.472696	0.928534	chromatin structure-remodeling complex protein RSC8
KLMA_20531	1738	1.54749	1.32463	1.32641	1.12513	1.27218	1.06738	0.67519	rna1362	0.336166	0.583493	0.707636	0.302645	0.931425	1.3239	1.06792	1.05713	1.38012	0.0431679	0.979183	0.769778	0.46291	protein SRN2
PEX7	1739	1.73093	0.997232	0.742162	1.43747	0.937105	1.5644	0.754818	rna1363	0.988608	0.477769	0.432477	0.405068	0.479502	1.26846	0.980314	1.15179	1.73695	0.0200068	0.75843	0.392175	0.503439	peroxisomal targeting signal 2 receptor
SAN1	1740	1.40862	1.37587	1.37527	1.15359	0.990493	1.16258	0.506558	rna1364	0.0328808	0.256864	0.438994	0.948523	0.653952	1.15643	1.1221	1.00196	1.2402	0.199578	0.0894135	0.961439	0.894773	protein SAN1
YPS1	1741	1.15625	1.54258	3.3326	1.26262	2.99196	4.76408	0.71559	rna1365	0.0334332	0.0456166	0.200723	0.027206	0.0655385	0.983492	3.13361	1.19793	3.76291	0.0563693	0.0117717	0.28675	0.252402	aspartic proteinase 3
KLMA_20535	1742	0.43518	1.57799	0.94436	1.2109	1.74016	1.08268	0.16969	rna1366	0.124905	0.944709	0.49601	0.0798542	0.957908	0.96766	1.31213	1.50425	2.15248	0.681565	0.101995	0.228663	0.672414	ubiquitin-conjugating enzyme E2-21 kDa
KLMA_20536	1743	0.870413	1.64597	0.854876	1.39406	1.57545	0.585503	0.90315	rna1367	0.0796657	0.655042	0.319755	0.089435	0.284811	0.937068	0.749066	1.12198	0.959501	0.902259	0.0472546	0.552007	0.537358	uncharacterized protein
SUE1	1744	1.73327	5.34007	1.54127	1.48688	2.39344	5.05471	0.777697	rna1368	0.0250627	0.272316	0.0942985	0.0976	0.0512017	0.91929	1.20505	0.907141	3.1759	0.94765	0.40082	0.694325	0.706301	PET20 super family
CAF130	1745	1.14178	1.49239	1.00686	1.13642	1.02628	1.32115	0.571916	rna1369	0.0438028	0.98787	0.259935	0.902277	0.479805	0.981901	1.24253	1.03475	1.4613	0.236477	0.311869	0.905952	0.684535	protein CAF130
URN1	1746	0.589062	1.11534	0.983521	0.932503	1.10923	1.0507	0.164849	rna1370	0.0285343	0.971481	0.377285	0.0723165	0.923164	#DIV/0!	0	#DIV/0!	0	0.0811457	0.660091	NA	0.763247	pre-mRNA-splicing factor URN1
PRE9	1747	1.23379	2.34509	1.85021	0.980274	1.23886	1.6446	0.564668	rna1371	0.0493998	0.168382	0.76244	0.442856	0.183087	1.81143	1.67207	1.10417	2.25523	0.00666397	0.0502723	0.261639	0.503439	proteasome component Y13
KLMA_20541	1748	0.722095	0.739063	2.43698	0.787972	0.804509	1.24183	0.655452	rna1372	0.492234	0.324727	0.211999	0.690602	0.903891	0.889806	1.18453	1.00569	1.29357	0.90367	0.99928	0.984921	0.549852	hypothetical protein
PIN3	1749	1.84209	3.35592	2.87596	1.10172	1.53657	2.10529	0.26215	rna1373	0.0115285	0.032093	0.615268	0.170251	0.11931	2.21495	2.4856	1.06906	2.74215	0.00861043	0.014676	0.603485	0.252402	[PSI+] inducibility protein 3
NCA2	1750	0.266061	0.543315	0.515806	0.991225	0.869498	0.887063	0.0947413	rna1374	0.0429483	0.0571828	0.866048	0.215539	0.714015	0.51856	0.642396	1.05143	1.49011	0.359012	0.0219437	0.575721	0.32752	nuclear control of ATPase protein 2
TPO3	1751	0.725887	0.910021	0.93515	0.920772	0.947472	0.503107	0.762927	rna1375	0.202143	0.878652	0.636157	0.575725	0.0695434	0.572046	0.656776	0.945193	0.632031	0.0100924	0.014676	0.740318	0.413943	polyamine transporter 3
CBF2	1752	1.01968	0.88335	0.839754	0.770299	0.827804	0.915842	0.978159	rna1376	0.629269	0.651337	0.129501	0.408578	0.946015	0.847528	1.22528	0.95346	1.07937	0.332038	0.572919	0.493606	0.884553	centromere DNA-binding protein complex CBF3 subunit A
VPS62	1754	2.04671	2.72448	1.77869	0.871071	1.12992	1.50688	0.192294	rna1377	0.0132385	0.195243	0.363053	0.524033	0.263258	2.00323	1.85091	0.996183	2.25662	0.00607833	0.0170933	0.988296	0.316543	vacuolar protein sorting-associated protein 62
KLMA_20547	1755	0.329459	8.37366	0.585722	1.19771	1.22638	9.55054	0.854519	rna1378	0.00727476	0.517771	0.611562	0.0816688	0.0629741	14.4984	3.93015	1.39542	69.3091	0.0754649	0.053857	0.690737	0.367098	protein BTN2
KLMA_R217	1756	1	1	1	1	1	1	NA	rna1379	NA	NA	NA	NA	NA	1.68415	3.80113	0.0952398	4.9333	0.591435	0.417459	0.635448	0.73362	tRNA-Ala
KLMA_20548	1757	2.75141	6.67948	4.00556	1.07766	1.57057	1.06413	0.130729	rna1380	0.0141358	0.0718166	0.534183	0.0901704	0.93317	3.9136	4.06124	1.23091	1.78768	0.00857042	0.014676	0.254333	0.361001	kpsF-like protein
KRE6	1758	0.792117	1.14368	1.38797	1.10591	1.76972	2.09687	0.652912	rna1381	0.176372	0.175392	0.534464	0.029683	0.0594207	0.918488	1.5805	1.25713	2.31718	0.103999	0.0225256	0.353106	0.252402	beta-glucan synthesis-associated protein KRE6
SPP41	1759	0.617303	0.605319	0.809379	0.851815	0.828023	1.06921	0.0930989	rna1382	0.0453214	0.186563	0.0573664	0.0305956	0.789523	0.790387	1.02951	1.03109	1.12498	0.672699	0.820706	0.911337	0.63613	DUF3020 super family
CYP707A7	1761	1.55592	0.992866	1.42532	0.987842	0.931264	0.863541	0.574944	rna1383	0.964771	0.193699	0.960822	0.68528	0.400704	0.724556	1.00778	0.910832	0.556679	0.048496	0.384886	0.713262	0.72818	lanosterol 14-alpha demethylase
RMT2	1762	0.301603	0.491516	1.8953	1.05523	1.48723	1.83068	0.130729	rna1384	0.0574559	0.175698	0.727971	0.0513625	0.122756	0.243902	1.24021	0.932661	0.538521	0.00771968	0.605034	0.760596	0.971935	arginine N-methyltransferase 2
SOD2	1763	0.513409	0.839003	0.651847	1.0751	1.22468	1.14556	0.354673	rna1385	0.166506	0.147494	0.530864	0.202568	0.715419	0.762576	0.725295	1.02111	1.55659	0.308163	0.0414457	0.792894	0.355885	superoxide dismutase [Mn]
PKH3	1764	1.47553	1.3107	1.37885	1.57367	1.43943	1.55016	0.678298	rna1386	0.141331	0.250399	0.0728979	0.0652516	0.303316	0.942148	0.941283	0.968789	1.41938	0.649777	0.0568298	0.801663	0.807866	serine/threonine-protein kinase PKH3
TDA3	1765	1.00565	1.02973	1.18517	0.932737	0.892271	1.29654	0.982969	rna1387	0.678034	0.308389	0.234394	0.235629	0.594077	1.01448	1.1758	0.969809	1.14244	0.792204	0.169387	0.793926	0.854755	uncharacterized protein
UGO1	1766	2.83532	2.34601	1.5907	1.30866	1.30944	1.00812	0.173391	rna1388	0.0264092	0.134271	0.204528	0.170784	0.984058	1.77003	1.11975	0.994222	0.960234	0.0109059	0.41494	0.914009	0.510141	mitochondrial fusion and transport protein UGO1
KLMA_20557	1767	2.26194	2.54468	1.96414	2.26814	2.5659	1.55244	0.21787	rna1389	0.0144935	0.0857138	0.0629724	0.0322736	0.408118	1.10317	0.954519	1.0103	1.1598	0.329655	0.345379	0.901134	0.511326	uncharacterized protein
RPL27A	1768	0.552878	0.171256	0.765574	1.258	0.952441	0.638177	0.84898	rna1390	0.0598957	0.400094	0.706882	0.498525	0.535583	0.637362	0.711131	0.93525	0.57983	0.117893	0.0760674	0.831146	0.295986	60S ribosomal protein L27-A
DIA4	1769	2.10771	1.60486	1.35684	1.09466	1.04188	0.883446	0.344196	rna1391	0.0642781	0.252344	0.75425	0.771917	0.457931	2.09542	1.34353	0.971877	0.941615	0.032366	0.160674	0.713262	0.516394	seryl-tRNA synthetase
VPS29	1774	69.6718	1.78026	15.882	1.5299	1.30574	188	0.235626	rna1392	0.00793373	0.505553	0.121897	0.208291	0.418301	2.0919	1.6818	1.16849	2.06448	0.0272606	0.434341	0.835468	0.966884	vacuolar protein sorting-associated protein 29
ARD1	1775	1.22314	1.276	1.15633	1.15795	1.26001	1.06675	0.500853	rna1393	0.0217821	0.284464	0.401445	0.0454489	0.839733	3.48855	1.31952	2.38839	1.02475	0.218895	0.215765	0.472696	0.954859	N-terminal acetyltransferase A complex catalytic subunit ARD1
TRS31	1776	1.67589	1.05325	0.986477	1.40063	1.23571	1.04577	0.658798	rna1394	0.537054	0.986173	0.227464	0.0860183	0.73281	0.866362	0.781655	1.069	1.23252	0.745525	0.0779869	0.693764	0.666672	transport protein particle 31 kDa subunit
ELG1	1777	0.848273	0.53109	0.813344	0.923368	0.797388	0.95768	0.674325	rna1395	0.0186785	0.367883	0.511531	0.12492	0.573503	0.0278498	2.48162	0.0461736	1.10884	0.608262	0.565664	0.69976	0.872034	telomere length regulation protein ELG1
SPT3	1778	2.23824	1.42412	1.56431	0.998782	1.12756	1.25324	0.36195	rna1396	0.0111843	0.167449	0.99498	0.165784	0.604896	1.78462	1.41435	1.03599	1.60169	0.0189996	0.0712336	0.830959	0.924007	protein SPT3
THI80	1779	2.24958	1.71935	1.50752	0.969154	0.973664	1.00774	0.368033	rna1397	0.0445435	0.0986034	0.910987	0.84642	0.99211	2.83273	1.28191	0.98264	1.33953	0.0135778	0.0765251	0.881783	0.963825	thiamine pyrophosphokinase
KLMA_20567	1780	0.25876	1.52228	0.645198	0.653363	0.750484	0.677019	0.208513	rna1398	0.118511	0.464657	0.323439	0.252185	0.579325	1.21361	0.730256	0.776197	0.888056	0.38413	0.229047	0.372456	0.737454	hypothetical protein
LSC1	1781	0.732602	0.994954	0.520805	0.909032	0.845733	0.830123	0.852105	rna1399	0.979946	0.165465	0.556139	0.406217	0.610819	0.716711	0.577419	0.85969	0.84714	0.370485	0.015318	0.591385	0.801832	succinyl-CoA ligase [ADP-forming] subunit alpha
ARP8	1782	1.80853	1.58203	1.11793	1.34718	1.40213	1.97002	0.205021	rna1400	0.00727476	0.666038	0.0270775	0.0513877	0.061849	1.05934	1.08479	1.05676	1.37004	0.347651	0.504685	0.784554	0.676903	actin-like protein ARP8
KLMA_R218	1783	1	1	1	1	1	1	NA	rna1401	NA	NA	NA	NA	NA	#DIV/0!	0	#DIV/0!	131	0.363844	0.697273	0.757655	0.81942	tRNA-Leu
SFL1	1784	1.38745	1.33283	0.911269	1.06558	1.18739	1.40854	0.48036	rna1402	0.0282567	0.48766	0.690958	0.189807	0.154149	1.31557	1.08833	1.10873	1.69995	0.118087	0.872744	0.653735	0.373774	flocculation suppression protein
RUP1	1785	1.95103	2.39437	1.3038	1.48922	1.69387	2.11235	0.41091	rna1403	0.0235373	0.360928	0.121897	0.083121	0.122936	1.47377	1.59299	1.22262	2.5036	0.0348518	0.0339163	0.454434	0.458837	hypothetical protein
SIA1	1786	0.923323	1.07603	1.35423	1.29032	2.3528	2.4885	0.820378	rna1404	0.418689	0.0717668	0.1867	0.0157918	0.0552811	1.27128	2.06141	1.72613	5.01632	0.116432	0.0281828	0.118749	0.39103	protein SIA1
IDH2	1788	0.338014	0.333469	0.378453	0.973644	0.855118	0.975476	0.176626	rna1405	0.00727476	0.0890055	0.547514	0.312756	0.993898	0.369378	0.394086	0.931585	0.852466	0.0132022	0.0118046	0.616263	0.855046	isocitrate dehydrogenase [NAD] subunit 2
UBA2	1789	2.05188	1.16862	1.36202	0.918639	1.11641	1.95726	0.292337	rna1406	0.372217	0.0948633	0.534808	0.427607	0.101523	1.28136	1.14744	1.04132	1.54701	0.0642985	0.689161	0.584125	0.994927	ubiquitin-activating enzyme E1-like protein
SAC7	1791	1	1	1	1	1	1	NA	rna1407	NA	NA	NA	NA	NA	1.14485	2.01894	1.1604	4.20288	0.0451821	0.015318	0.178071	0.252402	GTPase-activating protein SAC7
RVS167	1792	1.83837	2.40448	1.90909	1.01077	1.28241	1.82049	0.246538	rna1408	0.00809404	0.131064	0.934865	0.181175	0.0771922	1.86614	1.89517	1.04465	2.00417	0.00869362	0.0324279	0.629489	0.295986	uncharacterized protein
KLMA_20580	1794	1.6761	1.38991	1.13074	1.03538	1.17608	1.52784	0.618336	rna1409	0.212432	0.630879	0.922615	0.446957	0.420289	1.45421	1.08209	0.856879	1.61815	0.0666416	0.77134	0.454584	0.522072	uncharacterized protein
MUS81	1795	0.645356	0.512999	0.740681	0.941186	0.698413	1.10804	0.642003	rna1410	0.0439443	0.398061	0.796767	0.237642	0.900769	0.554628	1.15999	0.939651	1.45266	0.0671098	0.725837	0.713287	0.687284	crossover junction endonuclease MUS81
EFT1	1796	0.626244	0.394122	0.754748	0.975087	0.85661	0.8265	0.285273	rna1411	0.0186785	0.136763	0.587952	0.094512	0.313157	0.601295	0.789035	1.02756	0.614118	0.00861043	0.0419128	0.661481	0.615062	elongation factor 2
VPS17	1797	2.41121	2.12949	1.66443	1.19344	1.20742	1.86496	0.286933	rna1412	0.0241737	0.198078	0.511531	0.104323	0.241213	1.68041	1.45869	1.0108	1.59067	0.0752474	0.0755222	0.935151	0.929563	vacuolar protein sorting-associated protein 17
KLMA_20585	1798	1.69092	1.65007	0.944307	1.02245	1.13808	1.37929	0.278555	rna1413	0.0402794	0.894102	0.504117	0.630829	0.276401	1.32945	1.25995	0.994195	1.63271	0.0954245	0.0437878	0.619403	0.98301	uncharacterized protein
ATO2	1799	1.27784	1.10253	1.45804	0.857009	0.960049	1.27726	0.822093	rna1414	0.710847	0.779712	0.422271	0.888794	0.915573	0.851721	0.805251	0.972553	0.730214	0.509311	0.0707001	0.899192	0.295986	hypothetical protein
ATO3	1800	21.5833	4.497	1.25375	0.937817	0.683522	0.557445	0.270194	rna1415	0.110753	0.725871	0.897448	0.106334	0.374128	11.4796	0.922353	0.907573	1.11678	0.00920453	0.95974	0.588695	0.831476	ammonia transport outward protein 3
KLMA_20588	1801	1.56504	0.715035	0.775439	1.0509	1.11449	0.819162	0.634683	rna1416	0.068734	0.489911	0.769028	0.50987	0.701425	0.693699	0.73244	0.960158	0.933086	0.0246678	0.0789135	0.581279	0.684535	hypothetical protein
KLMA_20590	1802	0.657093	0.394411	0.729941	1.09712	1.05156	0.918552	0.554084	rna1417	0.0156644	0.0986034	0.608373	0.614435	0.752484	0.58788	0.639742	0.990711	0.594796	0.100634	0.0240999	0.952425	0.643298	60S acidic ribosomal protein P2-B
ORT1	1803	0.120111	0.264708	0.582435	0.498656	0.700487	0.285349	0.197029	rna1418	0.0275362	0.265942	0.22121	0.274784	0.113328	0.335662	0.903308	0.7861	0.430396	0.162616	0.57165	0.60303	0.981977	mitochondrial ornithine carrier protein
PMP47A	1805	1	1	1	1	1	1	NA	rna1419	NA	NA	NA	NA	NA	#DIV/0!	#DIV/0!	#DIV/0!	#DIV/0!	NA	NA	NA	NA	peroxisomal membrane protein PMP47B
KLMA_20593	1806	2.0095	2.24891	1.37755	0.935755	0.950097	1.00132	0.290539	rna1420	0.0150365	0.069618	0.747635	0.84642	0.997717	53.4375	0	2.5	202.028	0.0821259	0.585477	0.8708	0.812733	uncharacterized protein
YRA1	1807	1.08176	1.35449	0.904786	1.0431	0.911038	1.34872	0.893032	rna1421	0.00938523	0.568726	0.729704	0.0361498	0.471522	0.592267	1.24972	1.03483	1.21027	0.872145	0.211489	0.984653	0.32752	hypothetical protein
AFI1	1808	0.968214	0.605665	0.495483	1.00801	0.916372	0.937372	0.964465	rna1422	0.103396	0.173464	0.948633	0.468804	0.9451	0.669782	0.849295	1.00823	0.935906	0.304138	0.0149294	0.946075	0.483592	ARF3-interacting protein 1
ARO10	1809	0.0770137	0.177331	0.313712	1.4914	0.609359	1.23924	0.250645	rna1423	0.0121322	0.0648041	0.299013	0.0598476	0.761467	0.139	0.273044	1.42718	0.703055	0.145342	0.00962422	0.501988	0.440606	transaminated amino acid decarboxylase
ADE2	1811	1.58282	0.969866	0.964142	1.11215	0.997384	0.705406	0.645932	rna1424	0.767488	0.742471	0.154516	0.985821	0.290479	1.18512	0.669176	1.07631	0.639262	0.0994366	0.0430593	0.822755	0.779333	phosphoribosylaminoimidazole carboxylase
KLMA_20599	1812	1.58121	1.1923	0.85368	0.875819	0.777695	0.672984	0.373686	rna1425	0.365442	0.356845	0.436349	0.037819	0.146975	1.04421	0.903424	0.920532	0.931089	0.244008	0.050899	0.455176	0.586746	GAL4 domain-containing family protein
ugcg-b	1816	0.757868	0.859269	1.57504	1.16881	1.38052	2.02848	0.620812	rna1426	0.470589	0.221843	0.44159	0.131258	0.104082	0.532281	0.96133	1.07349	1.38047	0.0811457	0.259634	0.653735	0.722383	glycosyltransferase family protein
RGA1	1817	1.39901	1.24175	1.61435	1.15864	1.32138	1.95691	0.362834	rna1427	0.0443556	0.102354	0.150909	0.0416763	0.160635	0.957614	1.59474	1.42109	2.18357	0.991146	0.412904	0.624412	0.578351	rho-type GTPase-activating protein 1
LSM6	1819	1.13827	1.00323	1.02092	0.992123	0.968769	1.13789	0.65386	rna1428	0.962934	0.956549	0.936023	0.658927	0.598551	0	5.99355	200.566	0.0112843	0.701151	0.444597	0.75867	0.684535	U6 snRNA-associated Sm-like protein LSm6
ARH1	1822	20.2958	14.6693	21.8615	1.10123	0.836566	15.663	0.0622612	rna1429	0.00593286	0.0329913	0.167353	0.366871	0.697059	0.715843	1.06579	0.612867	4.08136	0.631074	0.380943	0.64413	0.67185	probable NADPH:adrenodoxin oxidoreductase
IAH1	1823	2.48427	1.68202	1.03072	1.58904	1.47384	2.23618	0.298485	rna1430	0.096117	0.945524	0.182256	0.0553155	0.181	1.61583	1.1054	1.41731	2.9934	0.0591291	0.410689	0.322734	0.432137	isoamyl acetate-hydrolyzing esterase
KLMA_20605	1824	1.75599	1.28944	1.0282	1.12893	0.826611	0.642924	0.431407	rna1431	0.380259	0.939091	0.169633	0.228384	0.32894	1.78501	1.08679	1.08765	0.671044	0.0316015	0.106046	0.665281	0.39103	mitochondrial chaperone BCS1
KLMA_20606	1825	0.688554	0.617395	0.666595	0.64001	0.731584	0.49116	0.620883	rna1432	0.0152175	0.54033	0.179479	0.246156	0.522665	1.05764	0.939742	1.02567	1.12595	0.521899	0.364099	0.901134	0.791172	hypothetical protein
KLMA_20607	1826	1.2199	2.05192	0.804209	0.870485	1.25933	0.525379	0.831366	rna1433	0.0673525	0.825979	0.67946	0.69549	0.463211	2.23312	1.4216	1.05638	3.88293	0.15133	0.413521	0.907062	0.311912	YTH super family
COQ7	1827	1.8628	1.55744	0.891208	0.882547	0.882486	0.734507	0.166754	rna1434	0.0452049	0.734173	0.482103	0.478736	0.336469	2.49609	1.44381	1.01585	1.27074	0.00830949	0.0326045	0.963065	0.680091	ubiquinone biosynthesis monooxygenase Coq7
FRQ1	1828	1.40116	1.41878	1.23688	1.10483	1.03479	1.48164	0.390347	rna1435	0.10689	0.239418	0.463151	0.789414	0.259696	1.47927	1.26186	1.05782	1.81172	0.0539493	0.393229	0.76444	0.582224	calcium-binding protein NCS-1
UBP2	1829	2.84462	1.63778	1.54588	0.997378	1.0614	1.92169	0.221736	rna1436	0.0110351	0.131577	0.991626	0.498506	0.12519	1.64055	1.6455	1.20047	2.33022	0.0181529	0.0421929	0.137798	0.619612	ubiquitin carboxyl-terminal hydrolase 2
VPS74	1830	1.27591	1.09369	0.854258	0.917884	0.935667	0.949495	0.754818	rna1437	0.118503	0.48301	0.695683	0.141644	0.789103	1.26232	1.14919	1.09521	1.40558	0.052967	0.286081	0.489503	0.709606	vacuolar protein sorting-associated protein 74
CTS2	1832	0.325614	0.433434	1.65731	1.34275	3.17714	10.3492	0.277919	rna1438	0.0113819	0.361396	0.201996	0.0157918	0.101523	0.902366	2.24914	1.60859	6.53714	0.404871	0.0240999	0.280572	0.252402	sporulation-specific chitinase 2
LEO1	1833	0.835509	0.658958	0.662121	0.953428	0.891621	0.861994	0.451388	rna1439	0.0195231	0.196382	0.637343	0.0741548	0.558697	0.712371	1.00381	1.04622	1.11635	0.0707844	0.651873	0.628374	0.828398	RNA polymerase-associated protein LEO1
PFY1	1834	1.44479	1.80339	2.39559	1.18075	1.80604	2.61715	0.501493	rna1440	0.0176726	0.0351825	0.401445	0.0356835	0.0844351	1.36635	1.67742	1.05571	2.36165	0.308769	0.0479407	0.714633	0.441719	profilin
KLMA_20615	1835	2.61523	5.78783	5.2253	1.61275	3.15063	2.90403	0.332957	rna1441	0.00929206	0.0706425	0.240449	0.0341087	0.176103	1.95276	1.70173	0.908642	1.96307	0.0560292	0.0502723	0.554966	0.524236	YCII super family
KLMA_20616	1836	1.06031	0.626969	0.879282	0.745114	0.835072	1.1893	0.961199	rna1442	0.171844	0.583493	0.321146	0.277699	0.558697	0.675001	1.02772	0.940546	1.21025	0.138726	0.235098	0.469243	0.773686	uncharacterized protein
KLMA_20617	1837	0.763816	0.511608	0.648292	0.854826	0.814341	1.05619	0.614888	rna1443	0.0221463	0.0550477	0.256881	0.0636461	0.901702	0.78516	0.905793	1.03583	1.13711	0.129484	0.0873978	0.780282	0.61537	SAM50-like protein SpAC17C9.06
KLMA_20618	1838	1.52166	0.990573	1.2603	0.851154	0.916361	1.26068	0.623075	rna1444	0.939812	0.435824	0.531817	0.436049	0.390747	1.22576	1.46602	0.998052	1.60716	0.147888	0.160152	0.896213	0.904314	DNA repair protein XRS2
YPR1	1839	12.3041	27.3862	3.08927	0.850664	0.864507	0.978139	0.165287	rna1445	0.0128318	0.206874	0.571339	0.683819	0.974166	9.55912	2.42288	0.991815	2.0874	0.00907677	0.0584219	0.969553	0.587981	putative reductase 1
LEM3	1840	1.039	1.60521	1.38612	1.10318	1.28263	1.40937	0.97894	rna1446	0.123339	0.12763	0.72156	0.262752	0.194519	1.39481	1.31402	1.0481	1.16971	0.110638	0.162448	0.851967	0.898683	alkylphosphocholine resistance protein LEM3
SNG1	1841	5.76422	13.0519	1.14732	0.961472	0.655563	0.388818	0.157081	rna1447	0.010635	0.742029	0.855765	0.161092	0.061849	16.4412	1.68521	1.09002	0.639403	0.00825997	0.0334054	0.658286	0.405719	nitrosoguanidine resistance protein SNG1
FIG4	1842	2.09579	1.31423	0.76009	1.29045	1.03752	0.957624	0.169148	rna1448	0.153621	0.268554	0.236519	0.395798	0.945195	1.1646	1.04494	0.994543	1.42214	0.292205	0.0232292	0.85206	0.595735	polyphosphoinositide phosphatase
RRP40	1844	0.359517	0.261865	0.756578	0.923148	0.686282	0.712569	0.427277	rna1449	0.014195	0.376013	0.822294	0.148663	0.418434	0.459764	1.19539	0.982883	0.739871	0.11445	0.589984	0.987676	0.974544	exosome complex component RRP40
PFA3	1845	1.9112	1.17454	1.00421	1.33469	1.16459	1.52499	0.327296	rna1450	0.430028	0.995218	0.343997	0.396058	0.705288	0.871261	1.09189	0.958999	1.05127	0.556272	0.190893	0.850384	0.373774	palmitoyltransferase PFA3
EGT2	1846	0.44739	0.76404	0.435059	0.967239	0.619212	0.280439	0.293891	rna1451	0.143997	0.0580074	0.792358	0.046763	0.0439037	0.463939	0.445918	0.887399	0.351877	0.0333274	0.0201802	0.528766	0.132369	hypothetical protein
KLMA_R219	1847	0.274745	1	0.548115	0.788218	1	0.362259	0.701721	rna1452	NA	0.614439	0.84407	NA	0.598551	0.390856	1.83815	1.15119	0.220562	0.0541661	0.538868	0.832987	0.944045	0
MDJ2	1848	0.50789	0.362509	0.245939	0.860904	0.833281	0.27925	0.784974	rna1453	0.025989	0.0708478	0.395794	0.336062	0.20844	0.432914	0.411714	0.942903	0.611123	0.0362214	0.0625131	0.866436	0.295986	uncharacterized protein
PEX6	1849	1.30916	0.810781	0.80724	1.13798	0.888105	1.3273	0.487806	rna1454	0.182589	0.400002	0.537408	0.32911	0.507048	0.801008	0.892334	1.08964	1.37491	0.969025	0.0574781	0.447693	0.32752	peroxisomal biogenesis factor 6
RPD3	1850	0.849543	0.953837	0.976299	1.05465	1.01788	0.880634	0.12045	rna1455	0.249591	0.895125	0.238506	0.650713	0.395262	0.833085	0.971716	1.0297	1.05093	0.0228851	0.14736	0.669151	0.928534	histone deacetylase RPD3
RIB4	1851	2.49215	3.65789	2.80874	1.86084	2.8295	3.01162	0.285273	rna1456	0.0116541	0.0398422	0.0977129	0.0157918	0.0493882	1.88068	1.21761	1.06017	1.5005	0.0228851	0.69246	0.76444	0.763185	6%2C7-dimethyl-8-ribityllumazine synthase
NOP8	1852	0.172173	0.171251	0.418819	0.51783	0.532909	0.293034	0.324215	rna1457	0.0203629	0.0912489	0.103484	0.125052	0.224042	0.176731	1.06014	0.753392	0.464895	0.0135778	0.440722	0.509586	0.793523	60S ribosome subunit biogenesis protein NOP8
CTR9	1853	1.08602	0.812549	0.83291	0.934272	0.758018	0.869661	0.887161	rna1458	0.026618	0.352866	0.500071	0.029683	0.733236	0.922921	0.983144	1.01293	0.84555	0.706084	0.171476	0.987059	0.561534	RNA polymerase-associated protein CTR9
PSF3	1854	0.847166	0.639022	0.822069	1.26479	1.08154	0.956308	0.893032	rna1459	0.0323974	0.647862	0.449284	0.496105	0.965059	0.538779	0.981048	0.991444	1.19171	0.390421	0.768486	0.914711	0.763247	DNA replication complex GINS protein PSF3
KLMA_20633	1855	0.957408	3.79813	0.833551	1.5519	1.66611	1.47354	0.979513	rna1460	0.0196787	0.906887	0.498795	0.252185	0.876138	0.505006	0.396219	0.494972	1.98756	0.564826	0.331446	0.653735	0.96498	hypothetical protein
PEX11	1856	1.29656	1.51186	1.15303	1.39813	1.41972	1.18904	0.501493	rna1461	0.0898264	0.621909	0.18309	0.251018	0.630701	0.945761	0.909458	1.08017	1.68744	0.201751	0.0435381	0.613375	0.73362	peroxisomal membrane protein PMP27
SPT20	1858	1.27591	1.02043	1.0721	1.26254	1.05731	1.5139	0.497862	rna1462	0.810916	0.884035	0.2423	0.67736	0.545026	0.790082	1.02454	1.1042	1.23609	0.558064	0.80477	0.522878	0.373774	transcription factor SPT20
DCP1	1859	2.0544	2.63331	1.68703	1.29558	1.8203	2.2436	0.134565	rna1463	0.0118566	0.0385167	0.109038	0.0284938	0.0711581	1.49689	1.1777	1.06141	1.32566	0.0191083	0.116639	0.527121	0.607	mRNA-decapping enzyme subunit 1
SDL1	1860	3.35288	2.58092	1.60033	1.40116	1.35575	1.81134	0.235003	rna1464	0.0252729	0.214129	0.214542	0.0783913	0.201316	1.76371	1.18672	1.07583	1.93683	0.0471786	0.831929	0.653735	0.972901	L-serine dehydratase
PLT5	1861	2.01914	0.966228	0.744439	1.41808	0.895567	0.683692	0.660878	rna1465	0.838978	0.213403	0.354567	0.128476	0.201694	0.991612	0.950893	1.04687	1.39009	0.334797	0.367624	0.757655	0.611415	putative polyol transporter 2
MGT1	1862	3.64588	0.731319	0.708643	1.18823	0.752172	0.845143	0.268973	rna1466	0.432065	0.69769	0.646414	0.0702145	0.873144	0.940696	0.81692	0.816883	1.22905	0.695367	0.80477	0.669151	0.831603	methylated-DNA--protein-cysteine methyltransferase
PET494	1863	1.65444	0.989601	1.07649	0.813041	0.774209	0.830834	0.66057	rna1467	0.816393	0.781492	0.516129	0.12146	0.566597	1.55658	1.26218	0.947621	0.829959	0.00930306	0.499652	0.513518	0.682066	COX3 mRNA-specific translational activator PET494
MSS11	1864	1.21997	0.897709	0.55232	1.04564	0.789715	0.672923	0.546487	rna1468	0.536689	0.109362	0.789994	0.170147	0.689987	0.856149	0.7855	0.937754	0.886361	0.467078	0.0707001	0.714633	0.684535	transcription activator MSS11
INP2	1865	1.24381	0.417824	0.291986	1.09099	0.594316	0.433515	0.90315	rna1469	0.0397761	0.129745	0.868233	0.107482	0.432285	0.549319	0.466869	0.897168	0.676668	0.0329212	0.0239069	0.454434	0.314272	inheritance of peroxisomes protein 2
QRI1	1866	2.27401	2.60313	2.2805	2.16216	2.15666	3.83126	0.131319	rna1470	0.0102323	0.110315	0.0411536	0.0479882	0.0626234	0.755069	0.75521	1.05287	1.03676	0.0824108	0.014356	0.533705	0.753472	UDP-N-acetylglucosamine pyrophosphorylase
DNF3	1867	1.17311	1.07074	1.17727	1.00417	0.879364	1.32648	0.645932	rna1471	0.169689	0.283903	0.941971	0.0798617	0.0854989	0.939602	1.27003	1.06664	1.32475	0.469615	0.131082	0.763853	0.549762	hypothetical protein
KLMA_20645	1871	1.11378	0.792199	0.615751	1.14976	0.849409	0.723919	0.910345	rna1472	0.0803164	0.0783845	0.631418	0.129581	0.502553	0.783208	1.02548	1.0647	1.09606	0.110638	0.93802	0.379237	0.668609	protein HLJ1
POL3	1872	0.423385	0.452424	0.74275	0.881736	0.772894	0.632083	0.218221	rna1473	0.00987129	0.144001	0.465513	0.0589778	0.249163	0.373581	0.942212	0.986342	0.853595	0.0166191	0.202201	0.901134	0.812733	DNA polymerase delta catalytic subunit
DUN1	1873	1.83554	0.805452	0.810746	1.06321	0.861798	1.05926	0.0944217	rna1474	0.150464	0.0932373	0.659169	0.189018	0.916363	1.10462	1.07214	1.01737	1.2366	0.10378	0.317362	0.970646	0.643298	DNA damage response protein kinase DUN1
KLMA_20648	1874	3.25358	1.95063	1.46092	1.1565	1.18361	1.90207	0.175815	rna1475	0.017105	0.300255	0.521403	0.366766	0.366194	1.8237	1.25762	1.17375	2.34378	0.0354272	0.374328	0.568875	0.818474	uncharacterized protein
ATG16	1875	1.17685	0.942132	0.748015	0.619369	0.820851	3.25512	0.900654	rna1476	0.778798	0.773962	0.355232	0.648739	0.452218	1.65368	1.03262	1.15307	1.93987	0.178475	0.333814	0.712344	0.991681	autophagy protein 16
KLMA_R220	1876	1	1.25284	0.752594	1	1.08697	0.752743	NA	rna1477	0.573088	0.650194	NA	0.538587	0.719286	4.52599	1.77085	2.58792	2.98633	0.584938	0.893714	0.619403	0.69717	tRNA-Met
GET3	1877	1.92054	1.80707	1.64415	1.2887	1.46192	2.3065	0.310128	rna1478	0.011292	0.072274	0.150909	0.0360574	0.0788398	1.58388	1.20644	1.09574	1.9773	0.0148198	0.541351	0.349413	0.587981	ATPase GET3
KLMA_20651	1878	1.72343	1.40549	0.947915	1.04101	1.1799	1.53736	0.314903	rna1479	0.0100482	0.836721	0.81146	0.0989581	0.230745	1.23796	1.2171	1.15591	2.82425	0.023614	0.204717	0.653735	0.878547	binder of USO1 and GRH1 protein 1
MRPS8	1881	1.75906	1.42415	1.00578	1.00043	1.00278	0.539359	0.36693	rna1480	0.139578	0.990297	0.998315	0.972367	0.179792	1.78707	0.7679	1.27058	1.22155	0.25576	0.873087	0.895612	0.460857	37S ribosomal protein S8
AIM36	1882	2.25254	1.43126	1.02335	0.971059	0.774889	0.631137	0.300704	rna1481	0.0555788	0.948429	0.905659	0.1249	0.193285	2.4936	1.23871	1.00059	1.02058	0.00994624	0.384984	0.959118	0.321879	uncharacterized protein
SNU23	1883	1.98899	0.832705	1.00142	0.837783	0.876203	0.718715	0.205155	rna1482	0.138931	0.998877	0.282264	0.267843	0.261989	1.41017	1.15009	1.19852	1.79464	0.239638	0.407104	0.501988	0.310451	U4/U6.U5 small nuclear ribonucleoprotein component
TPP1	1884	0.693857	0.772006	0.867752	0.856995	1.04515	1.01054	0.402984	rna1483	0.0284413	0.528857	0.191712	0.729785	0.984668	0.865483	0.871392	1.00568	1.33524	0.642974	0.245243	0.969553	0.478311	polynucleotide 3'-phosphatase
RPN6	1885	1.729	1.66408	1.24165	1.1051	1.29051	1.51452	0.162144	rna1484	0.0120098	0.167471	0.37094	0.0497932	0.177201	1.65725	1.41634	1.1535	2.24194	0.0226217	0.0819533	0.254333	0.440279	26S proteasome regulatory subunit RPN6
PMT1	1887	1.4367	1.39223	1.65245	1.76315	1.91603	2.14701	0.370356	rna1485	0.0139655	0.0512282	0.0728979	0.0157918	0.0629741	0.744099	0.796954	0.981061	1.04039	0.0881291	0.0435381	0.811967	0.690935	dolichyl-phosphate-mannose--protein mannosyltransferase 1
KLMA_20658	1889	1.24683	1.04465	0.785603	1.19356	1.11044	1.40981	0.880505	rna1486	0.872013	0.45388	0.652294	0.608175	0.407317	0.84755	0.993536	1.13885	1.82392	0.830893	0.0503482	0.370809	0.501754	uncharacterized protein
MSC1	1890	1.53197	3.71223	0.614351	0.647169	0.403657	0.334882	0.693379	rna1487	0.0350175	0.310455	0.231304	0.184987	0.684179	0.914504	0.915026	0.895163	2.1503	0.544273	0.149726	0.336288	0.295986	meiotic sister chromatid recombination protein 1
KLMA_20660	1892	1.76831	1.12202	1.46905	1.324	1.31844	1.62773	0.373089	rna1488	0.558225	0.115823	0.271118	0.142313	0.14711	0.889476	1.05766	1.09028	1.60198	0.757046	0.590513	0.619403	0.437692	UPF0549 protein C1D4.09c
PRE8	1893	1.67068	1.87335	1.30823	1.09817	1.19949	1.69002	0.388331	rna1489	0.0240906	0.138373	0.563939	0.204652	0.166077	1.69052	1.45411	1.15888	2.36104	0.00825997	0.161077	0.306476	0.341631	proteasome component Y7
UTP14	1894	0.056231	0.149834	0.557188	0.554426	0.512776	0.35351	0.190232	rna1490	0.0219229	0.198096	0.0875439	0.0847009	0.207324	0.154513	1.14462	0.879355	0.369167	0.00771968	0.765233	0.597296	0.924007	U3 small nucleolar RNA-associated protein 14
GIM5	1895	1.02757	1.16591	1.35132	0.952252	0.937592	0.926234	0.934819	rna1491	0.245114	0.349881	0.72513	0.701204	0.759174	1.23197	1.15381	0.973085	1.0504	0.15133	0.090905	0.932166	0.605406	prefoldin alpha subunit
RAD10	1896	1.95367	2.04281	1.684	1.21386	1.53802	1.11877	0.558375	rna1492	0.0521541	0.328139	0.587379	0.210092	0.879733	0.980146	1.09483	1.06346	1.59465	0.663238	0.573363	0.592877	0.894773	DNA repair protein RAD10
KLMA_20665	1897	1.05014	1.03622	1.44843	0.997407	1.18896	1.41167	0.953769	rna1493	0.71276	0.390653	0.978097	0.149669	0.612837	0.651062	1.16281	1.00138	1.24375	0.0575592	0.155043	0.936607	0.895829	uncharacterized protein
VPS9	1898	1.66906	1.67832	1.62632	1.30445	1.4672	2.19666	0.258792	rna1494	0.0107329	0.139165	0.0826771	0.0281456	0.072167	1.05201	1.22506	1.02606	1.40488	0.0925352	0.215724	0.742899	0.671877	vacuolar protein sorting-associated protein 9
ERO1	1899	3.74044	6.64133	9.37115	3.59675	6.45129	11.3558	0.253529	rna1495	0.0140843	0.0314857	0.0411536	0.0210556	0.0462643	1.36608	1.15476	1.01087	2.51834	0.0513924	0.572765	0.669151	0.436168	endoplasmic oxidoreductin-1
TAF13	1900	1.23618	1.26199	0.665131	1.05322	1.22253	0.538152	0.837796	rna1496	0.245041	0.164397	0.57406	0.281279	0.310884	1.36704	1.18803	1.02343	1.40049	0.0139413	0.181592	0.784554	0.844129	transcription initiation factor TFIID subunit 13
ARG81	1901	0.20132	0.33624	0.755111	0.876944	0.931625	0.864909	0.165287	rna1497	0.0133835	0.386507	0.500307	0.67736	0.778098	0.201738	1.06188	0.953423	0.806484	0.0184164	0.997189	0.628982	0.639963	arginine metabolism regulation protein II
EAR1	1902	2.35226	1.65608	1.60838	1.05436	1.41459	2.14028	0.195086	rna1498	0.0266866	0.204395	0.746462	0.15708	0.0671494	1.62844	2.2651	1.15242	2.68692	0.0561138	0.031437	0.574215	0.497093	protein EAR1
PHO2	1904	0.19815	1.3401	13.2962	1.24978	1.8483	145.553	0.65386	rna1499	0.900666	0.263151	0.869991	0.742329	0.304702	1.23761	0.966201	1.03603	1.06912	0.198486	0.0856065	0.93575	0.78881	regulatory protein PHO2
aldA	1905	1.29507	1.88942	0.992337	1.71964	2.04676	2.02067	0.726193	rna1500	0.049792	0.988621	0.100814	0.0857251	0.126445	0.702626	0.945621	1.19376	2.74865	0.810357	0.673995	0.35666	0.520498	uncharacterized protein
ALD2	1906	1.47798	1.6946	0.758152	1.4757	1.20097	1.27967	0.684955	rna1501	0.019346	0.217176	0.321001	0.130464	0.418548	0.991618	0.833829	1.1304	1.94385	0.142064	0.0660875	0.363776	0.337163	aldehyde dehydrogenase [NAD(P)+] 1
CEP3	1907	0.898646	0.642037	0.639143	1.02398	0.815269	1.00441	0.838724	rna1502	0.023533	0.344004	0.873782	0.0359904	0.993898	0.471171	0.989876	0.934572	1.07902	0.025459	0.0867181	0.520282	0.666672	centromere DNA-binding protein complex CBF3 subunit B
MLH1	1908	0.848101	0.802526	0.844154	0.811229	0.815323	0.676304	0.528343	rna1503	0.0230797	0.619085	0.370915	0.0356835	0.227815	0.52743	1.20558	1.05525	1.32433	0.10817	0.746079	0.859382	0.8695	DNA mismatch repair protein MLH1
NSE4	1909	1.64968	0.757972	0.758631	0.968935	0.851573	0.84288	0.0878226	rna1504	0.266373	0.233291	0.398913	0.395952	0.50633	0.85224	1.2181	1.06988	1.28558	0.524126	0.417322	0.601243	0.750945	non-structural maintenance of chromosome element 4
gcp	1910	1.19144	1.04597	0.986178	0.761235	0.811312	0.580358	0.738115	rna1505	0.668248	0.977555	0.154516	0.133415	0.309714	1.55734	1.17601	0.939357	0.776649	0.0557063	0.567429	0.491126	0.684535	putative protease QRI7
KLMA_20678	1912	0.50707	0.53181	0.767135	0.97141	0.815872	0.780349	0.46193	rna1506	0.0105534	0.244924	0.8695	0.191538	0.317962	0.554648	0.695665	0.880238	0.557032	0.0154015	0.0337118	0.292136	0.462075	uncharacterized protein
PAH1	1913	1.47617	1.58249	1.96471	1.07312	1.0203	1.85111	0.310128	rna1507	0.0341635	0.0685039	0.278197	0.860758	0.168801	1.27991	1.6293	1.06136	1.42018	0.0441017	0.014676	0.653735	0.969373	protein SMP2
KLMA_R221	1916	1	1	1	1	1	0.990118	NA	rna1508	NA	NA	NA	NA	0.984668	#DIV/0!	#DIV/0!	#DIV/0!	#DIV/0!	0.887659	0.904251	NA	NA	tRNA-Ser
KLMA_R222	1917	1	1	1	1	1.14286	1	NA	rna1509	NA	NA	NA	0.252185	NA	#DIV/0!	0.644764	#DIV/0!	3.27854	0.743298	0.705479	NA	0.595735	tRNA-Ser
KLMA_20680	1918	2.01472	1.04319	0.766138	1.21857	0.918144	0.743283	0.46811	rna1510	0.806503	0.62273	0.530516	0.530163	0.384255	0.997114	0.833503	0.980546	1.32019	0.518139	0.0729244	0.694325	0.985346	uncharacterized protein
AVT1	1919	2.48898	2.10851	1.08801	1.05575	1.07669	1.01515	0.16416	rna1511	0.0139471	0.650458	0.499476	0.322041	0.98268	1.6501	1.25552	1.13616	1.52258	0.0267378	0.0699848	0.306476	0.314272	vacuolar amino acid transporter 1
MPP10	1920	0.115209	0.164544	0.613782	0.502991	0.565844	0.47999	0.365838	rna1512	0.027087	0.19941	0.110767	0.125183	0.371502	0.226668	1.15286	0.842331	0.433974	0.0122374	0.923757	0.568527	0.988175	U3 small nucleolar RNA-associated protein MPP10
NOC3	1921	0.0345086	0.0886171	0.556739	0.516106	0.489606	0.29532	0.218221	rna1513	0.0302851	0.214837	0.0875439	0.107946	0.282225	0.144327	1.23082	0.810023	0.337583	0.00949057	0.993875	0.470359	0.935963	nucleolar complex-associated protein 3
KLMA_20684	1922	1.31344	1.33332	0.742844	1.00966	1.35822	0.935788	0.534365	rna1514	0.180338	0.0604557	0.954572	0.197298	0.915719	0.78685	1.26791	1.14645	2.04004	0.916802	0.631472	0.636034	0.658717	hypothetical protein
KLMA_20685	1923	1.40694	0.473478	0.64462	0.956405	0.642592	0.906025	0.250733	rna1515	0.0285568	0.0699597	0.78942	0.0157918	0.789462	0.73912	0.953984	1.003	1.24081	0.0309595	0.150383	0.915259	0.420959	uncharacterized protein
KLMA_20686	1924	1.04482	0.893832	1.1118	1.19765	1.05326	1.4897	0.981461	rna1516	0.642967	0.851654	0.570889	0.785734	0.589532	0.963027	1.21956	0.994172	1.98209	0.813653	0.127725	0.957325	0.503079	hypothetical protein
GPI14	1925	0.945289	0.846474	0.738039	1.16086	1.08343	0.647708	0.904014	rna1517	0.294963	0.438252	0.352713	0.383587	0.506578	0.744323	1.01128	1.07198	1.19211	0.240824	0.272046	0.709095	0.434189	GPI mannosyltransferase 1
SKI6	1926	0.286591	0.421886	0.812109	0.896846	0.981949	0.970329	0.130729	rna1518	0.0446078	0.371475	0.320626	0.826778	0.97343	0.413651	0.911254	1.03811	0.870423	0.0251841	0.147084	0.80092	0.997041	exosome complex component SKI6
FYV8	1927	2.36171	1.72045	2.10389	1.74223	1.73401	2.77921	0.17705	rna1519	0.0219229	0.0691919	0.0835643	0.0448073	0.0977598	1.05283	1.34795	1.15236	1.60656	0.179809	0.137914	0.400146	0.831487	protein FYV8
SMF2	1928	1.69346	1.63534	1.44996	2.29014	2.02105	1.57529	0.643327	rna1520	0.0141262	0.162239	0.131643	0.0445501	0.138756	0.877751	0.953525	0.979027	1.25004	0.735458	0.117208	0.797312	0.45935	manganese transporter SMF2
GRP78	1929	3.58392	5.34056	7.96136	5.6233	6.8082	7.66806	0.221736	rna1521	0.0203998	0.0201536	0.0270775	0.0249391	0.0464527	0.951542	1.12918	1.04576	1.89293	0.146333	0.350879	0.614726	0.493108	uncharacterized protein
PML1	1933	0.522323	0.603335	0.855262	0.549392	0.741778	1.08602	0.700079	rna1522	0.0532573	0.785843	0.258996	0.29616	0.9451	0.922514	1.43078	0.944799	1.23057	0.966147	0.301477	0.804039	0.626625	pre-mRNA leakage protein 1
DBP4	1934	0.0415676	0.126003	0.777133	0.510287	0.523101	0.437363	0.188901	rna1523	0.0240902	0.39637	0.116607	0.109828	0.289257	0.16768	1.32775	0.827859	0.42214	0.0100896	0.954882	0.575332	0.946607	ATP-dependent RNA helicase DBP4
CTK2	1935	1.05341	0.667054	0.815844	0.857967	0.877538	1.01451	0.951141	rna1524	0.0681835	0.283367	0.53868	0.164158	0.98268	0.59975	0.9106	0.888492	0.851182	0.024135	0.160892	0.520553	0.693512	CTD kinase subunit beta
BET4	1936	1.38583	0.991011	0.712706	1.01004	0.940115	1.20568	0.603912	rna1525	0.955911	0.350991	0.928281	0.584458	0.610636	1.16958	1.26391	1.11136	1.7143	0.0254875	0.961844	0.743987	0.503439	protein prenyltransferase
MAD2	1937	0.884214	0.64717	0.837942	0.833444	0.730758	0.837621	0.884095	rna1526	0.361478	0.817306	0.509366	0.413066	0.792374	0.801809	1.154	1.09209	1.44965	0.479608	0.239192	0.646779	0.709465	mitotic spindle checkpoint component MAD2
KLMA_20697	1938	0.566216	1.29694	0.90302	1.32697	0.932468	1.16072	0.563124	rna1527	0.245114	0.856531	0.386987	0.732367	0.922323	0.715507	1.13308	1.02573	1.43408	0.021704	0.57764	0.996745	0.835942	hypothetical protein
VPS53	1939	1.75477	1.00785	0.717932	1.03979	0.871878	0.87031	0.224588	rna1528	0.906442	0.288297	0.726805	0.175321	0.583894	1.05788	1.14994	1.07857	1.54738	0.27325	0.631337	0.379999	0.763247	hypothetical protein
KLMA_R223	1940	0.411368	0.654842	0.934851	1	0.742677	1	0.366062	rna1529	0.291419	0.939091	NA	0.376845	NA	0	0	0	1.00644	0.723299	0.697273	0.757655	0.972915	tRNA-Met
CCT8	1942	1.0375	1.14157	1.48233	0.964716	1.03173	1.60725	0.954384	rna1530	0.403859	0.0890055	0.352713	0.695371	0.10161	1.01294	1.3379	1.07875	1.70365	0.049236	0.14092	0.456975	0.361001	T-complex protein 1 subunit theta
SAK1	1943	2.03313	1.13921	1.0144	1.50333	1.31805	1.35165	0.131714	rna1531	0.276725	0.86694	0.0411536	0.0706643	0.289259	0.941262	0.899263	1.11687	1.14263	0.755524	0.0900128	0.520553	0.879523	serine/threonine-protein kinase PAK1
CDC25	1944	1.66898	1.28475	0.880425	0.946837	0.72767	0.844526	0.262814	rna1532	0.148347	0.54756	0.602472	0.0380261	0.620057	1.2669	1.16794	1.0317	1.12309	0.176046	0.406523	0.94311	0.518141	cell division control protein 25
SMD2	1945	1.0297	0.896799	1.21771	1.07417	1.13175	1.09259	0.978789	rna1533	0.601856	0.220687	0.745635	0.125213	0.931425	0.887507	1.10329	0.928705	1.02026	0.574785	0.317054	0.914862	0.316543	small nuclear ribonucleoprotein Sm D2
MCM5	1946	0.888724	0.996708	0.585379	0.866258	0.573887	0.555468	0.806058	rna1534	0.988972	0.179644	0.375348	0.0541702	0.36703	0.842521	0.713901	0.967286	0.739356	0.255728	0.0799013	0.627551	0.893645	minichromosome maintenance protein 5
GAC1	1947	2.47159	3.20907	1.25942	0.825644	0.748589	0.718432	0.37457	rna1535	0.0607315	0.57686	0.594407	0.313841	0.653952	3.3854	2.49978	0.994867	1.40147	0.0541661	0.0607834	0.888811	0.561534	carbohydrate/starch-binding domain-containing protein
KLMA_20705	1948	0.554779	0.940025	0.953752	1.13317	0.70737	2.51964	0.532162	rna1536	0.917938	0.879761	0.637343	0.369979	0.601225	0.801243	0.926372	0.759466	2.96749	0.672699	0.786598	0.649536	0.907066	hypothetical protein
CDC34	1950	0.465657	1.94395	42.769	0.305841	0.665696	10.7966	0.952054	rna1537	0.0362022	0.50679	0.352765	0.864295	0.891618	1.67415	1.33299	0.991816	1.21894	0.0869104	0.131707	0.901134	0.440042	ubiquitin-conjugating enzyme E2-34 kDa
MDM36	1951	0.717576	0.712282	0.50462	0.994244	1.18179	0.827027	0.802059	rna1538	0.223655	0.243694	0.949126	0.262448	0.599269	0.542031	0.846568	0.889893	1.15174	0.0552288	0.104516	0.624057	0.936796	mitochondrial distribution and morphology protein 36
VMA2	1952	1.40637	1.31423	0.880796	1.04545	1.02097	1.00237	0.247529	rna1539	0.0173052	0.444978	0.642906	0.575402	0.995367	1.1211	0.907568	1.02055	1.17987	0.118382	0.19995	0.898496	0.518864	v-type proton ATPase subunit B
ATG14	1953	4.35958	3.27354	1.35126	1.47461	2.08673	3.48851	0.25833	rna1540	0.0354332	0.654716	0.190933	0.0948187	0.310892	2.30714	1.10125	1.27123	2.98279	0.00861043	0.421356	0.306476	0.928534	autophagy-related protein 14
KLMA_20710	1954	2.05826	1.82429	1.33952	1.00312	1.25921	1.38518	0.359354	rna1541	0.0142301	0.12763	0.990971	0.121535	0.432053	1.40623	1.63861	1.03515	1.62346	0.0808483	0.0838876	0.775824	0.960377	uncharacterized protein
ASA1	1955	0.769619	0.772368	0.846103	0.854325	1.10116	1.23807	0.574895	rna1542	0.113079	0.259868	0.469166	0.239693	0.808602	0.725351	0.941592	1.06958	1.26441	0.106709	0.156569	0.777047	0.917404	uncharacterized protein
OPY1	1956	2.36109	1.71186	0.991761	1.0478	1.09067	1.04026	0.468169	rna1543	0.0377221	0.980888	0.878288	0.418747	0.951156	1.77066	1.30114	1.02226	1.662	0.0400556	0.0971614	0.763331	0.884549	protein OPY1
SHE3	1957	1.00401	0.488726	0.294595	1.14128	0.714214	0.589452	0.995932	rna1544	0.0468858	0.0607369	0.727608	0.085802	0.311381	0.769327	0.600574	1.03055	1.11929	0.0780747	0.0218584	0.819218	0.866878	uncharacterized protein
SRP54	1958	1.20561	0.900148	0.761791	0.893822	0.818498	0.961449	0.601217	rna1545	0.106095	0.181929	0.334192	0.0870723	0.886295	1.07104	1.01209	1.04574	1.0706	0.069707	0.342443	0.456975	0.68271	signal recognition particle subunit SRP54
CCZ1	1959	2.62602	1.24844	1.12362	1.2006	0.926723	1.0709	0.170549	rna1546	0.215483	0.778112	0.352921	0.642513	0.810193	1.28907	1.18683	1.17467	1.84295	0.0189478	0.417929	0.569999	0.503439	vacuolar fusion protein CCZ1
KLMA_20716	1960	1.6321	3.41054	1.35793	1.71317	1.22841	1.24888	0.789026	rna1547	0.022396	0.722888	0.270095	0.409145	0.855459	0.7827	0.636503	1.07617	1.87025	0.123105	0.196707	0.329589	0.733008	ATPase
SUI3	1961	0.622805	0.535818	0.656537	0.824069	0.711017	0.542604	0.118283	rna1548	0.0274095	0.232735	0.0720913	0.021665	0.0467913	0.753548	0.898407	0.957768	0.708766	0.0539076	0.0764593	0.665102	0.420959	eukaryotic translation initiation factor 2 subunit beta
YAR1	1962	0.0832081	0.188835	0.679142	0.715995	0.761012	0.596422	0.0622612	rna1549	0.0215595	0.179482	0.0942985	0.0860183	0.249799	0.21507	1.02125	0.950549	0.665933	0.00861043	0.833206	0.779571	0.84095	ankyrin repeat-containing protein YAR1
KLMA_20721	1963	0.38628	0.576144	0.92497	0.59029	0.608149	0.455219	0.605854	rna1550	0.027739	0.779549	0.215035	0.0883303	0.289565	0.748707	1.52134	0.890404	0.574854	0.156607	0.689581	0.528829	0.616571	uncharacterized protein
ERG9	1964	1.53778	1.01152	0.975094	0.839871	0.804399	0.968494	0.15946	rna1551	0.948694	0.886395	0.104151	0.188172	0.9451	1.06824	1.17411	0.935533	0.943822	0.88107	0.459373	0.456625	0.555103	squalene synthetase
KLMA_R224	1965	1	1	0.66341	1	1	0.480575	NA	rna1552	NA	0.532972	NA	NA	0.478315	#DIV/0!	#DIV/0!	#DIV/0!	#DIV/0!	0.743298	0.407104	0.653735	NA	tRNA-Gln
maa	1966	2.30116	7.43911	1.90685	0.821884	2.33797	1.86147	0.513192	rna1553	0.0126763	0.401819	0.669755	0.0958493	0.590834	1.71019	0.815	0.955921	2.48274	0.139242	0.155558	0.958478	0.63613	maltose O-acetyltransferase
KLMA_R225	1967	1	1	1	1	1	1.2122	NA	rna1554	NA	NA	NA	NA	0.98268	0.730891	#DIV/0!	0	#DIV/0!	0.349068	NA	0.742899	0.503439	tRNA-Gln
KLMA_20724	1968	1.3869	1.02892	1.01259	1.33194	1.06869	0.85994	0.803002	rna1555	0.79155	0.956573	0.422271	0.195464	0.630405	0.995235	0.934958	1.10612	0.993517	0.648402	0.882225	0.626204	0.9573	non-structural maintenance of chromosome element 3
NCP1	1969	1.1288	1.05794	1.15767	1.04941	0.853432	0.882425	0.877522	rna1556	0.370022	0.454995	0.82413	0.0432511	0.301107	0.783091	1.16373	0.989111	0.737027	0.0996994	0.748889	0.93498	0.939303	NADPH-cytochrome P450 reductase
DTD1	1970	2.64388	2.09108	1.54689	1.36474	1.39538	0.829357	0.278335	rna1557	0.00800449	0.4581	0.165312	0.103474	0.763394	2.24926	0.86383	0.959661	0.991721	0.0329212	0.84577	0.888811	0.684535	D-tyrosyl-tRNA(Tyr) deacylase
DUG3	1971	4.98548	2.63146	2.35156	1.52861	1.9497	1.84511	0.221736	rna1558	0.022396	0.110205	0.304676	0.0770516	0.272299	3.02712	0.977644	0.995487	1.46572	0.0233176	0.313478	0.766437	0.420959	probable glutamine amidotransferase DUG3
KLMA_20728	1979	1.35556	0.97425	0.684165	1.22601	0.901077	0.97751	0.643327	rna1559	0.918993	0.483243	0.415053	0.160305	0.98268	0.831918	0.822116	0.97672	0.909865	0.186836	0.274928	0.802013	0.812733	hypothetical protein
SRP1	1980	0.728176	0.598871	0.785484	0.910652	0.861404	0.847076	0.366062	rna1560	0.0215202	0.0773165	0.216086	0.0820619	0.201316	0.694473	0.774519	0.989823	0.931328	0.00792979	0.0503482	0.888811	0.933291	importin subunit alpha
KLMA_20730	1981	0.867979	0.517508	1.04196	1.28372	0.799696	0.952465	0.938483	rna1561	0.0879663	0.928434	0.639066	0.503848	0.955389	0.654613	0.749604	0.912521	0.809289	0.0330398	0.436679	0.522878	0.954811	hypothetical protein
TIM22	1982	0.379575	0.710932	0.90137	0.833348	0.772254	0.517808	0.268579	rna1562	0.08092	0.0517484	0.438031	0.263807	0.0951805	0.922502	1.10704	0.871786	0.589805	0.515003	0.252982	0.630624	0.50107	mitochondrial import inner membrane translocase subunit TIM22
SWT21	1983	1.38066	1.5963	1.03021	1.32535	1.01214	0.63024	0.311182	rna1563	0.232099	0.975941	0.144262	0.970112	0.363541	1.14347	1.1064	1.04941	1.76511	0.0119475	0.143604	0.554966	0.989646	uncharacterized protein
RRI1	1984	1.46065	1.29901	0.486507	1.09134	1.06379	0.563845	0.564737	rna1564	0.215627	0.369275	0.642465	0.802783	0.385734	#DIV/0!	#DIV/0!	#DIV/0!	#DIV/0!	0.0811457	0.402909	0.653735	NA	COP9 signalosome complex subunit 5
GDH2	1986	3.15476	2.71247	1.78003	1.1469	0.565459	1.89773	0.28662	rna1565	0.0686921	0.0342555	0.401445	0.0570947	0.0585877	2.40484	2.1747	1.12714	2.94779	0.00666397	0.014676	0.314953	0.450104	NAD-specific glutamate dehydrogenase
UBP10	1987	0.116613	0.208732	0.588345	0.594515	0.743273	0.494528	0.12045	rna1566	0.0207433	0.133861	0.106027	0.392423	0.174859	0.263845	0.917559	0.827863	0.61892	0.00800633	0.372414	0.450853	0.67185	ubiquitin carboxyl-terminal hydrolase 10
rplK	1988	1.82332	1.81412	2.00111	1.06182	1.11901	1.61946	0.57968	rna1567	0.0132115	0.0764053	0.856056	0.270898	0.356755	1.94064	1.15645	0.880771	0.632032	0.0811457	0.380373	0.703278	0.695934	54S ribosomal protein L19
NPR1	1989	2.35177	1.99455	0.839775	1.69849	1.11431	0.965166	0.214765	rna1568	0.0455646	0.383854	0.0411536	0.492987	0.951869	1.30748	0.917433	1.11431	1.17833	0.0915535	0.124335	0.658286	0.991928	nitrogen permease reactivator protein
NOP6	1990	0.0333765	0.196811	0.679298	0.580281	0.674107	0.285082	0.067805	rna1569	0.0317871	0.134271	0.106027	0.0654782	0.0710614	0.240745	1.0278	0.897721	0.47266	0.0123897	0.926401	0.654246	0.807866	nucleolar protein 6
IPI3	1991	0.0481666	0.165268	0.560326	0.493617	0.533547	0.220743	0.237605	rna1570	0.0154095	0.124855	0.121279	0.111064	0.179805	0.155052	1.05756	0.788067	0.294164	0.00930306	0.62641	0.517182	0.8997	pre-rRNA-processing protein IPI3
KLMA_20740	1992	1.12173	1.50343	1.73261	0.880763	1.11619	1.70206	0.775179	rna1571	0.0307996	0.104218	0.169059	0.130962	0.13888	1.2546	1.87596	1.01272	1.76134	0.0251841	0.0117717	0.888811	0.586746	uncharacterized protein
ced-10	1993	0.708516	0.553851	0.372948	0.963528	0.531548	0.330587	0.652355	rna1572	0.016991	0.0252324	0.86353	0.037433	0.0999087	0.701948	0.447263	0.937571	0.604106	0.0420867	0.0257032	0.533705	0.744265	uncharacterized protein
RPS3	1994	0.567064	0.321428	0.713058	1.16616	1.1818	0.802144	0.249267	rna1573	0.0145208	0.0342555	0.290841	0.0883303	0.241069	0.592116	0.573389	0.983018	0.538568	0.0429458	0.014676	0.968874	0.335107	40S ribosomal protein S3
SHR3	1995	1.1498	0.977418	0.657936	1.33847	1.0973	0.868352	0.874095	rna1574	0.766332	0.182591	0.367102	0.142313	0.717754	0.677227	0.683695	1.09248	1.05607	0.111491	0.150467	0.40254	0.972915	secretory component protein SHR3
MRPL22	1996	0.977982	0.791356	0.724603	0.810828	0.653538	0.483373	0.976609	rna1575	0.233812	0.0763089	0.283203	0.0454489	0.126756	1.4173	0.962462	0.938863	0.578838	0.00861043	0.112633	0.347494	0.373774	54S ribosomal protein L22
KLMA_20746	1997	1.02475	1.51641	2.31304	1.07826	2.21767	2.35641	0.986742	rna1576	0.0172313	0.0791851	0.881202	0.0157918	0.140277	1.26091	2.27068	1.3643	2.61	0.0340563	0.028944	0.178071	0.577236	hypothetical protein
NOP13	1998	0.0367702	0.104299	0.613475	0.524886	0.552157	0.387659	0.116051	rna1577	0.0120781	0.26449	0.104151	0.115394	0.404417	0.163014	1.60024	0.797806	0.383496	0.025459	0.585743	0.62759	0.812813	nucleolar protein 13
CRP1	2001	0.910069	1.28351	0.723895	1.1536	1.34322	0.671641	0.778477	rna1578	0.16863	0.761273	0.319755	0.0898644	0.830024	0.801431	0.484423	1.04508	1.59062	0.980156	0.367436	0.923872	0.760511	uncharacterized protein
KLMA_R226	2003	0.39842	2.56989	1.78179	1.00624	2.14775	0.33266	0.616195	rna1579	0.195199	0.697389	0.992184	0.212231	0.18522	0.770532	0.724309	0.660529	0.740264	0.86117	0.770441	0.444738	0.537446	tRNA-Ala
APC1	2004	1.15891	0.902674	1.09506	0.931975	0.88968	1.36541	0.804487	rna1580	0.0147183	0.306874	0.654527	0.183548	0.189387	1.0491	1.0008	1.03589	1.44664	0.426834	0.169322	0.885357	0.617422	anaphase-promoting complex subunit 1
PSD1	2005	0.467094	0.443724	0.857047	0.88501	0.843843	0.813525	0.078319	rna1581	0.0164312	0.489911	0.101497	0.273003	0.591326	0.513316	1.48525	1.0478	1.13998	0.0170222	0.118096	0.708711	0.822351	phosphatidylserine decarboxylase proenzyme 1
DCD1	2006	0.262161	0.307898	0.937452	0.945641	0.912462	0.66887	0.164849	rna1582	0.040586	0.728396	0.743233	0.491463	0.136223	0.231173	1.11426	0.994363	0.912732	0.0617613	0.27171	0.969553	0.976934	deoxycytidylate deaminase
FMP41	2007	0.535115	0.537784	0.479248	1.06331	1.19998	1.2525	0.26215	rna1583	0.0349179	0.0896602	0.688152	0.119931	0.500924	0.61175	0.600218	1.10344	1.15685	0.346478	0.0250303	0.483807	0.759188	uncharacterized mitochondrial hydrolase FMP41
KLMA_20754	2008	0.737627	0.689345	0.555747	1.15155	0.936408	0.613295	0.487458	rna1584	0.0196103	0.0623738	0.352713	0.704994	0.148932	0.751489	0.91249	1.03434	1.04938	0.137705	0.0942257	0.813083	0.879609	CRE-binding bZIP protein SKO1
RPC10	2009	0.174683	0.314144	1.11237	0.788087	0.915504	0.677214	0.12045	rna1585	0.0297505	0.607002	0.155912	0.474724	0.263005	0.416033	1.10473	0.960515	0.741696	0.0253585	0.794618	0.708711	0.991641	DNA-directed RNA polymerases I
BNI5	2010	0.787792	0.821216	1.22844	0.935418	1.01937	1.30725	0.725798	rna1586	0.0652164	0.40677	0.659436	0.707569	0.521042	0.906058	1.345	0.989577	1.50922	0.633127	0.0540156	0.84266	0.511326	bud neck protein 5
KLMA_20757	2011	1.49538	1.14632	1.33004	1.16267	1.21216	1.26594	0.548466	rna1587	0.0956739	0.484447	0.587379	0.0974093	0.541594	0.874575	1.17004	0.915911	1.57692	0.844337	0.529322	0.742899	0.712653	uncharacterized protein
KLMA_20758	2012	1.34555	0.970898	0.670495	1.09893	1.07189	0.459962	0.311601	rna1588	0.670141	0.237397	0.293612	0.278656	0.156009	#DIV/0!	1.89189	#DIV/0!	0	0.0837393	0.803613	0.565849	0.867533	protein DSE2
IBD2	2013	0.485947	0.520845	0.664907	0.894686	0.991908	0.778606	0.190232	rna1589	0.0470716	0.0699597	0.432698	0.949934	0.195256	#DIV/0!	2.75	#DIV/0!	0	0.561193	0.777341	0.549887	0.867533	protein IBD2
RIA1	2014	0.82569	0.669357	1.10154	0.75022	0.774746	1.24202	0.760492	rna1590	0.0549397	0.673232	0.105973	0.0565084	0.738812	#DIV/0!	0.0898172	#DIV/0!	0	0.844792	0.696443	0.549887	0.867533	ribosome assembly protein 1
CHS7	2015	0.419254	0.771808	0.626279	0.900412	1.1604	0.871472	0.432172	rna1591	0.0910371	0.103963	0.58074	0.166501	0.550161	#DIV/0!	36.2222	#DIV/0!	0	0.484342	0.172927	0.653735	0.867533	chitin synthase export chaperone
RPL44	2019	1.00866	2.22024	1.33173	1.37497	1.55572	1.58093	0.997224	rna1592	0.132678	0.667552	0.504804	0.201806	0.216491	0.739015	1.01605	0.785979	0.502074	0.222825	0.351705	0.254333	0.295986	uncharacterized protein
CBK1	2020	1.09172	0.821067	1.01139	1.07687	1.47679	1.3789	0.786538	rna1593	0.917862	0.941832	0.387872	0.823808	0.285273	1.93092	1.56803	1.18395	2.60878	0.108937	0.387419	0.832987	0.323564	serine/threonine-protein kinase CBK1
KLMA_20765	2021	1.74497	1.58522	1.52981	0.740723	0.753917	1.31492	0.41174	rna1594	0.0786621	0.208687	0.294132	0.0698285	0.607348	#DIV/0!	7.16667	#DIV/0!	0	0.0811457	0.88587	0.548199	0.867533	uncharacterized protein
MEP2	2022	0.937776	1.27445	1.07345	1.33351	0.983012	0.722357	0.961199	rna1595	0.308035	0.825712	0.414896	0.963939	0.589532	11.4362	0.377171	25.9018	2.06159	0.0739135	0.823642	0.653735	0.954083	ammonium transporter MEP2
KLMA_20767	2023	1.42047	0.791711	1.11492	1.31522	1.24942	1.37978	0.824368	rna1596	0.334159	0.841951	0.378681	0.285835	0.65611	0.779269	0.861865	1.01557	1.1237	0.152152	0.319295	0.966301	0.89809	uncharacterized protein
GNA1	2024	2.59443	1.86669	1.72724	1.01347	1.04822	1.59472	0.221736	rna1597	0.0477383	0.0762358	0.938375	0.747689	0.444744	2.11789	1.26898	1.04032	1.88308	0.0174323	0.161028	0.965149	0.503439	glucosamine 6-phosphate N-acetyltransferase
KLMA_20769	2025	0.64028	1.03827	1.06414	0.849769	0.997535	0.83835	0.221736	rna1598	0.839174	0.761945	0.28711	0.985465	0.863557	1.27857	1.06737	1.03413	1.25329	0.0973839	0.475602	0.834868	0.295986	small nuclear ribonucleoprotein G
dnaJ	2026	1.09872	1.39925	1.09967	1.22228	1.06858	0.912703	0.902998	rna1599	0.139578	0.814816	0.43175	0.292836	0.789462	1.15616	1.21102	1.02586	1.21497	0.0608978	0.496597	0.757655	0.991641	uncharacterized protein
HSP12	2027	1.02837	10.1453	5.06822	0.765177	1.2813	1.32618	0.985092	rna1600	0.00834523	0.111169	0.529095	0.590463	0.939445	1.1286	1.44478	0.965453	3.41309	0.45487	0.143604	0.983178	0.462075	12 kDa heat shock protein
KLMA_20772	2028	1.32877	0.83317	1.1621	1.35045	1.17516	1.32371	0.732967	rna1601	0.308035	0.697961	0.367674	0.408126	0.728729	0.783972	1.17565	1.03986	1.16885	0.122588	0.272134	0.869794	0.745536	hypothetical protein
IES1	2029	2.16007	1.36267	1.07279	1.08729	1.14569	1.37272	0.0872475	rna1602	0.0428452	0.607587	0.184604	0.115394	0.264538	1.27962	1.15203	1.03168	1.37128	0.10584	0.984315	0.820727	0.827531	ino eighty subunit 1
dao1	2030	2.76411	1.81979	0.792678	0.999519	1.04387	0.732314	0.149235	rna426	0.0298165	0.498475	0.998159	0.61148	0.385899	1.92681	0.669471	0.958911	0.867203	0.0175806	0.0421693	0.802013	0.842904	D-amino-acid oxidase
CDC4	2031	1.04475	1.28214	0.853186	1.19866	0.913593	0.821366	0.972336	rna1604	0.166506	0.198409	0.534241	0.403693	0.411078	1.03271	0.93215	1.00543	1.00878	0.354304	0.0444115	0.966838	0.894773	WD40 domain-containing protein
KLMA_20776	2032	0.470316	1.58072	3.29221	0.824197	0.962866	0.713037	0.324452	rna1605	0.0135359	0.0411828	0.223853	0.545676	0.58304	0.680456	3.64213	1.01012	1.20112	0.0536663	0.014356	0.9469	0.944045	hypothetical protein
SMC1	2033	0.267262	0.353937	0.525696	0.908339	0.652656	0.475993	0.205155	rna1606	0.0140479	0.165465	0.666618	0.0362583	0.265211	0.193236	0.814827	1.00025	0.597275	0.0134913	0.0565454	0.884959	0.343277	structural maintenance of chromosomes protein 1
KES1	2034	1.89612	1.43328	1.37013	1.12698	1.14409	1.69238	0.205155	rna1607	0.0204255	0.0772916	0.333295	0.109576	0.101523	1.39117	1.16292	1.01164	1.22072	0.0281149	0.447763	0.901134	0.988175	protein KES1
DFR1	2036	1.36499	1.33083	1.80711	1.63114	1.93186	3.11909	0.46355	rna1608	0.280656	0.412731	0.0784401	0.0726941	0.275526	0.568935	0.926637	0.971647	0.823481	0.0894588	0.0503482	0.888252	0.570042	dihydrofolate reductase
KLMA_20780	2037	0.799319	1.61133	2.57203	1.01783	1.27806	3.6257	0.884095	rna1609	0.200766	0.209808	0.942299	0.219696	0.138756	0.813164	2.11366	0.916987	1.52865	0.5162	0.0271446	0.62759	0.549852	proteasome chaperone assembly family protein
YUC8	2038	0.704178	4.29054	1.10787	1.02635	1.32084	1.35952	0.817244	rna1610	0.0308179	0.821993	0.954572	0.278995	0.878794	1.95179	0.829659	1.00131	1.57046	0.0967321	0.130351	0.881542	0.859931	trkA
KLMA_20782	2039	0.13915	0.758947	0.151069	0.858271	1.12692	0.0981798	0.235003	rna1611	0.406763	0.473741	0.729151	0.868583	0.62678	0.646618	0.454017	1.38987	0.887365	0.693527	0.358606	0.564516	0.897092	hypothetical protein
RPL33B	2041	0.631279	0.305817	0.110998	0.87114	0.868009	0.0308497	0.604755	rna1612	0.147784	0.334379	0.639242	0.67556	0.333976	0.448982	0.638298	0.637504	0.505119	0.46454	0.161016	0.533877	0.384528	60S ribosomal protein L33-B
FRK1	2042	0.822621	0.637316	0.700653	1.00603	0.979072	1.06815	0.409164	rna1613	0.0875787	0.0302525	0.915303	0.857791	0.56237	0.649003	0.830846	1.11434	1.57026	0.125077	0.100089	0.564725	0.502778	uncharacterized protein
mge1	2043	2.0365	2.39295	1.60829	1.28041	1.25381	1.02057	0.208513	rna1614	0.0286274	0.0329913	0.122094	0.112602	0.943701	2.10173	1.11099	0.890602	0.606529	0.0143907	0.94215	0.454434	0.434189	uncharacterized protein
MKK1	2044	1.9481	1.74675	1.41397	1.47486	1.3643	1.44035	0.251491	rna1615	0.0142301	0.0991685	0.137967	0.0281456	0.349864	1.47024	1.12587	1.08743	1.59781	0.0204691	0.309787	0.338407	0.937743	MAP kinase kinase MKK2/SSP33
WTM2	2045	2.6349	1.62875	1.13116	0.957516	1.14744	1.35843	0.174803	rna1616	0.0477909	0.63322	0.719611	0.116495	0.264788	1.81192	1.16751	0.985346	1.835	0.0116149	0.431393	0.879883	0.967276	transcriptional modulator WTM2
SPP1	2046	1.02014	0.797845	0.720248	0.892362	0.968635	0.887162	0.979513	rna1617	0.256346	0.0850571	0.209706	0.846007	0.636588	1.13979	1.1636	1.12804	1.41934	0.36789	0.664732	0.599884	0.666672	COMPASS component SPP1
KLMA_20789	2047	1.39826	1.29949	1.05743	1.12412	1.10715	1.72447	0.267826	rna1618	0.229586	0.861201	0.222006	0.509916	0.187885	1.26984	1.07765	1.03608	1.46591	0.292399	0.732695	0.822927	0.717125	DUF1691 super family
GIP3	2048	3.36044	2.17786	1.4013	1.38318	0.879545	0.903145	0.189349	rna1619	0.0237029	0.233291	0.236237	0.245317	0.69372	2.10216	1.40168	1.02639	0.929607	0.0805248	0.190246	0.966082	0.373774	GLC7-interacting protein 3
ISU1	2049	2.02908	3.19353	1.65902	1.03577	0.807489	0.856399	0.078319	rna1620	0.00699555	0.0699597	0.553109	0.238193	0.339487	3.07611	1.45288	1.09315	0.960589	0.0080134	0.0211943	0.735952	0.969082	iron sulfur cluster assembly protein 1
RPB8	2050	0.628037	0.452646	0.847584	0.880307	0.88892	0.708981	0.600713	rna1621	0.0245549	0.414596	0.284651	0.325226	0.14761	0.502565	1.04122	1.01238	0.636817	0.0584419	0.75292	0.895741	0.568685	DNA-directed RNA polymerases I
KLMA_20793	2051	1.6892	2.35409	1.27212	0.816962	1.15682	1.48698	0.208513	rna1622	0.00898193	0.530216	0.249523	0.0768921	0.364113	1.58554	1.85742	1.083	4.67661	0.0603251	0.0581006	0.506217	0.316543	MTP18 super family
KLMA_20794	2052	3.9091	1.88527	0.936964	1.40492	1.34835	1.27407	0.290542	rna1623	0.0197967	0.912953	0.41034	0.101258	0.347484	1.85142	1.23126	1.16743	1.8814	0.0239784	0.26575	0.611055	0.763247	uncharacterized protein
ODC2	2053	0.455894	0.394114	0.344902	1.16853	0.864264	0.405315	0.0872475	rna1624	0.0334607	0.0296466	0.0786466	0.0817842	0.12806	0.415371	0.516082	1.02433	0.545205	0.0556143	0.014676	0.734323	0.499851	mitochondrial 2-oxodicarboxylate carrier 2
MCT1	2054	2.8153	1.15734	0.843239	0.979526	0.92352	0.75784	0.104046	rna1625	0.277364	0.168791	0.820651	0.225977	0.28827	2.09204	1.33538	1.01351	0.940641	0.0362034	0.0538019	0.969553	0.443391	malonyl CoA-acyl carrier protein transacylase
RDS2	2055	0.757677	0.531024	0.74084	1.06677	1.19749	1.84999	0.816503	rna1626	0.0377634	0.439712	0.757499	0.347487	0.42331	0.948119	0.867239	0.94652	1.83871	0.188368	0.442313	0.665102	0.869489	regulator of drug sensitivity 2
COX11	2056	2.52111	1.07089	1.03875	0.893234	0.70571	0.869468	0.158289	rna1627	0.480808	0.930604	0.328533	0.0595064	0.52166	2.32398	1.13116	0.929638	0.807741	0.0213533	0.645889	0.686627	0.472089	uncharacterized protein
KLMA_20799	2057	1.47103	2.14502	2.68911	1.1813	2.7438	2.81044	0.846094	rna1628	0.0398255	0.170703	0.769653	0.0284938	0.313325	1.59722	3.53589	1.53724	4.72133	0.0113573	0.0157193	0.178071	0.311912	regulator of calcineurin 2
RPL5	2058	0.392047	0.227651	0.520368	0.950755	0.960477	0.601887	0.147306	rna1629	0.0116892	0.0218072	0.646225	0.486586	0.0512017	0.448062	0.54724	0.959249	0.513711	0.0168165	0.0124965	0.688102	0.344735	60S ribosomal protein L5
STE13	2062	1.11037	0.794068	1.38097	1.15105	1.04761	1.33345	0.755435	rna1630	0.14062	0.377799	0.417368	0.69549	0.597599	0.61474	0.986654	1.01442	0.90024	0.0342479	0.218888	0.953623	0.684535	dipeptidyl aminopeptidase A
KLMA_20802	2063	1.60535	1.28806	1.21857	0.946984	0.946755	1.24277	0.311182	rna1631	0.0868262	0.40084	0.571241	0.617798	0.355838	1.25915	1.22057	1.03978	1.31007	0.138146	0.226444	0.767307	0.812733	replication factor C subunit 1
RUD3	2064	1.6632	0.990928	0.781597	1.15637	1.10677	0.971651	0.314903	rna1632	0.935964	0.242386	0.359729	0.287169	0.956998	0.675995	0.824361	0.939932	1.02887	0.308415	0.0768551	0.670675	0.788725	GRIP domain-containing protein RUD3
AIM41	2065	1.16013	0.79369	0.828897	0.9484	0.824871	0.663064	0.838118	rna1633	0.0831048	0.38843	0.645658	0.254746	0.379759	0.893717	0.730756	0.85404	0.463274	0.647362	0.0334054	0.4896	0.316543	uncharacterized protein
TAF14	2066	1.76385	1.48962	1.25204	1.11442	1.22901	1.42822	0.233373	rna1634	0.039497	0.0240911	0.394268	0.168104	0.0512017	0.930555	0.768714	0.988048	0.780237	0.728082	0.547603	0.975195	0.798786	transcription initiation factor TFIID subunit 14
STE4	2068	1.15332	1.78841	1.48454	1.01989	1.2188	1.80245	0.775307	rna1635	0.0164312	0.112235	0.906081	0.178933	0.128177	1.13485	1.28236	0.998388	1.51109	0.148692	0.318694	0.93172	0.40728	guanine nucleotide-binding protein subunit beta
TBF1	2069	0.0369983	0.347403	5.26731	0.0295786	1.61886	0.0376369	0.139112	rna1636	0.61928	0.797255	0.0427369	0.831326	0.607596	0.399288	2.18436	0.819525	0.940416	0.0110556	0.234469	0.591152	0.52739	protein TBF1
MGM1	2073	7.8143	31.6429	0.0698382	0.324738	0.920477	0.010702	0.795999	rna1637	0.00279673	0.566434	0.639251	0.218465	0.673454	1.85164	1.82656	0.891228	1.00597	0.0930704	0.59041	0.634747	0.728629	dynamin-like GTPase MGM1
RPB10	2074	0.483444	0.749283	1.03922	0.943182	1.22342	0.631446	0.381675	rna1638	0.101135	0.956549	0.823908	0.0858854	0.536005	0.65849	1.40136	1.17373	1.58313	0.727711	0.59317	0.852918	0.863852	DNA-directed RNA polymerases I
NAN1	2075	0.0814026	0.178717	0.712609	0.602111	0.631103	0.413267	0.170925	rna1639	0.0252159	0.193617	0.0841357	0.154688	0.266097	0.199046	1.10009	0.84485	0.400898	0.0126631	0.70955	0.547854	0.845425	NET1-associated nuclear protein 1
NPT1	2076	1.27809	1.06504	0.761692	1.03003	0.999177	0.877594	0.567265	rna1640	0.326074	0.221843	0.716233	0.989712	0.527481	1.21564	0.96317	1.12174	1.80555	0.0340679	0.061152	0.228663	0.643298	nicotinate phosphoribosyltransferase
KAP120	2078	1.24368	0.883587	0.844381	0.794741	0.8012	0.821008	0.741571	rna1641	0.0998809	0.398373	0.26722	0.0598476	0.646278	1.0648	1.18414	1.04024	1.04008	0.43514	0.729574	0.608055	0.663223	importin beta-like protein KAP120
PTP2	2079	1.458	1.99051	2.48237	1.39728	2.69405	5.266	0.786578	rna1642	0.0298467	0.0546301	0.364147	0.0153665	0.0671494	0.644674	2.52845	1.30435	5.85962	0.985941	0.948038	0.697755	0.935375	tyrosine-protein phosphatase 2
SPC29	2081	1.3046	0.690929	0.651915	1.16029	1.14753	1.25887	0.614631	rna1643	0.0363835	0.297689	0.495177	0.369512	0.332052	0.758246	1.09131	1.15952	1.62061	0.401137	0.872744	0.328098	0.615161	hypothetical protein
RNY1	2082	4.64393	9.13042	2.01303	1.12701	1.85013	4.67636	0.177577	rna1644	0.00778967	0.136572	0.234193	0.0671159	0.132827	2.1456	1.28875	1.03697	5.42026	0.0137348	0.256846	0.818114	0.234885	ribonuclease T2-like protein
RNY1	2083	3.53242	11.5451	1.84071	1.10486	4.69716	1.65803	0.362661	rna1644	0.115226	0.333347	0.762704	0.206734	0.550541	1.64429	1.58893	1.11657	3.05738	0.0715304	0.17281	0.517182	0.295986	ribonuclease T2-like protein
KLMA_R227	2085	0.989108	1.26021	1.28109	0.941945	1	1	0.979513	rna1646	0.573088	0.300255	0.654527	NA	NA	3.19143	0	2.22835	3.68929	0.187026	0.660091	0.59955	0.988175	tRNA-Cys
ARG2	2086	1.61763	0.809288	0.611768	0.862634	0.644551	0.615372	0.656225	rna1647	0.383977	0.144837	0.67926	0.0591068	0.482704	0.963475	1.084	1.01073	0.909424	0.30098	0.196769	0.957325	0.50809	amino-acid acetyltransferase
PSF2	2088	5.86244	0.0347378	0.0475912	0.283931	0.379793	0.0459045	0.48036	rna1648	0.164917	0.0201536	0.580721	0.75092	0.0467913	0.406223	1.208	0.887086	0.818323	0.26493	0.897385	0.478154	0.760839	DNA replication complex GINS protein PSF2
KLMA_20819	2089	2.50647	11.0729	0.514925	0.742156	0.723058	39.05	0.884095	rna1649	0.278291	0.917978	0.121897	0.401663	0.0504348	0.531928	1.14187	0.783835	1.37321	0.39971	0.638399	0.431425	0.920061	hypothetical protein
KLMA_20820	2093	0.108102	0.427915	3.30147	0.474113	0.724681	3.81337	0.247529	rna1650	0.462122	0.22418	0.381808	0.689394	0.318102	0.488836	1.89975	0.795996	0.866988	0.399586	0.473761	0.653735	0.812733	hypothetical protein
APE3	2100	0.822967	0.876052	0.801731	0.762334	0.848577	1.01078	0.672942	rna1651	0.264717	0.164397	0.131075	0.0820619	0.98268	0.478988	0.649556	0.419744	0.551669	0.0720843	0.7191	0.387017	0.684535	aminopeptidase Y
KLMA_20822	2101	4.40142	3.2854	3.24551	3.6914	3.17182	4.30943	0.15946	rna1652	0.00613977	0.061933	0.0270775	0.0178745	0.0914259	1.67804	0.979129	1.60126	2.40658	0.284247	0.244664	0.501988	0.50809	dnaJ-like chaperone JEM1
KLMA_20823	2103	2.46615	2.39124	1.83851	1.47502	1.49762	1.58773	0.190232	rna1653	0.00694212	0.212844	0.166681	0.0448073	0.207313	1.73688	1.6984	1.14543	2.24144	0.0127604	0.0200739	0.420878	0.779333	uncharacterized protein
KLMA_R228	2104	1	1	1	1	1	1	NA	rna1654	NA	NA	NA	NA	NA	#DIV/0!	#DIV/0!	#DIV/0!	#DIV/0!	NA	NA	NA	NA	tRNA-Leu
SCP1	2106	1.5471	0.9951	1.10501	1.12594	1.05362	1.40485	0.5324	rna1655	0.979946	0.690334	0.657169	0.677126	0.304493	1.07834	1.09237	1.3326	1.46079	0.485321	0.86032	0.653735	0.918356	transgelin
KHA1	2107	2.57005	2.72634	3.82037	1.92025	3.17628	4.04253	0.139112	rna1656	0.00318155	0.0653419	0.0270775	0.0241444	0.0493882	1.10926	1.32984	1.22002	1.5493	0.117417	0.597224	0.462129	0.898683	K(+)/H(+) antiporter 1
FEN2	2108	5.08365	2.63824	1.77989	1.09355	1.23674	2.17568	0.231008	rna10	0.109565	0.213112	0.812625	0.42945	0.416163	1.91839	1.12666	0.883909	1.60643	0.0129598	0.447074	0.421976	0.830574	probable transporter SEO1
amdS	2109	0.845509	1.69901	1.40852	1.31453	1.16643	0.799136	0.941852	rna1658	0.042452	0.592864	0.6134	0.560539	0.648118	0.612966	1.15593	1.06743	1.09599	0.0856113	0.549167	0.78475	0.646661	acetamidase
MRS6	2111	0.832629	0.796882	0.700097	1.30776	0.851715	0.897672	0.65836	rna1659	0.0491443	0.264229	0.317005	0.147567	0.793534	0.668416	0.799077	1.18814	0.977408	0.101367	0.00962422	0.501988	0.503439	rab proteins geranylgeranyltransferase component A
PHO3	2112	32.5587	7.59444	0.513678	0.50486	0.405398	0.831203	0.147306	rna1660	0.0307631	0.483628	0.22639	0.0510204	0.695138	43.538	0.748186	0.986973	0.821989	0.00771968	0.067842	0.870052	0.616571	repressible acid phosphatase
LAC12	2113	7.80823	4.20771	1.01412	1.02617	0.97391	1.06203	0.179163	rna1661	0.0167504	0.943261	0.912607	0.822791	0.924379	4.48103	0.990597	1.05233	1.57593	0.00861043	0.64599	0.784554	0.849219	lactose permease
BIO3	2115	3.26641	2.20564	1.82811	1.28512	1.30656	1.94375	0.366379	rna6	0.0466158	0.214837	0.549492	0.260422	0.247408	1.26134	0.924828	1.05736	1.81078	0.113651	0.812045	0.628092	0.919799	adenosylmethionine-8-amino-7-oxononanoate aminotransferase
BIO4	2116	0.721405	2.30155	1.69578	1.03757	1.10149	0.767933	0.364481	rna5	0.040926	0.421354	0.796065	0.717578	0.688144	0.873295	0.989585	0.98455	1.12577	0.858311	0.907365	0.900562	0.938793	dethiobiotin synthetase
BIO5	2117	1.25674	1.63215	1.36029	1.17019	1.36327	1.22026	0.530324	rna4	0.0176726	0.377913	0.402094	0.102456	0.755863	0.908835	1.06333	0.951926	1.34647	0.784578	0.725837	0.608055	0.98413	7-keto 8-aminopelargonic acid transporter
amdS	2120	0.738875	1.33174	0.496077	1.20211	0.982148	0.678549	0.644734	rna1658	0.291695	0.333347	0.238506	0.940319	0.648436	0.566662	0.595621	0.995609	1.70147	0.518601	0.0162046	0.972074	0.295986	acetamidase
KLMA_20835	2121	1.83583	1.48734	1.56868	1.45563	1.78851	2.12946	0.40052	rna1666	0.210202	0.0756126	0.218243	0.047251	0.147173	0.785774	1.04291	1.11583	1.8382	0.26493	0.275252	0.491126	0.35055	uncharacterized protein
KLMA_20836	2122	0.932882	1.55333	1.11746	1.15344	1.20118	1.00847	0.960378	rna1667	0.0646478	0.72222	0.563939	0.479398	0.988483	0.784782	0.949525	1.05861	1.48406	0.0249613	0.410388	0.517762	0.69717	uncharacterized protein
KLMA_20837	2123	0.563304	1.29445	0.638065	1.00864	0.681644	0.402698	0.567936	rna1668	0.0764923	0.164881	0.978097	0.0817842	0.0564923	0.57078	0.962571	1.05235	0.140691	0.727734	0.334846	0.969698	0.586714	uncharacterized protein
KLMA_20838	2124	1.05929	0.9833	0.741476	0.8361	0.934344	0.679248	0.959595	rna1669	0.973313	0.633846	0.637343	0.851212	0.735265	0.0742318	0.144439	0.252477	0.251192	0.68676	0.474317	0.813083	0.831181	hypothetical protein
KLMA_30001	2125	0.523833	1.37277	1.1666	1.00211	0.951774	0.820225	0.264749	rna1670	0.0636505	0.581695	0.991626	0.701436	0.543841	0.986069	1.20971	0.93083	1.53477	0.827756	0.0771889	0.757655	0.537358	aminotriazole resistance protein
KLMA_30002	2126	1	1	1	1	1	1	NA	rna1671	NA	NA	NA	NA	NA	#DIV/0!	#DIV/0!	#DIV/0!	#DIV/0!	NA	NA	NA	NA	choline-sulfatase
KLMA_30003	2133	0.152262	0.18822	1.36144	2.99364	0.348381	9.59436	0.381807	rna1672	0.182589	0.891306	0.311484	0.33138	0.473266	0.959402	1.48504	1.30547	0.430395	0.446531	0.335107	0.711932	0.879331	transposon Ty1-NL1 Gag polyprotein
TY2B-GR2	2149	0.00488147	0.997251	0.878998	5.76379	1.06372	1.59717	0.366062	rna0	0.077918	0.893927	0.623838	0.269318	0.735008	0.37678	2.37209	0.0119567	1.62791	0.520035	0.324144	0.743449	0.928534	uncharacterized protein
KLMA_30005	2159	0.00168691	0.0774579	1.08235	21.3288	0.546371	454.498	0.315198	rna1674	0.193163	0.984293	0.365353	0.815046	0.599113	0.934521	1.29427	1.15374	0.718187	0.932621	0.550048	0.802856	0.896034	transposon Ty1-NL1 Gag polyprotein
TY2B-GR2	2161	0.0045318	0.0726131	0.990498	17.4577	0.151962	60.7645	0.371104	rna0	0.291419	0.165465	0.363053	0.383587	0.685393	0.482843	0.287691	1.0323	0.139247	0.082989	0.374328	0.9912	0.97826	uncharacterized protein
KLMA_30007	2164	0.15252	0.313481	1.35916	1.70794	0.535461	2.42542	0.309879	rna1676	0.128534	0.43101	0.436243	0.339664	0.660267	0.973221	1.13009	1.02852	0.630292	0.778416	0.454414	0.784672	0.861911	transposon Ty1-NL1 Gag polyprotein
TY2B-GR1	2165	0.00156384	0.0653204	0.421288	8.39247	0.142035	60.9143	0.35861	rna1677	0.152345	0.126464	0.468089	0.221269	0.721677	0.0255128	0.357077	0.741773	0.00254726	0.920148	0.386207	0.888252	0.589694	transposon Ty2-F/Ty2-GR2 Gag-Pol polyprotein
LAC4	2166	0.636523	1.09364	0.996103	0.878123	0.840492	0.539564	0.357888	rna1678	0.594023	0.986188	0.226966	0.114126	0.17685	0.753867	1.37121	0.952511	0.975269	0.14749	0.249629	0.379237	0.605406	beta-galactosidase
LAC12	2168	1.12176	2.02455	1.81977	1.182	1.16958	1.26404	0.93179	rna1661	0.0188697	0.221843	0.654483	0.29899	0.532458	0.891623	1.26063	0.974759	1.08715	0.681932	0.718009	0.844587	0.673461	lactose permease
KLMA_30011	2169	13.3312	14.6141	2.77094	1.24023	1.97429	1.89529	0.104492	rna1680	0.00702911	0.0742419	0.31194	0.0570927	0.0681343	4.80247	1.65684	1.01544	2.48046	0.00771968	0.042836	0.927348	0.295986	beta-glucosidase
mirA	2171	0.325737	0.352444	1.0491	0.781421	0.429844	0.277826	0.283846	rna1681	0.071554	0.916177	0.317289	0.0712303	0.0977598	0.377024	1.15732	0.953436	0.511627	0.00869362	0.698752	0.760596	0.49878	siderophore iron transporter mirA
CYB2	2174	1.20848	1.45195	1.25368	1.13958	1.04523	1.64302	0.884095	rna617	0.241115	0.249038	0.695587	0.856493	0.604723	0.76276	0.811636	0.989583	1.5121	0.0613701	0.0784985	0.968855	0.976574	cytochrome b2
KLMA_30014	2175	1.34245	1.56653	0.663501	1.19527	1.03976	1.27001	0.813721	rna1683	0.170592	0.315701	0.283669	0.827183	0.580699	0.806805	0.834178	1.07697	1.61964	0.27404	0.219599	0.740783	0.503258	conserved hypothetical transmembrane protein
bioA	2177	1.82644	2.20123	1.69656	1.3233	1.38331	1.3989	0.266047	rna702	0.0838949	0.0526656	0.329225	0.272792	0.555559	1.29891	0.57199	0.994625	1.28222	0.0671632	0.0179563	0.975914	0.373774	uncharacterized protein
YPR1	2179	2.16224	5.22997	1.85278	1.25165	2.11279	2.1996	0.346625	rna1445	0.0157444	0.0878349	0.378679	0.0432511	0.0958446	1.82661	1.32568	1.14505	4.11458	0.0343578	0.0919132	0.36687	0.309592	putative reductase 1
PUT4	2180	0.932062	1.14814	0.945425	0.883058	1.07013	1.32509	0.884095	rna1686	0.422484	0.946644	0.328533	0.794011	0.544368	0.669812	0.879951	1.11296	1.52747	0.249881	0.194304	0.550815	0.568044	probable proline-specific permease put4
ARI1	2181	1.11416	1.38948	1.14674	0.966382	1.57667	1.24818	0.92357	rna1687	0.458836	0.378075	0.915279	0.309356	0.701413	0.676167	0.79126	1.03709	1.59208	0.295108	0.351267	0.866534	0.602269	uncharacterized protein
fmo1	2182	1.56867	1.73575	1.68068	1.06897	1.61804	2.14577	0.582331	rna456	0.11443	0.0890055	0.742801	0.148663	0.0977598	0.942011	1.10431	0.953907	1.55574	0.280111	0.703689	0.67073	0.552042	thiol-specific monooxygenase
KLMA_30020	2184	2.36284	2.50512	2.57086	1.93809	2.20354	3.08224	0.289585	rna1689	0.0126908	0.0734506	0.100229	0.0173908	0.096089	0.983925	1.38265	1.11678	1.74503	0.2136	0.474317	0.608055	0.763247	AP-1 accessory protein LAA1
MATA2	2185	1.31672	0.961528	0.336308	0.923278	0.741166	0.326055	0.836452	rna139	0.811316	0.225172	0.763074	0.242381	0.311381	0.49328	1.32867	0.726035	1.99968	0.283794	0.52956	0.570834	0.295986	mating-type protein A2
MATA1	2186	1.11436	0.925227	0.753152	1.35561	1.07971	1.07442	0.884095	rna138	0.559354	0.505119	0.166681	0.331419	0.936314	5.34416	#DIV/0!	11.7971	#DIV/0!	0.739477	0.037918	0.280572	0.94768	hypothetical protein
KLMA_30023	2187	2.80829	3.30808	4.78476	1.318	2.6624	5.63295	0.290539	rna1692	0.0136205	0.0330243	0.306114	0.0281456	0.126756	1.59664	1.72039	1.13721	1.87653	0.0723681	0.0297226	0.688753	0.311912	protein SLA2
YHB1	2188	1.18884	0.30435	0.186675	0.823324	0.45248	0.158955	0.824258	rna1693	0.0880628	0.059647	0.103484	0.0701668	0.0462643	0.642693	0.364395	0.836878	0.179569	0.0398582	0.0117717	0.374269	0.234885	flavohemoprotein
MIR1	2189	0.17181	0.28174	0.440497	0.946817	0.852737	0.78368	0.15946	rna1694	0.00783928	0.0758748	0.639251	0.0565084	0.312276	0.845059	0.465836	2.58015	0.183758	0.458508	0.811254	0.782949	0.878669	mitochondrial phosphate carrier protein
KLMA_30026	2192	1	0.557317	0.759923	1.19802	0.657041	0.652574	NA	rna1695	0.291419	0.614439	0.500071	0.383587	0.756304	#DIV/0!	0.608936	#DIV/0!	12.0246	0.887659	0.85505	NA	0.955207	uncharacterized protein
DOA1	2193	2.49266	2.84925	2.29353	1.34453	1.45388	2.76806	0.14433	rna1696	0.0316905	0.0659151	0.145825	0.231242	0.103861	4.54507	2.27403	1.19265	3.84154	0.0165387	0.106934	0.277902	0.73362	protein DOA1
SAC1	2194	1.58274	1.6384	1.41731	1.0359	1.14134	1.52969	0.16969	rna1697	0.0131113	0.0472748	0.498795	0.0989581	0.0681343	6.40699	7.77917	3.91544	43.7729	0.153517	0.452835	0.665281	0.686894	phosphoinositide phosphatase SAC1
TRP3	2195	1.25499	1.06595	1.1175	1.21324	1.24572	1.21782	0.493943	rna1698	0.693688	0.638656	0.169633	0.244476	0.131951	1.26541	1.04651	1.22535	1.17375	0.192212	0.373216	0.372042	0.978074	anthranilate synthase component 2
CDC11	2196	1.0258	0.963648	0.999291	1.03512	1.14595	1.58881	0.944834	rna1699	0.40113	0.996537	0.711417	0.252185	0.0716182	1.09291	1.32123	1.16827	2.05111	0.0170389	0.114576	0.239195	0.475918	cell division control protein 11
HOC1	2197	0.795599	0.875489	0.958583	0.943847	1.02145	1.34296	0.61595	rna1700	0.156998	0.869316	0.514971	0.778265	0.200834	1.02805	1.05602	1.03523	1.53747	0.170085	0.552126	0.679997	0.441719	putative glycosyltransferase HOC1
MOG1	2198	0.761963	1.46538	1.40575	1.09005	1.29347	1.5183	0.797319	rna1701	0.0211833	0.333782	0.819323	0.252185	0.187091	1.32592	1.2337	1.16996	1.53901	0.0876446	0.035645	0.306476	0.355521	nuclear import protein MOG1
UBA1	2199	2.71942	2.7871	1.83645	1.23989	1.33813	2.04426	0.158429	rna1702	0.017234	0.0925497	0.222006	0.12146	0.086277	2.27348	1.34211	1.10911	2.07445	0.0222909	0.0645568	0.679997	0.494758	ubiquitin-activating enzyme E1 1
STE6	2201	1.19893	1.00093	0.553023	1.04475	0.854295	0.61532	0.884095	rna1703	0.992132	0.160393	0.91852	0.0566527	0.362841	0.848866	0.50879	1.10516	1.15727	0.767791	0.00555351	0.49202	0.490334	alpha-factor-transporting ATPase
OPI3	2203	0.798422	1.25481	0.937317	1.1926	1.10442	1.09877	0.786423	rna1704	0.0495556	0.753722	0.2423	0.424982	0.646278	0.953759	0.825383	1.04941	0.80109	0.377943	0.0503667	0.760453	0.759688	methylene-fatty-acyl-phospholipid synthase
KLMA_R301	2204	1	1	1	1	1.0505	1	NA	rna1705	NA	NA	NA	0.84642	NA	2.39289	4.0247	2.7301	1.24387	0.873442	0.120933	0.757655	0.894274	tRNA-Thr
KLMA_30036	2205	1.00405	0.624496	0.833818	0.854449	0.958103	0.863119	0.991783	rna1706	0.0624921	0.551299	0.444608	0.849103	0.702015	0.818359	1.20522	0.987276	1.55182	0.507149	0.846961	0.907062	0.85317	UDP-N-acetylenolpyruvoylglucosamine reductase
mug157	2206	2.53061	2.02931	1.42745	1.23428	1.41735	2.59574	0.338061	rna1707	0.0251893	0.331907	0.438031	0.122228	0.196889	1.37072	1.50133	1.25243	3.01087	0.0604158	0.0439576	0.513204	0.315384	uncharacterized protein
AIM27	2207	1.24187	1.40915	0.881318	0.995297	1.3687	0.905063	0.813721	rna1708	0.0263456	0.450968	0.985389	0.0435451	0.634958	1.13094	1.02101	1.10272	1.37868	0.0781665	0.807172	0.428	0.966884	ER membrane protein complex subunit 3
NPA3	2208	0.48645	0.544535	1.17656	0.876679	1.02191	1.08404	0.126333	rna1709	0.0282154	0.409809	0.234801	0.836253	0.715412	0.678375	1.24375	0.98809	1.00312	0.00975367	0.248471	0.830572	0.608341	GTPase NPA3
ADD66	2209	2.2242	2.19153	2.18939	1.36815	1.77843	2.68895	0.327503	rna1710	0.0207942	0.047169	0.157557	0.0682891	0.0980601	1.53351	1.51314	1.0995	2.25449	0.0624918	0.113411	0.537287	0.315384	proteasome chaperone 2
LIA1	2210	0.645452	0.859324	1.95276	0.913236	0.908685	1.4267	0.305186	rna1711	0.144761	0.0824691	0.446668	0.3496	0.167149	0.889093	1.68715	0.994215	0.626416	0.158353	0.158238	0.965149	0.718416	deoxyhypusine hydroxylase
HAM1	2211	0.558784	0.50947	1.11918	0.735383	0.678037	1.09468	0.399351	rna1712	0.0322854	0.463264	0.201996	0.0919438	0.637217	0.898149	1.11753	1.04205	0.747705	0.633606	0.567928	0.763331	0.355689	protein HAM1
LOS1	2212	0.481661	0.940376	1.06114	0.922661	0.915967	0.827175	0.341024	rna1713	0.818336	0.660847	0.380039	0.2535	0.478446	0.797406	1.11131	1.03528	0.802133	0.433954	0.659654	0.885357	0.672058	exportin-T
RFC2	2214	0.954457	0.950031	1.23188	1.01277	1.16085	1.73814	0.941975	rna1714	0.628371	0.161792	0.91759	0.185961	0.0892776	0.833566	1.05254	1.04292	1.2273	0.129891	0.733588	0.517762	0.671877	replication factor C subunit 2
YAE1	2215	0.563762	0.467562	0.84872	0.693323	0.778828	0.533539	0.684955	rna1715	0.0893833	0.621952	0.15911	0.281489	0.275025	0.845933	1.33055	0.968856	1.09626	0.680651	0.085819	0.939228	0.832672	uncharacterized protein YAE1
TOR2	2216	1.19056	1.09155	1.27404	1.03027	0.974223	1.69968	0.530555	rna1716	0.193913	0.342985	0.663462	0.617798	0.206707	1.16122	1.15524	1.12126	1.16263	0.0427096	0.726342	0.406195	0.994034	serine/threonine-protein kinase TOR2
THI20	2217	11.9876	37.9919	2.92868	0.832998	1.06159	4.10063	0.116009	rna1717	0.00593286	0.171236	0.639642	0.857479	0.293067	12.3838	0.846564	1.09429	1.33476	0.0103265	0.326959	0.757655	0.706264	phosphomethylpyrimidine kinase THI20
ARP3	2218	1.78434	1.79733	2.23667	0.869805	1.10142	1.96567	0.218221	rna1718	0.0179304	0.0496724	0.227464	0.456831	0.0977598	1.57816	1.7885	1.03534	1.75847	0.00861043	0.0334054	0.669552	0.503439	actin-related protein 3
CCT5	2219	0.99281	1.40348	1.30585	1.04964	1.12126	1.43445	0.980035	rna1719	0.237905	0.413622	0.606901	0.398282	0.159384	1.0399	1.17255	1.05018	1.37115	0.22152	0.339721	0.76444	0.356824	T-complex protein 1 subunit epsilon
KLMA_30050	2222	1.06608	1.51872	1.43738	1.03161	1.29226	1.63984	0.90315	rna1720	0.0104852	0.242386	0.827277	0.217333	0.4597	7.25651	0.997437	0.763818	8.07498	0.16434	0.474317	0.926172	0.677459	uncharacterized protein
NTA1	2223	1.73475	1.53724	1.08486	1.20416	1.13989	1.57329	0.242814	rna1721	0.179221	0.509636	0.319755	0.382401	0.142437	1.55373	1.68766	1.09614	1.83397	0.354857	0.578058	0.852918	0.666672	protein N-terminal amidase
MNN4	2224	0.53646	0.379647	0.661321	0.657147	0.641087	0.885905	0.221736	rna1722	0.0196787	0.313834	0.19061	0.168104	0.851668	#DIV/0!	0.0550414	#DIV/0!	0	0.349498	0.521864	NA	0.990087	uncharacterized protein
CTF18	2227	0.626092	0.860396	0.573857	1.03201	0.862166	0.856678	0.362699	rna1723	0.373581	0.123867	0.84407	0.534648	0.697477	0.791563	0.547433	2.26381	1.37276	0.939755	0.253475	0.437635	0.831603	chromosome transmission fidelity protein 18
KLMA_R302	2228	0.755032	1.093	0.66341	0.960124	0.956511	1.00667	0.806058	rna1724	0.84962	0.532972	0.897448	0.836253	0.998468	2.87778	3.40541	0.633333	4.24324	0.746446	0.44708	0.923872	0.712119	tRNA-Val
TY1B-DR6	2229	1	1	1	1	1	1	NA	rna549	NA	NA	NA	NA	NA	#DIV/0!	#DIV/0!	#DIV/0!	#DIV/0!	NA	NA	NA	NA	uncharacterized protein
YAP3	2230	1.03507	1.11283	1.05485	0.983987	1.22826	1.95915	0.965146	rna1726	0.237905	0.946339	0.96292	0.164422	0.151344	0.486765	3.09704	1.12592	4.82346	0.945235	0.828365	0.402627	0.96708	basic leucine zipper domain-containing protein
KLMA_30056	2231	0.622645	0.724615	1.0144	1.02312	1.24461	1.48552	0.803559	rna1727	0.197772	0.982908	0.95414	0.263892	0.749437	0.512189	0.824694	0.924324	0.89506	0.0313823	0.0656805	0.56435	0.966876	ubiquitin-binding protein CUE2
MIF2	2232	0.903612	0.792834	1.08128	1.19952	1.20754	1.32177	0.910445	rna1728	0.11263	0.82087	0.253698	0.383587	0.353994	0.531444	0.612642	0.878141	0.801783	0.0258362	0.0855477	0.448917	0.721677	protein MIF2
STE20	2233	0.830943	0.94357	0.868459	1.03837	1.00015	0.850116	0.0872475	rna1729	0.488396	0.329201	0.268691	0.998596	0.573032	1.13621	0.741576	0.968161	1.1274	0.169778	0.760019	0.813976	0.744395	serine/threonine-protein kinase STE20
UFD4	2235	1.6253	1.91464	2.14386	1.03453	1.11287	2.16168	0.30173	rna1730	0.0496402	0.0711947	0.695683	0.580298	0.0713231	0.445687	2.18224	0.467427	1.58617	0.981351	0.810915	0.469204	0.985346	ubiquitin fusion degradation protein 4
MRT4	2236	0.041161	0.0688447	0.786107	0.628899	0.595953	0.370369	0.082998	rna1731	0.0215595	0.532972	0.11891	0.0532517	0.0977598	0.0407499	82.5415	12.3397	0.736113	0.855452	0.361345	0.707947	0.935375	mRNA turnover protein 4
KLMA_30061	2237	0.37901	0.555996	0.984549	1.17893	1.23893	0.423167	0.623159	rna1732	0.212313	0.982671	0.597169	0.197378	0.508574	0.133925	0.713611	0.76189	0.856857	0.0858813	0.686424	0.810687	0.822322	suppressor of HU sensitivity involved in recombination
MRP4	2238	0.773358	0.867706	0.824273	0.863255	0.740743	0.613459	0.628399	rna1733	0.414893	0.206874	0.338853	0.046763	0.355731	1.16905	0.933851	0.919267	0.528634	0.267059	0.17321	0.466703	0.41606	37S ribosomal protein MRP4
LAG1	2239	3.1621	1.85823	1.24633	1.15446	1.14782	1.11719	0.233373	rna1734	0.00727476	0.408105	0.360845	0.11005	0.727788	1.74107	0.81261	0.874801	0.97412	0.0464045	0.0445347	0.548885	0.723701	sphingosine N-acyltransferase LAG1
HSE1	2242	1.18271	2.2154	2.08035	0.800646	1.63644	2.04758	0.884095	rna1735	0.0718481	0.0583826	0.592325	0.162579	0.0671494	1.65781	2.49251	1.18135	2.96549	0.0135778	0.0128488	0.263555	0.308678	class E vacuolar protein-sorting machinery protein HSE1
CAP1	2243	2.65524	2.28776	1.84518	1.2177	1.55772	2.52885	0.116051	rna1736	0.014061	0.12495	0.153222	0.029683	0.120737	0.799936	0.58097	1.21562	0.818398	0.33431	0.149726	0.629489	0.252402	F-actin-capping protein subunit alpha
RPL14B	2245	0.690849	0.388754	0.666232	1.02339	1.14465	0.697782	0.331533	rna1737	0.00727476	0.112029	0.802018	0.198263	0.0921927	0.479673	0.51246	0.956658	0.439473	0.0179806	0.014676	0.604805	0.295986	60S ribosomal protein L14-B
AUR1	2246	0.911654	0.832673	0.895189	0.742072	0.963736	0.842338	0.829807	rna1738	0.157571	0.573336	0.208741	0.754368	0.684179	1.63448	1.57143	0.847332	0.933087	0.118087	0.0653377	0.547829	0.586289	inositol phosphorylceramide synthase
MRP17	2247	0.962305	0.728493	0.717276	0.730274	0.580583	0.394626	0.958211	rna1739	0.0202272	0.112133	0.09979	0.0452463	0.0622856	0.132295	0.0097632	0.00451005	0.00273298	0.461515	0.873087	0.742899	0.684535	37S ribosomal protein MRP17
DID4	2248	1.15727	0.98791	1.19481	0.89203	1.01238	0.902901	0.420258	rna1740	0.828218	0.596955	0.131075	0.894652	0.0784944	1.48938	3.17513	0.927157	3.29176	0.0633299	0.0215338	0.853337	0.813647	DOA4-independent degradation protein 4
MET14	2249	1.99121	2.48312	1.57762	1.41108	1.70177	2.25194	0.265064	rna1741	0.0445755	0.236728	0.138129	0.0453965	0.303539	1.48541	1.0307	1.07399	2.04336	0.287754	0.7374	0.708215	0.534098	adenylyl-sulfate kinase
VPS1	2250	1.82353	1.49568	1.35127	0.90044	0.908646	1.40729	0.318639	rna1742	0.0407881	0.188027	0.137967	0.252185	0.287251	1.56101	1.48792	1.06513	1.95123	0.00869362	0.0463413	0.4896	0.373774	vacuolar protein sorting-associated protein 1
PAP1	2251	1.23336	1.08096	1.12226	0.979489	0.913694	1.23437	0.647323	rna1743	0.34577	0.612541	0.872795	0.420095	0.436094	1.12533	1.1384	1.01353	1.19373	0.167385	0.27145	0.975103	0.734555	poly(A) polymerase
MUP1	2252	1.15814	0.764392	1.01821	1.22595	0.782541	0.637883	0.958913	rna1196	0.149992	0.954597	0.728909	0.406557	0.303316	0.623899	0.72376	0.842398	0.624614	0.021054	0.117291	0.429555	0.887157	low-affinity methionine permease
RSC2	2254	1.30282	1.24808	0.960575	1.21801	0.988184	1.54884	0.322182	rna1745	0.087971	0.902572	0.072966	0.889923	0.108869	0.985514	0.915362	1.03419	1.2354	0.718745	0.108058	0.880209	0.503439	chromatin structure-remodeling complex subunit RSC2
ADE13	2255	1.99576	0.674409	0.618674	0.891443	0.84573	0.366002	0.637683	rna1746	0.0605623	0.16717	0.609874	0.591162	0.109992	1.84592	0.816823	1.10162	0.582836	0.0418324	0.0629419	0.757655	0.722383	adenylosuccinate lyase
LST7	2256	1.57346	1.30311	1.0454	0.824265	1.15243	1.13913	0.600093	rna1747	0.251249	0.923564	0.480048	0.478736	0.859497	1.32268	1.51972	1.04265	1.67096	0.05196	0.0780317	0.597296	0.763026	protein LST7
KLMA_30077	2260	1	1	1	1	1	1	NA	rna1748	NA	NA	NA	NA	NA	#DIV/0!	#DIV/0!	#DIV/0!	#DIV/0!	NA	NA	NA	NA	vacuolar protein sorting-associated protein 38
DCR2	2261	1.50536	1.03737	0.908914	0.968419	1.09569	1.14452	0.484842	rna1749	0.714977	0.702702	0.88786	0.528104	0.711246	13.9667	1.03947	26.6833	0.811404	0.889095	0.920121	0.572503	0.605406	phosphatase DCR2
KLMA_30079	2262	1.29879	2.81356	3.17346	0.988199	2.43966	2.20178	0.799539	rna1750	0.00824326	0.263151	0.964456	0.0386803	0.313325	3.63415	903.861	3.5122	8.15278	0.898416	0.717412	0.700594	0.511326	centromere DNA-binding protein complex CBF3 subunit
STE11	2263	1.33023	1.31765	1.65342	1.05045	1.65179	2.88876	0.53087	rna1751	0.0327903	0.0895528	0.705883	0.0288295	0.0493882	1.70487	3.57638	1.61634	4.94294	0.0398582	0.0410886	0.281919	0.535717	ste11p: Ser/Thr protein kinase
PEP5	2264	2.80971	1.30631	0.917268	1.0992	1.039	1.26739	0.19156	rna1752	0.0902316	0.685656	0.538343	0.367803	0.619468	1.64242	1.03559	1.09275	1.36617	0.201777	0.190403	0.864754	0.758802	vacuolar membrane protein PEP5
FUS2	2265	0.625347	3.56711	1.07489	0.997455	1.05022	1.12051	0.875251	rna1753	0.285353	0.830058	0.998704	0.955965	0.953875	1.53547	1.0442	1.10279	2.05688	0.232577	0.507257	0.884959	0.970718	nuclear fusion protein FUS2
RRS1	2267	0.135313	0.199953	0.816966	0.660146	0.816009	0.658767	0.123203	rna1754	0.0272334	0.678603	0.147555	0.279872	0.367469	0.0853133	1.171	0.981463	0.186929	0.0896707	0.402359	0.991535	0.775795	regulator of ribosome biosynthesis
KLMA_30085	2268	1	1	1	1	1	1	NA	rna1755	NA	NA	NA	NA	NA	#DIV/0!	#DIV/0!	#DIV/0!	#DIV/0!	NA	NA	NA	NA	uncharacterized protein
mug14	2269	1.18622	1.09997	1.07797	1.13948	0.874937	149.146	0.814611	rna1756	0.642914	0.795648	0.535161	0.418283	0.656313	1.51311	0.58399	1.182	1.87302	0.211663	0.126354	0.690737	0.643298	uncharacterized protein
RNH1	2270	0.959755	1.4502	1.25911	1.35357	1.67426	2.14165	0.967002	rna1757	0.0985163	0.380703	0.327207	0.0700112	0.109434	0.700391	0.950106	0.9566	1.72038	0.466867	0.875192	0.85719	0.890992	ribonuclease H
FAA1	2272	0.80681	1.55794	1.07499	1.1484	1.14071	1.08384	0.37457	rna1758	0.244937	0.832038	0.0728979	0.48571	0.687341	0.885958	0.896374	1.06096	1.61129	0.289266	0.837826	0.784423	0.945534	long-chain-fatty-acid--CoA ligase 1
CLD1	2274	0.6507	0.75796	0.604656	1.04807	1.12475	1.29057	0.66939	rna1759	0.0851673	0.0878349	0.699556	0.180376	0.432061	0.732655	0.813586	0.951337	1.39868	0.170886	0.0949157	0.592877	0.373774	uncharacterized protein
MUB1	2275	1.22822	1.42521	0.8406	1.18691	1.15695	1.04896	0.855767	rna1760	0.191572	0.603348	0.150168	0.415945	0.85309	1.24636	1.17518	1.07424	2.15617	0.0431922	0.27118	0.571512	0.499851	MYND-type zinc finger protein MUB1
VPH2	2276	1.30728	0.773258	0.635603	0.855596	0.679191	0.563013	0.59263	rna1761	0.0264999	0.477769	0.401445	0.0637971	0.163334	1.23874	1.17854	1.02225	1.31563	0.0681387	0.0219437	0.923633	0.951823	vacuolar ATPase assembly integral membrane protein VPH2
SRT1	2277	0.795009	1.89699	0.564423	1.26749	1.12808	0.682708	0.877031	rna1762	0.150483	0.248595	0.563364	0.682796	0.711376	0.932639	0.438669	1.07336	1.60161	0.294238	0.0434905	0.663339	0.806173	putative dehydrodolichyl diphosphate synthetase
OAC1	2278	0.632018	0.371636	0.506816	1.0802	0.800726	0.679629	0.346297	rna1763	0.0325185	0.0638158	0.496816	0.255205	0.359376	0.556204	0.379567	1.05681	0.625739	0.0300573	0.0119664	0.67073	0.32752	mitochondrial oxaloacetate transport protein
KLMA_30094	2279	1.8755	1.76336	1.84916	0.97257	1.10496	1.64787	0.411702	rna1764	0.0159291	0.068967	0.883152	0.501408	0.22967	2.10775	1.83834	1.0775	1.76166	0.0100896	0.0417727	0.634747	0.684535	uncharacterized protein
KLMA_30095	2280	0.972895	1.28058	1.29533	0.792049	0.967974	0.98123	0.967604	rna1765	0.117008	0.398	0.247911	0.830142	0.981937	1.48059	1.44341	0.978681	1.22082	0.0481285	0.0479912	0.913697	0.566694	signal recognition particle subunit SRP21
SSH4	2281	1.14575	1.70109	1.22788	1.08638	1.0942	1.51935	0.905462	rna1766	0.026618	0.532943	0.650994	0.723014	0.231977	1.16486	1.29538	0.929021	2.269	0.0365509	0.191968	0.614726	0.354827	protein SSH4
RRN3	2282	0.214632	0.474798	1.28894	0.690003	0.761661	0.601124	0.207008	rna1767	0.0808395	0.294696	0.249591	0.360661	0.0698725	0.278331	0.342704	0.664342	0.12312	0.993607	0.272134	0.613375	0.970237	RNA polymerase I-specific transcription initiation factor RRN3
YPK1	2283	1.56455	2.27251	1.31734	1.44179	1.5738	1.99465	0.674532	rna1768	0.0433505	0.436836	0.0983139	0.0966887	0.0814621	1.63704	1.1263	1.11189	1.83939	0.0135778	0.873087	0.653735	0.812733	serine/threonine-protein kinase YPK1
PGM2	2284	3.44716	4.6692	2.26707	1.10508	1.56716	2.18771	0.236733	rna1769	0.0112909	0.0986034	0.363053	0.116305	0.0951805	3.02202	1.64465	0.957	2.55106	0.0135157	0.0250303	0.675842	0.478613	phosphoglucomutase-2
YKU80	2285	0.743379	0.912045	1.32025	0.826305	1.20207	0.864065	0.751374	rna1770	0.563098	0.713872	0.570295	0.119272	0.871865	1.13335	1.22813	1.02385	1.68324	0.65299	0.988461	0.895741	0.854755	ATP-dependent DNA helicase II subunit 2
SPG4	2286	0.676156	1.90263	2.38224	0.690056	1.21401	0.424419	0.835184	rna1771	0.0345546	0.269889	0.560551	0.200593	0.768307	1.61214	2.0373	1.02181	1.69965	0.384216	0.0404661	0.881542	0.671877	uncharacterized protein
PMU1	2287	0.0358989	1.2721	0.946503	0.808236	0.664599	0.319228	0.227568	rna1772	0.739357	0.966061	0.570302	0.0670573	0.851669	4.69811	0.411164	0.22374	1.14761	0.43269	0.329623	0.728783	0.315384	uncharacterized protein
dur3-1	2290	0.917822	1.19443	1.1652	0.901936	0.96826	0.801092	0.910299	rna1773	0.720451	0.856476	0.465977	0.887845	0.685393	#DIV/0!	#DIV/0!	#DIV/0!	#DIV/0!	NA	NA	NA	NA	hypothetical protein
ILV2	2291	0.752888	0.715253	0.513593	1.22735	0.798468	0.561208	0.789672	rna1774	0.167206	0.0919948	0.212078	0.296064	0.119576	0.611808	0.580062	1.02012	0.729776	0.0543061	0.0626436	0.967635	0.696399	acetolactate synthase
MYO1	2293	0.840954	1.92111	2.04651	1.19691	1.352	2.34407	0.976609	rna920	0.0190182	0.0695522	0.0784401	0.129314	0.0892776	1.27579	1.92118	1.0814	2.15709	0.0447877	0.0213748	0.666847	0.295986	myosin-1
HFD1	2294	0.990888	1.50587	1.6413	1.01306	1.36843	2.07603	0.953855	rna1776	0.10427	0.243694	0.694654	0.188679	0.279343	1.15677	1.20114	1.05903	1.99696	0.0617985	0.126294	0.50412	0.311912	putative fatty aldehyde dehydrogenase HFD1
SHE2	2295	0.704199	1.00971	0.960211	0.737823	1.0769	0.822313	0.456641	rna1777	0.948694	0.88002	0.182157	0.165183	0.421884	1.08244	1.2655	1.07597	1.35563	0.12022	0.181841	0.467541	0.78881	uncharacterized protein
KLMA_30109	2296	1.12002	1.42235	0.731045	1.25068	1.24421	0.712641	0.884095	rna1778	0.100518	0.409451	0.296462	0.241881	0.595041	1.08935	1.03604	1.00211	1.67274	0.0252967	0.973968	0.9469	0.585555	uncharacterized protein
MED11	2297	1.20018	1.88072	1.67958	1.06251	1.60253	1.07132	0.842979	rna1779	0.0788628	0.293137	0.801605	0.0913011	0.980545	1.32812	0.9814	0.956126	1.27537	0.0426485	0.210469	0.823403	0.893645	mediator of RNA polymerase II transcription subunit 11
FOL3	2298	1.45785	0.854355	0.809712	0.989343	1.19612	0.765365	0.695132	rna1780	0.276192	0.588705	0.978097	0.0973477	0.469423	0.967942	1.02086	1.07305	1.53541	0.380769	0.725837	0.571512	0.405719	folylpolyglutamate synthase
KLMA_30112	2299	1.2709	1.76319	1.25964	1.15052	1.14319	1.08094	0.737736	rna1781	0.058305	0.583201	0.480784	0.427307	0.946171	1.45556	1.17938	1.02356	1.8816	0.0679633	0.386207	0.835468	0.498539	uncharacterized protein
MGR3	2300	0.994882	0.780961	0.594777	1.00371	0.960713	0.834623	0.991654	rna1782	0.0513803	0.0691919	0.985535	0.459381	0.409137	1.03222	0.90192	1.04604	1.2023	0.100974	0.346518	0.737021	0.682583	mitochondrial inner membrane i-AAA protease supercomplex subunit MGR3
43374	2301	1.96036	1.42769	1.28769	0.99258	0.86878	0.985799	0.251923	rna1783	0.0520953	0.263645	0.95978	0.118565	0.957586	1.90981	1.26732	1.00484	1.12928	0.00666397	0.28675	0.969553	0.831181	mitochondrial intermediate peptidase
ASC1	2302	0.492931	0.276174	0.489247	1.08679	1.08083	0.676796	0.164849	rna1784	0.0148189	0.0218072	0.335015	0.140084	0.134981	0.494698	0.495725	0.992814	0.519625	0.00913131	0.0318691	0.608055	0.671877	guanine nucleotide-binding protein subunit beta-like protein
[truncated: 3,342 more rows]
