# Supplementary material for: Characterization and modulation of endoplasmic reticulum stress response target genes in Kluyveromyces marxianus to improve secretory expressions of heterologous proteins
Source: Biotechnol Biofuels. 2021 Dec 14;14:236. doi: 10.1186/s13068-021-02086-7 (PMC8670139; doi:10.1186/s13068-021-02086-7)
Supplement: Supplementary file 2 — Additional file 2: Table S2. Differentially expressed genes upon treatment of DTT or TM. [file 13068_2021_2086_MOESM2_ESM.xlsx]

## Sheet: DTT15up
Gene Name	id	Sc homolog	KEGG entry	DTT 15min/control	DTT 30min/control	DTT 60min/control	Tm 15min/control	Tm 30min/control	Tm 60min/control	DTT15-qval	DTT30-qval	DTT60-qval	Tm15-qval	Tm30-qval	Tm60-qval
KLMA_30274	2488	FRD1	KLMA_30274	183.029	182.139	1.71849	1.43575	64.9663	97.3559	0.078319	0.00593286	0.283903	0.231981	0.0157918	0.0498636
DLD1	3804	DLD1	KLMA_40583	116.333	15.6339	0.690811	0.970247	0.652005	0.576473	0.0808135	0.059748	0.332059	0.747616	0.129227	0.386382
GAP1	3356	TDH2	KLMA_40218	38.5314	78.7186	20.2031	0.672129	1.72664	1.82011	0.0878226	0.00909456	0.0252907	0.296482	0.0296785	0.73757
DBR1	1662	DBR1	KLMA_20467	26.6438	1.22118	1.19892	1.08151	1.01676	1.30766	0.078319	0.0331453	0.64505	0.465907	0.636335	0.381934
ARH1	1822	ARH1	KLMA_20603	20.2958	14.6693	21.8615	1.10123	0.836566	15.663	0.0622612	0.00593286	0.0329913	0.167353	0.366871	0.697059
CDC55	1459	CDC55	KLMA_20300	19.0648	25.1625	0.48509	0.732343	0.923307	36.4646	0.0956325	0.0044901	0.863752	0.291603	0.972224	0.0989793
RAD17	3881	RAD17	KLMA_50007	18.656	4.72359	1.20434	1.08039	1.41347	1.53874	0.0957543	0.0228834	0.254588	0.670407	0.102456	0.318102
GAD1	2846	GAD1	KLMA_30556	17.7347	11.2997	5.41512	1.70835	3.27458	6.81027	0.0878226	0.0115285	0.0332517	0.137672	0.0281072	0.0498636
KLMA_40010	3078	YMR315W	KLMA_40010	17.0437	24.0445	10.1809	0.873854	1.06668	2.02507	0.0944217	0.00727476	0.0183775	0.378854	0.797006	0.135279
SHB17	4739	SHB17	KLMA_60019	12.5897	16.0193	4.6645	1.20294	1.23465	1.86127	0.0944217	0.00694212	0.0438953	0.242232	0.164995	0.133226
PHO13	4670	PHO13	KLMA_50608	11.053	5.07628	2.79169	0.885263	1.1911	2.15493	0.0957543	0.0140843	0.0517484	0.521403	0.197393	0.0671494
SUR2	2693	SUR2	KLMA_30430	9.39279	2.81016	1.81164	1.01073	1.05847	0.946008	0.0947413	0.0205973	0.059647	0.934769	0.388022	0.795695
RCF2	5312	RCF2	KLMA_60472	8.69475	5.17403	2.48251	0.890378	0.822078	0.724241	0.0919225	0.0169317	0.12015	0.421381	0.369893	0.517305
HAP1	3466	HAP1	KLMA_40297	8.48682	3.68935	2.86478	1.16249	1.17548	1.43193	0.0860735	0.00946126	0.0456166	0.386633	0.137604	0.113531
HRD1	352	HRD1	KLMA_10257	7.80034	5.26563	2.7755	2.60483	2.65528	1.86898	0.0872475	0.00593286	0.0922761	0.0573664	0.0296785	0.0681343
nqo2	1052	\	KLMA_10830	7.32915	16.2388	2.70508	0.867576	1.6011	1.59215	0.0872475	0.00982087	0.112133	0.187215	0.21712	0.28827
RIB3	4218	RIB3	KLMA_50270	7.0329	8.79918	5.19177	1.74437	2.2508	2.03222	0.0860735	0.00699555	0.0441593	0.0620602	0.0583356	0.190839
UBI4	1633	UBI4	KLMA_20442	6.91783	6.67364	5.97701	1.08809	1.19694	5.3814	0.0878226	0.0102233	0.0314857	0.57406	0.439265	0.113751
PFK26	6216	PFK26	KLMA_80153	6.91185	3.6202	1.60337	0.969071	0.900748	1.45816	0.067805	0.0113819	0.0349255	0.722305	0.368793	0.290479
FET4	4688	FET4	KLMA_50625	6.90986	1.47436	1.98612	1.30655	1.23368	0.649181	0.067805	0.0251181	0.0506839	0.133388	0.0934499	0.112703
PPE1	4318	PPE1	KLMA_50348	6.03242	4.65742	1.99401	1.13778	1.59546	1.58331	0.0944217	0.00586199	0.059647	0.25262	0.0783674	0.14016
RAG5	5214	HXK2	KLMA_60412	5.42713	4.06726	2.93152	1.15458	1.10886	1.471	0.0870159	0.00699555	0.030595	0.218756	0.201703	0.208115
KLMA_30395	2651		KLMA_30395	4.9382	5.03698	2.06384	1.38606	1.28149	1.94046	0.0622612	0.0100482	0.056655	0.0991006	0.486586	0.186495
KLMA_70252	5705		KLMA_70252	4.85394	5.28446	4.53739	2.40134	3.27968	4.00106	0.0872475	0.00514731	0.0550477	0.0442329	0.021665	0.168242
TPS2	1106	TPS2	KLMA_20023	4.83438	3.70912	2.74384	0.905886	1.05629	2.42143	0.078319	0.0100482	0.030595	0.334136	0.207738	0.0696242
URA1	1054	URA1	KLMA_10832	4.82016	2.33706	1.92187	0.998509	1.34085	1.8999	0.0919225	0.164909	0.164147	0.99172	0.484466	0.220238
KLMA_70420	5924		KLMA_70420	4.75141	5.89942	2.85022	1.11488	1.77719	2.55192	0.0944217	0.0286107	0.0999727	0.639251	0.180601	0.310884
USA1	3789	USA1	KLMA_40573	4.56424	5.98584	4.35299	2.42164	2.6385	3.88371	0.0808135	0.00723982	0.030595	0.0411536	0.038983	0.0579824
PFK2	5297	PFK2	KLMA_60461	4.54673	2.00356	1.68942	0.941958	0.873907	1.20745	0.0860735	0.0666794	0.068967	0.571339	0.477659	0.142124
IST1	171	IST1	KLMA_10110	4.48932	2.76766	1.62642	1.48744	1.48889	1.63608	0.0944217	0.00946126	0.192194	0.139961	0.0816688	0.166251
PFK1	439	PFK1	KLMA_10341	4.35626	1.99774	1.74608	0.925007	0.862052	1.57615	0.0944217	0.0920898	0.0623332	0.468603	0.395798	0.108046
KLMA_30717	3048	ESL2	KLMA_30717	3.86952	1.85117	1.58203	1.51492	1.24796	1.74948	0.078319	0.0100482	0.117862	0.0411536	0.0759456	0.214726
MSW1	886	MSW1	KLMA_10692	3.82283	1.3214	0.992426	0.926072	0.725674	0.931852	0.0860735	0.0646478	0.979088	0.359351	0.0326745	0.892296
KLMA_80084	6133	DDL1	KLMA_80084	3.81416	3.00179	2.86925	2.21064	1.96417	1.8923	0.0919225	0.0155297	0.0605104	0.0426815	0.0662565	0.117366
ZWF	4693	ZWF1	KLMA_50631	3.62243	3.39869	1.27043	1.02446	0.958365	0.999171	0.0944217	0.00946126	0.0763479	0.886835	0.515401	0.995367
ROY1	6419	ROY1	KLMA_80325	3.59804	1.53143	1.12892	0.916689	0.925017	1.09177	0.0872475	0.0636505	0.54033	0.363718	0.482329	0.753608
HIS4	117	HIS4	KLMA_10065	3.3571	1.07019	0.659436	0.973168	0.740437	0.678604	0.0944217	0.233812	0.129745	0.78536	0.0921939	0.406303
BBC1	2367	BBC1	KLMA_30178	3.31839	3.23857	1.85986	1.07076	1.2693	1.81659	0.067805	0.0085611	0.0461708	0.189531	0.142387	0.116539
DTR1	1011	DTR1	KLMA_10789	3.27294	2.75019	2.07431	1.0728	1.15242	0.731039	0.0860735	0.034442	0.0590501	0.698845	0.564938	0.179437
PKAR	1735	BCY1	KLMA_20528	3.21247	3.62721	1.77087	1.06358	1.45004	2.14217	0.0933974	0.00723982	0.0606857	0.604509	0.0958493	0.0464527
KLMA_70157	5593	SPR6	KLMA_70157	3.15769	3.6658	1.63552	1.34233	2.16447	1.51492	0.0872475	0.0138521	0.300255	0.11163	0.0730646	0.443284
NPL4	1033	NPL4	KLMA_10812	3.12309	3.56386	2.39115	1.78743	2.44319	2.74478	0.0878226	0.0164574	0.035036	0.053906	0.0500858	0.064473
SRV2	740	SRV2	KLMA_10572	3.07878	3.83924	3.22511	1.53248	2.24692	3.62855	0.0919225	0.00613977	0.0990077	0.0442329	0.0236348	0.0435134
KLMA_20010	1089	\	KLMA_20010	3.01419	4.33744	2.15491	1.11748	1.49545	1.98053	0.0944217	0.00613977	0.114769	0.246371	0.0973477	0.35026
KLMA_R316	2743	YNCD0022C	KLMA_R316	2.99751	1	1	1	1.31484	1.19707	0.0872475	NA	NA	NA	0.252185	0.879473
CWH43	708	CWH43	KLMA_10548	2.79256	1.49079	0.882941	0.814996	0.769478	0.759493	0.0622612	0.0445435	0.649577	0.0572025	0.0566527	0.385734
GSF2	546	GSF2	KLMA_10424	2.76933	1.92079	1.3059	1.24012	1.34525	1.41593	0.0860735	0.0104852	0.159475	0.171452	0.0705869	0.249741
UBX7	3934	UBX7	KLMA_50054	2.75027	2.22275	0.919655	1.02048	1.05191	0.902433	0.0872475	0.00965661	0.739881	0.651671	0.692424	0.85367
KLMA_70278	5741	YPR172W	KLMA_70278	2.70359	2.02906	1.19357	0.883904	1.05095	1.23737	0.0944217	0.0252159	0.422132	0.334868	0.680601	0.523004
ABP1	1398	ABP1	KLMA_20250	2.69606	2.80614	1.99501	1.08527	1.48723	2.62016	0.0872475	0.0210581	0.0965913	0.356693	0.0901704	0.0623382
EXO70	2359	EXO70	KLMA_30171	2.59404	1.15228	1.30291	1.14787	1.12539	1.82034	0.0872475	0.251915	0.581507	0.538829	0.12146	0.412208
KLMA_10605	780	HEL1	KLMA_10605	2.59177	1.36362	0.981739	1.14654	1.10573	0.847289	0.0872475	0.0621251	0.971481	0.648684	0.585391	0.796722
COQ6	186	COQ6	KLMA_10125	2.56101	2.01734	2.34207	1.5255	1.57756	2.27791	0.067805	0.00268804	0.0458667	0.0411536	0.0296785	0.129525
VPS60	229	VPS60	KLMA_30469	2.50118	1.65664	1.03946	0.868294	0.937075	1.1879	0.0947413	0.0648626	0.338335	0.169633	0.704661	0.380641
RPN8	2739	RPN8	KLMA_30469	2.38734	2.96201	2.0118	1.35157	1.58574	1.71547	0.0872475	0.0127537	0.0456166	0.0634177	0.104704	0.974073
TES1	4826	TES1	KLMA_60086	2.24236	1.9872	1.26891	1.0034	1.30165	0.984402	0.067805	0.0425377	0.612485	0.982616	0.296324	0.980993
IES1	2029	IES1	KLMA_20773	2.16007	1.36267	1.07279	1.08729	1.14569	1.37272	0.0872475	0.0428452	0.607587	0.184604	0.115394	0.264538
APL4	5565	APL4	KLMA_70137	2.12939	1.69916	1.78364	1.20729	1.45644	2.4746	0.0860735	0.0139039	0.177669	0.180795	0.0491723	0.164245
URC1	4573		KLMA_50535	2.0403	2.50456	1.28	1.32236	1.21774	0.966737	0.0944217	0.0549397	0.391532	0.116242	0.369536	0.980481
ISU1	2049	ISU1	KLMA_20791	2.02908	3.19353	1.65902	1.03577	0.807489	0.856399	0.078319	0.00699555	0.0699597	0.553109	0.238193	0.339487

## Sheet: DTT15down
Gene Name	id	Sc homolog	KEGG entry	DTT 15min/control	DTT 30min/control	DTT 60min/control	Tm 15min/control	Tm 30min/control	Tm 60min/control	DTT15-qval	DTT30-qval	DTT60-qval	Tm15-qval	Tm30-qval	Tm60-qval
RPB7	396	RPB7	KLMA_10300	0.0226792	0.0150196	0.0167409	1.0056	0.892183	1.08715	0.067805	0.00593286	0.00377113	0.978097	0.345365	0.755863
AAC	5826	PET9	KLMA_70354	0.0605881	0.142446	0.297426	0.994115	0.83995	0.783033	0.078319	0.00946126	0.0512282	0.935838	0.152957	0.75
KLMA_40631	3870		KLMA_40631	0.0861151	0.0637644	0.0407369	0.098296	0.0884504	0.0251767	0.290539	0.00727476	0.0606555	0.0573664	0.0477343	0.0741161
OGG1	4077	OGG1	KLMA_50174	0.0920089	0.124114	0.303642	0.785844	0.512995	0.234367	0.231947	0.00904204	0.0329913	0.571241	0.051754	0.115431
KLMA_10146	210		KLMA_10146	0.0977921	0.250829	0.178141	0.779276	0.302414	0.449828	0.181164	0.00672175	0.0674229	0.217334	0.0445501	0.411505
RPC17	3451	RPC17	KLMA_40286	0.106186	0.233531	0.392791	0.673846	0.636498	0.251604	0.202626	0.00954215	0.0631193	0.189531	0.221536	0.107552
GDS1	6315	GDS1	KLMA_80242	0.106212	0.137625	0.560455	0.93283	0.797265	0.322391	0.126333	0.00702911	0.328877	0.669871	0.208251	0.105976
SDH4	4606	SHH4	KLMA_50550	0.116099	0.129861	0.114004	0.859404	0.577715	0.383825	0.0860735	0.00724214	0.0390994	0.306114	0.0089559	0.148384
SDH2	6507	SDH2	KLMA_80408	0.132986	0.183289	0.20252	1.01751	0.701773	0.465723	0.0878226	0.00707065	0.0252907	0.881171	0.029683	0.0741955
RPC40	4434	RPC40	KLMA_50426	0.140806	0.357371	0.972148	0.801924	0.94035	1.10986	0.113621	0.00938523	0.95813	0.331772	0.137094	0.856264
KLMA_60137	4894	ATP19	KLMA_60137	0.142129	0.235976	0.613731	0.882302	1.02671	0.624377	0.22922	0.00486305	0.177669	0.67388	0.819733	0.48546
GAS1	6268	GAS1	KLMA_80196	0.150679	0.206095	0.784874	0.752371	1.07594	1.45177	0.0944217	0.00699555	0.129777	0.143984	0.446741	0.294343
MIR1	2189	MIR1	KLMA_30025	0.17181	0.28174	0.440497	0.946817	0.852737	0.78368	0.15946	0.00783928	0.0758748	0.639251	0.0565084	0.312276
DSE4	1318	DSE4	KLMA_20184	0.173246	0.18875	0.162603	0.876985	0.51035	0.138823	0.158429	0.00992826	0.0240911	0.598722	0.0440545	0.122936
NDI1	376	NDI1	KLMA_10279	0.17326	0.148998	0.154436	0.919277	0.674198	0.485479	0.182218	0.00277496	0.032412	0.302379	0.0157918	0.102789
ACO2b	2530	ACO1	KLMA_30312	0.190966	0.0684795	0.0675722	0.859932	0.507101	0.39491	0.219408	0.00694212	0.0218072	0.388549	0.0322736	0.101699
KLMA_20315	1484		KLMA_20315	0.19948	0.184589	0.140071	1.23207	0.524617	0.301996	0.492974	0.00992826	0.059647	0.770201	0.0530251	0.310662
URA9	2752	URA1	KLMA_30480	0.202128	0.283665	0.345408	0.884399	0.889519	1.00008	0.137216	0.00699555	0.0620234	0.318578	0.13708	0.999963
RET1	3923	RET1	KLMA_50043	0.209387	0.305942	0.775943	0.686318	0.610872	0.64245	0.0872475	0.00954215	0.479068	0.113045	0.0452481	0.485902
QCR6	4494	QCR6	KLMA_50475	0.212649	0.394841	0.424769	0.875666	0.848747	0.58856	0.149447	0.00746082	0.0674959	0.178275	0.110376	0.115431
RPS10A	4243	RPS10A	KLMA_50288	0.216836	0.123323	0.367623	0.525124	0.514598	0.308123	0.149447	0.00699555	0.0870604	0.107304	0.0930101	0.132827
RPL10	5455	RPL10	KLMA_70037	0.220219	0.222636	0.340345	1.00848	0.931596	0.603025	0.131714	0.00757049	0.0516304	0.910987	0.112537	0.0498636
TRM8	2901	TRM8	KLMA_30606	0.222142	0.291114	0.539935	0.755546	0.659605	0.42346	0.109921	0.00703193	0.0925497	0.0826771	0.142318	0.100308
ATP20	2522	ATP20	KLMA_30306	0.228124	0.34955	0.514888	0.928308	0.878878	0.61989	0.128093	0.00464754	0.0996303	0.587952	0.144909	0.133226
NRK1	5031	NRK1	KLMA_60261	0.2416	0.316317	0.394053	0.685474	0.773049	1.01447	0.0860735	0.00898193	0.12788	0.0622113	0.0583356	0.981937
XPT1	3703	XPT1	KLMA_40502	0.244233	0.103295	0.785327	0.727944	0.487493	0.511324	0.139112	0.00939581	0.667942	0.17701	0.0490979	0.21919
KLMA_40513	3717	EFM3	KLMA_40513	0.251183	0.310113	0.610285	0.808159	0.699967	0.40827	0.301277	0.00699555	0.224079	0.567118	0.137981	0.270883
KLMA_30124	2310	SDH3	KLMA_30124	0.257647	0.319778	0.397204	1.12268	0.997217	0.744347	0.390921	0.00699555	0.0691919	0.563939	0.980759	0.289319
KLMA_50298	4257		KLMA_50298	0.25928	0.218761	0.205612	0.999086	0.750602	0.571267	0.235003	0.00667012	0.0301694	0.995247	0.0557465	0.182574
RPC34	1665	RPC34	KLMA_20470	0.263391	0.162158	0.512943	0.675176	0.588673	0.719691	0.265775	0.00811423	0.115391	0.103484	0.133415	0.588921
SPE4	4555	SPE4	KLMA_50519	0.279204	0.364228	0.542341	0.913764	0.946644	0.968526	0.104046	0.00277496	0.24452	0.438031	0.686272	0.918067
QCR8	494	QCR8	KLMA_10390	0.283982	0.331659	0.500987	0.883591	0.798697	0.682101	0.126943	0.00735434	0.0329913	0.269781	0.13437	0.201316
STL1	4942	STL1	KLMA_60180	0.284811	0.192927	0.141521	0.613415	0.797636	0.430682	0.170549	0.00946126	0.0629188	0.274236	0.481526	0.0752186
EMG1	143	EMG1	KLMA_10085	0.287665	0.277062	0.593167	0.791068	0.758878	0.466629	0.197029	0.00974363	0.115823	0.141572	0.100614	0.133681
KLMA_50437	4446	\	KLMA_50437	0.303228	0.467193	0.487069	0.843363	0.95271	0.458308	0.130729	0.00724214	0.176715	0.319755	0.544595	0.12519
KLMA_20091	1196	RPS27B	KLMA_20091	0.323941	0.387857	0.860948	0.760556	0.941559	0.374123	0.205309	0.00277496	0.778277	0.319755	0.78321	0.264929
FCJ1	782	MIC60	KLMA_10607	0.325144	0.406903	0.490373	1.05621	0.950264	0.969739	0.256563	0.00723982	0.0772916	0.347908	0.522393	0.935708
KLMA_20547	1755	BTN2	KLMA_20547	0.329459	8.37366	0.585722	1.19771	1.22638	9.55054	0.854519	0.00727476	0.517771	0.611562	0.0816688	0.0629741
DUR3	1084	DUR3	KLMA_20006	0.334161	1.34119	0.777481	0.913048	0.824598	0.736498	0.208513	0.0087335	0.297689	0.646197	0.31167	0.582303
IDH2	1788	IDH2	KLMA_20575	0.338014	0.333469	0.378453	0.973644	0.855118	0.975476	0.176626	0.00727476	0.0890055	0.547514	0.312756	0.993898
AIM9	3597	AIM9	KLMA_40413	0.338404	0.282528	0.394402	0.879979	0.849761	1.08996	0.148145	0.00938523	0.0756126	0.249884	0.190766	0.880656
KLMA_10246	339	0	KLMA_10246	0.338555	0.263485	0.876929	0.798642	0.695263	0.529507	0.317873	0.0059402	0.743506	0.420713	0.326641	0.19841
FKH2	5381	FKH2	KLMA_60534	0.34231	0.394017	0.322944	0.86306	0.646554	0.418044	0.149447	0.00724214	0.0395293	0.359953	0.0921939	0.100308
QCR7	80	QCR7	KLMA_10034	0.34234	0.380969	0.423886	0.839573	0.818206	0.72852	0.0950653	0.00694212	0.0824691	0.227247	0.151601	0.148848
RSN1	1161	RSN1	KLMA_20063	0.34283	0.573194	0.820689	0.709151	0.761277	0.658967	0.163639	0.00950794	0.1544	0.0695156	0.0905685	0.132506
FET3	4950	FET3	KLMA_60187	0.344543	0.437141	0.639995	0.432488	0.208451	0.105249	0.20141	0.00822729	0.0381134	0.0611863	0.0145838	0.0924936
HHF1	6170	HHF1	KLMA_80118	0.347237	0.363631	0.660167	0.987203	1.14328	0.475317	0.111832	0.00946126	0.28797	0.866077	0.0976	0.346582
PUT3	4914	PUT3	KLMA_60152	0.365024	0.374309	0.240298	0.942672	0.837737	0.477893	0.376825	0.00699555	0.0330243	0.740206	0.352747	0.104883
atpH	2695	ATP5	KLMA_30431	0.369202	0.383242	0.681865	0.931795	0.874671	1.03576	0.294198	0.00811052	0.162239	0.627892	0.139586	0.821395
KLMA_10056	107	YDR514C	KLMA_10056	0.370566	0.338869	0.510465	0.707059	0.610709	0.369291	0.216835	0.00889342	0.143734	0.217769	0.17138	0.253974
MNN2	4890	MNN2	KLMA_60134	0.375417	0.630468	0.895319	0.987495	0.927876	1.00985	0.285242	0.00277496	0.425795	0.863333	0.446535	0.967645
MSB2	3120	MSB2	KLMA_40049	0.377599	0.364514	4.36373	0.993071	0.887815	23.2012	0.326159	0.00946126	0.720224	0.978863	0.353502	0.633949
KLMA_10833	1055		KLMA_10833	0.382434	0.199934	0.103673	0.535038	0.354263	0.283653	0.188901	0.00748616	0.0329913	0.0647575	0.021665	0.0467913
ATP4	984	ATP4	KLMA_10765	0.388793	0.414042	0.610391	1.01625	0.982996	0.881319	0.422628	0.00946126	0.0711947	0.88486	0.770595	0.656685
PDR12	2599	PDR12	KLMA_30362	0.39714	0.327758	0.187685	0.875992	0.281784	0.0982417	0.352331	0.00510542	0.0684974	0.691526	0.0307999	0.0626442
EPL1	5076	EPL1	KLMA_60297	0.397595	0.276952	0.347489	0.935388	0.910868	0.667663	0.174431	0.00739412	0.0264912	0.594297	0.446957	0.198584
MRI1	4463	MRI1	KLMA_50452	0.398917	0.453085	0.56862	1.04917	0.928802	0.958193	0.12045	0.00667012	0.128734	0.654809	0.391032	0.922104
FLO5	267	FLO5	KLMA_10197	0.401531	0.262979	0.303337	0.828424	0.696893	0.642719	0.208513	0.00640185	0.0441593	0.36222	0.0570927	0.0989793
KLMA_20481	1682	RFX1	KLMA_20481	0.409633	0.585977	0.643589	0.541168	0.679211	0.588374	0.379903	0.00724214	0.482711	0.17701	0.147507	0.389777
SSP1	610	SSP1	KLMA_10469	0.415004	5.91608	1.65922	1.08392	0.74524	1.04767	0.245772	0.00727476	0.246336	0.650994	0.126465	0.979183
ATP3	4157	ATP3	KLMA_50237	0.416588	0.348208	0.535808	0.945643	0.885226	0.85101	0.406215	0.00949297	0.0890055	0.583753	0.102827	0.562131
POL2	178	POL2	KLMA_10117	0.421193	0.389333	0.677776	0.894428	0.678305	0.70617	0.221736	0.00283691	0.283903	0.41713	0.0636461	0.158705
GCN4	4396	GCN4	KLMA_50398	0.421752	0.436831	0.731782	1.04324	0.719875	0.718444	0.118283	0.00727476	0.248461	0.650546	0.0652516	0.416858
POL3	1872	POL3	KLMA_20646	0.423385	0.452424	0.74275	0.881736	0.772894	0.632083	0.218221	0.00987129	0.144001	0.465513	0.0589778	0.249163
RPS28	3317	RPS28B	KLMA_40189	0.424448	0.162681	0.400057	0.706396	0.557431	0.319633	0.234849	0.00277496	0.221843	0.166452	0.0365133	0.0493882
TNA1	614	TNA1	KLMA_10475	0.427677	0.196886	0.26726	0.935631	0.596593	0.363438	0.740965	0.00885177	0.0458269	0.583804	0.050165	0.0833149
KLMA_40514	3718		KLMA_40514	0.431593	0.543585	0.956893	0.84765	0.768271	0.863386	0.365838	0.00724579	0.940527	0.480064	0.180601	0.700563
JLP2	3138	JLP2	KLMA_40063	0.434086	0.294571	0.736318	1.01506	1.01011	1.68873	0.170925	0.00946126	0.340983	0.88786	0.951495	0.466184
KLMA_30193	2385	LSO2	KLMA_30193	0.444226	0.455541	0.415499	0.660322	0.655604	0.218244	0.287323	0.00939581	0.155425	0.153222	0.0733327	0.0512017
RPL9B	5390	RPL9B	KLMA_60540	0.445913	0.139908	0.14413	1.14922	1.27618	0.606071	0.498516	0.00910375	0.0390994	0.49601	0.125858	0.086985
RPL38	3108	RPL38	KLMA_40039	0.446124	0.176934	0.477577	0.689504	0.636245	0.293511	0.221736	0.00667012	0.1544	0.103484	0.09446	0.0512017
VTS1	2880	VTS1	KLMA_30587	0.467753	0.502014	0.701994	1.01296	0.794524	0.67638	0.366062	0.00831927	0.245248	0.967386	0.223222	0.373209
FMS1	3558	FMS1	KLMA_40378	0.480402	0.519026	0.631894	1.1189	0.983472	0.90292	0.149447	0.00593286	0.0851221	0.380976	0.801381	0.762376
NHP6	5806	NHP6B	KLMA_70332	0.48142	0.473665	0.59935	0.800576	0.8326	0.470079	0.15946	0.00977565	0.0398422	0.172963	0.254746	0.10262
KLMA_60313	5096	RPS20	KLMA_60313	0.481943	0.266086	0.533758	0.913919	0.972986	0.556076	0.162532	0.00724214	0.0252907	0.434065	0.883228	0.195157
KLMA_10652	837		KLMA_10652	0.490873	0.216954	0.201258	1.08991	0.975218	0.586259	0.208513	0.00129219	0.0329913	0.116607	0.449905	0.0828078
RPL15B	3159	RPL15B	KLMA_40080	0.493483	0.299193	0.466026	1.0616	0.995468	0.599208	0.149447	0.00724214	0.0201536	0.321991	0.926119	0.129718

## Sheet: DTT30up
Gene Name	id	Sc homolog	KEGG entry	DTT 15min/control	DTT 30min/control	DTT 60min/control	Tm 15min/control	Tm 30min/control	Tm 60min/control	DTT15-qval	DTT30-qval	DTT60-qval	Tm15-qval	Tm30-qval	Tm60-qval
DOG2	2655	DOG2	KLMA_30398	67.2199	240.979	48.0786	1.71188	6.81213	46.8099	0.118283	0.00974363	0.0252907	0.283669	0.0158665	0.0719783
KLMA_30274	2488	FRD1	KLMA_30274	183.029	182.139	1.71849	1.43575	64.9663	97.3559	0.078319	0.00593286	0.283903	0.231981	0.0157918	0.0498636
UBC13	2514	UBC13	KLMA_30298	10.3844	169.871	1943.84	1.16795	110.762	305709	0.80728	0.00279673	0.175854	0.976397	0.0089559	0.0910615
SRX1	4929	SRX1	KLMA_60166	3.08261	129.739	1.67855	0.700404	1.79472	0.0951564	0.726203	0.0103527	0.789093	0.67231	0.39095	0.115431
KLMA_30481	2754	\	KLMA_30481	6.73835	99.3606	23.5834	0.857257	4.81974	2.441	0.370585	0.00667012	0.0252907	0.752849	0.0620007	0.222845
RGI1	5617	RGI1	KLMA_70178	50.71	82.215	2.07959	0.633825	1.06546	0.721856	0.437857	0.00640185	0.51946	0.77024	0.926874	0.855079
GAP1	3356	TDH2	KLMA_40218	38.5314	78.7186	20.2031	0.672129	1.72664	1.82011	0.0878226	0.00909456	0.0252907	0.296482	0.0296785	0.73757
KLMA_80060	6083	GRE2	KLMA_80060	17.3608	49.7539	8.47071	1.31972	2.02636	1.29609	0.172752	0.0183176	0.0638158	0.571307	0.398251	0.822032
THI20	2217	THI20	KLMA_30047	11.9876	37.9919	2.92868	0.832998	1.06159	4.10063	0.116009	0.00593286	0.171236	0.639642	0.857479	0.293067
RTC3	3408	RTC3	KLMA_40247	3.96709	33.0224	6.47825	0.733487	0.994854	1.36399	0.442078	0.0111547	0.120695	0.387648	0.98842	0.756304
MGM1	2073	MGM1	KLMA_20808	7.8143	31.6429	0.0698382	0.324738	0.920477	0.010702	0.795999	0.00279673	0.566434	0.639251	0.218465	0.673454
KLMA_30317	2534	DPA10	KLMA_30317	9.46754	29.2098	2.61933	1.32753	1.49815	0.987177	0.267707	0.0213198	0.105281	0.172344	0.115706	0.98268
KLMA_60268	5038	YNL134C	KLMA_60268	5.90431	28.5637	10.7537	1.02598	1.77591	3.23397	0.205021	0.00699555	0.0366651	0.906081	0.0473236	0.101523
YPR1	1839	YPR1	KLMA_20619	12.3041	27.3862	3.08927	0.850664	0.864507	0.978139	0.165287	0.0128318	0.206874	0.571339	0.683819	0.974166
STF2	3113	STF2	KLMA_40045	2.74407	25.3044	12.9373	0.775509	2.07609	16.0591	0.336397	0.00954215	0.055256	0.614867	0.158459	0.283646
CDC55	1459	CDC55	KLMA_20300	19.0648	25.1625	0.48509	0.732343	0.923307	36.4646	0.0956325	0.0044901	0.863752	0.291603	0.972224	0.0989793
KLMA_40010	3078	YMR315W	KLMA_40010	17.0437	24.0445	10.1809	0.873854	1.06668	2.02507	0.0944217	0.00727476	0.0183775	0.378854	0.797006	0.135279
ADH1	3197	ADH1	KLMA_40102	9.5783	23.6739	7.00554	0.879984	0.776481	2.55927	0.38393	0.0205916	0.0241635	0.856535	0.54185	0.176637
CTT1	4428	CTT1	KLMA_50419	2.14234	20.7016	1.26124	1.23716	1.50425	0.389842	0.237605	0.0102923	0.505553	0.137672	0.139586	0.364113
LYS21	990	LYS21	KLMA_10771	7.24969	20.6128	7.96219	1.76513	2.64721	0.51527	0.619697	0.0310319	0.0442671	0.64102	0.139586	0.789523
GLC3	710	GLC3	KLMA_10549	2.3275	19.7332	6.49667	1.0493	1.16145	4.84054	0.360901	0.00492597	0.0240911	0.777856	0.628155	0.149281
TRR1	874	TRR1	KLMA_10682	3.80875	19.2751	2.18058	1.24257	1.45269	1.49386	0.117533	0.00699555	0.0216523	0.0573664	0.142387	0.141318
XYL1	875	GRE3	KLMA_10683	12.1563	19.2161	3.5475	1.09093	1.54219	1.98768	0.195081	0.00938523	0.0857138	0.786914	0.270858	0.328007
RPS4B	3679	RPS4B	KLMA_40482	50.8799	17.1506	0.0925763	12.39	16.6331	0.0315883	0.458864	0.0100482	0.631804	0.402228	0.142646	0.664854
KYE1	595	OYE2	KLMA_10458	11.8615	16.5948	2.93569	1.08396	1.12673	1.45822	0.139621	0.0127143	0.0240911	0.786914	0.759924	0.134637
nqo2	1052	\	KLMA_10830	7.32915	16.2388	2.70508	0.867576	1.6011	1.59215	0.0872475	0.00982087	0.112133	0.187215	0.21712	0.28827
SHB17	4739	SHB17	KLMA_60019	12.5897	16.0193	4.6645	1.20294	1.23465	1.86127	0.0944217	0.00694212	0.0438953	0.242232	0.164995	0.133226
PGC1	3747	PGC1	KLMA_40537	13.7689	15.9664	3.57338	1.71682	4.12525	3.47771	0.13119	0.0102664	0.0701643	0.0505057	0.0360574	0.140361
DLD1	3804	DLD1	KLMA_40583	116.333	15.6339	0.690811	0.970247	0.652005	0.576473	0.0808135	0.059748	0.332059	0.747616	0.129227	0.386382
ARH1	1822	ARH1	KLMA_20603	20.2958	14.6693	21.8615	1.10123	0.836566	15.663	0.0622612	0.00593286	0.0329913	0.167353	0.366871	0.697059
KLMA_30011	2169		KLMA_30011	13.3312	14.6141	2.77094	1.24023	1.97429	1.89529	0.104492	0.00702911	0.0742419	0.31194	0.0570927	0.0681343
GPH1	1405	GPH1	KLMA_20256	2.61152	14.5064	7.38758	1.06263	0.935146	3.7465	0.264528	0.0136177	0.048259	0.505648	0.523413	0.348607
CCP1	4206	CCP1	KLMA_50260	1.57047	13.0936	0.916411	0.896181	1.40806	0.923758	0.323131	0.00277496	0.808507	0.118987	0.0432511	0.894481
SNG1	1841	SNG1	KLMA_20621	5.76422	13.0519	1.14732	0.961472	0.655563	0.388818	0.157081	0.010635	0.742029	0.855765	0.161092	0.061849
ppr1	1334		KLMA_20195	3.7808	12.863	9.42293	3.75975	3.57673	7.20157	0.191157	0.00268804	0.0201536	0.0411536	0.0296785	0.0597521
adh	3849		KLMA_40624	2.94486	12.3164	4.29311	1.47967	3.35542	2.54768	0.319655	0.00602744	0.0277514	0.154258	0.0521296	0.148384
THI6	3763	THI6	KLMA_40552	7.17187	12.1142	2.02408	0.881596	1.25389	1.52759	0.311182	0.00457979	0.103688	0.675703	0.331594	0.574982
THI73	6123	THI73	KLMA_80074	4.45225	11.6126	1.21621	0.963224	1.05416	0.589094	0.221736	0.00699555	0.682368	0.85684	0.705237	0.452218
DAK1	4063	DAK1	KLMA_50161	14.5305	11.5527	2.03092	2.46192	2.39007	1.99221	0.104046	0.0118566	0.0861068	0.058364	0.0373207	0.313607
KLMA_40148	3262	YPL088W	KLMA_40148	2.72352	11.5266	9.17169	1.14836	2.52551	1.84086	0.495898	0.00699555	0.0778064	0.702402	0.0603393	0.612837
KLMA_30672	2984	GIT1	KLMA_30672	7.24578	11.3178	6.75234	1.88857	4.41451	10.2229	0.130729	0.0130484	0.0390994	0.127183	0.0473236	0.0671494
GAD1	2846	GAD1	KLMA_30556	17.7347	11.2997	5.41512	1.70835	3.27458	6.81027	0.0878226	0.0115285	0.0332517	0.137672	0.0281072	0.0498636
KLMA_60481	5323	YDL124W	KLMA_60481	5.7861	11.2405	3.68925	1.06688	1.84011	2.33794	0.233562	0.00272983	0.0845667	0.859305	0.0479882	0.0439037
ARO8	4050	ARO8	KLMA_50151	7.26933	10.8512	6.82914	2.31599	5.04627	4.73552	0.221736	0.00322464	0.0376702	0.170289	0.0281072	0.0989793
AHP1	3295	AHP1	KLMA_40173	4.60045	10.6281	6.26586	1.36775	2.73618	2.2526	0.104046	0.00285578	0.0734506	0.0888136	0.0274224	0.474252
URC4	5095	\	KLMA_60312	8.77195	10.5879	1.48433	1.03562	1.57472	1.12328	0.144601	0.0144935	0.54865	0.678332	0.0815949	0.925672
BDH2	3892	BDH2	KLMA_50017	6.70529	10.5555	2.77777	1.30437	2.17682	0.832342	0.188738	0.00727476	0.20137	0.465907	0.0858854	0.842208
GSY2	2621	GSY2	KLMA_30370	1.8584	10.211	4.20864	0.891916	1.18189	1.5086	0.542369	0.0107638	0.0573332	0.415149	0.466894	0.498153
HSP12	2027	HSP12	KLMA_20771	1.02837	10.1453	5.06822	0.765177	1.2813	1.32618	0.985092	0.00834523	0.111169	0.529095	0.590463	0.939445
KLMA_40628	3857	GRE2	KLMA_40628	2.98332	9.97485	1.34851	1.25844	1.13048	0.526209	0.399114	0.0211355	0.512124	0.459386	0.728425	0.392862
KLMA_30729	3063	YGL039W	KLMA_30729	1.53579	9.95756	4.39742	1.03867	0.975274	1.08248	0.405486	0.0111547	0.0562662	0.789237	0.872052	0.945089
MUC1	1609	FLO11	KLMA_20428	3.87942	9.81204	0.883523	0.859986	1.51261	0.764459	0.731084	0.0471486	0.936365	0.868233	0.58363	0.931425
ECM4	1245	ECM4	KLMA_20130	3.56745	9.44862	2.30226	0.76904	1.12719	1.43499	0.184151	0.00779003	0.300255	0.419305	0.581526	0.741262
TSL1	1174	TSL1	KLMA_20074	6.77742	9.35221	3.87045	1.20503	1.40681	3.01789	0.128093	0.00946126	0.0857812	0.425784	0.183498	0.209431
RNY1	2082	RNY1	KLMA_20815	4.64393	9.13042	2.01303	1.12701	1.85013	4.67636	0.177577	0.00778967	0.136572	0.234193	0.0671159	0.132827
LYS1	3548	LYS1	KLMA_40368	2.56339	8.92399	1.96599	1.73686	1.27807	1.26113	0.310128	0.00949297	0.129853	0.0888698	0.174555	0.701425
RIB3	4218	RIB3	KLMA_50270	7.0329	8.79918	5.19177	1.74437	2.2508	2.03222	0.0860735	0.00699555	0.0441593	0.0620602	0.0583356	0.190839
KLMA_50531	4569	YLR152C	KLMA_50531	3.57082	8.61054	3.70638	0.937162	1.39201	4.89395	0.16969	0.00635516	0.0544531	0.785719	0.282922	0.0432673
PXA1	1332	PXA1	KLMA_20193	2.75784	8.52827	6.78368	1.70069	1.29762	2.01256	0.165287	0.0212682	0.0461708	0.100814	0.477854	0.139508
KLMA_20547	1755	BTN2	KLMA_20547	0.329459	8.37366	0.585722	1.19771	1.22638	9.55054	0.854519	0.00727476	0.517771	0.611562	0.0816688	0.0629741
KLMA_30365	2611	YPR127W	KLMA_30365	4.66375	8.25249	3.5765	0.904395	1.52543	2.81432	0.140303	0.0218036	0.0444098	0.419305	0.309547	0.081517
BDH1	3891	BDH1	KLMA_50016	8.11711	8.11206	1.46841	0.781808	0.81392	0.460694	0.197146	0.0100836	0.410583	0.514971	0.443575	0.133226
HSP104	3192	HSP104	KLMA_40099	7.75463	8.09291	0.914715	0.92435	0.883977	2.00135	0.16969	0.0083108	0.844893	0.841161	0.561825	0.227374
GRE2	5244	GRE2	KLMA_60425	4.88446	8.08832	3.03499	1.34323	1.74187	1.71592	0.126693	0.00699555	0.0519653	0.220763	0.0360574	0.152033
SOU1	1006		KLMA_10783	1.23629	7.78537	0.844637	1.42209	2.65063	1.58767	0.839641	0.0241393	0.780505	0.180883	0.12739	0.53822
KLMA_50527	4563	YLR149C	KLMA_50527	7.02682	7.72185	1.71369	0.987662	1.14479	2.27648	0.221736	0.0149318	0.207565	0.975354	0.69549	0.321222
SIP5	903	SIP5	KLMA_10703	5.93856	7.72141	3.83276	1.38844	1.62716	3.22465	0.117533	0.010631	0.0218072	0.248248	0.235629	0.142124
COA4	5353	COA4	KLMA_60509	4.22026	7.71569	4.68563	1.88581	3.51742	3.72851	0.131345	0.0132363	0.0933086	0.104151	0.0652516	0.137429
TSA1	3790	TSA1	KLMA_40574	1.90057	7.67558	2.49766	1.30367	1.48874	1.41607	0.112495	0.0126763	0.0252907	0.0740109	0.133467	0.186304
PET18	311	PET18	KLMA_10223	2.89211	7.66965	2.23777	0.909937	1.17536	2.62298	0.392402	0.0111843	0.156735	0.759817	0.191729	0.205621
KLMA_20469	1664	NNR2	KLMA_20469	12.9803	7.66603	1.80684	1.03918	1.16531	1.48463	0.131714	0.00741988	0.0565755	0.877786	0.0989581	0.666159
HRI1	327	HRI1	KLMA_10237	5.34321	7.62481	3.10541	1.16675	2.13184	2.29022	0.227568	0.00721661	0.030595	0.622139	0.0288295	0.134238
KLMA_20345	1514	FUN14	KLMA_20345	2.12576	7.61416	2.97314	1.37163	1.79566	2.0771	0.167937	0.00613977	0.127598	0.0689354	0.0901704	0.561254
VID24	6364	VID24	KLMA_80284	2.79457	7.6047	7.03056	0.507525	1.24435	1.86675	0.799373	0.0369601	0.201675	0.608373	0.746433	0.787088
PHO3	2112	PHO3	KLMA_20829	32.5587	7.59444	0.513678	0.50486	0.405398	0.831203	0.147306	0.0307631	0.483628	0.22639	0.0510204	0.695138
KLMA_10613	792	YOR289W	KLMA_10613	4.12695	7.58647	2.57179	1.71878	2.70217	1.86467	0.116051	0.0111547	0.145529	0.0620602	0.051618	0.256682
KLMA_80176	6244	YJR096W	KLMA_80176	4.89023	7.57548	0.725592	1.61659	0.910446	0.845903	0.247775	0.0140479	0.525322	0.110767	0.67725	0.840864
TRX2	4815	TRX2	KLMA_60077	1.49688	7.55803	3.14549	1.21731	2.0014	2.44715	0.734505	0.00510542	0.0674027	0.614979	0.037041	0.205599
maa	1966	YJL218W	KLMA_20723	2.30116	7.43911	1.90685	0.821884	2.33797	1.86147	0.513192	0.0126763	0.401819	0.669755	0.0958493	0.590834
KLMA_40133	3246	YDR109C	KLMA_40133	3.01617	7.43125	2.95348	1.59984	2.61649	2.94294	0.363649	0.00954404	0.130958	0.078676	0.0360574	0.242791
UGA4	6016	UGA4	KLMA_80007	9.9931	7.39566	2.85017	1.13422	1.61898	3.57119	0.169148	0.00938523	0.288504	0.659436	0.189436	0.345512
KLMA_20014	1094	\	KLMA_20014	3.3279	7.21323	3.14056	1.14712	2.51753	1.88765	0.250466	0.00277496	0.0532024	0.609262	0.029683	0.452218
ARN1	662	ARN1	KLMA_10519	1.02637	7.20255	8.15616	1.23783	1.36979	1.8829	0.979513	0.0127143	0.0491257	0.378681	0.129227	0.263405
KLMA_20456	1647		KLMA_20456	2.41642	7.07909	1.51992	0.690067	1.18923	1.12574	0.320389	0.0302116	0.0933086	0.318716	0.241914	0.568655
LSB5	111	LSB5	KLMA_10059	6.27384	6.97457	2.92063	1.05895	1.68702	3.1967	0.175193	0.00318155	0.152633	0.832781	0.0860183	0.061849
APE2	2661	APE2	KLMA_30403	6.82993	6.79637	2.70227	1.48709	1.30651	5.59607	0.491732	0.0417102	0.614439	0.639251	0.580212	0.621964
KLMA_40208	3342	NNR1	KLMA_40208	12.9732	6.72359	2.15793	1.18303	1.54897	2.53002	0.129361	0.0146647	0.0349255	0.638612	0.277598	0.128037
IKS1	3943	IKS1	KLMA_50063	6.0974	6.70088	7.46376	3.88995	4.43728	5.5742	0.105276	0.00593286	0.0330243	0.0270775	0.0158665	0.0854989
KLMA_20548	1757	\	KLMA_20548	2.75141	6.67948	4.00556	1.07766	1.57057	1.06413	0.130729	0.0141358	0.0718166	0.534183	0.0901704	0.93317
UBI4	1633	UBI4	KLMA_20442	6.91783	6.67364	5.97701	1.08809	1.19694	5.3814	0.0878226	0.0102233	0.0314857	0.57406	0.439265	0.113751
ERO1	1899	ERO1	KLMA_20667	3.74044	6.64133	9.37115	3.59675	6.45129	11.3558	0.253529	0.0140843	0.0314857	0.0411536	0.0210556	0.0462643
CRR1	5366	CRR1	KLMA_60522	1.2907	6.61616	0.665452	1.17948	1.58138	0.981428	0.813721	0.0105407	0.420285	0.402359	0.174122	0.974405
AIM19	6172	AIM19	KLMA_80120	1.86946	6.59653	3.92868	1.18379	2.69234	6.05818	0.48907	0.0164312	0.181745	0.512155	0.0591	0.278224
YDC1	1005	YDC1	KLMA_10782	1.67762	6.48933	5.58635	0.955642	1.6603	9.10265	0.41542	0.0178197	0.0942751	0.888103	0.325015	0.128037
LYS12	6185	LYS12	KLMA_80130	2.22105	6.29769	2.12557	1.20052	1.27759	1.15304	0.326502	0.00613977	0.076804	0.381494	0.221809	0.423751
TMA17	6138	TMA17	KLMA_80089	1.75357	6.28459	1.61299	0.929376	1.03654	1.75883	0.625925	0.00929206	0.194218	0.78962	0.870448	0.294504
LYS9	3084	LYS9	KLMA_40016	1.9622	6.21278	1.62413	1.64925	0.839804	0.664929	0.427269	0.0105257	0.0969589	0.103019	0.148221	0.0977598
SSA3	6463	SSA3	KLMA_80367	2.23131	6.14953	0.782688	1.2056	1.13863	1.7215	0.737091	0.0302699	0.614657	0.455027	0.67725	0.061849
LAP4	1284	APE1	KLMA_20156	2.97169	6.04348	3.07266	1.11182	1.90489	3.07364	0.401573	0.00667012	0.139165	0.722977	0.0379834	0.10262
PNS1	2951	PNS1	KLMA_30644	6.05159	5.98802	1.06048	1.02853	1.04795	0.982548	0.109967	0.0211915	0.891043	0.825594	0.50185	0.984693
USA1	3789	USA1	KLMA_40573	4.56424	5.98584	4.35299	2.42164	2.6385	3.88371	0.0808135	0.00723982	0.030595	0.0411536	0.038983	0.0579824
KLMA_10525	672		KLMA_10525	5.82979	5.98176	1.89108	1.77305	2.49577	0.994585	0.272509	0.00946126	0.328092	0.319755	0.0322736	0.997622
KHT2	4337	HXT4	KLMA_50360	3.03075	5.92736	1.36625	0.178122	0.303112	0.304962	0.80805	0.0810488	0.586027	0.274457	0.184053	0.236051
KLMA_30150	2337	PYP1	KLMA_30150	2.69355	5.92676	3.65325	1.96134	3.77272	6.36622	0.398402	0.00593286	0.05093	0.143984	0.0296785	0.081238
SSP1	610	SSP1	KLMA_10469	0.415004	5.91608	1.65922	1.08392	0.74524	1.04767	0.245772	0.00727476	0.246336	0.650994	0.126465	0.979183
TPS1	6410	TPS1	KLMA_80317	5.74095	5.91162	2.59353	1.21639	1.29127	2.12658	0.143106	0.00910375	0.0606857	0.249884	0.0317072	0.125066
KLMA_70420	5924		KLMA_70420	4.75141	5.89942	2.85022	1.11488	1.77719	2.55192	0.0944217	0.0286107	0.0999727	0.639251	0.180601	0.310884
GAL10	1501	GAL10	KLMA_20332	4.41164	5.85747	2.97438	1.31517	1.87507	2.38618	0.139112	0.00724214	0.0252907	0.172344	0.0768921	0.14761
PRD1	70	PRD1	KLMA_10025	3.99691	5.83491	4.71144	1.29359	1.43479	5.17065	0.224924	0.00318155	0.0218072	0.121279	0.0322736	0.141318
TFS1	134	TFS1	KLMA_10077	2.80418	5.79688	1.35264	1.07556	0.906337	1.26696	0.492069	0.0128359	0.499021	0.794028	0.761303	0.598551
KLMA_20615	1835	\	KLMA_20615	2.61523	5.78783	5.2253	1.61275	3.15063	2.90403	0.332957	0.00929206	0.0706425	0.240449	0.0341087	0.176103
OM45	3553	OM45	KLMA_40373	2.04638	5.70379	0.886626	0.785246	0.677242	0.560878	0.563224	0.0492773	0.627243	0.363675	0.372607	0.770597
fnx1	4029	VBA4	KLMA_50139	7.02583	5.7014	4.73084	4.94472	4.74908	4.65406	0.222736	0.00889342	0.0643859	0.0875439	0.0217635	0.0958216
SOR1	5461	SOR1	KLMA_70044	1.43132	5.59682	2.33172	0.908671	1.21922	3.87717	0.813721	0.07325	0.19246	0.83652	0.318539	0.311929
SBA1	2851	SBA1	KLMA_30561	2.52973	5.54331	2.3598	1.16135	1.80336	2.92902	0.37264	0.0308429	0.188149	0.487435	0.103022	0.0716771
ARDH	724		KLMA_10558	1.42165	5.5012	2.749	1.01848	1.29917	3.29359	0.78956	0.0138521	0.103963	0.960194	0.175704	0.161323
KLMA_60553	5405		KLMA_60553	4.92369	5.44623	1.29301	1.06698	0.723496	0.663602	0.295497	0.0265315	0.520995	0.870881	0.355754	0.576673
CTH1	4533	CTH1	KLMA_50497	1.57585	5.43273	5.3228	1.10933	1.8159	3.26374	0.863178	0.023681	0.131577	0.887215	0.085947	0.133226
ATG26	149	ATG26	KLMA_10091	2.89098	5.36552	2.23232	1.14768	1.05228	1.50099	0.118283	0.0170214	0.0458269	0.22101	0.785106	0.596492
GRP78	1929	KAR2	KLMA_20691	3.58392	5.34056	7.96136	5.6233	6.8082	7.66806	0.221736	0.0203998	0.0201536	0.0270775	0.0249391	0.0464527
SUE1	1744	SUE1	KLMA_20537	1.73327	5.34007	1.54127	1.48688	2.39344	5.05471	0.777697	0.0250627	0.272316	0.0942985	0.0976	0.0512017
KLMA_10751	969	DER1	KLMA_10751	6.65107	5.33742	4.28211	3.89803	4.17256	3.98157	0.112495	0.00898193	0.0856574	0.0514751	0.0207505	0.139148
HYR1	1582	HYR1	KLMA_20407	1.14677	5.31289	1.49907	1.05674	0.953707	0.73339	0.880505	0.0225163	0.401239	0.772803	0.822158	0.253848
KLMA_70252	5705		KLMA_70252	4.85394	5.28446	4.53739	2.40134	3.27968	4.00106	0.0872475	0.00514731	0.0550477	0.0442329	0.021665	0.168242
HRD1	352	HRD1	KLMA_10257	7.80034	5.26563	2.7755	2.60483	2.65528	1.86898	0.0872475	0.00593286	0.0922761	0.0573664	0.0296785	0.0681343
KLMA_30337	2562	YMR196W	KLMA_30337	3.0216	5.25591	1.3035	0.801242	1.01098	1.06157	0.174506	0.0116355	0.410956	0.297686	0.944331	0.946985
YPR1	2179	GCY1	KLMA_30016	2.16224	5.22997	1.85278	1.25165	2.11279	2.1996	0.346625	0.0157444	0.0878349	0.378679	0.0432511	0.0958446
RCF2	5312	RCF2	KLMA_60472	8.69475	5.17403	2.48251	0.890378	0.822078	0.724241	0.0919225	0.0169317	0.12015	0.421381	0.369893	0.517305
PHO13	4670	PHO13	KLMA_50608	11.053	5.07628	2.79169	0.885263	1.1911	2.15493	0.0957543	0.0140843	0.0517484	0.521403	0.197393	0.0671494
KLMA_30395	2651		KLMA_30395	4.9382	5.03698	2.06384	1.38606	1.28149	1.94046	0.0622612	0.0100482	0.056655	0.0991006	0.486586	0.186495
PST2	5402	PST2	KLMA_60549	1.72753	4.91954	3.20362	1.19999	1.81296	2.73246	0.693017	0.00277496	0.0411828	0.6134	0.0684388	0.122936
GAL1	1502	GAL1	KLMA_20333	2.73798	4.91345	2.7842	0.995507	1.61348	1.86164	0.258586	0.0132537	0.0596606	0.987935	0.0819705	0.266097
RCF1	3788	RCF1	KLMA_40572	3.27547	4.83714	2.97826	1.22924	1.2796	1.29753	0.26215	0.0108191	0.0718166	0.424189	0.286824	0.536435
ATG21	1022	ATG21	KLMA_10800	4.96304	4.77297	3.34056	3.02238	3.21009	3.41111	0.120837	0.00727476	0.0419243	0.0611863	0.0296785	0.0977598
HEM15	3305	HEM15	KLMA_40178	3.26615	4.76399	1.15014	1.17325	0.952503	1.14456	0.155192	0.0114171	0.549114	0.407867	0.726838	0.714015
RAD17	3881	RAD17	KLMA_50007	18.656	4.72359	1.20434	1.08039	1.41347	1.53874	0.0957543	0.0228834	0.254588	0.670407	0.102456	0.318102
KLMA_50023	3899	\	KLMA_50023	3.17067	4.72	1.21968	0.937843	1.72519	1.47507	0.158289	0.0156144	0.8044	0.722769	0.0921939	0.4597
PGM2	2284	PGM2	KLMA_30099	3.44716	4.6692	2.26707	1.10508	1.56716	2.18771	0.236733	0.0112909	0.0986034	0.363053	0.116305	0.0951805
KLMA_10593	764	\	KLMA_10593	1.95217	4.66066	5.45662	1.2791	4.6622	13.9577	0.874095	0.0520953	0.153549	0.840236	0.0729995	0.137429
PPE1	4318	PPE1	KLMA_50348	6.03242	4.65742	1.99401	1.13778	1.59546	1.58331	0.0944217	0.00586199	0.059647	0.25262	0.0783674	0.14016
GID7	102	GID7	KLMA_10052	9.31973	4.65686	1.72387	1.10033	1.29073	1.7562	0.149235	0.00734671	0.242524	0.68042	0.278899	0.193663
AIM6	4674	AIM6	KLMA_50612	9.97427	4.65321	2.2423	0.937045	1.77457	2.50105	0.230526	0.0332105	0.138182	0.886799	0.102284	0.255616
DMC1	1305	DMC1	KLMA_20174	1.42734	4.64641	1.5091	1.2686	1.63823	0.881391	0.748772	0.00699555	0.614439	0.551366	0.203193	0.923164
KLMA_20516	1720	\	KLMA_20516	4.95374	4.62027	5.22171	2.15708	2.91891	7.61874	0.412023	0.0183644	0.022186	0.268667	0.045192	0.0498636
ETR1	5048	ETR1	KLMA_60271	3.13457	4.60491	2.0841	1.02469	1.30222	1.44879	0.219408	0.00613977	0.100336	0.910987	0.038091	0.418441
KLMA_50370	4363	YER010C	KLMA_50370	2.59252	4.59691	2.51698	1.06375	1.77312	3.25596	0.245014	0.0252989	0.109883	0.775162	0.243121	0.126756
CDD1	4621	CDD1	KLMA_50565	4.0535	4.58606	1.83895	0.824127	1.99482	2.20324	0.117533	0.0347427	0.203055	0.250037	0.101955	0.117366
KLMA_20377	1551	YDL086W	KLMA_20377	3.87294	4.58491	1.94204	1.04083	1.52066	2.0774	0.139112	0.00593286	0.0540224	0.575069	0.0284938	0.119223
HSP78	4848	HSP78	KLMA_60101	3.07367	4.58389	1.14554	1.17661	1.04158	1.94543	0.433387	0.0381163	0.488718	0.561921	0.863695	0.0891056
KLMA_10258	353		KLMA_10258	2.65145	4.52617	1.92323	1.659	2.11944	1.22798	0.277641	0.00955637	0.143734	0.0647575	0.0454489	0.488613
STB3	4564	STB3	KLMA_50528	6.93528	4.51846	2.456	2.62186	2.39807	3.77698	0.202712	0.0205916	0.0699597	0.0995925	0.063273	0.131951
RIB7	3367	RIB7	KLMA_40225	5.80779	4.49139	1.69947	0.972051	1.04583	0.934909	0.191157	0.010635	0.137573	0.885137	0.132548	0.841004
GCV1	4150	GCV1	KLMA_50231	2.36925	4.46994	0.84485	0.828338	1.44342	0.523617	0.720591	0.0270683	0.771786	0.628493	0.315408	0.516736
INU1	661	SUC2	KLMA_10518	1.63018	4.45675	5.62075	0.680716	0.531861	1.46561	0.613578	0.0598957	0.0310684	0.25048	0.0823761	0.698142
KLMA_10355	453	\	KLMA_10355	1.38611	4.43426	7.79772	0.855056	1.14883	14.1612	0.750709	0.0354312	0.188706	0.802286	0.832241	0.230275
KLMA_10235	325	WWM1	KLMA_10235	1.78005	4.43084	5.26157	1.20803	2.76475	3.91099	0.461736	0.028368	0.0446903	0.494711	0.0792846	0.129525
KLMA_80058	6078	MHO1	KLMA_80058	1.12667	4.43035	2.21857	0.881765	1.04882	2.56616	0.500222	0.0369742	0.221843	0.651122	0.94178	0.298417
YET1	3483	YET1	KLMA_40309	4.18807	4.42078	3.59355	3.48557	4.14148	3.45176	0.116009	0.0115285	0.0809886	0.0270775	0.0287441	0.096089
KLMA_60159	4922	YMR090W	KLMA_60159	3.70018	4.39321	2.02736	1.14657	1.20382	1.39003	0.265064	0.00965661	0.122581	0.64728	0.168428	0.470462
KLMA_10647	830		KLMA_10647	0.816325	4.3499	0.765789	0.942827	1.03081	0.407232	0.917385	0.0331453	0.709803	0.934125	0.956524	0.444515
DPL1	2689	DPL1	KLMA_30426	1.83093	4.34504	2.18697	0.932913	1.26712	2.38616	0.559432	0.0347631	0.161398	0.409605	0.412947	0.0694833
KLMA_20010	1089	\	KLMA_20010	3.01419	4.33744	2.15491	1.11748	1.49545	1.98053	0.0944217	0.00613977	0.114769	0.246371	0.0973477	0.35026
GTT1	3879	GTT1	KLMA_50005	1.32789	4.33526	1.10523	1.00746	1.27428	1.18507	0.561874	0.00946126	0.734173	0.944585	0.0883303	0.259318
ROX3	5580	ROX3	KLMA_70148	4.37206	4.3207	5.154	2.38382	3.64552	3.4298	0.118283	0.00345682	0.0425368	0.0270775	0.0157918	0.201206
KLMA_20275	1427	YBR225W	KLMA_20275	2.61354	4.30556	2.60692	1.26667	2.42199	5.79643	0.508727	0.0312112	0.0996466	0.540963	0.054479	0.0844351
BIO2	454	BIO2	KLMA_10356	2.76517	4.29708	2.09557	1.43561	1.69897	1.57466	0.43645	0.00939581	0.0831777	0.245753	0.046763	0.283646
KLMA_40269	3432	YGL036W	KLMA_40269	2.96647	4.29229	1.68596	1.15038	0.976316	3.04289	0.292337	0.0136205	0.136221	0.571241	0.92069	0.148384
YUC8	2038		KLMA_20781	0.704178	4.29054	1.10787	1.02635	1.32084	1.35952	0.817244	0.0308179	0.821993	0.954572	0.278995	0.878794
GRX2	110	GRX2	KLMA_10058	1.43195	4.28381	3.0848	1.25536	2.08392	2.01841	0.7772	0.0105534	0.11739	0.574308	0.0449826	0.360376
ECM29	1634	ECM29	KLMA_20443	4.46334	4.25792	2.48079	1.19703	1.45986	2.48895	0.286881	0.0144935	0.0571828	0.410482	0.211184	0.0910704
SPR3	4240	SPR3	KLMA_50286	0.749183	4.22074	1.16789	1.06975	1.21075	1.23519	0.807877	0.00982087	0.652957	0.729689	0.32577	0.698142
KLMA_20284	1441	SOA1	KLMA_20284	2.58689	4.20885	3.26805	1.31422	1.42239	2.10785	0.149907	0.0425377	0.0550477	0.207934	0.230501	0.126975
KLMA_10523	669	GIP1	KLMA_10523	0.562703	4.20829	0.752522	1.07097	0.983287	0.583406	0.741338	0.00702911	0.681678	0.737255	0.854182	0.119576
LAC12	2113	HXT15	KLMA_20830	7.80823	4.20771	1.01412	1.02617	0.97391	1.06203	0.179163	0.0167504	0.943261	0.912607	0.822791	0.924379
YET3	3649	YET3	KLMA_40459	4.97219	4.20224	4.02509	3.68558	4.10361	3.13605	0.126461	0.0142875	0.042757	0.0526623	0.0296785	0.0977598
TDA4	5252	TDA4	KLMA_60428	3.38119	4.16618	4.32973	2.87733	3.22325	4.83684	0.22546	0.00977565	0.0342555	0.0611863	0.029683	0.0961514
KLMA_80249	6325	YMR027W	KLMA_80249	3.25628	4.15633	4.61062	1.98181	3.35955	5.46121	0.170925	0.00929206	0.0252907	0.0638066	0.0261671	0.0506584
KLMA_80108	6158	PBI2	KLMA_80108	2.07729	4.1529	1.57943	0.967451	1.4776	1.0452	0.290539	0.00938523	0.564865	0.885304	0.157906	0.949706
PET10	4742	PLN1	KLMA_60022	3.70504	4.15277	3.41433	1.26171	1.6116	2.26971	0.210346	0.0216269	0.0218072	0.179859	0.0951	0.10262
KLMA_30252	2461	TMC1	KLMA_30252	2.96706	4.15249	2.40646	1.15329	1.47985	2.33642	0.131714	0.0136425	0.0201536	0.36115	0.186386	0.323159
ALD4	3887	ALD4	KLMA_50012	4.54523	4.14117	0.967181	1.19371	1.30963	2.57123	0.378233	0.026333	0.81366	0.636157	0.246497	0.0977598
SAF1	3966	SAF1	KLMA_50083	2.85294	4.11498	1.30096	1.00228	1.08905	1.11396	0.250466	0.010635	0.676592	0.992232	0.786548	0.855255
KLMA_60551	5403	YBR053C	KLMA_60551	5.03953	4.07725	1.24235	1.09519	1.11395	1.39576	0.315838	0.00577301	0.144837	0.85194	0.267746	0.200038
KLMA_60480	5321	YDL177C	KLMA_60480	2.92094	4.07377	2.38566	1.64117	1.24803	2.61025	0.292337	0.0107329	0.470579	0.197835	0.469992	0.603081
RAG5	5214	HXK2	KLMA_60412	5.42713	4.06726	2.93152	1.15458	1.10886	1.471	0.0870159	0.00699555	0.030595	0.218756	0.201703	0.208115
KLMA_80094	6143	YDL114W	KLMA_80094	0.702915	4.04517	1.83865	1.33746	1.50279	2.1542	0.587291	0.0132115	0.377799	0.209181	0.110556	0.33454
KLMA_30715	3046	\	KLMA_30715	12.7962	4.03319	2.29444	1.58103	1.95583	2.14781	0.113712	0.0189831	0.0691918	0.156275	0.021665	0.198584
fabG	4465		KLMA_50453	5.16472	4.02775	0.928363	0.741534	0.517581	0.082756	0.266484	0.0167504	0.954351	0.116506	0.0700112	0.0828119
PGK	692	PGK1	KLMA_10540	2.84669	4.00898	4.10563	1.26636	1.55625	2.95036	0.202996	0.0124886	0.0252907	0.249884	0.0593753	0.115647
POM33	1648	POM33	KLMA_20457	2.36482	3.99341	1.97975	1.69571	2.34495	2.61728	0.269078	0.0177384	0.0922761	0.128807	0.0565084	0.106591
PRB1	6041	PRB1	KLMA_80029	2.39529	3.98305	2.09049	1.23672	1.52878	2.80569	0.255343	0.00739835	0.047169	0.266361	0.0942114	0.133681
RIM15	1460	RIM15	KLMA_20301	4.04286	3.97579	3.25474	1.50528	2.57677	2.75655	0.116526	0.0126763	0.0329913	0.100814	0.046763	0.16349
RPE1	4745	RPE1	KLMA_60024	2.35423	3.97565	2.62503	1.35848	2.0081	2.16802	0.234849	0.00727476	0.0817785	0.1586	0.054479	0.206946
ACF2	4553	ACF2	KLMA_50517	3.62614	3.9718	3.89711	1.79251	3.21038	4.5977	0.297999	0.0207596	0.030595	0.209706	0.0157918	0.0611257
RDL1	400	RDL1	KLMA_10304	1.74395	3.96719	3.01226	0.905361	1.37615	1.50394	0.55793	0.0353576	0.165711	0.69429	0.198022	0.802535
KLMA_30332	2557	SPO23	KLMA_30332	0.693352	3.95951	10.3486	1.33648	1.60756	6.87315	0.653653	0.0166905	0.0252907	0.34536	0.212544	0.0828119
ATG4	4677	ATG4	KLMA_50615	7.1515	3.93739	1.55966	1.20771	1.25396	1.7056	0.179449	0.0286107	0.372453	0.502851	0.246497	0.242671
ROD1	1672	ROD1	KLMA_20475	2.53658	3.93423	1.66778	1.10106	1.20561	1.56919	0.117533	0.0161573	0.0927344	0.563939	0.469539	0.219304
LYS2	6386	LYS2	KLMA_80299	1.71329	3.87471	0.990919	0.993018	0.645489	0.457849	0.235626	0.0111843	0.860897	0.936116	0.085802	0.122615
KLMA_70203	5649	TMH18	KLMA_70203	4.14748	3.86795	1.79981	1.09566	1.2425	1.45071	0.122843	0.00277496	0.0444098	0.496816	0.17824	0.103261
ywnB	5971		KLMA_70458	2.01935	3.85847	1.86863	1.15275	1.57061	2.62806	0.38393	0.00946126	0.0859879	0.422271	0.0817842	0.196466
KLMA_60367	5163	YGL081W	KLMA_60367	3.50188	3.84193	1.20206	1.33047	1.5566	1.01094	0.210186	0.0156087	0.726699	0.191712	0.16156	0.995367
SRV2	740	SRV2	KLMA_10572	3.07878	3.83924	3.22511	1.53248	2.24692	3.62855	0.0919225	0.00613977	0.0990077	0.0442329	0.0236348	0.0435134
KLMA_20633	1855	\	KLMA_20633	0.957408	3.79813	0.833551	1.5519	1.66611	1.47354	0.979513	0.0196787	0.906887	0.498795	0.252185	0.876138
MET17	867	MET17	KLMA_10677	3.10112	3.77838	1.62543	1.19562	1.67177	1.24488	0.515221	0.0113819	0.265	0.249591	0.131258	0.399749
KLMA_20507	1711	YGR127W	KLMA_20507	2.98831	3.77469	2.40553	1.13325	1.89821	4.2498	0.131603	0.00724214	0.102135	0.571241	0.0712	0.0980601
KLMA_40293	3461		KLMA_40293	4.3448	3.7734	3.5079	1.08842	1.22021	1.59442	0.403736	0.00889342	0.0770905	0.855778	0.196589	0.598551
ywtG	6150	ITR2	KLMA_70145	2.0309	3.76743	3.59439	1.31299	1.02748	1.40385	0.536635	0.0172313	0.117661	0.512155	0.91474	0.632105
GDB1	3664	GDB1	KLMA_40472	1.52342	3.73906	1.17082	0.915757	0.875347	1.00885	0.111832	0.024976	0.509331	0.377285	0.251612	0.993898
AIP1	1267	AIP1	KLMA_20148	2.7589	3.73581	3.52647	1.52296	2.06755	3.13013	0.117533	0.0142301	0.0526171	0.113266	0.0895453	0.0498636
MCA1	3911	MCA1	KLMA_50034	1.58507	3.72945	3.82478	1.57165	3.11003	7.34978	0.399503	0.0156087	0.0968377	0.133388	0.027206	0.0552811
SYM1	3462	SYM1	KLMA_40294	2.20996	3.71597	1.90838	1.04327	1.26566	1.36957	0.345228	0.0175764	0.199861	0.824796	0.139586	0.33118
MSC1	1890	MSC1	KLMA_20659	1.53197	3.71223	0.614351	0.647169	0.403657	0.334882	0.693379	0.0350175	0.310455	0.231304	0.184987	0.684179
TPS2	1106	TPS2	KLMA_20023	4.83438	3.70912	2.74384	0.905886	1.05629	2.42143	0.078319	0.0100482	0.030595	0.334136	0.207738	0.0696242
HAP1	3466	HAP1	KLMA_40297	8.48682	3.68935	2.86478	1.16249	1.17548	1.43193	0.0860735	0.00946126	0.0456166	0.386633	0.137604	0.113531
KLMA_70157	5593	SPR6	KLMA_70157	3.15769	3.6658	1.63552	1.34233	2.16447	1.51492	0.0872475	0.0138521	0.300255	0.11163	0.0730646	0.443284
RIB4	1851	RIB4	KLMA_20629	2.49215	3.65789	2.80874	1.86084	2.8295	3.01162	0.285273	0.0116541	0.0398422	0.0977129	0.0157918	0.0493882
KLMA_30260	2470	LPL1	KLMA_30260	2.99696	3.65198	3.33841	1.41918	1.7165	2.17768	0.360901	0.00724214	0.0458269	0.338853	0.0652516	0.108869
PKAR	1735	BCY1	KLMA_20528	3.21247	3.62721	1.77087	1.06358	1.45004	2.14217	0.0933974	0.00723982	0.0606857	0.604509	0.0958493	0.0464527
PFK26	6216	PFK26	KLMA_80153	6.91185	3.6202	1.60337	0.969071	0.900748	1.45816	0.067805	0.0113819	0.0349255	0.722305	0.368793	0.290479
COS111	955	COS111	KLMA_10743	3.24077	3.59497	1.18424	0.860183	1.02174	1.26157	0.207191	0.00757049	0.59272	0.480497	0.956657	0.57694
KLMA_60355	5148	UIP4	KLMA_60355	1.2986	3.58859	1.38107	0.906216	1.10339	0.795022	0.683509	0.0619546	0.40084	0.635707	0.711505	0.777307
sdh	4254	YMR226C	KLMA_50296	2.91644	3.58376	1.23807	1.3786	1.53389	1.0661	0.463166	0.00514731	0.734173	0.49601	0.0583356	0.665029
KLMA_40412	3596	YER079W	KLMA_40412	3.69131	3.58091	0.682669	1.06092	1.1536	0.430897	0.31041	0.0291836	0.439712	0.675032	0.586722	0.193663
RPT1	5926	RPT1	KLMA_70422	1.7901	3.56833	2.09325	1.57751	1.9569	4.21479	0.595989	0.023533	0.300255	0.0270775	0.0752456	0.0585877
PIR1	4186	PIR1	KLMA_50253	1.7775	3.56792	2.07365	1.74716	2.79566	2.44673	0.31578	0.0306571	0.0480021	0.0810448	0.0288295	0.119472
NPL4	1033	NPL4	KLMA_10812	3.12309	3.56386	2.39115	1.78743	2.44319	2.74478	0.0878226	0.0164574	0.035036	0.053906	0.0500858	0.064473
KLMA_30604	2899		KLMA_30604	5.49907	3.56278	1.25505	1.34955	1.31892	1.54187	0.264587	0.0666141	0.510359	0.40568	0.376845	0.364325
KLMA_80154	6217	YIL108W	KLMA_80154	1.97837	3.56062	3.51841	1.39681	2.03964	3.80789	0.253631	0.0138915	0.0491257	0.168631	0.0793487	0.0713231
ATG22	1439	ATG22	KLMA_10053	2.88457	3.55846	3.51753	1.22703	1.38	1.6701	0.18391	0.067758	0.0218072	0.266809	0.33029	0.189812
TAL1	2938	TAL1	KLMA_30634	1.86505	3.54893	1.51428	1.2265	1.2356	1.4782	0.237605	0.0155929	0.340983	0.249523	0.206537	0.282225
CDC48	5326	CDC48	KLMA_60484	3.18012	3.53347	2.53142	1.37949	1.71491	2.73117	0.116108	0.0205455	0.0201536	0.0634177	0.0913011	0.0432673
KLMA_30369	2620		KLMA_30369	3.2812	3.52827	0.900629	1.04887	1.16033	1.89456	0.342164	0.0943586	0.850285	0.693075	0.27292	0.475523
YOP1	5566	YOP1	KLMA_70138	2.65119	3.51983	1.92732	1.10983	1.73124	1.62269	0.221736	0.00277496	0.0923866	0.635707	0.0322736	0.0499203
PHM7	2652	PHM7	KLMA_30396	1.94461	3.51071	1.61429	0.874851	0.867368	0.787505	0.656225	0.0256895	0.206594	0.756785	0.622904	0.860795
KLMA_10358	456	IDS2	KLMA_10358	4.2361	3.48473	1.77885	1.12908	1.15406	1.6912	0.332165	0.00783219	0.283757	0.77024	0.436607	0.422916
ZTA1	668	ZTA1	KLMA_10522	2.55904	3.47118	1.82374	0.904736	0.986794	0.804327	0.264183	0.0202621	0.141469	0.639966	0.941655	0.385087
KLMA_40119	3221	YBR062C	KLMA_40119	3.16531	3.46714	1.55596	1.15063	1.54923	1.79777	0.281142	0.0232065	0.0777981	0.562076	0.0768921	0.436094
LHS1	4954	LHS1	KLMA_60191	3.41282	3.46262	4.75702	4.21594	4.24083	6.18416	0.235003	0.0263556	0.0297233	0.0270775	0.024569	0.0464527
KLMA_20269	1421	OM14	KLMA_20269	0.826664	3.44354	0.735509	0.909309	1.49809	0.779367	0.884095	0.0128359	0.516648	0.660821	0.0860183	0.847036
FEN2	469	FEN2	KLMA_10370	2.42886	3.43926	4.43758	2.65154	2.99057	4.67417	0.237605	0.0105534	0.0480883	0.0573664	0.037447	0.0504348
UBC7	3560	UBC7	KLMA_40380	3.55578	3.4311	2.75553	2.52724	2.73329	3.35212	0.206114	0.0121322	0.0329913	0.0875439	0.0351608	0.052519
KLMA_20716	1960	\	KLMA_20716	1.6321	3.41054	1.35793	1.71317	1.22841	1.24888	0.789026	0.022396	0.722888	0.270095	0.409145	0.855459
ZWF	4693	ZWF1	KLMA_50631	3.62243	3.39869	1.27043	1.02446	0.958365	0.999171	0.0944217	0.00946126	0.0763479	0.886835	0.515401	0.995367
KLMA_20379	1552		KLMA_20379	1.95096	3.39261	1.62348	1.2868	1.40814	1.5069	0.525432	0.00699555	0.313877	0.598666	0.0322736	0.555013
PIN3	1749	PIN3	KLMA_20542	1.84209	3.35592	2.87596	1.10172	1.53657	2.10529	0.26215	0.0115285	0.032093	0.615268	0.170251	0.11931
REC8	2921	REC8	KLMA_30619	0.671927	3.35315	1.09395	0.995082	0.992027	0.882604	0.80268	0.0142788	0.877719	0.984249	0.971643	0.858487
MF(ALPHA)1	5149	YPL187W	KLMA_60356	0.669655	3.35286	1.41951	0.830092	0.61149	1.64792	0.876571	0.0645418	0.810819	0.735844	0.225977	0.85174
PCK1	3051	PCK1	KLMA_30719	2.8004	3.34911	3.52487	1.27588	1.94063	3.47234	0.179216	0.00929206	0.0849371	0.304621	0.0427199	0.364113
MCD4	4177	MCD4	KLMA_50250	4.40498	3.34294	3.96952	3.41861	4.22365	4.45636	0.134812	0.00464754	0.0283813	0.048568	0.0089559	0.0462643
KLMA_10076	133	PSP1	KLMA_10076	2.24281	3.33895	1.49982	1.22263	0.872447	1.76988	0.46355	0.0312112	0.068967	0.563939	0.677126	0.061849
KLMA_30023	2187	SLA2	KLMA_30023	2.80829	3.30808	4.78476	1.318	2.6624	5.63295	0.290539	0.0136205	0.0330243	0.306114	0.0281456	0.126756
HEM13	3217	HEM13	KLMA_40115	4.60212	3.2931	1.83655	0.89218	0.79873	0.811594	0.211101	0.0250627	0.0899856	0.238567	0.0692001	0.142078
KLMA_20822	2101	JEM1	KLMA_20822	4.40142	3.2854	3.24551	3.6914	3.17182	4.30943	0.15946	0.00613977	0.061933	0.0270775	0.0178745	0.0914259
RAG2	981	PGI1	KLMA_10763	2.8009	3.28476	3.43062	1.50432	1.9353	3.13029	0.220525	0.00956195	0.0218072	0.157557	0.0446432	0.0498636
HSV2	4787	HSV2	KLMA_60059	2.67633	3.28168	2.41571	1.53374	2.26334	2.2311	0.18698	0.0207433	0.168765	0.118183	0.0670573	0.283927
STE3	486	STE3	KLMA_10382	0.876096	3.28092	0.904902	1.31908	0.799921	0.754483	0.89626	0.00778967	0.858747	0.319755	0.109023	0.650764
gabD	2321	UGA2	KLMA_30136	2.59028	3.27945	1.46234	0.994262	1.34484	1.41917	0.103015	0.0144935	0.319579	0.96209	0.139988	0.272049
KLMA_20131	1246	TVP15	KLMA_20131	2.09142	3.27649	1.86586	1.24749	1.88996	1.668	0.647363	0.0222997	0.270694	0.620183	0.110536	0.215225
ATG14	1953	ATG14	KLMA_20709	4.35958	3.27354	1.35126	1.47461	2.08673	3.48851	0.25833	0.0354332	0.654716	0.190933	0.0948187	0.310892
PEX22	3880	PEX22	KLMA_50006	6.87148	3.2725	0.949972	0.890861	0.876727	0.568104	0.108757	0.0377634	0.945524	0.416945	0.322041	0.304493
ZIP1	2672	ZIP1	KLMA_30410	1.5189	3.26332	0.501168	0.992645	0.781925	0.519731	0.774901	0.0126908	0.186088	0.978097	0.207687	0.107236
KLMA_30129	2314	\	KLMA_30129	1.92014	3.25698	2.16223	1.25363	2.12807	2.66413	0.135291	0.00938523	0.065111	0.257329	0.0302813	0.121092
VID28	4486	VID28	KLMA_50470	5.40645	3.25599	1.74791	0.913441	1.12348	1.54562	0.225604	0.0104852	0.232735	0.779047	0.466356	0.151448
KLMA_40172	3294	MRX16	KLMA_40172	2.92534	3.25294	1.19296	1.18943	0.939938	1.01942	0.118283	0.0268501	0.646587	0.465907	0.627326	0.984668
ISN1	2950	ISN1	KLMA_30643	8.48682	3.24595	1.91387	1.08055	1.25515	2.5819	0.130729	0.021766	0.126789	0.802286	0.0913559	0.0713231
RPN13	814	RPN13	KLMA_10631	2.09822	3.24104	2.15229	1.39389	1.71543	2.09227	0.220096	0.0193123	0.0529979	0.165312	0.0792846	0.0493882
BBC1	2367	BBC1	KLMA_30178	3.31839	3.23857	1.85986	1.07076	1.2693	1.81659	0.067805	0.0085611	0.0461708	0.189531	0.142387	0.116539
KLMA_40264	3425	PAL1	KLMA_40264	2.44604	3.23669	1.93719	0.966393	2.87185	1.61037	0.525432	0.069411	0.0756072	0.758286	0.0296785	0.688119
KAR4	74	KAR4	KLMA_10029	3.35294	3.23334	1.53458	1.20318	1.52187	9.61753	0.17705	0.0491516	0.498509	0.483036	0.243121	0.0512017
IGO2	3535	IGO2	KLMA_40355	3.31284	3.23193	1.89482	1.10815	1.18945	1.61612	0.218221	0.0138619	0.214129	0.639251	0.0862847	0.48546
BIO4	49	BIO4	KLMA_10006	1.16415	3.23138	1.92417	1.28621	1.4696	1.27536	0.929026	0.0726331	0.0922461	0.639142	0.338388	0.701837
GLO1	5298	GLO1	KLMA_60462	2.71749	3.22736	1.93941	0.952034	0.992373	1.7746	0.133063	0.00949297	0.0471451	0.738676	0.964874	0.0951805
KLMA_70221	5671	YPL229W	KLMA_70221	2.92369	3.2216	1.4156	1.05819	1.12232	1.44949	0.41723	0.0186785	0.0329913	0.893159	0.62311	0.449831
AYR1	5392	AYR1	KLMA_60542	2.97166	3.20988	1.42454	1.18526	1.17721	0.99945	0.130729	0.00510542	0.366982	0.194733	0.275435	0.998365
GID8	3134	GID8	KLMA_40059	5.18259	3.20964	1.45226	1.18869	1.20092	1.30073	0.208513	0.0242217	0.519581	0.563414	0.52285	0.56208
GAC1	1947	GAC1	KLMA_20704	2.47159	3.20907	1.25942	0.825644	0.748589	0.718432	0.37457	0.0607315	0.57686	0.594407	0.313841	0.653952
GPM3	250	GPM3	KLMA_10182	5.03874	3.20685	2.20458	0.981211	1.38058	2.03717	0.205155	0.0158676	0.0429431	0.954572	0.0759456	0.155283
VPS55	917	VPS55	KLMA_10713	2.34064	3.20451	1.98408	1.59352	2.00863	2.12811	0.335248	0.00699555	0.148385	0.103484	0.0675301	0.430752
ISU1	2049	ISU1	KLMA_20791	2.02908	3.19353	1.65902	1.03577	0.807489	0.856399	0.078319	0.00699555	0.0699597	0.553109	0.238193	0.339487
KLMA_60123	4875	RCR2	KLMA_60123	0.813226	3.17593	1.70123	0.836341	1.55047	1.32249	0.875715	0.0188697	0.0763089	0.488091	0.0921976	0.438137
ADH2	3358	ADH2	KLMA_40220	3.06601	3.16632	3.92274	1.10046	1.17265	1.57119	0.212411	0.0505732	0.0329913	0.637343	0.625765	0.265059
pir	6055	\	KLMA_80038	1.45167	3.16519	1.56349	1.14984	1.35246	1.57314	0.611962	0.0297013	0.163115	0.318867	0.306126	0.182975
DIT1	395	DIT1	KLMA_10299	3.22698	3.16096	7.95443	0.834304	0.830973	1.71893	0.266484	0.00817324	0.0183775	0.533	0.247995	0.467374
GEX1	3856	ARN1	KLMA_40627	0.970926	3.14731	2.35899	0.716788	0.82516	1.88047	0.978789	0.0506574	0.0540224	0.12969	0.133968	0.213047
PNC1	3431	PNC1	KLMA_40268	1.94861	3.14234	2.11986	1.55413	1.98197	2.03633	0.235626	0.0199979	0.178076	0.0939311	0.0456627	0.114108
RGC1	4445	RGC1	KLMA_50436	5.80303	3.13328	1.83293	1.04929	1.26343	2.10356	0.149447	0.0170166	0.0461708	0.85224	0.0472809	0.0713231
KLMA_60466	5305	YMR206W	KLMA_60466	1.97945	3.13132	1.98799	0.730422	1.31628	1.11512	0.5324	0.0452562	0.273902	0.493514	0.492851	0.94786
PES4	556	PES4	KLMA_10430	2.11691	3.12699	0.862468	1.40819	0.893056	0.97533	0.510971	0.0152175	0.785023	0.46167	0.460474	0.927393
ALE1	3306	ALE1	KLMA_40179	2.23924	3.12174	1.8461	1.19724	1.25896	1.93226	0.117533	0.0106142	0.0432744	0.181612	0.151542	0.133226
KNS1	3433	KNS1	KLMA_40270	3.31427	3.11781	1.51088	1.33814	1.40139	1.14797	0.235003	0.0237589	0.343371	0.227247	0.0670573	0.564604
ALG2	3749	ALG2	KLMA_40539	2.33775	3.11434	3.30618	1.49816	2.08354	2.82869	0.165287	0.0146088	0.0491257	0.072966	0.029683	0.0493882
VMA5	4937	VMA5	KLMA_60175	2.0635	3.10035	1.73547	1.27019	1.33172	2.29622	0.320389	0.0121585	0.103963	0.116287	0.267112	0.061849
MAS1	4604	MAS1	KLMA_50549	2.72824	3.08943	0.968353	1.00493	0.920819	0.774004	0.130729	0.00694212	0.650775	0.96209	0.0921976	0.274013
KLMA_10120	181	LTO1	KLMA_10120	4.15946	3.08431	2.1052	1.11289	1.72739	2.52188	0.264587	0.0179304	0.059647	0.735723	0.0860183	0.0671494
bioA	904		KLMA_10704	4.23707	3.08219	2.47773	1.42053	1.35939	2.64548	0.567265	0.0433505	0.40457	0.144262	0.190868	0.574859
KLMA_40364	3544	NRE1	KLMA_40364	2.41638	3.07636	2.70359	1.20537	1.64889	3.33844	0.288016	0.0144935	0.0377531	0.259312	0.0736955	0.0919966
KLMA_10212	296	RSO55	KLMA_10212	2.01406	3.07136	1.46374	1.15068	2.13058	1.65258	0.564716	0.0257125	0.340833	0.401445	0.08049	0.198584
YVC1	6284	YVC1	KLMA_80210	2.02795	3.06746	2.7808	1.0235	1.27716	3.76536	0.170639	0.010635	0.0684974	0.872795	0.318539	0.0727917
STL1	2902	STL1	KLMA_60180	1.33781	3.05925	1.95041	1.14948	1.46617	2.40257	0.531282	0.013277	0.30622	0.429742	0.0323235	0.417885
DIT2	394	DIT2	KLMA_10298	2.96477	3.05824	3.35325	0.927761	1.12475	1.22276	0.242297	0.00699555	0.0291179	0.669755	0.310578	0.243862
KLMA_50481	4504	YGR130C	KLMA_50481	2.38026	3.05529	1.18155	1.09418	0.95915	1.36858	0.126333	0.0110351	0.544262	0.122094	0.822457	0.309714
MDY2	513	MDY2	KLMA_10400	1.9312	3.04595	2.52552	1.55522	2.16644	2.42711	0.221614	0.016991	0.0905916	0.198612	0.0583356	0.224241
ERC1	5404	ERC1	KLMA_40249	3.94305	3.03889	0.736172	1.1296	0.83217	0.302113	0.116009	0.0231476	0.602837	0.331934	0.349835	0.133226
ATG3	5289	ATG3	KLMA_60454	3.61193	3.02967	1.46252	1.23882	1.2202	1.61447	0.18259	0.00727476	0.607587	0.300941	0.31872	0.493186
LYS4	2803	LYS4	KLMA_30527	1.04501	3.02662	0.690375	0.96626	0.645578	0.392374	0.961251	0.0255783	0.381355	0.881171	0.0589217	0.264929
MUM2	3209	MUM2	KLMA_40108	3.48463	3.01525	1.91431	1.39469	1.46565	4.59313	0.232414	0.0168309	0.181682	0.277801	0.0406065	0.0552811
PNG1	1017	PNG1	KLMA_10796	3.77226	3.0148	3.13401	1.98019	1.99221	3.59723	0.214373	0.00946126	0.0526556	0.072966	0.0184085	0.0634359
KLMA_80084	6133	DDL1	KLMA_80084	3.81416	3.00179	2.86925	2.21064	1.96417	1.8923	0.0919225	0.0155297	0.0605104	0.0426815	0.0662565	0.117366
PDI1	97	PDI1	KLMA_10049	2.44509	2.99756	5.25693	3.16452	4.04566	6.42821	0.17705	0.0132385	0.0201536	0.0411536	0.0157918	0.0784944
KLMA_10296	392	\	KLMA_10296	5.94442	2.99749	0.815605	1.32456	1.44211	1.93456	0.182218	0.0107221	0.136763	0.363053	0.110536	0.0552811
RPM2	5280	RPM2	KLMA_60446	1.58179	2.9927	0.990662	1.09838	0.784939	0.572115	0.70093	0.0215202	0.96508	0.812577	0.137162	0.268085
KLMA_40563	3775	PIM1	KLMA_40563	3.65685	2.98841	1.46305	1.43463	0.877686	1.20913	0.111832	0.0176153	0.188985	0.133167	0.273387	0.622534
LTP1	6388	LTP1	KLMA_80301	4.0786	2.98144	3.41918	2.28987	2.92815	4.41185	0.149235	0.00457979	0.0544531	0.0786466	0.0281072	0.062358
CAJ1	1721	CAJ1	KLMA_20517	3.09977	2.97981	3.19297	1.0184	1.36624	2.25997	0.139112	0.00510542	0.0573332	0.815793	0.0946847	0.0993145
CYB2	802	CYB2	KLMA_10621	0.310924	2.97634	0.612151	1.22123	1.78778	2.42011	0.592144	0.0657062	0.337247	0.260266	0.118824	0.133226
RGT1	5101	RGT1	KLMA_60316	3.08068	2.97213	1.15818	0.989031	0.946341	1.0619	0.308585	0.0422793	0.640143	0.965764	0.819786	0.901499
JEN1	4810	JEN1	KLMA_20258	0.960417	2.9628	1.13479	1.0989	1.29568	1.22883	0.938483	0.0221002	0.574924	0.521917	0.461458	0.559381
RPN8	2739	RPN8	KLMA_30469	2.38734	2.96201	2.0118	1.35157	1.58574	1.71547	0.0872475	0.0127537	0.0456166	0.0634177	0.104704	0.974073
DNAJA1	421	SCJ1	KLMA_10321	4.14148	2.95261	3.25666	4.04157	3.45156	3.83134	0.157742	0.0205916	0.0411828	0.058364	0.0281456	0.0694833
VID30	3013	VID30	KLMA_30686	4.10734	2.94966	1.2425	0.966157	1.1609	1.27818	0.247191	0.0142301	0.543149	0.918079	0.464465	0.501921
JEN1	1406	JEN1	KLMA_20258	1.83962	2.94595	1.74215	1.33452	1.14906	1.01579	0.315731	0.0269207	0.325233	0.265062	0.503784	0.99211
ALG7	1580	ALG7	KLMA_20405	3.91002	2.93574	2.61829	3.13005	2.91611	2.80343	0.151652	0.00946126	0.0524284	0.0425544	0.0158665	0.0788158
AST1	6459	AST1	KLMA_80363	3.0901	2.93569	2.28499	1.43959	1.90904	2.03162	0.163259	0.00703193	0.103688	0.0573664	0.0281456	0.133226
THI4	3850	THI4	KLMA_40625	2.18164	2.93453	2.34745	1.55502	1.81598	1.64833	0.215793	0.068734	0.057747	0.116607	0.212518	0.271463
SHP1	6441	ATG1	KLMA_80346	1.9032	2.90477	2.04012	1.24114	1.54108	2.60241	0.149447	0.0131489	0.0472748	0.0411536	0.0901487	0.0498636
ATG1	2538	ATG1	KLMA_30321	2.31488	2.90382	2.81947	1.2059	1.18232	2.38585	0.205155	0.00727476	0.0639272	0.326844	0.289785	0.160641
ADY2	1088	ADY2	KLMA_20009	1.64371	2.89975	3.0223	1.45277	1.78854	4.04239	0.67262	0.034624	0.0756126	0.393082	0.186575	0.0980601
CUE5	2451	CUE5	KLMA_30242	2.01883	2.89626	1.55151	1.00702	1.1045	1.58817	0.150202	0.0139039	0.167449	0.929314	0.648739	0.22967
VTI1	2561	VTI1	KLMA_30336	1.94807	2.89033	2.36126	1.72466	1.98338	2.2153	0.303651	0.00946126	0.0558058	0.116475	0.0674544	0.0676828
GUD1	4675	GUD1	KLMA_50613	6.74989	2.87639	1.10368	1.14727	1.00875	1.09469	0.149235	0.0296339	0.898704	0.250037	0.964899	0.881375
SSY5	4202	SSY5	KLMA_50257	1.95909	2.87419	1.35706	1.02861	0.935333	0.768189	0.235003	0.0119347	0.387373	0.825053	0.152909	0.5076
TPK2	825	TPK2	KLMA_10642	2.90615	2.87225	1.12869	0.923715	1.00407	1.25857	0.16969	0.0105407	0.702703	0.728999	0.963939	0.45901
SCO1	848	SCO1	KLMA_10660	3.45113	2.86984	1.85227	1.0115	1.14663	1.18073	0.188738	0.0106109	0.0627983	0.951287	0.272495	0.789462
FMO1	604	FMO1	KLMA_10464	2.27968	2.85838	3.01865	1.93631	3.91609	3.90939	0.374876	0.0316054	0.0778064	0.100814	0.0471584	0.131951
YCH1	4829	YCH1	KLMA_60089	2.42987	2.85499	1.70721	1.28759	1.47952	1.25258	0.235003	0.00699555	0.222981	0.262898	0.168104	0.357382
DOA1	2193	DOA1	KLMA_30027	2.49266	2.84925	2.29353	1.34453	1.45388	2.76806	0.14433	0.0316905	0.0659151	0.145825	0.231242	0.103861
SDT1	3005	SDT1	KLMA_30679	3.46353	2.84337	0.91034	1.43275	1.1868	1.44769	0.22546	0.0185814	0.752777	0.35921	0.275012	0.364418
RDI1	5344	RDI1	KLMA_60501	2.34174	2.83751	3.38753	1.42785	2.87139	5.163	0.189257	0.00898193	0.0756126	0.110767	0.0284938	0.0579824
CCS1	3488	CCS1	KLMA_40313	1.89141	2.83629	1.15154	1.26993	1.11106	0.799916	0.404224	0.0126908	0.640143	0.299479	0.544595	0.583894
FYV10	6197	FYV10	KLMA_80138	4.69675	2.8343	1.43324	1.10766	1.06299	1.33751	0.157742	0.0218633	0.237123	0.675032	0.758153	0.488727
PAN1	4361	PAN1	KLMA_50368	2.5491	2.83399	2.14982	1.16591	1.41351	2.51462	0.129033	0.00898193	0.0756126	0.22639	0.0436854	0.0713231
ARC18	4221	ARC18	KLMA_50273	2.22615	2.83282	2.31394	1.05829	1.42288	2.13485	0.108187	0.0116866	0.0565271	0.563939	0.0530251	0.209872
NPC2	5894	NPC2	KLMA_70401	2.36961	2.83054	1.35788	1.3169	1.65583	2.36272	0.431421	0.059034	0.455532	0.275681	0.046763	0.081143
KLMA_40246	3407	\	KLMA_40246	2.73133	2.82837	1.54208	0.938692	1.08474	1.68061	0.128093	0.0174323	0.172671	0.785357	0.599323	0.522665
KLMA_R403	3142	TGA1	KLMA_R403	1.03479	2.82288	1.21501	1.05722	1.3262	1.50096	0.938483	0.00783928	0.780259	0.363053	0.434413	0.506726
KLMA_10238	328	\	KLMA_10238	9.77241	2.81939	1.33174	0.710666	0.924179	0.811033	0.128093	0.0783535	0.379499	0.122094	0.748808	0.886133
TKL1	6389	TKL1	KLMA_80302	1.75416	2.81839	1.77312	1.2444	1.36029	2.25836	0.134453	0.0322005	0.17079	0.180883	0.100871	0.0989793
UBP15	6275	UBP15	KLMA_80201	5.43375	2.81712	1.87211	1.12335	1.14111	2.12236	0.245755	0.00824326	0.0637853	0.725789	0.383712	0.0977598
KLMA_10570	738	YSF3	KLMA_10570	2.27508	2.81657	1.72324	1.40855	1.94678	1.77346	0.685393	0.0635721	0.564189	0.64067	0.123093	0.579698
KLMA_30079	2262	YLR361C-A	KLMA_30079	1.29879	2.81356	3.17346	0.988199	2.43966	2.20178	0.799539	0.00824326	0.263151	0.964456	0.0386803	0.313325
RAN1	869	\	KLMA_10679	2.82583	2.81167	1.70282	1.3986	1.66127	1.62747	0.190232	0.00946126	0.0349255	0.0983139	0.0901487	0.346343
SUR2	2693	SUR2	KLMA_30430	9.39279	2.81016	1.81164	1.01073	1.05847	0.946008	0.0947413	0.0205973	0.059647	0.934769	0.388022	0.795695
ABP1	1398	ABP1	KLMA_20250	2.69606	2.80614	1.99501	1.08527	1.48723	2.62016	0.0872475	0.0210581	0.0965913	0.356693	0.0901704	0.0623382
CYM1	3826	CYM1	KLMA_40603	2.17989	2.80598	1.06842	0.896637	0.802101	0.802274	0.355175	0.00699555	0.505025	0.317005	0.0637971	0.465915
SNF2	4252	SNF2	KLMA_50295	2.01524	2.80181	2.09981	1.12417	1.10216	2.22738	0.266749	0.00318155	0.064665	0.380792	0.163144	0.0885039
HUL4	929	HUL4	KLMA_10722	0.913409	2.79633	2.51392	1.26459	1.95471	6.15394	0.876711	0.0253145	0.158619	0.236519	0.0860183	0.105315
LEE1	2582	LEE1	KLMA_30354	2.64974	2.79355	1.49379	1.12055	1.3357	1.24888	0.28662	0.0270918	0.200944	0.551695	0.1519	0.62923
UBA1	2199	UBA1	KLMA_30033	2.71942	2.7871	1.83645	1.23989	1.33813	2.04426	0.158429	0.017234	0.0925497	0.222006	0.12146	0.086277
MAG1	1120	MAG1	KLMA_20032	3.22924	2.77886	2.08464	0.988919	1.22995	2.26769	0.120837	0.0237029	0.0785757	0.928281	0.208162	0.0493882
KLMA_50249	4176	YJL163C	KLMA_50249	1.24456	2.77487	1.42424	1.57661	1.51985	1.53949	0.700079	0.00727476	0.0806211	0.0647575	0.0777796	0.59738
fap2	2861	\	KLMA_30571	4.91494	2.77036	1.84074	2.73441	2.46896	2.10015	0.158022	0.0197549	0.0420769	0.0270775	0.0421068	0.108943
DNAJB13	1680	SIS1	KLMA_20479	0.698152	2.76775	0.704799	1.10474	1.21793	1.35982	0.846141	0.0205851	0.361293	0.410482	0.186418	0.521042
IST1	171	IST1	KLMA_10110	4.48932	2.76766	1.62642	1.48744	1.48889	1.63608	0.0944217	0.00946126	0.192194	0.139961	0.0816688	0.166251
UBX2	3823	UBX2	KLMA_40601	4.45419	2.75835	1.77638	1.40141	1.46057	2.08566	0.149205	0.0126908	0.0856574	0.144262	0.0440545	0.123912
IME2	2862	IME2	KLMA_30572	2.44831	2.7551	2.71979	1.79935	1.41151	1.30753	0.448698	0.013277	0.0310684	0.218243	0.101424	0.598344
CAT8	6065	CAT8	KLMA_80046	1.33973	2.75353	1.02583	1.19972	1.10591	0.985473	0.602041	0.0296339	0.72162	0.306692	0.700897	0.984668
DTR1	1011	DTR1	KLMA_10789	3.27294	2.75019	2.07431	1.0728	1.15242	0.731039	0.0860735	0.034442	0.0590501	0.698845	0.564938	0.179437
GAL7	1500	GAL7	KLMA_20331	2.85215	2.7455	2.17197	0.822937	1.06464	1.76771	0.121094	0.00982087	0.055256	0.280982	0.3496	0.0552751
YTA12	1269	YTA12	KLMA_20150	2.48177	2.7399	1.85146	0.964618	1.00451	1.20786	0.155417	0.0288506	0.0799639	0.688607	0.980328	0.466245
ORM1	4093	ORM1	KLMA_50189	2.52558	2.73888	2.90664	1.63634	1.80683	2.69757	0.112448	0.011941	0.0832761	0.0427369	0.0413282	0.122756
KLMA_70012	5427	\	KLMA_70012	3.00996	2.72862	1.45052	1.24609	1.45666	2.07792	0.245755	0.0761439	0.271922	0.545116	0.0748719	0.193663
KLMA_60206	4971	\	KLMA_60206	1.6768	2.72746	1.24358	0.742114	1.04306	0.517019	0.139112	0.063927	0.823451	0.168015	0.937572	0.487781
KHA1	2107	KHA1	KLMA_20825	2.57005	2.72634	3.82037	1.92025	3.17628	4.04253	0.139112	0.00318155	0.0653419	0.0270775	0.0241444	0.0493882
VPS62	1754	VPS62	KLMA_20546	2.04671	2.72448	1.77869	0.871071	1.12992	1.50688	0.192294	0.0132385	0.195243	0.363053	0.524033	0.263258
MPM1	3962	MPM1	KLMA_50079	2.01167	2.72128	1.50665	1.19101	1.16351	1.00939	0.252846	0.0664994	0.254461	0.378679	0.529813	0.98268
UFD1	173	UFD1	KLMA_10112	3.50639	2.71912	2.23252	1.36103	1.65045	4.32238	0.113712	0.0156087	0.0770905	0.165312	0.100895	0.0689305
GDH2	1986	GDH2	KLMA_20734	3.15476	2.71247	1.78003	1.1469	0.565459	1.89773	0.28662	0.0686921	0.0342555	0.401445	0.0570947	0.0585877
KLMA_60398	5198	ELC1	KLMA_60398	1.12747	2.71164	2.80826	0.787708	1.22377	1.75523	0.759585	0.00702911	0.142075	0.373682	0.556018	0.506726
BUD7	5068	BUD7	KLMA_60289	3.13604	2.70902	2.44845	1.65623	2.01533	3.56294	0.12045	0.00889342	0.0411828	0.0620602	0.0481791	0.0493882
NIT2	4754	NIT2	KLMA_60032	4.63493	2.70677	1.98329	1.14829	1.24037	2.00815	0.11018	0.0247261	0.119684	0.363053	0.220251	0.122615
ARC40	1379	ARC40	KLMA_20232	1.7571	2.69966	1.91503	1.21184	1.45402	1.97614	0.230526	0.0146595	0.057747	0.130454	0.0723768	0.0585877
SMK1	5800	SMK1	KLMA_70327	1.43603	2.69164	1.65144	1.31727	1.03183	1.92812	0.733315	0.0219981	0.194894	0.399383	0.84236	0.278224
GYP7	4664	GYP7	KLMA_50603	2.84074	2.68779	3.2249	1.1914	1.83825	4.80016	0.290444	0.022129	0.0391276	0.49516	0.0157918	0.0493882
NTH1	4866	NTH1	KLMA_60117	4.90055	2.68222	1.99783	0.977383	1.18334	2.15454	0.164212	0.0210921	0.0381134	0.927421	0.0557465	0.0989793
SNF7	3169	SNF7	KLMA_40086	1.86523	2.68092	1.65233	1.40008	1.61449	2.22701	0.532162	0.0243501	0.132009	0.145105	0.0886459	0.0919863
KLMA_20057	1150	\	KLMA_20057	2.13358	2.67593	0.781662	0.926139	1.04778	0.549932	0.445728	0.0227867	0.691104	0.842129	0.839547	0.393328
YME1	5573	YME1	KLMA_70142	2.84919	2.67576	2.69212	1.15666	1.31834	1.62006	0.172752	0.0258462	0.032412	0.321001	0.120943	0.0835065
VPS68	3577	VPS68	KLMA_40396	2.30165	2.67269	1.79431	1.30322	1.60591	1.62385	0.130126	0.0433505	0.136027	0.0957629	0.0838203	0.299674
YCP4	1219	YCP4	KLMA_20106	2.04655	2.67228	1.28576	1.19874	1.68518	1.69952	0.533	0.0103415	0.171724	0.487433	0.0296785	0.112703
KLMA_50372	4365	AIM21	KLMA_50372	2.89117	2.66181	2.46306	1.56494	1.81093	4.57299	0.220279	0.0393856	0.122207	0.116287	0.0906666	0.061849
ANT1	5766	ANT1	KLMA_70301	1.93542	2.6506	1.3811	1.14745	1.02152	2.29641	0.495253	0.0387598	0.531723	0.433748	0.933949	0.266825
ADK2	2507	ADK2	KLMA_30292	1.93005	2.64475	1.05816	0.995641	1.30862	0.789225	0.406728	0.0317444	0.911517	0.989648	0.0951	0.708324
KLMA_10463	603	CTR2	KLMA_10463	0.603594	2.64401	3.77291	1.71663	2.12561	3.43824	0.396432	0.0131991	0.0360956	0.165312	0.0570927	0.150639
HNT1	5325	HNT1	KLMA_60483	1.71676	2.63638	1.6329	1.10247	1.49759	1.63229	0.324452	0.0112283	0.148149	0.485477	0.0784586	0.0889792
DCP1	1859	DCP1	KLMA_20636	2.0544	2.63331	1.68703	1.29558	1.8203	2.2436	0.134565	0.0118566	0.0385167	0.109038	0.0284938	0.0711581
DUG3	1971	DUG3	KLMA_20727	4.98548	2.63146	2.35156	1.52861	1.9497	1.84511	0.221736	0.022396	0.110205	0.304676	0.0770516	0.272299
MVP1	359	MVP1	KLMA_10263	3.0581	2.62929	1.7239	1.12202	1.40874	2.15693	0.113621	0.00824326	0.206594	0.406741	0.11114	0.126756
OPI10	1523	OPI10	KLMA_20352	2.40807	2.62917	1.45421	1.33723	1.40596	2.68308	0.467176	0.0498165	0.263765	0.148797	0.163463	0.207343
PDC1	4812	PDC1	KLMA_60075	3.01576	2.62905	2.9217	1.05897	0.95301	0.977833	0.16969	0.0314342	0.0519653	0.756888	0.836253	0.733236
GGA2	1641	GGA2	KLMA_20450	2.63433	2.62858	1.62879	0.874669	1.08705	1.59476	0.146084	0.00727476	0.048309	0.296482	0.221127	0.198584
SEC61	1601	SEC61	KLMA_20424	2.50292	2.62769	2.57344	2.40527	2.96205	2.85165	0.139112	0.00800449	0.0329913	0.048568	0.0089559	0.0435134
FRE4	1087	FRE4	KLMA_20008	0.814827	2.62448	1.70664	0.85074	0.664591	0.841209	0.76805	0.034442	0.294696	0.214542	0.37454	0.798321
DFM1	2962	DFM1	KLMA_30655	2.69395	2.61751	1.4026	1.38459	1.36858	1.55241	0.377732	0.032221	0.246745	0.183078	0.33213	0.182144
CSN9	4607	CSN9	KLMA_50551	2.38658	2.6096	1.72072	1.09632	1.0317	1.61864	0.294985	0.02797	0.167513	0.764912	0.844222	0.214726
GLO4	2452	GLO4	KLMA_30243	1.85344	2.60728	1.12217	1.09041	1.09092	1.08366	0.287375	0.0120489	0.818792	0.194255	0.406217	0.740327
KLMA_40042	3111	YLR326W	KLMA_40042	1.18285	2.60481	3.52774	1.47664	2.68986	3.13008	0.884095	0.0160651	0.0329913	0.323219	0.0157918	0.123912
QRI1	1866	QRI1	KLMA_20643	2.27401	2.60313	2.2805	2.16216	2.15666	3.83126	0.131319	0.0102323	0.110315	0.0411536	0.0479882	0.0626234
KLMA_10829	1051		KLMA_10829	2.29123	2.6027	2.10255	1.01401	1.3227	1.02719	0.196741	0.0497343	0.0377531	0.917582	0.166394	0.922646
KLMA_70441	5948	YPI1	KLMA_70441	3.84213	2.6011	1.31067	1.33265	1.2618	1.014	0.189754	0.0285568	0.691918	0.332236	0.264281	0.979172
TDA10	4825	TDA10	KLMA_60085	2.71233	2.59392	1.32833	1.40567	1.31142	1.82867	0.33973	0.0116529	0.323256	0.218198	0.302375	0.236072
FMP23	667	FMP23	KLMA_10521	0.697033	2.59223	3.76907	0.912918	0.959405	1.32893	0.612637	0.0164312	0.143097	0.839392	0.872736	0.799043
LSP1	5961	LSP1	KLMA_70451	2.06193	2.58915	1.46061	1.04952	1.17071	1.13348	0.245755	0.0155297	0.059647	0.747918	0.0768921	0.557152
BAR1	4484	BAR1	KLMA_50468	1.24674	2.58498	1.09465	1.54143	1.35885	1.45653	0.720591	0.0145558	0.808507	0.103484	0.0723165	0.418206
ADE17	3161	ADE17	KLMA_40081	2.08878	2.58403	1.21236	1.10347	1.57301	1.01332	0.587997	0.0240747	0.399368	0.639251	0.0793487	0.965905
SDL1	1860	CHA1	KLMA_20637	3.35288	2.58092	1.60033	1.40116	1.35575	1.81134	0.235003	0.0252729	0.214129	0.214542	0.0783913	0.201316
KEG1	3019	KEG1	KLMA_30691	2.93996	2.57447	2.84296	2.77077	3.24605	3.23161	0.278335	0.0136704	0.0806211	0.078676	0.0244832	0.086277
VPS35	4205	VPS35	KLMA_50259	2.64134	2.57284	1.48334	1.12627	1.25694	1.6536	0.118158	0.00946126	0.115823	0.439209	0.215168	0.175143
SMF3	3146	SMF3	KLMA_40070	2.12914	2.56807	2.33887	0.936501	1.10696	1.08946	0.170925	0.0132363	0.0524284	0.638338	0.276207	0.176178
KLMA_30473	2744	YBR287W	KLMA_30473	3.76833	2.56685	1.52876	1.01718	1.26436	1.83671	0.176343	0.0249457	0.059647	0.915303	0.0712303	0.0754571
EIS1	6336	EIS1	KLMA_80261	2.75117	2.5656	1.00898	1.31185	1.16707	0.769994	0.287044	0.0264092	0.975421	0.0810448	0.202805	0.323159
VPS27	1596	VPS27	KLMA_20419	3.07122	2.5649	2.10248	1.14741	1.59825	2.05991	0.192294	0.00667012	0.112133	0.504754	0.0324634	0.10262
YUH1	1097	YUH1	KLMA_20015	1.88715	2.56246	2.29171	1.03745	1.08602	2.67737	0.176284	0.0240032	0.0738658	0.886799	0.309096	0.128268
BIO3	50	BIO3	KLMA_10007	0.661334	2.55901	1.36516	1.08565	1.13296	1.48793	0.6326	0.0320117	0.477769	0.773331	0.677943	0.366194
ATG12	346	ATG12	KLMA_10251	2.18693	2.55845	1.17413	0.950644	1.29237	0.97144	0.722463	0.0181444	0.698143	0.91852	0.32535	0.984668
PHB2	4778	PHB2	KLMA_60052	2.65049	2.55302	1.85315	1.0992	0.998691	1.55689	0.172752	0.0332483	0.0310684	0.480497	0.994651	0.148384
KLMA_40200	3330	\	KLMA_40200	3.04285	2.55278	0.3319	0.878601	1.44171	0.301486	0.530555	0.0439576	0.231959	0.840894	0.300355	0.466184
SNX41	3833	SNX41	KLMA_40610	3.67718	2.54982	2.04904	2.0064	2.07853	2.71689	0.179086	0.0132385	0.069618	0.0634177	0.029683	0.133719
KLMA_20557	1767		KLMA_20557	2.26194	2.54468	1.96414	2.26814	2.5659	1.55244	0.21787	0.0144935	0.0857138	0.0629724	0.0322736	0.408118
OST2	6301	OST2	KLMA_80229	1.98132	2.53858	2.97895	1.71806	2.34035	2.4929	0.403736	0.0173052	0.0925497	0.139961	0.0318453	0.133226
ADE3	4827	ADE3	KLMA_60087	2.33853	2.53648	0.984477	1.09752	1.39197	0.822456	0.360724	0.0424028	0.952903	0.403278	0.127036	0.509482
STR3	2546	STR3	KLMA_30325	2.66152	2.53559	1.09883	1.52793	1.60633	1.44034	0.499608	0.0140843	0.811021	0.113045	0.045933	0.403254
KLMA_20271	1423		KLMA_20271	3.54869	2.53492	1.23054	1.63502	1.27912	1.73311	0.149447	0.0103527	0.586027	0.121897	0.27854	0.432451
KLMA_30624	2926		KLMA_30624	1.50456	2.52495	2.15704	1.21142	1.54645	1.71241	0.568763	0.0155297	0.256864	0.471016	0.0531155	0.582616
ZIP2	5211	ZIP2	KLMA_60409	2.59215	2.52444	2.35438	1.01129	1.72327	6.48043	0.352693	0.0370472	0.267469	0.968859	0.140095	0.159652
AIM18	3695	AIM18	KLMA_40495	4.26853	2.52272	1.77254	1.01697	1.01179	1.07667	0.118283	0.0204266	0.257383	0.748957	0.865458	0.674554
ECM18	3280	ECM18	KLMA_40159	1.96835	2.51775	1.65875	0.785428	0.987711	1.07239	0.434985	0.0367566	0.0822117	0.349196	0.942271	0.771591
NYV1	3268	NYV1	KLMA_40152	2.44358	2.51382	1.25511	1.18463	1.07954	1.14653	0.221736	0.037075	0.549658	0.444608	0.629715	0.67919
GOR1	155	GOR1	KLMA_10097	1.72789	2.51331	2.03741	1.35603	1.63752	1.90711	0.436212	0.00889342	0.0536408	0.256822	0.127036	0.130394
ASI1	3163	ASI1	KLMA_40082	2.15069	2.51114	1.46571	1.17354	1.22536	1.35429	0.374793	0.0132537	0.203765	0.231981	0.288526	0.405756
SIL1	1524	SIL1	KLMA_20353	2.49905	2.5066	1.8785	1.49713	1.94024	3.37792	0.318393	0.0127143	0.0904337	0.0723186	0.0634389	0.0886875
KLMA_30020	2184		KLMA_30020	2.36284	2.50512	2.57086	1.93809	2.20354	3.08224	0.289585	0.0126908	0.0734506	0.100229	0.0173908	0.096089
URC1	4573		KLMA_50535	2.0403	2.50456	1.28	1.32236	1.21774	0.966737	0.0944217	0.0549397	0.391532	0.116242	0.369536	0.980481
SGT2	6051	SGT2	KLMA_80036	2.06144	2.50163	2.58247	2.1876	2.94601	3.11904	0.139112	0.0147484	0.0252907	0.048568	0.029683	0.0493882
TPK1	4175	TPK1	KLMA_50248	2.35003	2.50077	3.03699	1.96281	1.68059	1.97362	0.320278	0.0240032	0.0252907	0.110767	0.0464815	0.101523
RSB1	2455	RSB1	KLMA_30246	1.4104	2.49496	1.94364	1.64097	1.75174	1.76015	0.720335	0.0142301	0.162635	0.107598	0.0637971	0.117887
KLMA_70317	5787	EGH1	KLMA_70317	4.09455	2.49357	1.63213	1.30904	1.15276	2.13615	0.221736	0.0207902	0.073431	0.494624	0.276607	0.101523
SEH1	1581	SEH1	KLMA_20406	1.32836	2.49279	2.48635	1.38464	1.84445	2.61803	0.740965	0.0280657	0.0621888	0.1796	0.0827535	0.1998
KLMA_30475	2746	YKR011C	KLMA_30475	2.84671	2.48965	1.22451	1.82188	1.6442	1.98074	0.256279	0.00277496	0.512055	0.116287	0.0762517	0.137429
tsc2	6076		KLMA_80056	1.41337	2.48824	2.97174	1.05847	1.45485	2.86973	0.379903	0.00824326	0.0420769	0.556916	0.0999893	0.320987
EDE1	5525	EDE1	KLMA_70099	2.46708	2.48647	1.49779	1.0295	1.10727	1.4403	0.123691	0.0112772	0.0536151	0.733101	0.420333	0.0989793
KLMA_40325	3500	\	KLMA_40325	1.73934	2.48604	1.10654	1.66552	0.879831	0.613439	0.617598	0.0734962	0.827364	0.250037	0.617798	0.1722
ACS1	2897	ACS1	KLMA_30602	2.06431	2.4855	2.11337	1.42476	2.33696	2.61439	0.400274	0.0164633	0.0461708	0.275793	0.0407024	0.262327
MBF1	5070	MBF1	KLMA_60291	1.57566	2.48523	2.11528	1.22642	1.5917	2.11954	0.233813	0.0213505	0.0429431	0.239192	0.0787001	0.12683
TVP38	520	TVP38	KLMA_10406	2.4012	2.48522	1.37594	1.26389	1.96916	1.74344	0.264749	0.0274095	0.508227	0.167934	0.0500761	0.499533
SEC21	5893	SEC21	KLMA_70400	1.67496	2.48485	2.6845	1.79398	2.16861	3.41702	0.261218	0.00946126	0.0456166	0.0815237	0.0436219	0.061849
MET14	2249	MET14	KLMA_30070	1.99121	2.48312	1.57762	1.41108	1.70177	2.25194	0.265064	0.0445755	0.236728	0.138129	0.0453965	0.303539
DGA1	1347	DGA1	KLMA_20208	3.14906	2.48115	2.20624	1.43476	1.61111	1.81754	0.128093	0.019375	0.059647	0.0270775	0.0453767	0.0676828
CTP1	5132	CTP1	KLMA_60339	2.12543	2.47939	0.791937	1.17863	0.837752	0.506673	0.598036	0.0225163	0.509331	0.515065	0.154539	0.0889792
TRP1	4884	TRP1	KLMA_60130	1.48203	2.47865	2.15508	1.47192	2.80029	2.19017	0.785177	0.0264999	0.271756	0.389205	0.0492393	0.269421
DSK2	755	DSK2	KLMA_10585	1.64191	2.46973	1.43566	1.11045	1.47588	1.79568	0.323131	0.0340525	0.061933	0.346567	0.145551	0.0969453
KLMA_40352	3532	\	KLMA_40352	1.17313	2.46858	3.09122	1.08882	1.83273	1.8732	0.843209	0.0628905	0.221843	0.774057	0.202086	0.282225
ENO	600	ENO1	KLMA_10462	1.94768	2.46118	3.05434	1.2338	1.39689	2.34339	0.33866	0.0141358	0.0241414	0.326966	0.106135	0.0498636
TFC7	4995	TFC7	KLMA_60230	3.43255	2.45706	1.98881	1.03336	1.20462	2.09977	0.221736	0.0205455	0.0777981	0.786914	0.0309777	0.061849
UBP6	679	UBP6	KLMA_10531	2.36439	2.4549	1.48347	1.07175	1.29152	2.61461	0.231386	0.0144935	0.138474	0.255783	0.136076	0.0784944
BIO3	4697	BIO3	KLMA_50635	3.9883	2.45121	1.50571	1.33619	1.36473	2.14898	0.182572	0.0195075	0.272316	0.299213	0.0893755	0.242176
GLK1	101	GLK1	KLMA_10051	2.29027	2.44969	2.0469	1.62302	1.30868	1.92757	0.290964	0.0250474	0.187719	0.12462	0.148201	0.198584
NSG2	3534	NSG2	KLMA_40354	1.71303	2.44731	2.43826	0.93866	1.25319	2.03654	0.242635	0.0189748	0.030595	0.635707	0.190793	0.10262
ARA1	2868	ARA1	KLMA_30577	1.29336	2.44197	0.56106	0.8469	0.694505	0.583946	0.813706	0.0126229	0.232362	0.319394	0.197378	0.783442
PRE6	5794	PRE6	KLMA_70322	1.36602	2.44104	1.91906	1.21234	1.45007	2.27748	0.446426	0.0167504	0.059647	0.150547	0.124215	0.0989793
KLMA_20194	1333	\	KLMA_20194	1.09008	2.43793	1.62599	1.07897	1.31554	0.947627	0.924073	0.0215595	0.271922	0.776173	0.0913672	0.937633
CMC1	2305	CMC1	KLMA_30119	2.13376	2.43526	2.09324	1.28338	1.32379	1.05133	0.370161	0.0147265	0.123228	0.363053	0.0847241	0.957586
HBN1	124	HBN1	KLMA_10070	1.58803	2.43523	1.98067	1.00547	1.41196	1.70295	0.331073	0.0485779	0.214129	0.978758	0.197528	0.18505
RAD59	5497	RAD59	KLMA_70074	1.025	2.43386	1.28389	1.31369	1.16893	0.448408	0.986344	0.0785878	0.740792	0.547108	0.573938	0.229183
VPS13	6505	VPS13	KLMA_80407	2.522	2.43264	1.67842	1.05948	0.986376	1.72648	0.283225	0.0233076	0.0763479	0.165312	0.911294	0.192939
COX15	1121	COX15	KLMA_20033	2.62693	2.43049	1.3003	1.01464	0.857884	1.052	0.172949	0.0121322	0.27085	0.916616	0.210555	0.938376
CPR5	2703	CPR5	KLMA_30439	1.87067	2.42926	2.44911	1.18619	1.58202	2.41729	0.366062	0.00982087	0.0806211	0.415567	0.0337596	0.131951
RIM101	1620	RIM101	KLMA_20440	1.28788	2.42918	3.91857	1.11455	1.58109	3.67837	0.684955	0.0129251	0.20137	0.602897	0.154688	0.108943
ATG20	6142	ATG20	KLMA_80093	2.56669	2.42377	1.48984	1.42191	1.62672	1.57232	0.219573	0.0187111	0.325817	0.175731	0.149132	0.16349
YAP1	2982	YAP1	KLMA_30670	1.96722	2.42028	1.45207	0.980476	0.880051	1.09015	0.220015	0.0156612	0.106987	0.899697	0.30005	0.792342
MDM31	3707	MDM31	KLMA_40505	2.5196	2.41907	1.16054	1.10683	1.0824	0.942557	0.242297	0.0427943	0.216153	0.710287	0.566922	0.90078
KLMA_10013	57		KLMA_10013	1.99778	2.41679	2.69868	1.42384	2.20201	3.63659	0.24953	0.00778967	0.0349548	0.210675	0.0157918	0.0828078
KLMA_30353	2581		KLMA_30353	5.86403	2.41376	2.14948	0.981654	1.30825	1.10401	0.427269	0.0709729	0.262832	0.936023	0.232012	0.876668
OST3	6278	OST3	KLMA_80204	1.90336	2.41212	2.23651	1.73761	2.32726	2.73023	0.245755	0.0104518	0.0314857	0.0845882	0.0296785	0.0593548
ATG13	3665	ATG13	KLMA_40473	2.33965	2.40968	1.12766	1.20278	1.09863	1.25589	0.250733	0.0201763	0.358	0.440523	0.631315	0.0977598
CPR6	5355	CPR6	KLMA_60511	1.48462	2.40917	0.88781	1.0715	1.11568	1.33006	0.854613	0.0871819	0.734173	0.414213	0.510451	0.434014
FRE8	4799	FRE8	KLMA_60070	2.61683	2.4061	2.0041	1.25664	1.39373	1.32023	0.204176	0.0199053	0.138415	0.35386	0.253492	0.6296
RPN4	251	RPN4	KLMA_10183	2.19535	2.40514	1.79957	1.87338	1.71365	1.72994	0.278555	0.0175697	0.0695522	0.113541	0.0497932	0.192809
RVS167	1792	RVS167	KLMA_20579	1.83837	2.40448	1.90909	1.01077	1.28241	1.82049	0.246538	0.00809404	0.131064	0.934865	0.181175	0.0771922
KLMA_50164	4066	GMC2	KLMA_50164	1.14329	2.40428	1.72794	0.892148	1.091	2.00589	0.929633	0.0596909	0.539299	0.826083	0.753422	0.568674
VMA3	924	VMA3	KLMA_10717	1.64803	2.40029	1.98369	1.57207	1.7438	2.31824	0.693375	0.0128359	0.0452405	0.261815	0.0373207	0.061849
KLMA_60392	5191	YPL039W	KLMA_60392	1.43592	2.39574	1.3638	0.858179	1.23737	0.885043	0.887108	0.0252792	0.711487	0.824796	0.448096	0.949111
VTC1	3585	VTC1	KLMA_40403	1.47692	2.39517	1.26046	1.37296	2.28236	0.989321	0.820673	0.0229857	0.0975395	0.0689354	0.0862392	0.981937
RUP1	1785	RUP1	KLMA_20573	1.95103	2.39437	1.3038	1.48922	1.69387	2.11235	0.41091	0.0235373	0.360928	0.121897	0.083121	0.122936
BIO4	4698	BIO4	KLMA_50636	0.899927	2.39357	1.62245	1.03272	1.22096	0.801482	0.728397	0.0285568	0.454702	0.729951	0.378193	0.789462
mge1	2043	MGE1	KLMA_20785	2.0365	2.39295	1.60829	1.28041	1.25381	1.02057	0.208513	0.0286274	0.0329913	0.122094	0.112602	0.943701
OTU1	5457	OTU1	KLMA_70040	1.95642	2.39269	1.30023	1.42074	1.43236	1.69959	0.501002	0.00938523	0.198733	0.363053	0.06249	0.274016
KLMA_20823	2103	YBR287W	KLMA_20823	2.46615	2.39124	1.83851	1.47502	1.49762	1.58773	0.190232	0.00694212	0.212844	0.166681	0.0448073	0.207313
PRE1	5785	PRE1	KLMA_70315	1.82035	2.38749	1.9119	1.26366	1.62266	2.41088	0.26215	0.0132363	0.0483918	0.19626	0.0521296	0.0814621
DAO1	563		KLMA_10437	3.4099	2.38715	0.902814	1.03221	0.921115	0.691308	0.164849	0.0437452	0.777014	0.840424	0.0542104	0.144576
HRD3	5704	HRD3	KLMA_70251	3.92927	2.37948	2.37515	1.94851	1.98124	2.99522	0.15946	0.0126908	0.0283813	0.100814	0.0497932	0.0844351
PBA1	4273	PBA1	KLMA_50312	2.21526	2.37334	2.17421	1.36237	1.75604	2.26642	0.2399	0.00982087	0.0283813	0.121897	0.0337596	0.137092
PRE4	5208	PRE4	KLMA_60407	1.78476	2.37266	1.58143	1.09184	1.30707	1.9585	0.130729	0.0140342	0.0734506	0.217538	0.190409	0.0888213
KLMA_10039	87	SNA2	KLMA_10039	0.893736	2.36783	0.981103	0.903368	1.10026	0.830416	0.93179	0.0410606	0.979127	0.6614	0.636734	0.900163
ATG32	3040	ATG32	KLMA_30710	1.74753	2.36524	1.66165	1.04864	0.919938	1.2907	0.121094	0.0669319	0.160393	0.654527	0.605689	0.623633
ATX1	182	ATX1	KLMA_10121	1.21046	2.36445	3.99029	0.96297	1.34289	1.05757	0.696233	0.0370466	0.102343	0.77846	0.131697	0.898968
KLMA_60273	5050	\	KLMA_60273	1.60003	2.35886	0.716283	0.804647	1.19234	0.60381	0.638577	0.0453015	0.607844	0.534241	0.602064	0.76736
FMP46	4749	FMP46	KLMA_60027	3.03457	2.3579	1.288	0.942721	1.44403	1.17959	0.264086	0.0387845	0.545812	0.840919	0.290467	0.891275
RPN10	3693	RPN10	KLMA_40493	1.70555	2.35533	1.61589	1.06933	1.30355	1.76923	0.0944217	0.00982087	0.0314857	0.206015	0.117198	0.0910615
KLMA_20793	2051		KLMA_20793	1.6892	2.35409	1.27212	0.816962	1.15682	1.48698	0.208513	0.00898193	0.530216	0.249523	0.0768921	0.364113
YIM1	2673	YIM1	KLMA_30411	1.40137	2.35127	1.86058	0.973639	1.26348	1.63348	0.334287	0.00734671	0.0695522	0.861739	0.037041	0.21934
SFB3	3424	SFB3	KLMA_40263	2.87358	2.35125	2.63308	1.80893	1.72241	2.5503	0.189754	0.00800449	0.0550477	0.0411536	0.029683	0.119472
UGO1	1766	UGO1	KLMA_20556	2.83532	2.34601	1.5907	1.30866	1.30944	1.00812	0.173391	0.0264092	0.134271	0.204528	0.170784	0.984058
PRE9	1747	PRE9	KLMA_20540	1.23379	2.34509	1.85021	0.980274	1.23886	1.6446	0.564668	0.0493998	0.168382	0.76244	0.442856	0.183087
KLMA_60530	5377	TOM7	KLMA_60530	0.771998	2.3445	2.34402	0.997219	1.731	0.61651	0.674281	0.0487068	0.206897	0.992	0.0352667	0.656313
YAP1801	438	YAP1801	KLMA_10339	1.91992	2.33642	1.70272	1.08088	1.3035	1.63179	0.37898	0.0153107	0.0718166	0.401801	0.198022	0.0671494
GLR1	1009	GLR1	KLMA_10787	1.94936	2.33623	1.98599	1.12022	1.35844	1.60253	0.144027	0.010814	0.576903	0.136677	0.0284938	0.0552811
CPS1	4741	CPS1	KLMA_60021	1.68568	2.33622	1.9881	0.751842	0.964435	3.40127	0.57164	0.0287029	0.250586	0.333606	0.835011	0.432501
LAS17	302	LAS17	KLMA_10217	1.47349	2.33443	2.03229	1.32736	1.57214	2.7339	0.680314	0.0340886	0.165946	0.21079	0.122915	0.0493882
VPS70	4532	VPS70	KLMA_50496	2.8022	2.33387	0.609204	1.29089	0.774589	0.751619	0.305423	0.0189748	0.249963	0.468603	0.24582	0.199557
SNX4	2667	SNX4	KLMA_30406	3.21862	2.33232	1.15738	1.08945	1.19702	1.67493	0.121803	0.0162664	0.675412	0.605767	0.115473	0.348373
KLMA_60475	5315	RCI37	KLMA_60475	1.5095	2.33189	1.19588	1.14247	1.3197	1.1599	0.615756	0.0574559	0.515059	0.571307	0.315321	0.803511
RPT5	6498	RPT5	KLMA_80401	1.96755	2.33107	1.48841	1.10073	1.3701	1.79634	0.277641	0.0204627	0.0968661	0.389205	0.105486	0.0793692
YAF9	4994	YAF9	KLMA_60229	2.61959	2.32902	1.60614	0.997396	1.25182	1.3135	0.220525	0.0595356	0.0517471	0.992232	0.137162	0.452754
VMA11	5664	VMA11	KLMA_70216	1.54856	2.32246	1.54376	1.3174	1.54213	1.25091	0.760448	0.0228834	0.225172	0.384755	0.106785	0.515302
LYS21	5335	LYS21	KLMA_60493	1.29666	2.31777	1.02072	1.1935	0.922006	0.397461	0.487782	0.0222997	0.855349	0.162816	0.536401	0.16349
KLMA_20295	1453	YGL185C	KLMA_20295	2.56102	2.31671	1.41022	1.17791	1.54251	2.19878	0.370585	0.0477383	0.265942	0.590877	0.266801	0.126362
YPT52	785	YPT52	KLMA_10609	2.13652	2.31558	2.19227	1.42316	1.77002	2.27077	0.251923	0.0116355	0.0722903	0.169633	0.0315056	0.137313
PHO85	5184	PHO85	KLMA_60387	2.35189	2.31044	2.60847	2.05445	2.33214	3.86267	0.131714	0.0208573	0.0218072	0.0698816	0.0322736	0.0498636
VPS28	957	VPS28	KLMA_10745	2.48203	2.3101	0.891173	1.39928	1.32944	0.97082	0.241549	0.0452775	0.821073	0.227464	0.139586	0.980545
KLMA_60293	5072	MUM3	KLMA_60293	0.361678	2.30727	0.933315	0.973347	1.03398	0.841353	0.645932	0.0567471	0.910669	0.953296	0.81755	0.903972
PCI8	3593	PCI8	KLMA_40409	3.91931	2.302	1.26026	1.0486	1.18618	1.22373	0.174508	0.0208993	0.186876	0.832891	0.474786	0.119472
BIO4	2116	BIO4	KLMA_20832	0.721405	2.30155	1.69578	1.03757	1.10149	0.767933	0.364481	0.040926	0.421354	0.796065	0.717578	0.688144
KLMA_10074	131	OYE3	KLMA_10074	3.21513	2.2997	1.71506	1.22321	1.00028	2.55381	0.545095	0.0640948	0.192841	0.121279	0.999285	0.248128
KLMA_20506	1710		KLMA_20506	1.65956	2.29881	1.80155	1.19239	1.20431	1.22028	0.653653	0.0415023	0.2746	0.670407	0.508115	0.769362
SEC24	6218	SEC24	KLMA_80155	1.98585	2.2987	2.14243	1.68636	1.81016	3.02924	0.190232	0.00727476	0.0995833	0.0728979	0.029683	0.0671494
PHB1	4507	PHB1	KLMA_50483	1.96875	2.29236	1.54141	1.06949	1.08167	1.19184	0.131714	0.0289492	0.0758748	0.429719	0.642537	0.0857113
STE2	5074	STE2	KLMA_60295	1.0806	2.29165	1.3033	1.33844	0.999427	1.83924	0.802088	0.0194401	0.26494	0.250037	0.998794	0.252031
FAD1	5898	FAD1	KLMA_70404	1.66082	2.29133	1.34375	1.22108	1.69551	1.11247	0.652355	0.0394439	0.477769	0.545114	0.0939506	0.808602
KLMA_40132	3244		KLMA_40132	0.923405	2.28986	12.0996	3.15094	5.5497	7.93423	0.965393	0.027087	0.0252324	0.0424741	0.0157918	0.0493882
PRE2	1509	PRE2	KLMA_20340	1.66244	2.28848	1.56051	1.22323	1.35145	2.43217	0.239433	0.018389	0.136128	0.211999	0.230195	0.0629741
CAP1	2243	CAP1	KLMA_30065	2.65524	2.28776	1.84518	1.2177	1.55772	2.52885	0.116051	0.014061	0.12495	0.153222	0.029683	0.120737
SNN1	6279	SNN1	KLMA_80205	3.0812	2.28733	1.9753	1.06206	1.00594	1.2108	0.143106	0.025296	0.216045	0.842962	0.981362	0.874699
KLMA_60039	4762	YJL132W	KLMA_60039	2.99901	2.28621	1.04225	1.11724	1.03646	1.14115	0.104046	0.0558565	0.926289	0.54365	0.889923	0.785523
CHO2	3201	CHO2	KLMA_40103	2.1338	2.28344	0.622536	0.96344	0.717469	0.537287	0.202712	0.0137898	0.128864	0.727608	0.0413282	0.128037
KLMA_80223	6295	\	KLMA_80223	1.94213	2.27807	0.839854	1.22938	1.16362	0.512721	0.298816	0.0611264	0.798338	0.39447	0.599323	0.298681
KLMA_70181	5622	YIL055C	KLMA_70181	1.56192	2.27639	1.7899	0.971671	1.02345	1.98805	0.39617	0.0440461	0.0641761	0.85224	0.874636	0.12806
CUE1	1167	CUE1	KLMA_20068	1.33713	2.27409	2.2507	1.35776	1.84738	2.25334	0.720335	0.00946126	0.0875673	0.136193	0.0566527	0.144743
YPK1	2283	YPK1	KLMA_30098	1.56455	2.27251	1.31734	1.44179	1.5738	1.99465	0.674532	0.0433505	0.436836	0.0983139	0.0966887	0.0814621
KLMA_60147	4907	MND2	KLMA_60147	1.60813	2.26859	1.43539	1.37073	1.89412	1.98617	0.591459	0.0217821	0.28293	0.327587	0.0847241	0.411505
HRT1	5598	HRT1	KLMA_70161	1.69506	2.26775	2.82631	1.33512	1.72031	2.36698	0.152494	0.0156144	0.0348303	0.150547	0.0479882	0.118044
UGP1	5104	UGP1	KLMA_60317	2.6816	2.26655	1.1088	0.991619	1.20485	1.41163	0.286475	0.0138247	0.501635	0.944091	0.127036	0.166077
PCM1	6035	PCM1	KLMA_80026	1.86317	2.2645	1.52197	1.3117	1.5321	2.2617	0.191157	0.0158557	0.100578	0.121279	0.192954	0.0570013
MPD1	793	MPD1	KLMA_10614	1.8981	2.26177	2.52598	1.38937	1.71241	2.60614	0.323568	0.0266524	0.0597308	0.133388	0.0570927	0.0524296
GND1	609	GND1	KLMA_10468	1.22556	2.25537	1.86424	1.12296	1.46779	1.57797	0.499967	0.0144634	0.0479586	0.262898	0.0633337	0.132456
KLMA_80211	6285	YNL092W	KLMA_80211	2.98651	2.25513	1.47914	0.955664	1.20203	1.12764	0.111832	0.00699555	0.235035	0.570446	0.296029	0.708449
KLMA_60426	5246	LIH1	KLMA_60426	0.679957	2.25467	1.23959	0.95346	1.23549	1.22096	0.784351	0.0809953	0.74841	0.895918	0.559349	0.511559
RTK1	3939	RTK1	KLMA_50059	1.07902	2.25323	1.36052	1.15672	1.13348	1.55136	0.87716	0.00869778	0.300255	0.342688	0.457314	0.555622
RVS161	1209	RVS161	KLMA_20100	1.83151	2.25205	2.12357	1.00176	1.26703	1.70167	0.163369	0.0285568	0.106987	0.978097	0.298062	0.122615
SPC3	5466	SPC3	KLMA_70049	3.05695	2.25108	2.19167	1.8693	2.34604	2.66163	0.130597	0.0460161	0.0611156	0.0875439	0.0570947	0.0552811
PRE5	649	PRE5	KLMA_10507	1.36812	2.2491	1.8197	1.19337	1.38561	2.36616	0.574877	0.0440845	0.0377531	0.250037	0.276664	0.0977598
KLMA_20593	1806	COI1	KLMA_20593	2.0095	2.24891	1.37755	0.935755	0.950097	1.00132	0.290539	0.0150365	0.069618	0.747635	0.84642	0.997717
DPP1	2674	DPP1	KLMA_30412	2.2877	2.24565	1.39014	1.05576	1.34947	1.48051	0.121803	0.0228834	0.252508	0.37055	0.16754	0.331905
PDAT9	5202	DIT2	KLMA_60402	2.64515	2.24423	0.836978	1.25283	1.17405	1.11629	0.493943	0.0428479	0.451037	0.357328	0.62311	0.892981
LPP1	135	LPP1	KLMA_10078	1.96599	2.23748	1.07722	0.691219	1.35111	0.375178	0.578835	0.0676399	0.762642	0.321275	0.281489	0.198584
TPI1	3229	TPI1	KLMA_40125	2.30911	2.2347	2.24659	1.1398	1.19283	2.0472	0.283633	0.0527561	0.030595	0.538343	0.392044	0.066291
MSC3	1295	MSC3	KLMA_20166	1.84355	2.23134	0.821562	1.03642	1.01101	0.757489	0.473065	0.0253145	0.520909	0.6134	0.96316	0.561459
OSH2	254	OSH2	KLMA_10185	2.78072	2.22585	1.61912	1.22752	1.1931	1.4517	0.149447	0.0100482	0.106987	0.170373	0.107305	0.0467913
GCV3	2883	GCV3	KLMA_30589	1.2425	2.22497	1.25087	1.13715	1.72655	0.973409	0.893032	0.043241	0.528058	0.645416	0.0261671	0.971162
UBP14	3210	UBP14	KLMA_40109	2.79661	2.22461	1.7217	0.981009	1.26432	1.90359	0.18391	0.0232138	0.0664784	0.897172	0.252185	0.114648
UBX7	3934	UBX7	KLMA_50054	2.75027	2.22275	0.919655	1.02048	1.05191	0.902433	0.0872475	0.00965661	0.739881	0.651671	0.692424	0.85367
GAS4	3581	GAS4	KLMA_40399	0.845722	2.21871	1.14193	1.25431	1.28646	0.943295	0.884095	0.0418146	0.79438	0.473954	0.116029	0.920274
SLT2	5797	SLT2	KLMA_70325	1.49471	2.21844	0.0788632	1.29342	2.45499	3.0409	0.499967	0.00699555	0.409592	0.248248	0.0157918	0.133226
LAA1	208	LAA1	KLMA_10144	2.8243	2.21837	2.48061	2.24343	2.16384	2.98341	0.251491	0.0044901	0.0472748	0.0514751	0.0284938	0.0989793
UBC4	5845	UBC4	KLMA_70365	1.19242	2.21698	2.16745	1.11293	1.85855	2.06611	0.712928	0.0179304	0.0218072	0.496113	0.0281515	0.276128
HSE1	2242	HSE1	KLMA_30064	1.18271	2.2154	2.08035	0.800646	1.63644	2.04758	0.884095	0.0718481	0.0583826	0.592325	0.162579	0.0671494
TGL4	516	TGL4	KLMA_10402	2.07836	2.21026	2.2232	1.37283	1.6435	2.03906	0.318393	0.00739412	0.0472748	0.249591	0.0942114	0.167489
BIO3	2115	BIO3	KLMA_20831	3.26641	2.20564	1.82811	1.28512	1.30656	1.94375	0.366379	0.0466158	0.214837	0.549492	0.260422	0.247408
FRA1	3190	FRA1	KLMA_40097	2.0669	2.20452	1.8342	1.11441	1.0669	1.61375	0.156808	0.0389502	0.112641	0.319755	0.778706	0.125307
PHR1	6020	PHR1	KLMA_80011	1.15847	2.20268	1.83506	0.925564	1.05852	0.962862	0.600783	0.0143773	0.381355	0.627096	0.678544	0.983983
bioA	2177		KLMA_30015	1.82644	2.20123	1.69656	1.3233	1.38331	1.3989	0.266047	0.0838949	0.0526656	0.329225	0.272792	0.555559
LEU4	4400	LEU4	KLMA_50402	4.26309	2.19558	1.0246	1.2448	1.154	1.06535	0.272509	0.0514841	0.956549	0.297248	0.478422	0.815267
VRP1	4113	VRP1	KLMA_50203	1.45349	2.19318	2.21682	1.00871	1.37564	2.09168	0.559432	0.027087	0.0770637	0.973639	0.139586	0.179792
ADD66	2209	ADD66	KLMA_30040	2.2242	2.19153	2.18939	1.36815	1.77843	2.68895	0.327503	0.0207942	0.047169	0.157557	0.0682891	0.0980601
YJU3	4134	YJU3	KLMA_50217	2.19454	2.18903	1.41109	1.05446	1.04683	1.01466	0.22117	0.023533	0.263151	0.73917	0.35965	0.984668
KLMA_50218	4136	MBR1	KLMA_50218	0.91828	2.18873	1.69877	0.859702	1.43782	1.68386	0.938521	0.0905	0.256227	0.300941	0.278837	0.587786
GDE1	3898	GDE1	KLMA_50022	2.69022	2.18845	2.24077	0.884523	1.13221	2.37465	0.221736	0.0140843	0.0314857	0.616057	0.446957	0.0839405
PEP12	883	PEP12	KLMA_10689	2.59105	2.18816	1.30623	1.07177	1.11372	1.62719	0.189349	0.0240032	0.177669	0.660775	0.444328	0.317668
ATG9	5687	ATG9	KLMA_70236	2.79556	2.18446	1.21192	1.1353	1.2707	1.4084	0.242635	0.0140266	0.520955	0.654527	0.0958493	0.255839
SEC12	2780	SEC12	KLMA_30502	2.01875	2.18376	2.78446	1.83487	1.75008	2.78935	0.318393	0.0145994	0.0252907	0.0270775	0.0449826	0.0622856
GIP3	2048	GIP3	KLMA_20790	3.36044	2.17786	1.4013	1.38318	0.879545	0.903145	0.189349	0.0237029	0.233291	0.236237	0.245317	0.69372
KLMA_70080	5503		KLMA_70080	2.58516	2.17516	1.84345	0.910411	1.23895	1.66614	0.235003	0.0193674	0.0461708	0.704579	0.154882	0.105376
RPT6	4042	RPT6	KLMA_50143	1.37859	2.16806	2.22333	1.10949	1.30124	3.06768	0.255332	0.0166067	0.057747	0.374728	0.155485	0.0826733
dao1	2945		KLMA_30640	1.66201	2.16432	0.60512	1.12733	1.48473	0.467765	0.717455	0.0492773	0.147415	0.615723	0.0625685	0.246525
NAB6	6066	NAB6	KLMA_80047	2.1981	2.1641	1.72256	1.31714	1.72717	2.59585	0.195081	0.0428452	0.0817785	0.150547	0.0661335	0.0579824
SCL1	4058	SCL1	KLMA_50157	1.48344	2.1626	1.55483	1.19671	1.50175	1.61688	0.283633	0.0516676	0.0349255	0.116242	0.175526	0.758969
PCP1	4452	PCP1	KLMA_50443	2.46233	2.16007	1.433	1.07082	1.10365	1.04498	0.149447	0.0079889	0.269889	0.217538	0.286763	0.941253
LEU2	1684	LEU2	KLMA_20483	3.80558	2.15991	1.01311	1.06558	0.873568	0.554478	0.30388	0.0164312	0.984293	0.812075	0.434413	0.197755
ECM21	5564	ECM21	KLMA_70136	2.66777	2.15876	1.2738	1.45421	1.19217	1.49364	0.133063	0.0222997	0.224079	0.128843	0.414554	0.297652
KLMA_40333	3509	EGO2	KLMA_40333	1.07652	2.15819	1.4366	1.06236	1.85605	0.899528	0.946192	0.0162641	0.731287	0.886293	0.057621	0.969166
HEM14	5783	HEM14	KLMA_70313	3.24488	2.15744	1.04993	0.955098	1.16665	1.24634	0.221736	0.022309	0.88198	0.637343	0.461458	0.579053
MET2	148	MET2	KLMA_10090	2.75645	2.15711	4.68225	1.3524	1.55728	3.03322	0.28662	0.0433734	0.0456166	0.286013	0.0975851	0.236072
ECM3	6290	ECM3	KLMA_80217	3.1345	2.15539	1.28443	0.864375	0.939917	0.690098	0.320389	0.0927043	0.0710689	0.319755	0.730711	0.56138
CMK2	2623	CMK2	KLMA_30371	1.27815	2.15111	4.1655	1.05705	2.15322	3.94376	0.893032	0.032459	0.059647	0.923077	0.12492	0.139508
KLMA_20799	2057	RCN2	KLMA_20799	1.47103	2.14502	2.68911	1.1813	2.7438	2.81044	0.846094	0.0398255	0.170703	0.769653	0.0284938	0.313325
FBP26	4204	FBP26	KLMA_50258	2.30391	2.14459	1.05325	0.768328	0.937519	1.38796	0.564737	0.00724214	0.856531	0.553294	0.84642	0.144743
KLMA_60421	5234	YHR138C	KLMA_60421	1.85639	2.14311	1.84512	1.16982	1.29201	2.19786	0.425946	0.0310402	0.371113	0.232406	0.16615	0.294442
BTS1	970	BTS1	KLMA_10752	2.43966	2.13443	2.05288	2.02032	2.34736	2.20314	0.137216	0.016991	0.12413	0.0411536	0.0324321	0.200389
TCB3	3629	TCB3	KLMA_40442	1.822	2.13437	1.66518	0.949609	0.920278	1.29945	0.379903	0.023541	0.0240911	0.438994	0.146883	0.350967
TUM1	2718	TUM1	KLMA_30449	3.07653	2.13341	1.407	1.22633	1.43984	2.22194	0.364481	0.0179548	0.135069	0.22627	0.0483962	0.142124
yciC	1091	\	KLMA_20012	1.30661	2.13332	0.526538	1.35187	0.911773	0.669364	0.81923	0.0979287	0.132099	0.433708	0.370555	0.367978
PTC5	6287	PTC5	KLMA_80213	3.11178	2.13185	1.3582	1.09705	1.1798	1.6422	0.113763	0.0115604	0.0995871	0.352713	0.222764	0.0493882
VPS17	1797	VPS17	KLMA_20584	2.41121	2.12949	1.66443	1.19344	1.20742	1.86496	0.286933	0.0241737	0.198078	0.511531	0.104323	0.241213
RPT2	2374	RPT2	KLMA_30184	1.81302	2.12766	1.83269	1.13817	1.3184	2.69874	0.29904	0.0295201	0.0756126	0.174742	0.220314	0.0671494
KLMA_70156	5592	SLX8	KLMA_70156	1.54715	2.12354	1.39679	1.29681	1.65687	1.41239	0.335161	0.011941	0.34882	0.168794	0.0325225	0.180192
KLMA_20441	1621	WSC4	KLMA_20441	1.48461	2.1197	1.13999	1.16143	1.2172	1.75365	0.75779	0.0397418	0.652229	0.661498	0.368647	0.389407
MMT1	5679	MMT1	KLMA_70228	1.60586	2.11793	1.65475	1.21207	1.44361	1.48878	0.633895	0.0549397	0.11561	0.219295	0.188785	0.0989793
SPF1	912	SPF1	KLMA_10710	2.41388	2.11328	2.25835	1.7385	1.92841	3.29292	0.108757	0.0167332	0.0332517	0.0270775	0.024569	0.0464527
ISC1	150	ISC1	KLMA_10092	1.07274	2.11309	1.78362	1.39099	1.52506	1.76131	0.893032	0.059029	0.177669	0.214542	0.148663	0.330696
GCR1	976	GCR1	KLMA_10758	3.00625	2.11166	0.94068	0.772557	0.746998	0.594101	0.265064	0.0590966	0.602839	0.401445	0.101134	0.482472
AVT1	1919	AVT1	KLMA_20681	2.48898	2.10851	1.08801	1.05575	1.07669	1.01515	0.16416	0.0139471	0.650458	0.499476	0.322041	0.98268
CHC1	1416	CHC1	KLMA_20264	2.38816	2.10649	1.91524	0.965171	1.15535	2.0979	0.219408	0.00727476	0.0456166	0.535513	0.15525	0.0784944
AGE2	3517	AGE2	KLMA_40340	1.63271	2.10466	1.6146	2.05156	1.6334	1.59789	0.42708	0.0159163	0.128367	0.0791092	0.0324634	0.128177
KLMA_40266	3429		KLMA_40266	0.95649	2.09969	1.47578	1.26336	1.9557	2.33431	0.979513	0.0223043	0.483992	0.473916	0.0427199	0.301236
HRP1	6320	HRP1	KLMA_80246	0.386389	2.09878	0.686873	0.844238	0.806295	1.05714	0.38532	0.0195279	0.233291	0.362907	0.0478048	0.900163
BIO5	4699	BIO5	KLMA_50637	1.41979	2.09828	1.56015	1.14839	1.22842	1.09694	0.542635	0.028368	0.349673	0.570295	0.271229	0.931425
SEC72	4022	SEC72	KLMA_50133	1.58021	2.0979	1.92543	1.35106	1.39522	2.08799	0.257384	0.0121322	0.0398422	0.110767	0.0352667	0.0691925
KLMA_60365	5161	YOR389W	KLMA_60365	1.50341	2.09548	2.64457	1.59177	2.54203	6.51865	0.39882	0.0735216	0.0349548	0.0875439	0.0296785	0.0579824
HBN1	123	HBN1	KLMA_10069	1.40298	2.09547	2.61347	1.32726	2.13983	3.01364	0.809237	0.0256895	0.107324	0.447976	0.0449826	0.0727917
KLMA_40005	3073	\	KLMA_40005	3.06256	2.09315	1.59681	1.11065	1.27186	0.930487	0.371596	0.0910371	0.515059	0.753699	0.322428	0.971479
DTD1	1970	DTD1	KLMA_20726	2.64388	2.09108	1.54689	1.36474	1.39538	0.829357	0.278335	0.00800449	0.4581	0.165312	0.103474	0.763394
cal1	3888	CNE1	KLMA_50013	1.41719	2.09036	1.19462	0.703848	0.715319	1.45425	0.720335	0.0187657	0.472199	0.212078	0.115836	0.139508
SDS22	810	SDS22	KLMA_10628	2.94395	2.09006	1.2983	1.13326	1.22429	2.03566	0.221736	0.0147484	0.153173	0.506808	0.221007	0.0990223
DDI1	1119	DDI1	KLMA_20031	2.61784	2.08351	1.39133	0.897731	1.04188	1.8614	0.36195	0.0177402	0.212138	0.572812	0.771064	0.198584
KLMA_10203	284	YDL012C	KLMA_10203	0.876774	2.08305	1.88475	1.17262	1.91234	1.98864	0.821605	0.0176726	0.112029	0.328533	0.0570947	0.128037
GPT2	2456	GPT2	KLMA_30247	1.25412	2.08099	1.81068	1.11731	1.20058	1.05677	0.448046	0.0595129	0.076804	0.335731	0.33138	0.865127
KLMA_70209	5657	NVJ2	KLMA_70209	3.259	2.07983	1.45688	1.36715	1.06599	1.497	0.218221	0.026779	0.17819	0.328354	0.580978	0.159384
KLMA_60319	5107	YKL033W-A	KLMA_60319	2.07089	2.07865	1.40452	1.02447	1.26445	2.03426	0.112495	0.0154905	0.0946395	0.792358	0.104619	0.159384
KLMA_50464	4480	RCF3	KLMA_50464	2.1155	2.07857	1.22528	0.88745	0.996003	0.847026	0.208513	0.0102205	0.130958	0.248248	0.985251	0.615138
MSN2	3490	MSN2	KLMA_40315	2.88829	2.07738	1.05825	1.23343	1.2094	1.51944	0.127205	0.00724214	0.764074	0.191712	0.144281	0.140361
ESS1	4828	ESS1	KLMA_60088	2.326	2.07498	1.57763	1.05451	1.46939	2.09475	0.247232	0.0647233	0.0419971	0.743309	0.114126	0.100308
PUP3	6448	PUP3	KLMA_80354	1.60569	2.07299	1.58535	1.02413	1.27788	1.8654	0.127205	0.0155297	0.0905916	0.449263	0.154693	0.0910704
KLMA_70355	5829	YBL029C-A	KLMA_70355	2.38716	2.07226	1.55089	0.853392	0.642473	1.49698	0.331073	0.0912356	0.294311	0.706665	0.0768921	0.661375
CDR4	842	PDR15	KLMA_10655	2.12432	2.07147	1.40011	1.08548	0.879526	0.925172	0.585064	0.019896	0.265103	0.79612	0.520288	0.9531
CAM1	5203	CAM1	KLMA_60403	1.53736	2.07011	1.5827	1.03666	1.45031	1.06238	0.563124	0.0357431	0.257701	0.821349	0.238093	0.795712
GPM1	1206	GPM1	KLMA_20098	2.51712	2.06851	1.57947	1.0001	0.83067	1.33763	0.392926	0.0519406	0.204925	0.999826	0.318417	0.339487
SEC9	765	SEC9	KLMA_10594	1.55329	2.06683	1.52234	1.00303	1.33605	1.52358	0.216835	0.011292	0.16717	0.967773	0.0899593	0.0504348
RIB1	5821	RIB1	KLMA_70349	1.88809	2.06554	1.12143	1.06859	0.883292	1.37678	0.615178	0.0480425	0.790549	0.709481	0.455032	0.385035
GAT2	3133	GAT2	KLMA_40058	1.84853	2.06387	1.99243	1.37523	1.66725	2.34334	0.51189	0.0369004	0.0629188	0.351044	0.0769622	0.131401
KLMA_70094	5519	ECM13	KLMA_70094	2.42437	2.06227	0.391554	0.796548	0.498199	0.189476	0.400791	0.0265103	0.251477	0.655168	0.0711212	0.0736564
SLM4	1326	SLM4	KLMA_20188	1.92814	2.06128	1.85043	1.07984	1.33755	3.11111	0.422102	0.0460161	0.174238	0.571514	0.158459	0.119223
SEC28	2756	SEC28	KLMA_30484	1.46213	2.05861	1.63554	1.13358	1.52252	1.87783	0.313463	0.0187657	0.0550477	0.168015	0.0752456	0.136041
KLMA_10202	283	\	KLMA_10202	0.919026	2.05706	2.02397	1.25212	1.77431	3.23279	0.939455	0.0526854	0.1544	0.395663	0.131147	0.178818
MRP8	5915	MRP8	KLMA_70418	2.59408	2.05654	2.99468	2.00382	2.35565	4.32998	0.128093	0.0462667	0.0710689	0.0548332	0.0322736	0.0919863
RPT3	385	RPT3	KLMA_10286	1.92272	2.05593	1.78372	1.19285	1.3991	2.46617	0.190232	0.0144634	0.0456166	0.147555	0.0917892	0.0493882
VMA10	2683	VMA10	KLMA_30420	1.37852	2.05306	1.65725	1.18501	1.3753	1.55969	0.70469	0.0155297	0.102343	0.444803	0.0570927	0.416858
KLMA_20607	1826	PHO92	KLMA_20607	1.2199	2.05192	0.804209	0.870485	1.25933	0.525379	0.831366	0.0673525	0.825979	0.67946	0.69549	0.463211
ARP2	240	ARP2	KLMA_10173	1.62681	2.04774	1.55291	1.00905	1.25486	1.87927	0.181164	0.0132385	0.0691919	0.895155	0.110376	0.0464527
KLMA_10170	237	SPO21	KLMA_10170	0.500091	2.04738	0.759604	1.04105	0.740209	0.870963	0.163259	0.0589381	0.294311	0.67239	0.149271	0.831193
KLMA_50160	4062		KLMA_50160	0.684008	2.04705	1.35203	0.867966	0.795026	2.61014	0.850168	0.0967256	0.59515	0.560243	0.366193	0.155283
RAD10	1896	RAD10	KLMA_20664	1.95367	2.04281	1.684	1.21386	1.53802	1.11877	0.558375	0.0521541	0.328139	0.587379	0.210092	0.879733
PYK1	4982	CDC19	KLMA_60219	2.39636	2.04238	2.02166	1.09244	1.01678	1.45308	0.263175	0.0759369	0.0524284	0.663023	0.942909	0.0980601
DCN1	4509	DCN1	KLMA_50485	2.01176	2.04091	1.79591	1.42512	1.26894	1.69645	0.403736	0.0442635	0.212976	0.310674	0.0803428	0.0741955
NHX1	3786	NHX1	KLMA_40570	2.02786	2.04065	1.62608	1.0891	1.09587	1.85404	0.181164	0.00938523	0.153349	0.55261	0.361414	0.231327
HXT14	6485	HXT14	KLMA_80389	1.52566	2.04065	1.06189	1.13464	1.06424	1.48914	0.713318	0.00778967	0.936696	0.702814	0.503784	0.63964
KLMA_40590	3811	YML020W	KLMA_40590	3.04421	2.03969	1.25704	1.64017	1.40901	1.21508	0.139621	0.0179264	0.365329	0.109038	0.0631875	0.660053
RAG1	4357	HXT5	KLMA_50364	1.02019	2.03652	1.53569	0.967178	0.915421	0.75019	0.970561	0.0121322	0.288797	0.782916	0.734015	0.795712
SBP1	6514	SBP1	KLMA_80414	1.74212	2.03547	1.06004	0.977904	0.864139	0.986425	0.532658	0.0142301	0.878474	0.897818	0.117056	0.980458
PDH1	5950	PDH1	KLMA_70443	0.45616	2.03526	2.1562	1.1267	1.25093	0.961796	0.46811	0.0287029	0.0986034	0.729951	0.320652	0.980993
mlo2	2322	\	KLMA_30137	2.03476	2.03326	1.54781	1.43976	1.47087	1.4752	0.490671	0.00746082	0.206142	0.246114	0.0853846	0.137429
KLMA_50479	4502	\	KLMA_50479	1.89666	2.03299	2.55593	1.1254	1.37298	1.74616	0.454055	0.010631	0.139297	0.287276	0.0921172	0.133226
mug157	2206	\	KLMA_30037	2.53061	2.02931	1.42745	1.23428	1.41735	2.59574	0.338061	0.0251893	0.331907	0.438031	0.122228	0.196889
yxeK	5970	\	KLMA_20007	1.72809	2.02924	2.30427	1.20611	1.50902	1.42139	0.576934	0.015884	0.185557	0.58074	0.158274	0.62245
KLMA_70278	5741	YPR172W	KLMA_70278	2.70359	2.02906	1.19357	0.883904	1.05095	1.23737	0.0944217	0.0252159	0.422132	0.334868	0.680601	0.523004
MNR2	3487	MNR2	KLMA_40312	2.05512	2.02792	1.86779	1.65872	1.67358	2.50452	0.191157	0.0100482	0.073466	0.0647575	0.046763	0.0535266
KLMA_10028	73	\	KLMA_10028	1.7979	2.02676	1.43992	1.09372	1.12218	2.17935	0.575859	0.0312798	0.206874	0.85224	0.478825	0.357025
KLMA_70089	5513	MIN6	KLMA_70089	1.36119	2.0263	0.822646	1.07364	1.17094	0.373894	0.853818	0.0167448	0.805502	0.887431	0.580978	0.106893
KLMA_30245	2454	YKL162C	KLMA_30245	3.03839	2.02594	1.55808	0.947985	0.926447	1.23587	0.130729	0.0186785	0.0355671	0.625316	0.496861	0.430498
KLMA_30444	2710	YPL162C	KLMA_30444	2.28108	2.02459	1.41618	1.15749	1.59227	1.39314	0.159676	0.0126908	0.36791	0.362629	0.0858669	0.128037
LAC12	2168	HXT2	KLMA_30010	1.12176	2.02455	1.81977	1.182	1.16958	1.26404	0.93179	0.0188697	0.221843	0.654483	0.29899	0.532458
PIL1	1512	PIL1	KLMA_20343	1.6952	2.0185	1.20402	1.07623	1.05273	0.888514	0.118283	0.0158557	0.287656	0.315286	0.516903	0.820499
COQ6	186	COQ6	KLMA_10125	2.56101	2.01734	2.34207	1.5255	1.57756	2.27791	0.067805	0.00268804	0.0458667	0.0411536	0.0296785	0.129525
KLMA_20401	1576	AHC2	KLMA_20401	2.70305	2.01655	2.64913	2.91436	1.82823	7.00986	0.553372	0.0845687	0.340968	0.266764	0.0702145	0.138557
FOX2	5929	FOX2	KLMA_70426	1.0364	2.01405	1.95094	0.906514	1.19041	2.21384	0.973873	0.0362595	0.144001	0.71384	0.506385	0.142457
COQ4	4642	COQ4	KLMA_50585	2.36279	2.01274	1.62772	1.01484	1.16773	1.2832	0.174513	0.0138521	0.0624029	0.913737	0.206541	0.199973
RAM2	4904	RAM2	KLMA_60145	1.4559	2.01009	2.15898	1.22589	1.4415	2.28105	0.467607	0.00889342	0.042757	0.363686	0.149187	0.0654873
HGT1	3909	HXT9	KLMA_50032	1.23618	2.00929	2.16381	1.1778	1.248	1.17993	0.866111	0.0187867	0.069618	0.64102	0.403129	0.791656
TAF9	5069	TAF9	KLMA_60290	1.66805	2.00887	2.08175	1.52344	1.73921	1.78369	0.563224	0.0865825	0.181682	0.203145	0.0966887	0.356755
POT1	1364	POT1	KLMA_20220	0.384136	2.00803	0.830383	1.24245	1.12319	1.54714	0.188901	0.0452049	0.821194	0.266809	0.752085	0.242309
PFK2	5297	PFK2	KLMA_60461	4.54673	2.00356	1.68942	0.941958	0.873907	1.20745	0.0860735	0.0666794	0.068967	0.571339	0.477659	0.142124
SLI1	6353	SLI1	KLMA_80277	3.35153	2.00287	1.39926	1.22472	1.29126	1.44586	0.147165	0.0186629	0.191328	0.228351	0.234376	0.432053
KLMA_70393	5882		KLMA_70393	2.04071	2.00224	1.31684	1.28767	1.43235	2.53642	0.603813	0.0418659	0.592818	0.165312	0.0453965	0.106482
SIP4	2354	SIP4	KLMA_30166	1.38643	2.0018	2.12403	1.30225	1.31856	1.30476	0.644732	0.0116355	0.055256	0.304676	0.0862847	0.487781
MET13	1428	MET13	KLMA_20276	1.65957	2.00092	2.37518	1.09962	1.48561	3.27216	0.696299	0.0391553	0.160393	0.818565	0.126465	0.265059
YAK1	451	YAK1	KLMA_10352	11.4801	2.00012	0.339356	3.17077	1.02671	0.00921879	0.677855	0.0129251	0.879044	0.560374	0.775853	0.157528

## Sheet: DTT30down
Gene Name	id	Sc homolog	KEGG entry	DTT 15min/control	DTT 30min/control	DTT 60min/control	Tm 15min/control	Tm 30min/control	Tm 60min/control	DTT15-qval	DTT30-qval	DTT60-qval	Tm15-qval	Tm30-qval	Tm60-qval
KLMA_10041	89		KLMA_10041	419.773	0.00291222	95.719	1.11778	0.0235783	35.1646	0.557078	0.0770885	0.468233	0.982985	0.210092	0.720145
KLMA_50031	3907	LIP5	KLMA_50031	1.01551	0.00874838	0.00268491	0.835741	0.775297	0.515704	0.963856	0.00268804	0.282448	0.211999	0.0894485	0.97306
DGK1	1490	DGK1	KLMA_20319	324.846	0.0130545	2.01315	1.48213	0.0429705	0.00791319	0.628363	0.00353059	0.899825	0.921349	0.339632	0.0432673
RPB7	396	RPB7	KLMA_10300	0.0226792	0.0150196	0.0167409	1.0056	0.892183	1.08715	0.067805	0.00593286	0.00377113	0.978097	0.345365	0.755863
PXR1	6264	PXR1	KLMA_80194	0.0442971	0.0395181	0.26675	0.399164	0.364936	0.186959	0.158168	0.0141358	0.0384449	0.140312	0.0811556	0.1785
KLMA_10805	1026		KLMA_10805	0.0947182	0.0451772	0.0344075	0.71275	0.477287	0.442603	0.430421	0.0215202	0.0384449	0.0875439	0.0598476	0.414842
NUC1	6019	NUC1	KLMA_80010	0.0252714	0.05351	0.431333	0.596695	0.472188	0.379364	0.205155	0.0201468	0.145617	0.0611863	0.0583356	0.327804
RRP5	4246	RRP5	KLMA_50291	0.075323	0.0595589	0.779758	0.630613	0.530314	0.468761	0.067805	0.0215202	0.598839	0.0723186	0.0618419	0.500004
KLMA_40631	3870		KLMA_40631	0.0861151	0.0637644	0.0407369	0.098296	0.0884504	0.0251767	0.290539	0.00727476	0.0606555	0.0573664	0.0477343	0.0741161
MDN1	3290	REA1	KLMA_40168	0.186139	0.0655257	0.825796	0.862702	0.441839	0.608595	0.120351	0.0132385	0.601931	0.362643	0.0531155	0.364418
KLMA_20249	1397	YCR087C-A	KLMA_20249	0.0796025	0.0665393	0.998271	0.716386	0.521231	0.715774	0.0902976	0.0224524	0.997602	0.133447	0.0570312	0.70507
ACO2b	2530	ACO1	KLMA_30312	0.190966	0.0684795	0.0675722	0.859932	0.507101	0.39491	0.219408	0.00694212	0.0218072	0.388549	0.0322736	0.101699
MRT4	2236	MRT4	KLMA_30060	0.041161	0.0688447	0.786107	0.628899	0.595953	0.370369	0.082998	0.0215595	0.532972	0.11891	0.0532517	0.0977598
INO1	4512	INO1	KLMA_50488	0.467086	0.0746705	1.58861	1.15753	0.862932	0.416619	0.66138	0.0334549	0.202706	0.729151	0.703415	0.414842
KAP123	6475	KAP123	KLMA_80380	0.120691	0.0761693	0.777993	0.789371	0.615157	0.669333	0.127768	0.0170166	0.66302	0.100814	0.073016	0.506726
PUF6	6347	PUF6	KLMA_80272	0.0382947	0.0857099	0.529244	0.528179	0.527388	0.270925	0.149447	0.0226469	0.1928	0.078676	0.109576	0.287042
DBP3	2787	DBP3	KLMA_30511	0.079016	0.0859776	0.508055	0.604653	0.53432	0.342835	0.12045	0.0147265	0.298932	0.0797318	0.0712303	0.268412
TMA16	2722	TMA16	KLMA_30453	0.14656	0.0876763	0.438904	0.577194	0.540666	0.304437	0.0878226	0.0222997	0.0429431	0.0411536	0.179525	0.208917
NOC3	1921	NOC3	KLMA_20683	0.0345086	0.0886171	0.556739	0.516106	0.489606	0.29532	0.218221	0.0302851	0.214837	0.0875439	0.107946	0.282225
KLMA_40149	3264		KLMA_40149	0.981347	0.0888378	0.111837	0.781453	1.63525	1.78399	0.986991	0.0912356	0.0969203	0.352713	0.47459	0.648118
KLMA_80303	6391	OPY2	KLMA_80303	0.0687038	0.0892038	1.1457	1.23329	1.15739	1.39002	0.341024	0.0639838	0.75331	0.705102	0.629715	0.564573
NOP16	4380	NOP16	KLMA_50385	0.0484799	0.0932444	0.566351	0.565879	0.589428	0.380177	0.0872475	0.0141358	0.0777661	0.0957629	0.111488	0.104883
DBP10	5054	DBP10	KLMA_60277	0.0376707	0.0953423	0.59054	0.546634	0.502467	0.39719	0.121355	0.0202161	0.30622	0.0629724	0.0712303	0.408354
NOG1	1012	NOG1	KLMA_10791	0.0449121	0.0961102	0.60124	0.564111	0.567486	0.359183	0.170898	0.019325	0.269949	0.110767	0.163917	0.194721
EFG1	637	EFG1	KLMA_10496	0.0646532	0.0977364	0.831587	0.626855	0.574915	0.465426	0.0860735	0.0110351	0.690927	0.145013	0.0742767	0.274307
ALB1	4746	ALB1	KLMA_60025	0.046255	0.0978072	0.640633	0.674556	0.766831	0.35268	0.078319	0.0261922	0.26424	0.220763	0.226242	0.16349
MAK16	4006	MAK16	KLMA_50119	0.0192109	0.0978176	0.414298	0.529062	0.497975	0.177985	0.15946	0.0219981	0.030595	0.116242	0.117911	0.209872
DRS1	2434	DRS1	KLMA_30229	0.080206	0.0996048	0.581159	0.574055	0.623824	0.520978	0.116526	0.0205916	0.266756	0.0810448	0.107117	0.559381
RSA4	5643	RSA4	KLMA_70197	0.0674579	0.100406	0.642364	0.57079	0.584306	0.368194	0.257605	0.0259461	0.219735	0.218646	0.0541702	0.146118
ERB1	3472	ERB1	KLMA_40302	0.0896809	0.101063	0.631654	0.610189	0.54073	0.437595	0.129582	0.0189731	0.319981	0.116287	0.0701206	0.490564
KRE33	5035	KRE33	KLMA_60265	0.126775	0.103077	0.683199	0.618835	0.53401	0.559923	0.116526	0.01803	0.536906	0.048568	0.0510204	0.508574
XPT1	3703	XPT1	KLMA_40502	0.244233	0.103295	0.785327	0.727944	0.487493	0.511324	0.139112	0.00939581	0.667942	0.17701	0.0490979	0.21919
NOP4	5196	NOP4	KLMA_60396	0.0385812	0.103448	0.629434	0.530703	0.548861	0.360974	0.127205	0.0166067	0.259308	0.109038	0.0654189	0.323414
SDA1	435	SDA1	KLMA_10334	0.0364351	0.103847	1.16253	0.58832	0.599945	0.69157	0.0872475	0.0263456	0.794209	0.150547	0.0497932	0.449841
MAK21	5838	MAK21	KLMA_70362	0.0859066	0.103941	0.942575	0.669455	0.610914	0.559849	0.116009	0.0183187	0.927643	0.106027	0.0652988	0.348052
NOP13	1998	NOP13	KLMA_20747	0.0367702	0.104299	0.613475	0.524886	0.552157	0.387659	0.116051	0.0120781	0.26449	0.104151	0.115394	0.404417
RLP7	1683	RLP7	KLMA_20482	0.0465076	0.104699	0.743881	0.573772	0.581957	0.468708	0.0622612	0.0179471	0.57686	0.104151	0.0958493	0.416635
ARX1	1304	ARX1	KLMA_20173	0.0545114	0.105263	0.695304	0.689382	0.710295	0.491392	0.067805	0.0191199	0.523219	0.211999	0.119892	0.514395
NOC2	3925	NOC2	KLMA_50045	0.0815056	0.105302	0.512035	0.536102	0.513911	0.350583	0.172949	0.0166507	0.217363	0.102646	0.137162	0.348129
NOP7	4455	NOP7	KLMA_50445	0.0523656	0.105416	0.789803	0.764736	0.73859	0.555615	0.118283	0.0240886	0.391475	0.157931	0.130272	0.228687
RSA3	1243	RSA3	KLMA_20128	0.0868524	0.105636	0.835154	0.598577	0.626513	0.646594	0.126961	0.0334332	0.678798	0.22243	0.0379834	0.151344
PUS7	1343	PUS7	KLMA_20204	0.112978	0.106856	0.660539	0.545263	0.506636	0.387639	0.164849	0.0156612	0.174501	0.0723186	0.0593753	0.38432
NOP14	5686	NOP14	KLMA_70235	0.0400719	0.108894	0.629188	0.454215	0.571411	0.365817	0.173391	0.0265694	0.167449	0.116607	0.106202	0.28827
REX4	4897	REX4	KLMA_60140	0.0260978	0.109932	0.488224	0.418163	0.495915	0.158605	0.188901	0.0184202	0.0329913	0.111655	0.158663	0.0889792
SNU13	928	SNU13	KLMA_10721	0.176488	0.111363	0.889961	0.883232	0.695769	0.646835	0.0944217	0.0212183	0.618253	0.265062	0.0654607	0.0840142
CIC1	3412	CIC1	KLMA_40251	0.0605906	0.113682	0.673112	0.537262	0.562286	0.385184	0.166671	0.0167642	0.345026	0.0622113	0.100807	0.285273
KRI1	3578	KRI1	KLMA_40397	0.104064	0.113966	0.671363	0.502516	0.508403	0.368701	0.161266	0.0205851	0.228301	0.0875439	0.0541702	0.241533
ECM16	3148	ECM16	KLMA_40072	0.0381589	0.115564	0.842922	0.609562	0.668767	0.611259	0.104046	0.0250627	0.741305	0.0784401	0.0417025	0.45901
UTP20	4873	UTP20	KLMA_60122	0.0942859	0.116756	0.727861	0.718733	0.666376	0.83958	0.078319	0.0225163	0.53373	0.162816	0.046763	0.873078
EBP2	492	EBP2	KLMA_10388	0.0472954	0.117042	0.502405	0.610805	0.571615	0.286148	0.173879	0.0238587	0.155148	0.110767	0.0548936	0.114108
PUS6	2366	PUS6	KLMA_30177	0.0453331	0.118138	0.568696	0.456619	0.564399	0.32205	0.103015	0.0145208	0.196382	0.15622	0.108729	0.241533
DBP8	3615	DBP8	KLMA_40430	0.0733599	0.120381	0.73151	0.500006	0.540298	0.608865	0.220525	0.0215235	0.552719	0.165312	0.180183	0.690915
BMS1	3766	BMS1	KLMA_40555	0.066986	0.122138	0.72936	0.592255	0.627158	0.462007	0.0944217	0.027087	0.351212	0.0827654	0.0454489	0.348684
CGR1	1142	CGR1	KLMA_20051	0.0350331	0.12217	0.698552	0.559831	0.565651	0.233273	0.104046	0.0202161	0.259196	0.179718	0.0987812	0.133226
RRP8	4969	RRP8	KLMA_60204	0.0460592	0.122776	0.673288	0.48864	0.581197	0.393173	0.221736	0.0187657	0.293137	0.106027	0.130484	0.179966
RLP24	6129	RLP24	KLMA_80081	0.0832188	0.123042	0.604938	0.66356	0.638977	0.28171	0.0944217	0.0187937	0.636579	0.121897	0.107734	0.133226
RPS10A	4243	RPS10A	KLMA_50288	0.216836	0.123323	0.367623	0.525124	0.514598	0.308123	0.149447	0.00699555	0.0870604	0.107304	0.0930101	0.132827
OGG1	4077	OGG1	KLMA_50174	0.0920089	0.124114	0.303642	0.785844	0.512995	0.234367	0.231947	0.00904204	0.0329913	0.571241	0.051754	0.115431
NSR1	2635	NSR1	KLMA_30382	0.108651	0.124404	0.8354	0.789137	0.741826	0.544663	0.0860735	0.020053	0.751754	0.228755	0.15365	0.499896
NDK1	851	YNK1	KLMA_10663	0.19031	0.125271	0.308327	1.22766	1.26205	0.936172	0.266047	0.013277	0.0594365	0.487433	0.120679	0.683316
DBP4	1934	HCA4	KLMA_20693	0.0415676	0.126003	0.777133	0.510287	0.523101	0.437363	0.188901	0.0240902	0.39637	0.116607	0.109828	0.289257
RPF2	536	RPF2	KLMA_10418	0.0660018	0.127672	0.643069	0.56005	0.515231	0.366775	0.130729	0.0224784	0.33356	0.110588	0.0631875	0.138557
HAS1	625	HAS1	KLMA_10484	0.0953891	0.127881	0.994645	0.728706	0.782474	0.739493	0.0622612	0.0268015	0.99003	0.189839	0.100599	0.422757
BFR2	2696	BFR2	KLMA_30432	0.0522544	0.128962	0.505562	0.443216	0.500266	0.335978	0.216835	0.0182517	0.190271	0.116607	0.140336	0.264123
MRD1	4438	MRD1	KLMA_50430	0.028186	0.129087	0.787842	0.589389	0.673429	0.613007	0.0944217	0.0320117	0.64505	0.139961	0.0640113	0.544368
RPA34	459	RPA34	KLMA_10361	0.11047	0.129222	0.503201	0.628226	0.57211	0.369498	0.134565	0.0130667	0.0714456	0.108083	0.0362583	0.061849
ESF1	6496	ESF1	KLMA_80399	0.0424424	0.129791	0.524929	0.579555	0.560282	0.426728	0.149235	0.0157444	0.135471	0.0427369	0.0821714	0.379846
SDH4	4606	SHH4	KLMA_50550	0.116099	0.129861	0.114004	0.859404	0.577715	0.383825	0.0860735	0.00724214	0.0390994	0.306114	0.0089559	0.148384
TRM11	6323	TRM11	KLMA_80247	0.0735719	0.130069	0.635909	0.535875	0.548848	0.51307	0.12045	0.0196787	0.153349	0.125777	0.0777796	0.584727
THG1	4125	THG1	KLMA_50212	0.130971	0.130794	0.889742	0.762662	0.7738	0.606749	0.149907	0.0255783	0.671239	0.245753	0.44895	0.698142
KLMA_80053	6074		KLMA_80053	0.0838034	0.131595	0.527811	0.798996	0.986183	2.32347	0.235626	0.0182517	0.21072	0.571285	0.963526	0.344628
RFU1	5458	RFU1	KLMA_70041	0.0157017	0.131643	0.564142	0.674227	0.651837	0.261534	0.108757	0.0144149	0.194785	0.265062	0.34062	0.140553
DBP9	291	DBP9	KLMA_10209	0.0585241	0.132676	0.514793	0.451971	0.469062	0.295658	0.221758	0.0218036	0.200415	0.0875439	0.104137	0.324611
NOP9	5914	NOP9	KLMA_70417	0.0982619	0.133227	1.04296	0.644319	0.814981	0.77831	0.078319	0.0308117	0.939091	0.240446	0.0864935	0.689215
NOP15	4997	NOP15	KLMA_60232	0.048874	0.133318	0.581365	0.593774	0.659347	0.346467	0.121803	0.0249873	0.0777661	0.133388	0.0553155	0.207983
RPA43	3983	RPA43	KLMA_50099	0.189749	0.134041	0.670124	0.678963	0.599144	0.430793	0.0860735	0.0179548	0.194355	0.0573664	0.0334579	0.149281
YVH1	4906	YVH1	KLMA_60146	0.0302982	0.134226	0.67297	0.663513	0.766664	0.50702	0.139112	0.0249457	0.254588	0.326902	0.29442	0.366194
SAS10	5689	SAS10	KLMA_70238	0.0549157	0.134844	0.520923	0.477038	0.517107	0.394028	0.214454	0.0207949	0.198733	0.100814	0.0858854	0.392278
UTP6	3796	UTP6	KLMA_40579	0.0409058	0.134879	0.668805	0.5349	0.603609	0.360704	0.219408	0.0165256	0.174463	0.127485	0.294405	0.245473
SLX9	2784	SLX9	KLMA_30507	0.0550949	0.13573	0.543522	0.579742	0.620858	0.453961	0.155055	0.0323491	0.273698	0.110767	0.158274	0.205903
URB1	4915	URB1	KLMA_60153	0.13157	0.136005	0.5751	0.6438	0.615809	0.527005	0.164849	0.0132385	0.186302	0.0910047	0.0785115	0.346881
GAR1	3391	GAR1	KLMA_40240	0.0965839	0.136107	0.71429	0.782021	0.777009	0.562586	0.155055	0.0260162	0.523219	0.521403	0.121402	0.278095
ENP1	1587	ENP1	KLMA_20411	0.0654289	0.136146	0.709797	0.645622	0.682728	0.413248	0.144503	0.0211915	0.325647	0.165312	0.152909	0.436067
RRT14	5387	RRT14	KLMA_60538	0.0708627	0.137494	0.437137	0.514756	0.56606	0.241	0.174513	0.019162	0.042152	0.0754735	0.157261	0.134637
GDS1	6315	GDS1	KLMA_80242	0.106212	0.137625	0.560455	0.93283	0.797265	0.322391	0.126333	0.00702911	0.328877	0.669871	0.208251	0.105976
ENP2	4030	ENP2	KLMA_50140	0.0582997	0.137803	0.692263	0.505311	0.517295	0.357659	0.264587	0.0202904	0.33818	0.103484	0.0777526	0.366194
DHR2	4941	DHR2	KLMA_60179	0.0424707	0.138659	0.886993	0.554277	0.661512	0.344235	0.078319	0.0221463	0.722548	0.218132	0.0993225	0.0989793
UTP4	4328	UTP4	KLMA_50356	0.0528223	0.139865	0.687642	0.578615	0.621109	0.437084	0.139112	0.0215595	0.245902	0.130676	0.0899593	0.158801
RPL9B	5390	RPL9B	KLMA_60540	0.445913	0.139908	0.14413	1.14922	1.27618	0.606071	0.498516	0.00910375	0.0390994	0.49601	0.125858	0.086985
KLMA_70357	5833	YBL028C	KLMA_70357	0.0398421	0.140355	0.593281	0.488991	0.505219	0.168241	0.253529	0.0202161	0.270121	0.121363	0.120833	0.191441
KLMA_80008	6017		KLMA_80008	0.192161	0.141357	0.0635291	0.449364	0.267741	0.130935	0.179974	0.0119216	0.073466	0.154188	0.0479299	0.138539
AAC	5826	PET9	KLMA_70354	0.0605881	0.142446	0.297426	0.994115	0.83995	0.783033	0.078319	0.00946126	0.0512282	0.935838	0.152957	0.75
PNO1	381	PNO1	KLMA_10282	0.0345394	0.143489	0.590961	0.565222	0.557812	0.305985	0.134565	0.017234	0.167471	0.107304	0.0940046	0.168297
KLMA_70065	5485	SYO1	KLMA_70065	0.123494	0.143649	0.597623	0.577807	0.634121	0.536432	0.293986	0.018001	0.161977	0.0875439	0.144417	0.438137
MAK5	2649	MAK5	KLMA_30393	0.060283	0.144919	0.607062	0.468605	0.515872	0.339723	0.188738	0.025832	0.137573	0.128843	0.110022	0.212192
RSA1	5165	RSA1	KLMA_60369	0.104386	0.14624	0.538177	0.391732	0.669347	0.424379	0.121094	0.027531	0.44996	0.133372	0.169498	0.225587
AAH1	959	AAH1	KLMA_10747	0.228058	0.146321	1.6833	0.651782	0.667288	1.59047	0.0808135	0.0249772	0.515936	0.114655	0.403528	0.485694
RRP12	3504	RRP12	KLMA_40328	0.0635271	0.147399	0.726516	0.62747	0.606982	0.540441	0.188901	0.017234	0.574055	0.114655	0.0893755	0.349382
PWP2	2766	PWP2	KLMA_30493	0.0465367	0.148293	0.717726	0.521316	0.590346	0.440067	0.121094	0.0340951	0.433298	0.0875439	0.0532517	0.390417
NDI1	376	NDI1	KLMA_10279	0.17326	0.148998	0.154436	0.919277	0.674198	0.485479	0.182218	0.00277496	0.032412	0.302379	0.0157918	0.102789
KLMA_20460	1654	YPR011C	KLMA_20460	0.172807	0.149158	0.175058	0.968809	0.787712	0.492843	0.126693	0.0103527	0.0788428	0.855765	0.108729	0.220233
UTP14	1894	UTP14	KLMA_20662	0.056231	0.149834	0.557188	0.554426	0.512776	0.35351	0.190232	0.0219229	0.198096	0.0875439	0.0847009	0.207324
UTP25	6179	UTP25	KLMA_80126	0.0415157	0.150449	0.796983	0.552016	0.688032	0.515231	0.198467	0.0322344	0.459547	0.0826771	0.0838203	0.193285
NOP12	1530	NOP12	KLMA_20359	0.0646642	0.150495	0.689905	0.601385	0.646189	0.451163	0.171591	0.019973	0.350927	0.139014	0.152031	0.392628
NOP19	3616	NOP19	KLMA_40431	0.0568714	0.150727	0.684475	0.398512	0.510279	0.255704	0.189754	0.0175196	0.193827	0.121897	0.181029	0.296111
DCAF13	2425	SOF1	KLMA_30222	0.0810903	0.150806	0.73842	0.498131	0.574912	0.405961	0.209163	0.0217659	0.388411	0.126328	0.180666	0.159652
SPB1	76	SPB1	KLMA_10031	0.0414132	0.15219	0.62747	0.532876	0.540534	0.382007	0.166754	0.0167448	0.287656	0.0875439	0.14606	0.321222
AFG2	3656	AFG2	KLMA_40465	0.143442	0.152697	0.651517	0.628764	0.650073	0.627116	0.117533	0.0177387	0.435705	0.0424741	0.112412	0.382726
KLMA_10817	1039		KLMA_10817	0.0826133	0.153398	0.666325	0.639188	0.620785	0.274379	0.117533	0.0157444	0.249963	0.14045	0.0768921	0.131389
NEW1	5676	NEW1	KLMA_70225	0.0540678	0.153904	0.821738	0.797091	0.716106	0.598288	0.0860735	0.0221463	0.619219	0.167934	0.08486	0.227135
NOP53	1331	NOP53	KLMA_20192	0.036937	0.154333	0.418482	0.503539	0.516203	0.248886	0.221736	0.0148993	0.0711947	0.112537	0.12748	0.148384
BUD23	5314	BUD23	KLMA_60474	0.0841068	0.154923	0.622884	0.554503	0.540482	0.44958	0.208513	0.0177402	0.0722628	0.0806717	0.0780467	0.478446
DIP2	4511	DIP2	KLMA_50487	0.0471346	0.155557	0.750247	0.593581	0.672519	0.552664	0.1501	0.0433505	0.517869	0.105631	0.125303	0.56119
TRM6	6235	GCD10	KLMA_80171	0.0547166	0.156686	0.617099	0.406573	0.580444	0.338978	0.282448	0.022571	0.134269	0.108083	0.1745	0.330696
UTP7	2751	UTP7	KLMA_30479	0.0531487	0.158337	0.628178	0.551082	0.616975	0.333786	0.202626	0.0179304	0.146487	0.122094	0.146274	0.209872
PRP43	3844	PRP43	KLMA_40619	0.0757126	0.159175	0.919634	0.540797	0.612294	0.522094	0.166671	0.0270537	0.860897	0.0948003	0.101567	0.471522
TRM82	4556	TRM82	KLMA_50520	0.0939268	0.159857	0.530267	0.719735	0.636211	0.467198	0.118283	0.0153062	0.118925	0.0723186	0.0921939	0.31276
GUA1	414	GUA1	KLMA_10317	0.371794	0.160172	0.601166	1.05692	0.911852	0.603624	0.182959	0.0179471	0.104563	0.514802	0.131796	0.353208
PUS4	5885	PUS4	KLMA_70395	0.040577	0.160362	0.999268	0.704988	0.72912	0.588373	0.0700691	0.0284705	0.998877	0.193749	0.108806	0.415556
PWP1	4270	PWP1	KLMA_50309	0.0487678	0.160628	0.735045	0.65681	0.661421	0.386298	0.117533	0.0329005	0.484993	0.145013	0.0513625	0.158801
BRX1	4893	BRX1	KLMA_60136	0.0773422	0.160905	0.744183	0.670762	0.673436	0.429327	0.178989	0.0237589	0.220687	0.0810448	0.11579	0.277775
RPC34	1665	RPC34	KLMA_20470	0.263391	0.162158	0.512943	0.675176	0.588673	0.719691	0.265775	0.00811423	0.115391	0.103484	0.133415	0.588921
RPS28	3317	RPS28B	KLMA_40189	0.424448	0.162681	0.400057	0.706396	0.557431	0.319633	0.234849	0.00277496	0.221843	0.166452	0.0365133	0.0493882
SRP40	5879	SRP40	KLMA_70390	0.253143	0.162831	0.598416	0.661024	0.555436	0.289775	0.425946	0.0240751	0.0964974	0.160156	0.0361709	0.320119
TRM3	6141	TRM3	KLMA_80092	0.123894	0.16296	0.751614	0.740433	0.639626	0.401765	0.121094	0.0189731	0.0767551	0.0735957	0.0364286	0.0912818
NOP10	5713	NOP10	KLMA_70255	0.278391	0.163423	0.485875	0.542319	0.504065	0.305128	0.290869	0.0100482	0.0348052	0.115217	0.0827417	0.144242
MTR4	3937	MTR4	KLMA_50057	0.142752	0.16399	0.841732	0.605982	0.627489	0.655379	0.12045	0.0189008	0.547533	0.0827654	0.09446	0.57837
NUG1	4371	NUG1	KLMA_50378	0.059026	0.164057	0.777897	0.648874	0.654382	0.356447	0.111832	0.0217246	0.538058	0.191151	0.0852587	0.202111
UTP8	1712	UTP8	KLMA_20508	0.0665996	0.164117	0.65479	0.539107	0.561505	0.340823	0.290542	0.022571	0.194825	0.0620602	0.115175	0.283927
MPP10	1920	MPP10	KLMA_20682	0.115209	0.164544	0.613782	0.502991	0.565844	0.47999	0.365838	0.027087	0.19941	0.110767	0.125183	0.371502
TSR1	5492	TSR1	KLMA_70069	0.0872364	0.164668	0.72493	0.649022	0.669313	0.444608	0.170925	0.0210581	0.295637	0.097989	0.0958493	0.205148
EMW1	5602	EMW1	KLMA_70165	0.113488	0.164747	1.03117	0.769558	0.826115	0.919667	0.139112	0.0210793	0.956549	0.165312	0.342902	0.89125
IPI3	1991	IPI3	KLMA_20739	0.0481666	0.165268	0.560326	0.493617	0.533547	0.220743	0.237605	0.0154095	0.124855	0.121279	0.111064	0.179805
LSG1	1585	LSG1	KLMA_20409	0.0881441	0.166507	0.772336	0.594625	0.603658	0.614094	0.238994	0.0264092	0.568726	0.114655	0.0583356	0.376831
RRP3	2834	RRP3	KLMA_30548	0.0863396	0.166928	0.702603	0.508532	0.55026	0.470562	0.195821	0.0204266	0.375547	0.103484	0.138065	0.304493
FPR3	3631	FPR3	KLMA_40444	0.166128	0.167233	0.773383	0.673984	0.514699	0.399888	0.108808	0.0224524	0.411047	0.137672	0.0435451	0.113001
TMA23	761	TMA23	KLMA_10591	0.091558	0.167805	0.453848	0.439875	0.614233	0.251409	0.113763	0.0116355	0.202727	0.0875439	0.208781	0.133681
UTP9	3704	UTP9	KLMA_40503	0.0647409	0.169706	0.582114	0.491941	0.480828	0.471523	0.326375	0.0113819	0.24715	0.150339	0.0741424	0.304493
DIM1	6025	DIM1	KLMA_80016	0.0935731	0.169764	1.06839	0.749128	0.79994	0.542537	0.104046	0.0235373	0.88002	0.402828	0.0951723	0.339487
NOP8	1852	NOP8	KLMA_20630	0.172173	0.171251	0.418819	0.51783	0.532909	0.293034	0.324215	0.0203629	0.0912489	0.103484	0.125052	0.224042
RPL27A	1768	RPL27A	KLMA_20558	0.552878	0.171256	0.765574	1.258	0.952441	0.638177	0.84898	0.0598957	0.400094	0.706882	0.498525	0.535583
YTM1	3606	YTM1	KLMA_40422	0.0759684	0.17135	0.710707	0.57	0.589251	0.469248	0.193999	0.0260975	0.196382	0.0728979	0.140746	0.376479
NOC4	5744	NOC4	KLMA_70282	0.0353793	0.171423	0.686834	0.586511	0.614929	0.342428	0.149447	0.021723	0.303674	0.144262	0.188666	0.0698725
LOC1	5953	LOC1	KLMA_70445	0.0616542	0.171504	0.414722	0.447916	0.467309	0.354697	0.174513	0.0142301	0.0352263	0.0723186	0.0860183	0.18123
NIP7	3757	NIP7	KLMA_40546	0.102981	0.172728	0.913149	0.755601	0.928646	0.573916	0.130126	0.0407881	0.825712	0.249591	0.638061	0.171085
RRP14	4935	RRP14	KLMA_60172	0.0431703	0.174457	0.445884	0.615739	0.544037	0.20319	0.12045	0.0266866	0.0563212	0.131075	0.096806	0.139508
KLMA_10543	698	YCR016W	KLMA_10543	0.136055	0.176649	0.479804	0.470082	0.551738	0.207653	0.183626	0.0176726	0.179617	0.181922	0.131101	0.0889792
REI1	3955	REI1	KLMA_50072	0.0850692	0.176922	0.54774	0.445081	0.521104	0.217951	0.215198	0.0153198	0.0536408	0.116138	0.138828	0.201316
RPL38	3108	RPL38	KLMA_40039	0.446124	0.176934	0.477577	0.689504	0.636245	0.293511	0.221736	0.00667012	0.1544	0.103484	0.09446	0.0512017
ROK1	2523	ROK1	KLMA_30307	0.0372691	0.177086	0.994358	0.520597	0.633603	0.754538	0.196715	0.0198798	0.988621	0.139933	0.103474	0.776947
ARO10	1809	ARO10	KLMA_20597	0.0770137	0.177331	0.313712	1.4914	0.609359	1.23924	0.250645	0.0121322	0.0648041	0.299013	0.0598476	0.761467
SSF1	2835	SSF1	KLMA_30549	0.0891957	0.177466	0.438833	0.525125	0.591921	0.251224	0.364481	0.0387598	0.0822185	0.121897	0.329049	0.311381
NCS2	5014	NCS2	KLMA_60246	0.100401	0.177543	0.916363	0.712374	0.815536	0.649265	0.209069	0.0334607	0.660117	0.24893	0.356358	0.73966
CBF5	1677	CBF5	KLMA_20478	0.17799	0.177976	0.763491	0.768	0.648397	0.474991	0.179206	0.0144634	0.314949	0.148797	0.0389784	0.248217
UTP21	3728	UTP21	KLMA_40522	0.0961622	0.178332	0.766085	0.641887	0.645623	0.65392	0.0944217	0.0367825	0.453899	0.0820503	0.0753349	0.528096
NAN1	2075	NAN1	KLMA_20810	0.0814026	0.178717	0.712609	0.602111	0.631103	0.413267	0.170925	0.0252159	0.193617	0.0841357	0.154688	0.266097
NMD3	3617	NMD3	KLMA_40432	0.112593	0.17948	0.613368	0.585722	0.624188	0.31847	0.242635	0.0120962	0.272316	0.103044	0.159439	0.207983
RPA135	4127	RPA135	KLMA_50214	0.0789988	0.181234	0.89751	0.703857	0.68045	0.535695	0.131305	0.0222633	0.779549	0.120746	0.0693147	0.278712
FAL1	673	FAL1	KLMA_10526	0.0472716	0.182341	0.757783	0.621317	0.723526	0.530098	0.0808135	0.0141358	0.491948	0.172344	0.17824	0.201316
SDH2	6507	SDH2	KLMA_80408	0.132986	0.183289	0.20252	1.01751	0.701773	0.465723	0.0878226	0.00707065	0.0252907	0.881171	0.029683	0.0741955
RCL1	358	RCL1	KLMA_10262	0.0524608	0.184312	0.607923	0.533542	0.54573	0.225131	0.278335	0.0211915	0.0621141	0.115029	0.164169	0.189812
KLMA_20315	1484		KLMA_20315	0.19948	0.184589	0.140071	1.23207	0.524617	0.301996	0.492974	0.00992826	0.059647	0.770201	0.0530251	0.310662
URA7	5511	URA7	KLMA_70086	0.22422	0.184966	1.21173	0.880729	0.741771	1.02314	0.130126	0.0235373	0.614439	0.164948	0.0847009	0.984668
KLMA_10405	519	BUD21	KLMA_10405	0.032555	0.18525	0.479143	0.52225	0.585905	0.298062	0.251923	0.0153062	0.069618	0.148797	0.100186	0.163334
NNT1	299	NNT1	KLMA_10215	0.26197	0.185545	0.609132	0.643859	0.614298	0.689078	0.130729	0.0165694	0.158252	0.133471	0.051754	0.562131
KLMA_20355	1526	RPP2A	KLMA_20355	0.55134	0.187527	0.497293	0.734146	0.640581	0.500442	0.42708	0.00727476	0.0351825	0.121736	0.0356846	0.062358
KLMA_20107	1220		KLMA_20107	0.228947	0.188025	0.586304	0.524882	0.668225	0.707477	0.121094	0.0205916	0.331436	0.116242	0.212518	0.600517
URB2	926	URB2	KLMA_10719	0.130871	0.188105	0.705462	0.606356	0.62625	0.494194	0.216835	0.0157444	0.387757	0.100814	0.14612	0.26823
DSE4	1318	DSE4	KLMA_20184	0.173246	0.18875	0.162603	0.876985	0.51035	0.138823	0.158429	0.00992826	0.0240911	0.598722	0.0440545	0.122936
TRM2	443	TRM2	KLMA_10345	0.0510209	0.188813	0.539423	0.74964	0.59596	0.385899	0.165885	0.0156478	0.0659995	0.26334	0.0630526	0.225878
YAR1	1962	YAR1	KLMA_20720	0.0832081	0.188835	0.679142	0.715995	0.761012	0.596422	0.0622612	0.0215595	0.179482	0.0942985	0.0860183	0.249799
NOB1	2465	NOB1	KLMA_30255	0.123567	0.189287	0.614296	0.578913	0.753982	0.419552	0.176343	0.0181251	0.390391	0.0875439	0.36493	0.382385
BCD1	2682	BCD1	KLMA_30419	0.108623	0.19186	0.49964	0.49963	0.526891	0.347849	0.308585	0.0218633	0.0388351	0.144262	0.142646	0.349382
STL1	4942	STL1	KLMA_60180	0.284811	0.192927	0.141521	0.613415	0.797636	0.430682	0.170549	0.00946126	0.0629188	0.274236	0.481526	0.0752186
fnx1	3167	VBA1	KLMA_40084	0.274053	0.193563	0.189488	1.58522	0.682113	0.313263	0.448818	0.0126908	0.0329913	0.33728	0.178897	0.062358
UTP30	447	UTP30	KLMA_10349	0.110364	0.19414	0.557574	0.611964	0.658451	0.250721	0.18259	0.0196103	0.0793114	0.122094	0.126254	0.0894835
BER1	3731	BER1	KLMA_40525	0.115255	0.194308	1.31347	0.856241	0.943966	0.528659	0.121803	0.0444541	0.113144	0.639251	0.85221	0.197755
FCY2	5629	FCY2	KLMA_70462	0.517757	0.194561	0.366004	0.67377	0.442355	0.125376	0.854521	0.0153062	0.24408	0.628493	0.183548	0.201673
RPA49	196	RPA49	KLMA_10134	0.156503	0.194751	0.594925	0.698233	0.64896	0.449032	0.172231	0.0186953	0.112133	0.0629724	0.0786573	0.180192
NOP58	1491	NOP58	KLMA_20320	0.182496	0.195425	0.524552	0.761885	0.638809	0.422486	0.164849	0.018001	0.0986034	0.0516329	0.0658255	0.283628
DBP7	1259	DBP7	KLMA_20139	0.0565929	0.196241	1.03521	0.679986	0.926037	0.907979	0.126961	0.0273707	0.934209	0.169445	0.638061	0.880771
LCP5	5912	LCP5	KLMA_70415	0.02881	0.196677	0.802437	0.454885	0.654378	0.379111	0.218221	0.0226469	0.360465	0.174742	0.112542	0.19841
NOP6	1990	NOP6	KLMA_20738	0.0333765	0.196811	0.679298	0.580281	0.674107	0.285082	0.067805	0.0317871	0.134271	0.106027	0.0654782	0.0710614
TNA1	614	TNA1	KLMA_10475	0.427677	0.196886	0.26726	0.935631	0.596593	0.363438	0.740965	0.00885177	0.0458269	0.583804	0.050165	0.0833149
IMP4	3555	IMP4	KLMA_40375	0.0751457	0.199812	0.687821	0.557316	0.627492	0.323647	0.234849	0.011561	0.233291	0.172344	0.187285	0.224716
KLMA_10833	1055		KLMA_10833	0.382434	0.199934	0.103673	0.535038	0.354263	0.283653	0.188901	0.00748616	0.0329913	0.0647575	0.021665	0.0467913
RRS1	2267	RRS1	KLMA_30083	0.135313	0.199953	0.816966	0.660146	0.816009	0.658767	0.123203	0.0272334	0.678603	0.147555	0.279872	0.367469
FAF1	4497	FAF1	KLMA_50476	0.0300753	0.200129	0.660109	0.495266	0.593585	0.247683	0.0622612	0.0119347	0.288265	0.238506	0.0983811	0.161226
RPL3	2476	RPL3	KLMA_30264	0.23844	0.200731	0.473677	1.01596	0.904743	0.635014	0.131319	0.0188697	0.0201536	0.733101	0.180422	0.0579824
FMP43	437	MPC3	KLMA_10338	0.299028	0.201122	0.115295	0.58641	0.466529	0.296996	0.164636	0.0259461	0.0640321	0.0902257	0.0775667	0.0962362
KLMA_50502	4537	RPA14	KLMA_50502	0.089737	0.203173	0.680534	0.597477	0.660124	0.350336	0.167937	0.0207902	0.127426	0.148797	0.0491723	0.109992
KLMA_70060	5477	BMT6	KLMA_70060	0.155445	0.20321	0.666691	0.431149	0.69274	0.386694	0.352943	0.0216555	0.454047	0.218198	0.233776	0.273158
NOP56	4272	NOP56	KLMA_50311	0.242011	0.203744	0.823538	0.842704	0.725163	0.563309	0.104046	0.0197869	0.366612	0.171452	0.0531155	0.331719
KLMA_30392	2648	BMT2	KLMA_30392	0.29805	0.204079	0.711663	0.733512	0.898947	0.626002	0.190232	0.0250627	0.580008	0.272155	0.674248	0.278224
KLMA_80131	6186	RCM1	KLMA_80131	0.105865	0.204607	0.817674	0.553445	0.742835	0.80529	0.144838	0.0299068	0.526571	0.133471	0.168428	0.820778
NOP2	6234	NOP2	KLMA_80170	0.060194	0.20507	0.789617	0.632014	0.700552	0.495368	0.160169	0.0213832	0.456766	0.130454	0.168569	0.346582
GAS1	6268	GAS1	KLMA_80196	0.150679	0.206095	0.784874	0.752371	1.07594	1.45177	0.0944217	0.00699555	0.129777	0.143984	0.446741	0.294343
KLMA_80256	6331	TMA19	KLMA_80256	0.364486	0.206235	0.531614	0.816313	0.656523	0.409496	0.137216	0.010239	0.0462882	0.121897	0.0284938	0.0914259
RPL8B	6513	RPL8B	KLMA_80413	0.529096	0.207236	0.296598	0.85618	0.763519	0.631148	0.278555	0.00271962	0.0711947	0.270095	0.0296785	0.0919863
UBP10	1987	UBP10	KLMA_20735	0.116613	0.208732	0.588345	0.594515	0.743273	0.494528	0.12045	0.0207433	0.133861	0.106027	0.392423	0.174859
UTP23	6045	UTP23	KLMA_80030	0.0734809	0.209795	1.74544	0.596282	0.809399	1.2302	0.078319	0.0334037	0.394676	0.250037	0.139586	0.6764
UTP18	3968	UTP18	KLMA_50085	0.0749525	0.209875	0.762476	0.586421	0.606245	0.555162	0.391391	0.0167504	0.42097	0.137672	0.157851	0.524352
TIF6	766	TIF6	KLMA_10595	0.0996406	0.21044	1.05971	0.705118	0.789159	0.606613	0.121094	0.0294722	0.884343	0.217538	0.153492	0.188502
LTV1	5916	LTV1	KLMA_70419	0.0716893	0.211182	0.976361	0.697728	0.820618	0.898618	0.0919225	0.0315305	0.965892	0.18955	0.214491	0.903926
KLMA_30376	2628	YER156C	KLMA_30376	0.139738	0.213156	0.491917	0.751081	0.740072	0.524807	0.128093	0.0171828	0.135069	0.0689354	0.0733327	0.319721
RIX1	3700	RIX1	KLMA_40500	0.0821572	0.213454	0.845151	0.568827	0.700009	0.644561	0.116009	0.0171796	0.725871	0.127025	0.0783954	0.454644
MIS1	5836	MIS1	KLMA_70359	0.275074	0.214086	0.652074	0.867003	0.678712	0.56174	0.266484	0.0161573	0.26494	0.280982	0.0294042	0.26562
KLMA_R708	5831		KLMA_R708	0.170616	0.214508	0.676237	0.725075	0.696775	0.174577	0.179086	0.0226798	0.612485	0.226613	0.458406	0.311929
CLB5	4467	CLB5	KLMA_50455	0.181041	0.216018	0.117822	1.56089	0.645108	0.122094	0.568102	0.0100482	0.0385383	0.638056	0.0648358	0.0800234
UTP5	389	UTP5	KLMA_10293	0.119613	0.216164	0.423521	0.636763	0.624038	0.360107	0.137216	0.0303926	0.129745	0.10255	0.106283	0.266437
TSR2	4084	TSR2	KLMA_50181	0.0973986	0.2162	0.823733	0.782525	0.681559	0.564946	0.191157	0.0155274	0.059647	0.203145	0.0672969	0.0771922
IPI1	2382	IPI1	KLMA_30190	0.121437	0.216332	0.799758	0.456	0.744068	0.357607	0.135291	0.0415815	0.671305	0.168015	0.490708	0.278224
FUR1	946	FUR1	KLMA_10735	0.558279	0.216483	0.728569	0.914126	0.683913	1.41148	0.349014	0.00724579	0.685656	0.673606	0.119776	0.493333
RRP1	4962	RRP1	KLMA_60197	0.06175	0.216657	1.00388	0.622685	0.734501	0.600662	0.131714	0.0468947	0.992074	0.306692	0.0873028	0.591326
KLMA_10652	837		KLMA_10652	0.490873	0.216954	0.201258	1.08991	0.975218	0.586259	0.208513	0.00129219	0.0329913	0.116607	0.449905	0.0828078
UTP13	1242	UTP13	KLMA_20126	0.0660913	0.218058	1.12639	0.655348	0.765929	0.726336	0.0897494	0.0320702	0.742471	0.211999	0.0856558	0.648118
UTP11	1287	UTP11	KLMA_20159	0.107348	0.218701	0.639051	0.601561	0.59926	0.418703	0.116051	0.0113819	0.265998	0.169735	0.0794272	0.0586913
KLMA_50298	4257		KLMA_50298	0.25928	0.218761	0.205612	0.999086	0.750602	0.571267	0.235003	0.00667012	0.0301694	0.995247	0.0557465	0.182574
KLMA_80085	6134	SFM1	KLMA_80085	0.353392	0.219682	0.762066	0.81621	0.752108	0.712248	0.151652	0.0156612	0.404867	0.271118	0.0966887	0.576024
TRM13	3570	TRM13	KLMA_40390	0.105861	0.220878	0.802792	0.667511	0.706617	0.48645	0.0944217	0.0139783	0.454047	0.175984	0.186008	0.259946
SGD1	4119	SGD1	KLMA_50208	0.0957334	0.222019	0.749382	0.608301	0.600566	0.56052	0.208513	0.0211561	0.331571	0.0780769	0.0452463	0.456036
RPL10	5455	RPL10	KLMA_70037	0.220219	0.222636	0.340345	1.00848	0.931596	0.603025	0.131714	0.00757049	0.0516304	0.910987	0.112537	0.0498636
RPC19	5002	RPC19	KLMA_60236	0.196233	0.224077	1.02905	0.708445	0.715025	0.632534	0.128093	0.0215202	0.92258	0.276397	0.0835649	0.220233
RRP15	5746	RRP15	KLMA_70284	0.118045	0.224426	0.473902	0.590748	0.517721	0.321086	0.267826	0.0140843	0.0691918	0.0735957	0.115394	0.234068
KLMA_40288	3456		KLMA_40288	0.283143	0.224569	0.198631	0.864803	0.809449	0.696221	0.188901	0.0293918	0.0283813	0.514425	0.365295	0.385734
MAE1	5127	MAE1	KLMA_60335	1.01437	0.225319	0.32305	0.59152	0.465737	0.321211	0.992774	0.00694212	0.045085	0.14262	0.0296785	0.106284
RRB1	3139	RRB1	KLMA_40064	0.206372	0.227539	0.680562	0.691226	0.721909	0.533443	0.14433	0.0196103	0.286233	0.0902257	0.110055	0.313329
RPL5	2058	RPL5	KLMA_20800	0.392047	0.227651	0.520368	0.950755	0.960477	0.601887	0.147306	0.0116892	0.0218072	0.646225	0.486586	0.0512017
RPA190	4975	RPA190	KLMA_60209	0.192823	0.228959	0.869449	0.769598	0.697132	0.5799	0.169148	0.0215202	0.672037	0.122094	0.0781148	0.19887
KLMA_60323	5112	YHL008C	KLMA_60323	0.308048	0.229086	0.592673	0.725013	0.517212	0.506743	0.131714	0.0346153	0.528857	0.137672	0.250503	0.191441
BUD22	5227	BUD22	KLMA_60418	0.165505	0.229824	0.551335	0.729249	0.613242	0.484295	0.340188	0.0128462	0.162239	0.0723186	0.143652	0.259238
NOG2	3080	NOG2	KLMA_40012	0.0966705	0.230424	0.804398	0.559519	0.603478	0.40878	0.275932	0.0334549	0.300384	0.162816	0.208781	0.398952
RPC17	3451	RPC17	KLMA_40286	0.106186	0.233531	0.392791	0.673846	0.636498	0.251604	0.202626	0.00954215	0.0631193	0.189531	0.221536	0.107552
NCL1	2324	NCL1	KLMA_30139	0.213722	0.234621	0.815188	0.910029	0.692463	0.618033	0.12045	0.019325	0.42871	0.273035	0.0735	0.157031
RIO2	4649	RIO2	KLMA_50591	0.186944	0.235031	0.557629	0.622179	0.633982	0.466182	0.26139	0.0256261	0.206917	0.0826771	0.17396	0.413091
KLMA_60137	4894	ATP19	KLMA_60137	0.142129	0.235976	0.613731	0.882302	1.02671	0.624377	0.22922	0.00486305	0.177669	0.67388	0.819733	0.48546
RPL34B	5634	RPL34B	KLMA_70190	0.558427	0.237526	0.571681	0.840001	0.772944	0.499711	0.215543	0.00727476	0.114012	0.14376	0.102827	0.0545193
URA2	4760	URA2	KLMA_60037	0.387259	0.238254	0.199442	0.981574	0.534528	1.27972	0.234849	0.0260162	0.185557	0.85224	0.0570927	0.795695
RRP6	6058	RRP6	KLMA_80041	0.285289	0.242911	0.662375	0.663877	0.667868	0.576065	0.190232	0.0219229	0.175054	0.06608	0.179658	0.283646
CMS1	6124	CMS1	KLMA_80075	0.137663	0.2436	0.930679	0.714691	0.963464	0.949857	0.259237	0.0165694	0.851439	0.234801	0.833533	0.951869
RPL9B	6145	RPL9B	KLMA_80096	0.626751	0.244342	0.481593	0.960384	0.895931	0.545089	0.131714	0.00938523	0.0252907	0.249591	0.0778613	0.0681343
TRM1	3266	TRM1	KLMA_40150	0.198828	0.244958	0.660315	0.793172	0.674767	0.534982	0.0944217	0.0188697	0.102354	0.169445	0.049831	0.197747
HGH1	2416	HGH1	KLMA_30214	0.196139	0.245016	0.914604	0.797461	0.859101	1.15116	0.220677	0.0144634	0.76426	0.312066	0.383587	0.596539
DBP2	5001	DBP2	KLMA_60235	0.072213	0.245708	0.680833	0.590805	0.725147	0.255596	0.0860735	0.053583	0.439673	0.193749	0.296105	0.183418
TIM11	4322	TIM11	KLMA_50351	0.144501	0.246392	0.560572	0.795524	0.74428	0.505696	0.120837	0.0137642	0.214443	0.108083	0.116495	0.0989793
UTP15	1266	UTP15	KLMA_20147	0.0985732	0.246634	0.928778	0.620071	0.789051	0.781609	0.173515	0.0370472	0.907269	0.195004	0.152149	0.683198
RPP1A	902	RPP1A	KLMA_10702	0.612635	0.247969	0.567566	1.02833	0.879146	0.672459	0.327503	0.00735434	0.112133	0.720215	0.156579	0.422731
LRP1	4853	LRP1	KLMA_60106	0.129327	0.249007	0.480542	0.699414	0.601281	0.244023	0.143659	0.0222997	0.0604013	0.301527	0.185562	0.0844351
PUS1	3758	PUS1	KLMA_40547	0.226507	0.250024	0.706877	0.752474	0.742751	0.863684	0.128093	0.017234	0.393651	0.190933	0.0583356	0.846278
PMA1	591	PMA1	KLMA_10457	0.306587	0.250329	0.344322	0.8828	0.608875	0.306638	0.111832	0.0116866	0.0252907	0.117398	0.021665	0.0467913
KLMA_10146	210		KLMA_10146	0.0977921	0.250829	0.178141	0.779276	0.302414	0.449828	0.181164	0.00672175	0.0674229	0.217334	0.0445501	0.411505
TMA22	3416	TMA22	KLMA_40255	0.322187	0.251939	0.961077	0.836545	0.742638	0.693603	0.144084	0.0188697	0.910669	0.0723186	0.07908	0.0462643
SPB4	5957	SPB4	KLMA_70449	0.107173	0.252467	1.40213	0.636827	0.819427	1.017	0.295497	0.0219229	0.33612	0.224241	0.366791	0.98268
UTP10	3370	UTP10	KLMA_40228	0.20514	0.253208	0.93724	0.658504	0.617255	0.641691	0.177043	0.022396	0.894102	0.131075	0.057195	0.479502
RPS5	5267	RPS5	KLMA_60438	0.558752	0.253223	0.493741	0.856041	0.817443	0.524529	0.321631	0.00699555	0.057747	0.374704	0.167218	0.0634359
KLMA_10770	989		KLMA_10770	0.667889	0.253378	0.357283	0.917304	0.729982	0.580331	0.673159	0.0113819	0.145593	0.669859	0.09446	0.12806
URK1	5302	URK1	KLMA_60464	0.234782	0.253742	0.375984	0.62946	0.54525	0.325754	0.234849	0.0151844	0.0524284	0.0723186	0.0566527	0.099947
KLMA_80134	6191	YNL035C	KLMA_80134	0.065873	0.253773	1.08006	0.678661	1.04168	0.667042	0.104046	0.0594194	0.841784	0.401445	0.854182	0.63639
ELP6	651	ELP6	KLMA_10509	0.103681	0.254862	0.690481	0.628971	0.706177	0.346135	0.149447	0.0185759	0.100466	0.172755	0.121669	0.086277
RRP43	224	RRP43	KLMA_10158	0.282533	0.256671	0.639077	0.70495	0.711163	0.630412	0.221736	0.0128359	0.266031	0.223889	0.154682	0.2871
CAF17	5266	IBA57	KLMA_60437	0.468359	0.257252	0.221128	0.848348	0.676771	0.287728	0.306692	0.0266866	0.0772731	0.605767	0.296065	0.198584
RRP17	2963	RRP17	KLMA_30656	0.283823	0.258075	0.528336	0.652684	0.558115	0.338838	0.214706	0.0156144	0.0623332	0.116862	0.0825184	0.0512017
ZUO1	6250	ZUO1	KLMA_80181	0.401059	0.258446	0.700474	0.917962	0.730154	0.763477	0.144027	0.0176726	0.208284	0.206101	0.0497932	0.407317
RPS7A	6294	RPS7A	KLMA_80222	0.554378	0.259223	0.519376	0.855066	0.772559	0.500041	0.200931	0.00778967	0.0662113	0.242351	0.106283	0.0675124
CNS1	2578	CNS1	KLMA_30350	0.273717	0.259339	0.838989	0.624296	0.792756	0.763818	0.164849	0.0280488	0.546142	0.116607	0.234497	0.657664
SLU7	2365	SLU7	KLMA_30176	0.0715952	0.259724	0.468148	0.872459	0.642259	0.267271	0.173391	0.0407881	0.0439455	0.54125	0.245729	0.0741161
KLMA_60069	4798	RPS0A	KLMA_60069	0.578841	0.260219	0.445654	0.918772	0.810331	0.543125	0.341838	0.010814	0.030595	0.57406	0.079228	0.081517
KLMA_40531	3740		KLMA_40531	0.36164	0.260232	0.668202	1.05153	0.43733	0.116256	0.249267	0.0179304	0.214196	0.806776	0.0324321	0.0681343
NHP2	2793	NHP2	KLMA_30516	0.175489	0.260302	0.870041	0.937418	0.989381	0.633346	0.116051	0.0128318	0.635191	0.487372	0.933564	0.242383
DUS3	3648	DUS3	KLMA_40458	0.0867047	0.260783	0.730457	0.740182	0.778178	0.527387	0.12045	0.0226469	0.415216	0.186678	0.0858669	0.133226
NMD5	3705	NMD5	KLMA_40504	0.276766	0.2611	0.849156	0.635727	0.652423	0.944847	0.277641	0.0213505	0.586027	0.126328	0.0557465	0.941063
RRP40	1844	RRP40	KLMA_20623	0.359517	0.261865	0.756578	0.923148	0.686282	0.712569	0.427277	0.014195	0.376013	0.822294	0.148663	0.418434
FLO5	267	FLO5	KLMA_10197	0.401531	0.262979	0.303337	0.828424	0.696893	0.642719	0.208513	0.00640185	0.0441593	0.36222	0.0570927	0.0989793
KLMA_10246	339		KLMA_10246	0.338555	0.263485	0.876929	0.798642	0.695263	0.529507	0.317873	0.0059402	0.743506	0.420713	0.326641	0.19841
COX8	3660	COX8	KLMA_40468	0.397822	0.264349	0.349508	0.751634	0.641445	0.366508	0.290539	0.0142875	0.0429431	0.261365	0.110058	0.0855686
RRP9	5754	RRP9	KLMA_70290	0.179199	0.264368	0.648594	0.524259	0.533513	0.407849	0.326502	0.0213399	0.206917	0.0817416	0.0901487	0.285661
ORT1	1803	ORT1	KLMA_20591	0.120111	0.264708	0.582435	0.498656	0.700487	0.285349	0.197029	0.0275362	0.265942	0.22121	0.274784	0.113328
KLMA_60313	5096	RPS20	KLMA_60313	0.481943	0.266086	0.533758	0.913919	0.972986	0.556076	0.162532	0.00724214	0.0252907	0.434065	0.883228	0.195157
MAK11	3549	MAK11	KLMA_40369	0.140664	0.266627	0.623231	0.63238	0.675336	0.425942	0.218221	0.0282154	0.127598	0.162816	0.0724219	0.264697
RPS1	4073	RPS1B	KLMA_50170	0.639284	0.266936	0.505306	1.02949	0.940845	0.642571	0.345245	0.00703193	0.0306998	0.851388	0.333908	0.108869
KLMA_20461	1655	MIN8	KLMA_20461	0.324419	0.267665	0.508626	0.717675	0.698206	0.61922	0.188738	0.0179471	0.0536408	0.0902257	0.108118	0.295701
KEI1	6493	KEI1	KLMA_80396	0.159964	0.270231	0.541451	0.670031	0.707891	0.447032	0.106785	0.0111547	0.0526556	0.0270775	0.173615	0.175143
RPS12	3882	RPS12	KLMA_50008	0.635732	0.270644	0.599293	1.13494	1.14147	0.74524	0.205155	0.00929206	0.0618764	0.0728979	0.173615	0.197003
BRR1	6425	BRR1	KLMA_80330	0.377502	0.271194	0.841345	0.616776	0.694122	0.880874	0.129033	0.0734982	0.785699	0.160987	0.190299	0.900163
KRR1	67	KRR1	KLMA_10022	0.188436	0.271608	0.737312	0.700494	0.743487	0.524701	0.277641	0.0100482	0.164397	0.147555	0.209123	0.189812
NDE1	890	NDE1	KLMA_10695	0.268874	0.27272	0.332047	0.977188	0.965584	1.12852	0.212411	0.0242666	0.0699597	0.560537	0.747689	0.756304
DAL5	817	DAL5	KLMA_10635	0.283147	0.274123	0.214444	1.26624	0.441559	0.203078	0.617836	0.044175	0.0390994	0.686118	0.0774813	0.167254
ASC1	2302	ASC1	KLMA_30115	0.492931	0.276174	0.489247	1.08679	1.08083	0.676796	0.164849	0.0148189	0.0218072	0.335015	0.140084	0.134981
EPL1	5076	EPL1	KLMA_60297	0.397595	0.276952	0.347489	0.935388	0.910868	0.667663	0.174431	0.00739412	0.0264912	0.594297	0.446957	0.198584
EMG1	143	EMG1	KLMA_10085	0.287665	0.277062	0.593167	0.791068	0.758878	0.466629	0.197029	0.00974363	0.115823	0.141572	0.100614	0.133681
RPS15	1527	RPS15	KLMA_20356	0.6876	0.27709	0.501648	0.928196	0.82548	0.628745	0.461902	0.00602744	0.0968377	0.598208	0.14612	0.198962
NSA1	1380	NSA1	KLMA_20233	0.111028	0.277123	0.772527	0.636969	0.793091	0.518794	0.158022	0.0251893	0.375446	0.18955	0.281428	0.258097
RPL4B	4169	RPL4B	KLMA_50245	0.509256	0.277558	0.559659	1.09024	1.00417	0.782827	0.357888	0.0217108	0.0316625	0.363053	0.965922	0.125765
RKI1	6293	RKI1	KLMA_80221	0.155366	0.279702	0.790615	0.90852	1.02466	0.581023	0.0919225	0.0417102	0.317479	0.387519	0.856303	0.17427
FCY2	5422	FCY2	KLMA_70007	1.07365	0.279716	0.353177	1.16693	1.03568	0.450735	0.930275	0.0124231	0.112133	0.528308	0.768343	0.100778
AO-I	5116		KLMA_60327	0.252339	0.279969	0.187214	1.0458	1.05186	1.09144	0.219408	0.0124301	0.055256	0.770944	0.685243	0.91859
RPO26	3667	RPO26	KLMA_40475	0.31704	0.280015	0.540239	0.693921	0.582685	0.490266	0.108757	0.0106011	0.0371133	0.0723186	0.037433	0.132755
TOP3	3340	TOP3	KLMA_40206	0.195484	0.280442	0.373285	0.807406	0.557238	0.289015	0.208513	0.0320702	0.183761	0.44887	0.228119	0.138557
RPF1	3395	RPF1	KLMA_40243	0.121643	0.280856	0.725565	0.555516	0.674891	0.490746	0.216956	0.0100482	0.234024	0.122779	0.198147	0.432451
SDH1	1660	SDH1	KLMA_20466	0.153251	0.281118	0.275287	0.952979	0.756838	0.592479	0.144601	0.0102233	0.0201536	0.615723	0.164752	0.160641
HPM1	6221	HPM1	KLMA_80158	0.196815	0.281424	0.73773	0.819497	0.874884	0.64573	0.26854	0.0266113	0.401239	0.421381	0.316572	0.215017
MIR1	2189	MIR1	KLMA_30025	0.17181	0.28174	0.440497	0.946817	0.852737	0.78368	0.15946	0.00783928	0.0758748	0.639251	0.0565084	0.312276
FYV7	5464	FYV7	KLMA_70047	0.271227	0.281777	0.447748	0.639839	0.551188	0.330604	0.221736	0.0144634	0.0444101	0.154516	0.0921976	0.097688
CPR7	938	CPR7	KLMA_10728	0.425681	0.281926	0.578997	0.722419	0.643592	0.567789	0.435456	0.0182078	0.250586	0.0632073	0.220314	0.481942
AIM9	3597	AIM9	KLMA_40413	0.338404	0.282528	0.394402	0.879979	0.849761	1.08996	0.148145	0.00938523	0.0756126	0.249884	0.190766	0.880656
ASP1	4314	ASP1	KLMA_50345	0.18015	0.282666	1.15531	0.942968	0.796615	0.852481	0.19156	0.0310845	0.748928	0.794838	0.376845	0.630701
URA9	2752	URA1	KLMA_30480	0.202128	0.283665	0.345408	0.884399	0.889519	1.00008	0.137216	0.00699555	0.0620234	0.318578	0.13708	0.999963
KLMA_70356	5830		KLMA_70356	0.189539	0.284634	0.412802	0.922976	0.414173	0.34531	0.320389	0.0103427	0.0824691	0.744167	0.089435	0.191534
SGF29	2332	SGF29	KLMA_30146	0.380523	0.285097	0.286106	0.754027	0.758786	0.424505	0.149447	0.0251929	0.0655752	0.166681	0.130464	0.184124
DBP6	1571	DBP6	KLMA_20398	0.119436	0.28605	0.530474	0.625565	0.681795	0.348756	0.205021	0.0162664	0.0841548	0.0728979	0.161249	0.182546
LAS1	460	LAS1	KLMA_10362	0.286938	0.28698	0.897388	0.791194	0.721003	0.72869	0.0860735	0.0245686	0.73744	0.227464	0.181128	0.479502
GIS4	2980	GIS4	KLMA_30669	0.441284	0.288974	0.442092	1.04711	0.479455	0.667458	0.340497	0.0433267	0.208387	0.833943	0.110055	0.759174
ATC1	4617	ATC1	KLMA_50561	0.068232	0.289354	1.19076	0.464363	0.639844	0.486746	0.295497	0.0257203	0.39614	0.272401	0.323892	0.364418
KLMA_10040	88	YDR524C-B	KLMA_10040	0.356515	0.289562	0.460231	0.594207	0.394993	0.534363	0.370585	0.0211915	0.147494	0.255304	0.0309777	0.409673
KLMA_10561	728	PMP1	KLMA_10561	0.565863	0.289629	0.364997	0.814986	0.486893	0.339258	0.533929	0.00992059	0.059647	0.523499	0.0416763	0.140277
HCM1	2777	HCM1	KLMA_30500	0.608231	0.289838	0.609958	1.16191	0.916573	0.652854	0.724768	0.00277496	0.405546	0.724546	0.583713	0.330301
FUI1	5508	FUI1	KLMA_70083	0.18102	0.289911	0.744614	0.571552	0.363604	1.36785	0.104046	0.0594541	0.749228	0.0611863	0.0531155	0.776771
IKI3	5496	IKI3	KLMA_70073	0.146129	0.290776	0.725803	0.754115	0.643809	0.659028	0.165287	0.0132385	0.350969	0.0996898	0.0157918	0.320119
TRM8	2901	TRM8	KLMA_30606	0.222142	0.291114	0.539935	0.755546	0.659605	0.42346	0.109921	0.00703193	0.0925497	0.0826771	0.142318	0.100308
RPC37	1258	RPC37	KLMA_20138	0.125748	0.291728	0.715903	0.619195	0.744274	0.45931	0.0622612	0.0323974	0.185557	0.103484	0.15664	0.318102
RPC31	733	RPC31	KLMA_10566	0.265657	0.291853	0.681367	0.671872	0.715006	0.553445	0.0944217	0.0216025	0.415216	0.143984	0.102297	0.215225
UTR2	2497	UTR2	KLMA_30283	0.117565	0.292319	0.755414	1.02796	0.87963	0.744543	0.104046	0.0130658	0.360848	0.729951	0.401663	0.0498636
COX7	6416	COX7	KLMA_80322	0.372367	0.294199	0.420586	0.705476	0.651355	0.546825	0.162144	0.0160935	0.191328	0.0622113	0.0702553	0.0585877
rps13	3794	RPS18A	KLMA_40577	0.65953	0.29428	0.553042	0.959645	0.911672	0.555562	0.28724	0.0106011	0.0573332	0.43669	0.250291	0.0762486
JLP2	3138	JLP2	KLMA_40063	0.434086	0.294571	0.736318	1.01506	1.01011	1.68873	0.170925	0.00946126	0.340983	0.88786	0.951495	0.466184
COX9	3659	COX9	KLMA_40467	0.403829	0.295537	0.363317	0.787655	0.638885	0.380999	0.237605	0.0116529	0.0409863	0.240449	0.153684	0.133226
MTR3	3202	MTR3	KLMA_40104	0.222083	0.296156	0.861727	0.722689	0.588528	0.577238	0.130597	0.0126058	0.508874	0.198414	0.0768921	0.227815
GRC3	1619	GRC3	KLMA_20439	0.0789847	0.297136	0.722144	0.585332	0.687229	0.382241	0.221736	0.0166905	0.227456	0.0846049	0.222372	0.0831854
KLMA_50282	4233	YLR363W-A	KLMA_50282	0.0688447	0.297723	1.24903	0.574244	0.89485	0.577069	0.129361	0.0103415	0.5926	0.272789	0.609553	0.514344
BCP1	1639	BCP1	KLMA_20448	0.253161	0.298173	0.823216	0.631238	0.878322	0.89028	0.286933	0.024976	0.369275	0.116242	0.489389	0.818164
RPL10A	3769	RPL1A	KLMA_40558	0.643219	0.298413	0.660655	1.02122	1.10434	0.886192	0.234849	0.00727476	0.0274621	0.70054	0.127458	0.376479
RPL15B	3159	RPL15B	KLMA_40080	0.493483	0.299193	0.466026	1.0616	0.995468	0.599208	0.149447	0.00724214	0.0201536	0.321991	0.926119	0.129718
DUS1	3722	DUS1	KLMA_40516	0.220294	0.299975	0.681601	0.667044	0.719672	0.812053	0.227744	0.0140986	0.309342	0.0622113	0.132504	0.73558
KLMA_30487	2760	YCR051W	KLMA_30487	0.121795	0.300372	0.449726	0.595404	0.55828	0.218125	0.214792	0.0222997	0.0740211	0.114655	0.0817842	0.216094
TRM112	3093	TRM112	KLMA_40025	0.366229	0.301869	0.577242	0.573021	0.643959	0.342708	0.239773	0.0258393	0.0788736	0.0705739	0.165038	0.0484953
FSH2	405	FSH2	KLMA_10309	0.227858	0.301922	0.721406	0.874909	1.13518	0.77759	0.121803	0.0455201	0.272495	0.468603	0.353163	0.643925
SSB	4650	SSB1	KLMA_50592	0.544351	0.302085	0.867494	0.961882	0.831719	0.884035	0.205155	0.0157444	0.648062	0.665101	0.0730496	0.740327
RKM3	4171	RKM3	KLMA_50246	0.3309	0.30274	0.508554	0.379251	0.80443	0.0619453	0.297389	0.028368	0.830382	0.379225	0.152909	0.174443
KLMA_20101	1211		KLMA_20101	0.149811	0.303121	0.587829	0.704444	0.710992	0.751866	0.0919225	0.0171796	0.104468	0.0631355	0.0589217	0.403305
YHB1	2188	YHB1	KLMA_30024	1.18884	0.30435	0.186675	0.823324	0.45248	0.158955	0.824258	0.0880628	0.059647	0.103484	0.0701668	0.0462643
HTB1	4869	HTB2	KLMA_60118	0.428809	0.304439	0.538335	1.00793	1.00628	0.628354	0.322363	0.0202167	0.347934	0.958292	0.973534	0.163711
FCF2	5083	FCF2	KLMA_60303	0.141077	0.305252	0.946782	0.634081	0.839112	0.647701	0.163156	0.0201468	0.912953	0.255026	0.337961	0.437795
RET1	3923	RET1	KLMA_50043	0.209387	0.305942	0.775943	0.686318	0.610872	0.64245	0.0872475	0.00954215	0.479068	0.113045	0.0452481	0.485902
PAN6	5871	PAN6	KLMA_70385	0.438562	0.307074	0.58839	0.787496	0.644834	0.446488	0.271937	0.0308179	0.0986034	0.121279	0.029683	0.129525
KLMA_60368	5164		KLMA_60368	0.0955786	0.307339	1.17895	0.514806	0.895944	0.786855	0.205402	0.0417102	0.851868	0.139961	0.836253	0.894071
KLMA_50508	4544	ACL4	KLMA_50508	0.244176	0.307873	0.885243	0.71307	0.838927	0.940912	0.250733	0.0232065	0.677745	0.0411536	0.281279	0.843715
DCD1	2006	DCD1	KLMA_20752	0.262161	0.307898	0.937452	0.945641	0.912462	0.66887	0.164849	0.040586	0.728396	0.743233	0.491463	0.136223
IDH1	6198	IDH1	KLMA_80139	0.241223	0.30798	0.399667	1.13767	0.9778	1.52096	0.216835	0.0107329	0.236966	0.211999	0.865423	0.178408
YAH1	2560	YAH1	KLMA_30335	0.181549	0.309446	0.398177	0.862293	0.759064	0.336003	0.168675	0.0386469	0.0564832	0.122094	0.0637971	0.0977598
KLMA_40623	3848	\	KLMA_40623	0.167765	0.309932	0.572454	0.665758	0.76851	0.571715	0.205155	0.0130697	0.272316	0.121897	0.148663	0.399187
KLMA_40513	3717	EFM3	KLMA_40513	0.251183	0.310113	0.610285	0.808159	0.699967	0.40827	0.301277	0.00699555	0.224079	0.567118	0.137981	0.270883
RRN11	351	RRN11	KLMA_10256	0.120519	0.312136	0.952602	0.415037	0.515894	0.609061	0.379903	0.0255783	0.87172	0.261505	0.190793	0.668358
RPS22	4210	RPS22A	KLMA_50262	0.523257	0.312279	0.696815	1.05673	1.12812	0.595702	0.366062	0.0192352	0.527789	0.728909	0.318925	0.0989793
KRE28	84	KRE28	KLMA_10037	0.309725	0.312596	0.365684	1.03558	0.716776	0.816292	0.33822	0.0580194	0.248098	0.916616	0.394894	0.837315
AIM5	3971	MIC12	KLMA_50088	0.329429	0.31272	0.504219	0.822309	0.902785	0.645916	0.395447	0.0154904	0.0398422	0.227885	0.283578	0.17029
RIX7	1618	RIX7	KLMA_20437	0.221389	0.312756	1.1815	0.638043	0.788534	1.36445	0.449613	0.0367261	0.690927	0.154188	0.336722	0.583894
SCW4	6270	SCW4	KLMA_80198	0.367069	0.313814	0.523373	0.984094	0.929793	0.832223	0.252846	0.0100762	0.0876839	0.8695	0.424982	0.473754
RPC10	2009	RPC10	KLMA_20755	0.174683	0.314144	1.11237	0.788087	0.915504	0.677214	0.12045	0.0297505	0.607002	0.155912	0.474724	0.263005
CLB2	4466	CLB2	KLMA_50454	0.530373	0.314304	0.435354	0.646502	0.415591	0.643145	0.190232	0.0119361	0.214373	0.0900878	0.0284938	0.492152
PLP1	4615	PLP1	KLMA_50558	0.850111	0.314344	0.673928	0.887585	0.804245	0.679456	0.366062	0.0113819	0.193617	0.351915	0.414194	0.400697
KLMA_10578	746	YML108W	KLMA_10578	0.214	0.314411	1.19448	0.636253	0.790532	0.539844	0.154062	0.0315305	0.219786	0.22639	0.0761186	0.365401
SWC7	5495	SWC7	KLMA_70072	0.580379	0.316053	0.563955	0.733101	0.529474	0.3473	0.490209	0.0490909	0.475506	0.257765	0.0390232	0.391056
NRK1	5031	NRK1	KLMA_60261	0.2416	0.316317	0.394053	0.685474	0.773049	1.01447	0.0860735	0.00898193	0.12788	0.0622113	0.0583356	0.981937
RPL16A	5379	RPL16A	KLMA_60532	0.782969	0.317195	0.646639	1.08826	1.0174	0.799444	0.525992	0.0149679	0.0750063	0.49601	0.851271	0.155283
KLMA_10227	315	ATP14	KLMA_10227	0.353497	0.317821	0.593605	0.856913	0.914584	1.06575	0.335161	0.0111547	0.335811	0.383373	0.255161	0.765299
KLMA_30124	2310	SDH3	KLMA_30124	0.257647	0.319778	0.397204	1.12268	0.997217	0.744347	0.390921	0.00699555	0.0691919	0.563939	0.980759	0.289319
RPS3	1994	RPS3	KLMA_20742	0.567064	0.321428	0.713058	1.16616	1.1818	0.802144	0.249267	0.0145208	0.0342555	0.290841	0.0883303	0.241069
YLH47	5767	YLH47	KLMA_70302	0.183509	0.321778	1.07936	0.75865	0.772249	1.02657	0.149447	0.0266866	0.654716	0.114655	0.0338133	0.931425
RPB5	3366	RPB5	KLMA_40224	0.358858	0.321817	0.497448	0.706548	0.559263	0.577092	0.202538	0.0648516	0.0647645	0.133167	0.0803428	0.163311
RDL2	399	RDL2	KLMA_10303	0.311906	0.322026	0.619863	0.865785	0.882037	1.01634	0.390994	0.0106011	0.222981	0.200044	0.318981	0.965295
SHQ1	6209	SHQ1	KLMA_80146	0.198506	0.322228	0.980705	0.498312	0.780302	0.59973	0.465283	0.0156144	0.962566	0.0611863	0.485792	0.509499
RRP36	398	RRP36	KLMA_10302	0.408749	0.323954	0.407021	0.590083	0.536316	0.235563	0.378439	0.0213399	0.135069	0.0611863	0.145132	0.0862928
SUP45	2650	SUP45	KLMA_30394	0.339176	0.324753	0.66377	0.827755	0.75367	0.706761	0.245755	0.0113819	0.0920032	0.103484	0.107305	0.27832
SUV3	5182	SUV3	KLMA_60385	0.356081	0.325967	0.59324	0.735249	0.565196	0.353536	0.422628	0.0264092	0.129777	0.317005	0.12739	0.186702
DOT6	6436	DOT6	KLMA_80341	0.145063	0.326157	0.600119	1.02307	0.861246	0.470626	0.170925	0.0179304	0.135069	0.923907	0.338995	0.122936
RPS16	899	RPS16B	KLMA_10700	0.532541	0.326533	0.573755	0.88185	0.949149	0.514634	0.118283	0.0109537	0.0648041	0.169445	0.503356	0.134212
PDR12	2599	PDR12	KLMA_30362	0.39714	0.327758	0.187685	0.875992	0.281784	0.0982417	0.352331	0.00510542	0.0684974	0.691526	0.0307999	0.0626442
IRC5	1736	IRC5	KLMA_20529	0.288934	0.327865	0.593096	1.07384	0.747883	0.436023	0.280094	0.0170166	0.241903	0.83652	0.0583356	0.0671494
RPL23B	5591	RPL23B	KLMA_70155	0.557932	0.32949	0.694949	0.941384	0.97316	0.615091	0.311182	0.0113819	0.221018	0.669656	0.742329	0.359111
VBA1	1270	VBA1	KLMA_20151	0.459948	0.330381	0.250087	1.3839	0.68469	0.316651	0.651505	0.0111547	0.0283813	0.504304	0.0623262	0.0634359
RPL11	1508	RPL11B	KLMA_20339	0.657633	0.330413	0.529084	0.997245	0.965233	0.55535	0.106924	0.00889342	0.141483	0.96433	0.786169	0.0671494
KLMA_50594	4653		KLMA_50594	0.842448	0.331237	0.858114	0.849521	0.519888	0.444785	0.876944	0.0941926	0.435705	0.638056	0.0648358	0.144421
QCR8	494	QCR8	KLMA_10390	0.283982	0.331659	0.500987	0.883591	0.798697	0.682101	0.126943	0.00735434	0.0329913	0.269781	0.13437	0.201316
RRG8	4447	RRG8	KLMA_50438	0.595492	0.331694	0.516366	0.855593	0.853455	0.407724	0.428822	0.0120962	0.168382	0.118987	0.46212	0.133226
DPH5	3458	DPH5	KLMA_40290	0.389992	0.332299	0.653822	0.8855	0.725868	0.530089	0.0878226	0.0142301	0.0329913	0.172755	0.0570927	0.134473
KLMA_70020	5436	MGL2	KLMA_70020	0.381977	0.333456	0.319059	0.905069	1.03215	0.837763	0.143106	0.0304163	0.0777981	0.627477	0.8712	0.646278
IDH2	1788	IDH2	KLMA_20575	0.338014	0.333469	0.378453	0.973644	0.855118	0.975476	0.176626	0.00727476	0.0890055	0.547514	0.312756	0.993898
RIO1	6494	RIO1	KLMA_80397	0.0467665	0.33406	0.716172	0.535889	0.602171	0.536945	0.121094	0.0313857	0.50679	0.0605062	0.133415	0.431358
HTA1	4870	HTA2	KLMA_60119	0.41064	0.334419	0.500171	1.02196	1.02076	0.475999	0.262463	0.0144935	0.284139	0.851388	0.851839	0.0512017
ARG81	1901	ARG81	KLMA_20669	0.20132	0.33624	0.755111	0.876944	0.931625	0.864909	0.165287	0.0133835	0.386507	0.500307	0.67736	0.778098
RPL24	1146	RPL24A	KLMA_20054	0.710309	0.336586	0.639269	0.95841	0.952784	0.748407	0.508727	0.00593286	0.084219	0.762039	0.614317	0.197003
GEP4	4831	GEP4	KLMA_60091	0.351341	0.337829	0.674365	0.967523	1.06005	0.826932	0.363155	0.0445435	0.64502	0.935826	0.81755	0.845955
RNH70	644	RNH70	KLMA_10503	0.403803	0.338852	0.576576	0.76736	0.632828	0.498818	0.220525	0.0113819	0.0777981	0.116607	0.0502708	0.192939
KLMA_10056	107	YDR514C	KLMA_10056	0.370566	0.338869	0.510465	0.707059	0.610709	0.369291	0.216835	0.00889342	0.143734	0.217769	0.17138	0.253974
ALR1	5603	ALR1	KLMA_70166	0.185196	0.339434	0.855913	0.80806	0.871404	0.867713	0.198467	0.0314342	0.648047	0.110767	0.151601	0.715252
KLMA_50521	4557	YLR146W-A	KLMA_50521	0.2756	0.339783	0.462852	0.986303	0.688509	0.899692	0.644732	0.0325685	0.207441	0.99013	0.206349	0.94178
PRS1	3730	PRS1	KLMA_40524	0.252586	0.341414	0.740157	1.02895	0.868586	0.591285	0.131345	0.0332451	0.0816082	0.85224	0.156473	0.125951
TRM61	4753	GCD14	KLMA_60031	0.0749469	0.341581	0.732889	0.452283	0.703604	0.488187	0.134565	0.0132537	0.138133	0.155912	0.381334	0.138396
RPL12B	2972	RPL12B	KLMA_30664	0.535836	0.342755	0.70706	1.08	1.14265	0.669713	0.337374	0.0215595	0.138485	0.654527	0.168611	0.137313
TRM5	5855	TRM5	KLMA_70374	0.103511	0.342913	0.982758	0.910508	0.908397	0.61532	0.0622612	0.02797	0.90225	0.553967	0.212784	0.104883
ASG1	5384	ASG1	KLMA_60535	1.10898	0.343007	0.435895	0.957284	0.61458	0.421428	0.884437	0.00464754	0.0793114	0.727608	0.0716305	0.136041
GEP5	3256	GEP5	KLMA_40142	0.555854	0.344769	0.704596	0.776241	0.767318	0.411797	0.456193	0.0595356	0.0684974	0.281723	0.449655	0.120737
KLMA_50242	4166	RAD61	KLMA_50242	0.63798	0.345704	0.339656	1.49142	0.737532	0.408311	0.863834	0.0211915	0.0637244	0.602134	0.218465	0.400144
KLMA_60337	5129	TCD2	KLMA_60337	0.261408	0.345803	1.15329	0.678253	0.720579	0.879597	0.387993	0.0505257	0.692049	0.134892	0.0708409	0.778041
KLMA_10218	303	YLR287C	KLMA_10218	0.340835	0.346135	1.09183	0.790886	1.02598	0.904794	0.221736	0.0348282	0.767564	0.0731717	0.925682	0.905664
KLMA_20222	1368	LYS14	KLMA_20222	0.629996	0.346534	0.352108	1.08397	0.678636	0.474813	0.179195	0.0231125	0.0283813	0.352713	0.033553	0.104082
COX4	1692	COX4	KLMA_20491	0.521872	0.347383	0.453504	1.00802	0.975978	0.876881	0.499967	0.0187867	0.0329913	0.962776	0.863276	0.466641
PRS3	5108	PRS3	KLMA_60320	0.369337	0.347465	0.810699	0.915418	0.900096	0.83335	0.116526	0.017234	0.587246	0.342464	0.16443	0.623859
KLMA_40511	3715	AIP18	KLMA_40511	0.410211	0.3482	0.585321	0.888715	0.90416	0.604882	0.40052	0.0204266	0.0647645	0.179479	0.436607	0.0719783
ATP3	4157	ATP3	KLMA_50237	0.416588	0.348208	0.535808	0.945643	0.885226	0.85101	0.406215	0.00949297	0.0890055	0.583753	0.102827	0.562131
ENV9	5431	ENV9	KLMA_70016	0.431436	0.348635	0.85296	0.658182	1.09585	1.10797	0.340188	0.0310319	0.662338	0.143984	0.686707	0.643583
DAS2	4148	DAS2	KLMA_50229	0.241595	0.348872	0.88477	0.708925	1.00916	0.971122	0.2285	0.0520953	0.822973	0.372275	0.972367	0.937004
PAB1	2516	PAB1	KLMA_30299	0.426607	0.349163	1.57165	0.956764	0.781386	0.830781	0.231386	0.0132363	0.956549	0.551369	0.0281456	0.447291
DUT1	4473	DUT1	KLMA_50459	0.224077	0.349439	0.712456	1.30883	1.06087	0.430384	0.348682	0.0321715	0.208284	0.425204	0.601817	0.112703
ATP20	2522	ATP20	KLMA_30306	0.228124	0.34955	0.514888	0.928308	0.878878	0.61989	0.128093	0.00464754	0.0996303	0.587952	0.144909	0.133226
NAF1	5024	NAF1	KLMA_60254	0.812442	0.349656	0.729638	0.557401	0.605304	0.549786	0.891716	0.0285568	0.507722	0.220763	0.378989	0.514344
BUD27	5077	BUD27	KLMA_60298	0.148406	0.349846	0.914635	0.577946	0.712537	0.706316	0.179216	0.0440897	0.800289	0.0826771	0.0637745	0.336878
KLMA_40061	3136	AFB1	KLMA_40061	1.12573	0.350304	1.01318	1.00004	0.680076	1.31368	0.938521	0.0663038	0.981765	0.999886	0.163463	0.770597
IMP3	4790	IMP3	KLMA_60062	0.188406	0.350643	0.841549	0.772941	1.01284	0.54446	0.149447	0.0285568	0.622933	0.272789	0.904139	0.389298
NSA2	5911	NSA2	KLMA_70414	0.146079	0.351772	0.9694	0.903887	0.98717	0.732837	0.0808135	0.0238813	0.939131	0.536641	0.880977	0.47175
DED81	560	DED81	KLMA_10434	1.12932	0.352033	0.660408	1.23661	0.782333	0.726213	0.958424	0.0532745	0.0647645	0.740736	0.0901704	0.198584
mirA	2171	SIT1	KLMA_30012	0.325737	0.352444	1.0491	0.781421	0.429844	0.277826	0.283846	0.071554	0.916177	0.317289	0.0712303	0.0977598
SMC1	2033	SMC1	KLMA_20777	0.267262	0.353937	0.525696	0.908339	0.652656	0.475993	0.205155	0.0140479	0.165465	0.666618	0.0362583	0.265211
UTP22	4432	UTP22	KLMA_50424	0.107498	0.356709	0.7885	0.883698	0.837893	0.638129	0.157081	0.0355052	0.220687	0.247405	0.0570947	0.265006
MTO1	3028	MTO1	KLMA_30698	4.0584	0.357244	0.698876	0.636188	0.663019	0.42268	0.534711	0.0296339	0.123046	0.296462	0.190299	0.128268
RPC40	4434	RPC40	KLMA_50426	0.140806	0.357371	0.972148	0.801924	0.94035	1.10986	0.113621	0.00938523	0.95813	0.331772	0.137094	0.856264
KLMA_80022	6031	ATP15	KLMA_80022	0.354786	0.357532	0.588306	0.902296	0.929301	0.757196	0.471128	0.0115285	0.059647	0.34834	0.459381	0.532105
MOS1	69	MIC10	KLMA_10024	0.31161	0.357609	0.489856	0.788868	0.830404	0.651546	0.189349	0.0167448	0.0915624	0.162816	0.203123	0.133226
PUT4	4988	PUT4	KLMA_60221	0.25041	0.358914	0.211868	1.52738	0.652239	0.420117	0.373686	0.0347631	0.0691069	0.256822	0.11114	0.174454
RAI1	5861	RAI1	KLMA_70380	0.305152	0.359049	0.566106	0.730106	0.681196	0.355282	0.145616	0.0195075	0.0329913	0.182256	0.0819135	0.0840142
PSY2	4643	PSY2	KLMA_50586	0.424683	0.359367	0.792812	0.486587	0.634587	0.568731	0.643123	0.0164312	0.453942	0.184473	0.0787001	0.434014
RPC53	5688	RPC53	KLMA_70237	0.125094	0.36161	1.01381	0.674965	0.806615	1.10992	0.337258	0.0445435	0.971483	0.252482	0.426285	0.916961
SEO1	4299	SEO1	KLMA_50332	0.731002	0.362359	0.205666	0.914922	0.388598	0.058122	0.870644	0.0179471	0.146049	0.854454	0.165358	0.0713231
KLMA_10057	109		KLMA_10057	0.362457	0.362508	0.214349	0.555609	0.467008	0.270415	0.290894	0.011292	0.0924197	0.0810448	0.0531155	0.0844351
MDJ2	1848	MDJ2	KLMA_20626	0.50789	0.362509	0.245939	0.860904	0.833281	0.27925	0.784974	0.025989	0.0708478	0.395794	0.336062	0.20844
SDO1	2422	SDO1	KLMA_30219	0.402034	0.36308	1.30248	0.699478	0.989709	1.03804	0.308585	0.0163479	0.578399	0.163534	0.963219	0.955389
HHF1	6170	HHF1	KLMA_80118	0.347237	0.363631	0.660167	0.987203	1.14328	0.475317	0.111832	0.00946126	0.28797	0.866077	0.0976	0.346582
POL30	5807	POL30	KLMA_70334	0.438365	0.363994	0.543877	1.07598	0.867663	0.444702	0.191294	0.0118566	0.0649425	0.650994	0.10373	0.107088
SPE4	4555	SPE4	KLMA_50519	0.279204	0.364228	0.542341	0.913764	0.946644	0.968526	0.104046	0.00277496	0.24452	0.438031	0.686272	0.918067
MSB2	3120	MSB2	KLMA_40049	0.377599	0.364514	4.36373	0.993071	0.887815	23.2012	0.326159	0.00946126	0.720224	0.978863	0.353502	0.633949
MCM10	3045	MCM10	KLMA_30714	0.61675	0.364788	0.661166	0.798231	0.644868	0.831058	0.725798	0.00727476	0.0986034	0.478733	0.0322736	0.630881
RPS2	1420	RPS2	KLMA_20268	0.0881198	0.365095	0.813105	1.10759	1.23783	1.02767	0.220525	0.0446865	0.106685	0.35475	0.536518	0.923993
ARO8	1407	ARO8	KLMA_20259	0.430768	0.365436	0.634762	1.05142	0.845523	0.911734	0.220525	0.0104946	0.0314857	0.404227	0.341231	0.948141
RTT10	5140	RTT10	KLMA_60347	0.500466	0.365735	0.746376	0.818063	0.655722	0.73338	0.553775	0.00613977	0.586027	0.348632	0.0777796	0.720047
KLMA_50456	4468	\	KLMA_50456	0.194324	0.366391	0.141968	1.68648	1.61421	0.366701	0.396673	0.0290903	0.102344	0.420846	0.0435451	0.417885
RPL31	3641	RPL31A	KLMA_40452	0.623977	0.366445	0.760479	0.975061	1.00114	0.662081	0.343439	0.00946126	0.259196	0.851143	0.990311	0.275025
ARO2	6148	ARO2	KLMA_80099	0.742561	0.367112	0.582559	0.922972	0.801088	0.574451	0.400991	0.0211915	0.0283813	0.34898	0.0921939	0.103045
BUD20	5456	BUD20	KLMA_70039	0.329242	0.368337	0.91436	0.675635	0.862918	0.517959	0.331533	0.0294407	0.7786	0.250037	0.54766	0.406184
TOM1	3780	TOM1	KLMA_40567	0.519001	0.368372	0.852089	0.907295	0.798153	1.13859	0.370161	0.0394439	0.393145	0.476225	0.0492393	0.678959
RPP0	4108	RPP0	KLMA_50200	0.696663	0.369004	0.835241	1.14818	1.09381	0.969079	0.40052	0.00613977	0.191562	0.195004	0.100584	0.917686
APT1	3808	APT1	KLMA_40587	0.312788	0.369668	0.667662	0.97048	1.029	0.847677	0.158022	0.014224	0.0711947	0.841268	0.788386	0.510365
HMT1	4168	HMT1	KLMA_50244	0.147209	0.369824	0.92618	0.652507	0.794249	0.486777	0.108808	0.0459658	0.738533	0.139191	0.31167	0.211798
RPL25	3574	RPL25	KLMA_40393	0.522042	0.370048	0.796922	0.966575	1.15593	0.632043	0.344779	0.015904	0.265	0.855778	0.178338	0.367978
JIP5	5736	JIP5	KLMA_70273	0.358461	0.37084	0.633249	0.751134	0.742954	0.578653	0.0872475	0.0156087	0.103214	0.104151	0.0373838	0.224716
KLMA_80137	6196	BMT5	KLMA_80137	0.322598	0.370843	0.778969	0.77261	0.792248	0.53758	0.190232	0.0392758	0.247293	0.0620602	0.428434	0.264576
OAC1	2278	OAC1	KLMA_30093	0.632018	0.371636	0.506816	1.0802	0.800726	0.679629	0.346297	0.0325185	0.0638158	0.496816	0.255205	0.359376
KLMA_40301	3470	YKG9	KLMA_40301	0.498522	0.371922	0.707018	1.03773	1.00437	1.15209	0.42424	0.0233104	0.223049	0.88786	0.917599	0.808672
RPC82	3670	RPC82	KLMA_40478	0.205293	0.373163	0.950857	0.678076	0.783882	0.887029	0.233729	0.0168974	0.873864	0.116242	0.177496	0.829413
PUT3	4914	PUT3	KLMA_60152	0.365024	0.374309	0.240298	0.942672	0.837737	0.477893	0.376825	0.00699555	0.0330243	0.740206	0.352747	0.104883
RPL28	1578	RPL28	KLMA_20403	0.717019	0.376462	0.398298	1.28223	1.40254	0.982994	0.757572	0.00757049	0.059647	0.422271	0.0583356	0.955477
FRE1	5364	FRE1	KLMA_60520	0.380956	0.376921	0.407409	0.993605	0.742299	0.369945	0.220525	0.017234	0.0517484	0.982616	0.0566527	0.119223
KLMA_80156	6219	YNL050C	KLMA_80156	0.630108	0.377015	0.507805	0.740004	0.640632	0.510624	0.288016	0.0214574	0.0526556	0.155912	0.0724219	0.214641
PRI2	5371	PRI2	KLMA_60526	0.593411	0.37882	0.672828	0.959381	0.727509	0.37605	0.54752	0.0126908	0.0329913	0.84407	0.0777796	0.0467913
AXL1	4470	AXL1	KLMA_50457	0.389122	0.37885	0.800905	0.6837	0.657525	0.909461	0.116526	0.0215202	0.701385	0.0447042	0.128111	0.876201
DUS4	3642	DUS4	KLMA_40453	0.26184	0.378937	0.552095	1.06547	0.723533	0.659002	0.0944217	0.0291754	0.138227	0.524262	0.0921939	0.454464
SGO1	533	SGO1	KLMA_10415	0.55186	0.379406	0.319974	0.965891	0.615982	0.892902	0.471128	0.0147544	0.152318	0.900038	0.0333126	0.922104
MNN4	2224	MNN4	KLMA_30052	0.53646	0.379647	0.661321	0.657147	0.641087	0.885905	0.221736	0.0196787	0.313834	0.19061	0.168104	0.851668
RPP1B	5332	RPP1B	KLMA_60491	0.693139	0.37993	0.697637	0.973781	0.826914	0.977205	0.4322	0.0250131	0.219428	0.771855	0.19788	0.98268
QCR7	80	QCR7	KLMA_10034	0.34234	0.380969	0.423886	0.839573	0.818206	0.72852	0.0950653	0.00694212	0.0824691	0.227247	0.151601	0.148848
ELP3	1003	ELP3	KLMA_10780	0.235328	0.381816	0.916914	0.852971	0.932161	1.1411	0.180979	0.0202161	0.810645	0.362459	0.532138	0.699472
RPL17B	476	RPL17B	KLMA_10376	0.697315	0.381951	0.725701	1.08573	1.12988	0.767807	0.224742	0.0128359	0.059647	0.201183	0.0944479	0.128177
ubi3	4616	RPS31	KLMA_50559	0.581871	0.382481	0.62105	1.10248	1.23313	0.675612	0.195601	0.0142301	0.059647	0.15932	0.0541702	0.26179
RRP45	2658	RRP45	KLMA_30400	0.512461	0.382508	0.745127	0.690904	0.686979	0.532338	0.336187	0.017105	0.265215	0.0589646	0.113622	0.18211
KLMA_30438	2702	\	KLMA_30438	0.490918	0.383179	0.378128	0.837494	0.884588	0.736889	0.366062	0.0496688	0.0411828	0.252641	0.481264	0.299301
atpH	2695	ATP5	KLMA_30431	0.369202	0.383242	0.681865	0.931795	0.874671	1.03576	0.294198	0.00811052	0.162239	0.627892	0.139586	0.821395
KLMA_70242	5694		KLMA_70242	0.60674	0.384004	0.241003	1.0563	0.636371	0.460274	0.705952	0.0245549	0.0472748	0.895747	0.181831	0.465511
TOK1	2349	TOK1	KLMA_30161	0.803968	0.384663	0.449992	0.843593	0.718944	0.472287	0.672326	0.00949297	0.073233	0.406741	0.0570927	0.187091
TRZ1	2484	TRZ1	KLMA_30271	0.423675	0.386552	0.727428	0.670244	0.691151	0.515648	0.532202	0.049453	0.103658	0.0883908	0.156946	0.439613
NMD4	4239	NMD4	KLMA_50285	0.17384	0.387044	1.06133	0.764754	0.755184	0.384292	0.117533	0.0136416	0.906887	0.222006	0.0765973	0.25027
KLMA_30494	2767	MPP6	KLMA_30494	0.487548	0.387752	0.526699	0.694882	0.63862	0.293647	0.340954	0.0526854	0.340968	0.36675	0.330346	0.154466
KLMA_20091	1196	RPS27B	KLMA_20091	0.323941	0.387857	0.860948	0.760556	0.941559	0.374123	0.205309	0.00277496	0.778277	0.319755	0.78321	0.264929
RPL14B	2245	RPL14B	KLMA_30066	0.690849	0.388754	0.666232	1.02339	1.14465	0.697782	0.331533	0.00727476	0.112029	0.802018	0.198263	0.0921927
POL2	178	POL2	KLMA_10117	0.421193	0.389333	0.677776	0.894428	0.678305	0.70617	0.221736	0.00283691	0.283903	0.41713	0.0636461	0.158705
RNH202	2659	RNH202	KLMA_30401	0.776416	0.390499	0.578769	0.991307	0.830551	0.652131	0.863623	0.0451126	0.243694	0.976397	0.115169	0.377468
CTSD	6069	PEP4	KLMA_80048	0.434393	0.390734	0.231566	1.07364	0.904134	0.6711	0.366062	0.0123482	0.0799639	0.805024	0.44615	0.290882
RSM22	1197	RSM22	KLMA_20092	0.297872	0.391381	0.695144	0.704927	0.710556	0.491165	0.265775	0.016991	0.24452	0.183383	0.310711	0.335486
rps12	5761	RPS23A	KLMA_70297	0.657759	0.391514	0.64165	1.07322	1.11536	0.775138	0.297999	0.00889342	0.0349255	0.506287	0.190222	0.283646
TIM21	4102	TIM21	KLMA_50195	0.614316	0.391555	0.551865	0.909126	0.839064	0.788366	0.533589	0.00727476	0.11435	0.563687	0.158663	0.58304
RNR1	5607	RNR1	KLMA_70170	0.863491	0.392867	0.690394	1.15402	0.856102	0.541734	0.893032	0.0100482	0.481218	0.584518	0.0714434	0.178233
DIS3	682	DIS3	KLMA_10533	0.391863	0.39336	0.900683	0.672052	0.626566	0.892116	0.356242	0.0142318	0.663999	0.0875439	0.0352051	0.599191
KTI12	2858	KTI12	KLMA_30568	0.223635	0.393685	0.856515	0.811144	0.787349	0.666733	0.149447	0.0277651	0.580014	0.209706	0.102682	0.264576
FKH2	5381	FKH2	KLMA_60534	0.34231	0.394017	0.322944	0.86306	0.646554	0.418044	0.149447	0.00724214	0.0395293	0.359953	0.0921939	0.100308
KLMA_50028	3904	YPL113C	KLMA_50028	0.551739	0.394051	0.352778	1.63734	1.06199	0.709376	0.530324	0.0186785	0.030595	0.0620602	0.31167	0.399511
ODC2	2053	ODC2	KLMA_20795	0.455894	0.394114	0.344902	1.16853	0.864264	0.405315	0.0872475	0.0334607	0.0296466	0.0786466	0.0817842	0.12806
EFT1	1796	EFT1	KLMA_20582	0.626244	0.394122	0.754748	0.975087	0.85661	0.8265	0.285273	0.0186785	0.136763	0.587952	0.094512	0.313157
PPN1	3791	PPN1	KLMA_40575	0.727555	0.394392	0.437957	0.49064	0.399182	0.57116	0.796977	0.0377543	0.348477	0.197248	0.0817842	0.30616
KLMA_20590	1802	RPP2B	KLMA_20590	0.657093	0.394411	0.729941	1.09712	1.05156	0.918552	0.554084	0.0156644	0.0986034	0.608373	0.614435	0.752484
PCC1	3047	PCC1	KLMA_30716	0.440971	0.394579	1.03604	0.946958	1.05347	1.38184	0.311182	0.0736848	0.939091	0.812625	0.730711	0.738269
QCR6	4494	QCR6	KLMA_50475	0.212649	0.394841	0.424769	0.875666	0.848747	0.58856	0.149447	0.00746082	0.0674959	0.178275	0.110376	0.115431
NRM1	5291	NRM1	KLMA_60456	0.447965	0.395469	0.378146	1.06514	0.75774	0.538082	0.529647	0.0168309	0.0676206	0.872795	0.188666	0.14338
TRL1	2357	TRL1	KLMA_30170	0.581452	0.396292	0.654936	0.752929	0.65777	0.859038	0.563124	0.0207771	0.207268	0.0502423	0.0862065	0.456036
FOL1	187	FOL1	KLMA_10126	0.374805	0.397261	0.7778	0.87166	0.77393	0.671065	0.308585	0.0189731	0.263667	0.0784401	0.253205	0.142463
coa6	1478	COA6	KLMA_20312	0.430461	0.397427	0.741272	0.702187	0.707003	0.540944	0.164212	0.0128318	0.288504	0.174742	0.0492393	0.296065
URH1	393	URH1	KLMA_10297	0.453036	0.398067	0.688187	0.686047	0.855416	2.11554	0.648318	0.0218036	0.0691919	0.126805	0.328051	0.0919863
GAS5	4417	GAS5	KLMA_50411	0.59841	0.398122	0.761239	1.07899	0.86525	1.48501	0.550198	0.0176516	0.143734	0.713241	0.287169	0.18522
SRO9	105	SRO9	KLMA_10054	0.165425	0.399554	0.88197	0.935489	0.936325	0.484216	0.126943	0.0113819	0.243694	0.483036	0.69549	0.164245
KLMA_10716	922	POL32	KLMA_10716	1.00735	0.400116	0.488129	1.02825	0.672658	0.616795	0.992849	0.00727476	0.0662113	0.934171	0.0862847	0.260057
CDS1	5052	CDS1	KLMA_60275	0.503107	0.400195	0.452346	0.754963	0.656237	0.734485	0.0957543	0.011152	0.0544531	0.168015	0.0570927	0.325269
BAS1	1356	BAS1	KLMA_20215	0.181244	0.400584	1.03018	0.479769	0.793539	0.687934	0.234849	0.0215595	0.942071	0.207594	0.435216	0.620034
RPS6	1008	RPS6B	KLMA_10786	0.597676	0.40212	0.608618	0.967344	0.991177	0.638773	0.221736	0.0174592	0.0756126	0.720707	0.752134	0.0993145
DPH2	816	DPH2	KLMA_10634	0.115185	0.402642	0.793892	0.927543	0.744218	0.588499	0.117533	0.0343466	0.42946	0.625316	0.0565084	0.203694
TSR4	686	TSR4	KLMA_10535	0.419356	0.404067	0.997185	0.959892	0.726878	1.25294	0.293971	0.0370472	0.995218	0.824212	0.299554	0.768396
FRE3	5969	FRE4	KLMA_70456	0.278166	0.404463	0.627085	1.10739	0.823408	0.58813	0.320389	0.0295564	0.331907	0.802953	0.148927	0.240395
FAP7	4278	FAP7	KLMA_50317	0.2039	0.406288	0.703651	0.825263	0.878311	0.609174	0.126693	0.0107329	0.137573	0.296932	0.259402	0.193663
FCJ1	782	MIC60	KLMA_10607	0.325144	0.406903	0.490373	1.05621	0.950264	0.969739	0.256563	0.00723982	0.0772916	0.347908	0.522393	0.935708
HYP2	908	HYP2	KLMA_10708	0.55014	0.408761	0.751592	0.958306	0.90219	0.760968	0.220114	0.0182461	0.111044	0.500071	0.118886	0.14761
KLMA_60307	5090		KLMA_60307	0.271557	0.409083	0.574517	0.899955	0.856056	0.762237	0.104046	0.029686	0.0649449	0.477309	0.168088	0.285273
DPH1	6208	DPH1	KLMA_80145	0.133834	0.409545	0.781478	0.737477	0.885935	0.659932	0.236311	0.0197549	0.582172	0.262653	0.322522	0.558697
SHM1	3930	SHM1	KLMA_50050	0.588281	0.410949	0.780383	0.975959	0.987913	1.04273	0.116009	0.0204266	0.282436	0.533486	0.835011	0.866102
FMP30	1024	FMP30	KLMA_10803	0.305361	0.412408	1.01107	0.735637	0.7628	0.918496	0.202626	0.0258273	0.977555	0.126328	0.17092	0.937633
IQG1	4310	IQG1	KLMA_50342	0.617934	0.412592	0.359756	0.868435	0.512376	0.69201	0.389766	0.0116529	0.0662113	0.370587	0.0281072	0.223906
PZF1	3666	PZF1	KLMA_40474	0.248298	0.413667	0.593526	0.459807	0.516477	0.192665	0.429583	0.0311991	0.273255	0.172344	0.142845	0.155283
ATP4	984	ATP4	KLMA_10765	0.388793	0.414042	0.610391	1.01625	0.982996	0.881319	0.422628	0.00946126	0.0711947	0.88486	0.770595	0.656685
ARF3	6292	ARF3	KLMA_80220	0.406603	0.414744	0.273456	1.06119	0.554222	0.179205	0.366379	0.0132385	0.176471	0.83652	0.0157918	0.0989793
KLMA_50138	4026	CMR3	KLMA_50138	0.684592	0.414787	0.224756	0.892164	0.665921	0.137948	0.570207	0.0250627	0.0970338	0.546117	0.0356835	0.0587575
ATP2	5259	ATP2	KLMA_60435	0.497401	0.415197	0.767712	1.09828	0.988738	1.04244	0.402449	0.0104317	0.311043	0.139961	0.848869	0.806417
GCN3	1257	GCN3	KLMA_20137	0.275327	0.417461	0.857643	0.741613	0.813504	0.979364	0.144838	0.03173	0.614439	0.199728	0.0975078	0.94178
INP2	1865	INP2	KLMA_20642	1.24381	0.417824	0.291986	1.09099	0.594316	0.433515	0.90315	0.0397761	0.129745	0.868233	0.107482	0.432285
uapC	1656	\	KLMA_20462	0.437741	0.417851	0.252073	1.2067	0.786665	0.272314	0.420258	0.0127498	0.182591	0.527825	0.057621	0.139508
BAP3	3225	BAP3	KLMA_40123	0.558064	0.417958	0.65768	0.766614	0.715586	0.467473	0.370596	0.0178197	0.0648425	0.258368	0.0598476	0.120737
VAC17	64	VAC17	KLMA_10020	1.08073	0.418515	0.325656	0.802398	0.59123	0.373496	0.80569	0.0589381	0.0691918	0.249884	0.137162	0.143822
TRM9	3822	TRM9	KLMA_40600	0.392408	0.419148	0.882463	0.9413	1.22391	0.957531	0.197429	0.0353163	0.595949	0.639251	0.470746	0.874799
NNF1	5526	NNF1	KLMA_70100	0.710501	0.419522	0.707048	0.827078	0.707631	0.706874	0.5324	0.0595356	0.206874	0.460019	0.126385	0.349919
ASE1	2467	ASE1	KLMA_30258	1.0478	0.419857	0.281776	1.04143	0.483351	0.483507	0.977947	0.00946126	0.0892496	0.936023	0.021665	0.31114
SUM1	2827	SUM1	KLMA_30544	0.528243	0.420524	0.600341	0.815762	0.669064	0.625967	0.140979	0.0102674	0.0453991	0.217334	0.0284938	0.207183
MPS2	834	MPS2	KLMA_10650	0.859505	0.42156	0.497124	1.10445	0.700687	0.576565	0.958424	0.0178315	0.319579	0.910046	0.194409	0.456009
SKI6	1926	SKI6	KLMA_20688	0.286591	0.421886	0.812109	0.896846	0.981949	0.970329	0.130729	0.0446078	0.371475	0.320626	0.826778	0.97343
TAH11	913	TAH11	KLMA_10711	0.513894	0.422081	0.833018	0.831651	0.687157	1.01274	0.284512	0.0352348	0.697961	0.390875	0.149132	0.987207
RRN7	2398	RRN7	KLMA_30202	0.510287	0.422226	0.775297	1.04456	0.811607	0.550401	0.277641	0.030349	0.580647	0.732995	0.0940046	0.278205
KLMA_70101	5527	PXP2	KLMA_70101	0.498807	0.422889	0.596157	0.941639	0.957696	1.14007	0.534365	0.0179471	0.272495	0.756975	0.483625	0.56249
SQT1	4482	SQT1	KLMA_50466	0.138207	0.424103	0.889425	0.731472	0.799605	0.376496	0.0860735	0.0555039	0.718524	0.32032	0.169104	0.115353
CDC5	366	CDC5	KLMA_10270	0.611347	0.42591	0.281494	0.917305	0.543281	0.332772	0.547602	0.0127498	0.0371133	0.777856	0.059135	0.108869
CPS1	3963	CPS1	KLMA_50080	0.764512	0.426748	0.374068	1.22765	0.692745	0.341285	0.489251	0.0270537	0.048259	0.175731	0.095554	0.205604
MMM1	2436	MMM1	KLMA_30231	0.818077	0.427668	0.507527	0.630781	0.576655	0.644732	0.835003	0.0417102	0.104468	0.228677	0.0325225	0.404635
NAM7	4137	NAM7	KLMA_50219	0.474415	0.428893	0.892558	0.833634	0.763457	0.940903	0.322464	0.0237895	0.570572	0.04419	0.0487887	0.732834
KLMA_10666	854	\	KLMA_10666	0.458157	0.429209	0.856354	1.27103	1.21061	1.82755	0.685393	0.0273585	0.726114	0.506587	0.208781	0.452218
SAE2	3440	SAE2	KLMA_40276	0.66713	0.429892	0.464156	0.910985	0.463514	0.612772	0.738943	0.0722906	0.295472	0.638612	0.0785478	0.587218
RLI1	2518	RLI1	KLMA_30301	0.286577	0.431646	0.744955	0.913916	0.947821	0.697099	0.146633	0.0396521	0.160393	0.271118	0.342886	0.414842
CPA2	6246	CPA2	KLMA_80178	0.689361	0.431664	0.360573	0.843142	0.633266	0.255169	0.806058	0.0391675	0.0252907	0.327518	0.0368434	0.0512017
AIM37	6304	MIC27	KLMA_80232	0.594659	0.432365	0.675964	1.10157	1.19686	1.46501	0.606922	0.00803518	0.167471	0.218243	0.101419	0.186495
CTS2	1832	CTS2	KLMA_20612	0.325614	0.433434	1.65731	1.34275	3.17714	10.3492	0.277919	0.0113819	0.361396	0.201996	0.0157918	0.101523
KLMA_60440	5270	YJR124C	KLMA_60440	0.142171	0.433563	1.42509	0.509607	0.850075	0.900093	0.216835	0.0443556	0.359145	0.167513	0.578436	0.905393
NMA111	5019	NMA111	KLMA_60250	0.249667	0.433649	1.07441	0.7325	0.760903	0.956037	0.255343	0.0320117	0.780646	0.078676	0.0670573	0.921223
mug70	2925	\	KLMA_30623	0.359003	0.434554	0.537906	1.05061	0.902391	0.881495	0.17705	0.0319451	0.0349255	0.6134	0.147608	0.604896
ATP1	5570	ATP1	KLMA_70140	0.441173	0.434867	0.778685	1.10061	1.07515	1.18134	0.415551	0.0124231	0.369275	0.17701	0.136076	0.406303
TEP1	5030	TEP1	KLMA_60260	0.146813	0.435839	0.50001	0.876379	0.700737	0.963803	0.218221	0.0519199	0.278117	0.554462	0.212797	0.98268
GCN4	4396	GCN4	KLMA_50398	0.421752	0.436831	0.731782	1.04324	0.719875	0.718444	0.118283	0.00727476	0.248461	0.650546	0.0652516	0.416858
FET3	4950	FET3	KLMA_60187	0.344543	0.437141	0.639995	0.432488	0.208451	0.105249	0.20141	0.00822729	0.0381134	0.0611863	0.0145838	0.0924936
MLH3	2715	MLH3	KLMA_30446	0.527071	0.437458	0.443466	0.864286	0.736439	0.555314	0.29583	0.0280195	0.182591	0.452035	0.0889393	0.532458
IZH3	2421	IZH3	KLMA_30218	0.25239	0.43883	0.602967	0.772622	0.634062	0.510546	0.129335	0.0266866	0.238218	0.198414	0.0284938	0.0671494
SPC110	1643	SPC110	KLMA_20452	1.13671	0.438832	0.500022	0.971456	0.780156	0.810033	0.737659	0.0154905	0.196382	0.819829	0.10251	0.733118
GUT1	6512	GUT1	KLMA_80412	0.161848	0.439673	0.573079	0.604275	0.62281	0.342214	0.131714	0.0225827	0.171459	0.206748	0.0913672	0.148406
GCD11	5273	GCD11	KLMA_60442	0.476432	0.439717	0.634655	0.576184	0.716467	0.652315	0.241392	0.0179264	0.0629188	0.528308	0.0296785	0.133226
CCC1	1244	CCC1	KLMA_20129	0.372245	0.439885	0.551828	1.04604	0.980394	0.924868	0.237949	0.0154905	0.145168	0.654527	0.84642	0.714511
KLMA_40389	3569	\	KLMA_40389	0.915207	0.440148	54.7227	0.549931	0.448221	0.777738	0.955902	0.0967292	0.294366	0.211999	0.0589217	0.555953
DSS1	374	DSS1	KLMA_10278	0.369693	0.440288	0.779105	0.604585	0.692562	0.689323	0.104046	0.0533547	0.349291	0.111655	0.212231	0.560706
OTU2	5098	OTU2	KLMA_60315	0.230224	0.441853	0.605976	0.929961	0.79209	0.759788	0.132162	0.0343143	0.313538	0.299479	0.0702145	0.580699
NCS6	3836	NCS6	KLMA_40612	0.368679	0.443588	0.816851	0.55988	0.768256	0.669212	0.458922	0.0115285	0.291984	0.214542	0.258029	0.729106
PSD1	2005	PSD1	KLMA_20751	0.467094	0.443724	0.857047	0.88501	0.843843	0.813525	0.078319	0.0164312	0.489911	0.101497	0.273003	0.591326
CHS2	845	CHS2	KLMA_10658	0.402724	0.443727	0.386129	0.99588	0.773071	0.776583	0.180979	0.0151844	0.042757	0.976326	0.0777796	0.356755
LEU3	5271	LEU3	KLMA_60441	0.669382	0.444217	1.02317	0.789199	0.932846	0.696272	0.463074	0.0189731	0.881655	0.367962	0.819378	0.632465
IFH1	1241	IFH1	KLMA_20125	0.172919	0.444286	1.19041	0.814022	0.910885	1.05574	0.134812	0.0505276	0.709661	0.131075	0.0976	0.902887
TAH18	5810	TAH18	KLMA_70338	0.75125	0.444677	0.694095	0.856299	0.612619	0.733128	0.819871	0.0245793	0.278437	0.140474	0.0783954	0.576543
KLMA_50529	4566	STM1	KLMA_50529	0.670801	0.444813	0.652629	0.87402	0.835503	0.791203	0.335076	0.00938523	0.0890055	0.282264	0.057621	0.317639
ATM1	647	ATM1	KLMA_10506	0.300021	0.4453	1.06971	0.764766	0.939237	1.14905	0.129361	0.0370368	0.917028	0.216892	0.580546	0.603864
DEG1	5956	DEG1	KLMA_70448	0.21829	0.445328	0.885272	0.65351	0.71234	0.640765	0.305423	0.0162641	0.353414	0.122094	0.0435451	0.18522
PRM1	144	PRM1	KLMA_10086	0.363068	0.445505	0.806359	1.57565	1.27792	0.827813	0.490854	0.0156087	0.729061	0.395885	0.388109	0.882256
KLMA_20404	1579	YBR242W	KLMA_20404	0.305168	0.448799	0.497423	0.762908	0.779324	0.758261	0.169148	0.0395866	0.0929291	0.119207	0.225977	0.632105
KLMA_40499	3699	MCM22	KLMA_40499	0.722874	0.448929	0.672452	0.932144	0.62265	0.449098	0.801769	0.0553816	0.383065	0.833943	0.185536	0.158801
MRM1	3914	MRM1	KLMA_50037	0.453354	0.449124	0.424615	0.744356	0.56979	0.197886	0.275932	0.0110351	0.0546301	0.121897	0.184569	0.0989793
ATP7	4913	ATP7	KLMA_60151	0.625651	0.449415	0.76585	1.08699	1.0066	1.21855	0.565575	0.00707065	0.539042	0.460019	0.870146	0.18123
ELP2	3419	ELP2	KLMA_40258	0.474058	0.449421	0.634875	0.7944	0.72951	0.656312	0.221736	0.0187867	0.120862	0.0723186	0.0409284	0.290479
NRP1	4277	NRP1	KLMA_50316	0.246272	0.450079	0.678985	0.822355	0.826388	0.431764	0.216835	0.0179471	0.21163	0.271118	0.236033	0.143942
ATP16	2378	ATP16	KLMA_30187	0.538186	0.4515	0.848165	1.23822	1.28298	1.98984	0.558375	0.0248341	0.670261	0.216086	0.073016	0.101699
NBA1	5900	NBA1	KLMA_70406	0.820304	0.452068	0.573526	0.857939	0.735785	1.02234	0.86047	0.0115285	0.391615	0.473898	0.0785115	0.971485
COX13	1457	COX13	KLMA_20299	0.635224	0.452205	0.628756	0.827445	0.708568	0.773901	0.467466	0.0165256	0.0799639	0.222006	0.0288295	0.508209
POL3	1872	POL3	KLMA_20646	0.423385	0.452424	0.74275	0.881736	0.772894	0.632083	0.218221	0.00987129	0.144001	0.465513	0.0589778	0.249163
RPB8	2050	RPB8	KLMA_20792	0.628037	0.452646	0.847584	0.880307	0.88892	0.708981	0.600713	0.0245549	0.414596	0.284651	0.325226	0.14761
ATP22	879	ATP22	KLMA_10687	0.609634	0.452755	0.356645	0.915344	0.709548	0.412684	0.63487	0.0415315	0.0904337	0.797528	0.186645	0.135307
SME1	2953	SME1	KLMA_30646	0.225508	0.452956	0.753935	0.581018	0.564365	0.531547	0.188901	0.0455844	0.108794	0.113541	0.10896	0.409261
MRI1	4463	MRI1	KLMA_50452	0.398917	0.453085	0.56862	1.04917	0.928802	0.958193	0.12045	0.00667012	0.128734	0.654809	0.391032	0.922104
KLMA_10814	1036	DPC25	KLMA_10814	0.9817	0.453362	0.314102	1.15	0.890004	0.835062	0.98858	0.0549397	0.0252907	0.56876	0.591629	0.789359
KLMA_50135	4024	ATP14	KLMA_50135	0.566063	0.453448	0.666346	0.947431	0.920226	0.893791	0.522448	0.0111843	0.112029	0.64102	0.116557	0.471522
TOS1	2589	TOS1	KLMA_30360	0.409472	0.45352	0.74142	1.07188	1.04242	0.944554	0.137216	0.0152729	0.0691918	0.547514	0.405448	0.539224
SRC1	3779	SRC1	KLMA_40566	0.494229	0.453966	0.441623	0.840961	0.645818	0.620689	0.277641	0.0490156	0.0921832	0.173115	0.0778613	0.384465
KLMA_30193	2385	LSO2	KLMA_30193	0.444226	0.455541	0.415499	0.660322	0.655604	0.218244	0.287323	0.00939581	0.155425	0.153222	0.0733327	0.0512017
MEU1	2429	MEU1	KLMA_30225	0.521137	0.456187	0.580876	0.871099	0.90405	0.838497	0.222983	0.0131489	0.069618	0.248361	0.230362	0.339487
KLMA_60214	4978	YOR342C	KLMA_60214	0.371103	0.456188	0.864217	1.05236	0.880523	0.621772	0.128093	0.0468884	0.355807	0.670407	0.493799	0.249913
PAC11	1350	PAC11	KLMA_20211	1.61005	0.457301	0.621949	0.864661	0.915084	0.881393	0.508727	0.0286274	0.188149	0.293303	0.517948	0.921522
RPS13	3183	RPS13	KLMA_40094	0.595953	0.457867	1.06533	1.40893	1.88473	0.748809	0.659928	0.0137678	0.750698	0.223889	0.0284938	0.60672
MSS116	4632	MSS116	KLMA_50576	0.19414	0.458715	0.606341	0.55357	0.485713	0.187119	0.278555	0.0601304	0.125428	0.0869649	0.11977	0.105976
RPC11	3216	RPC11	KLMA_40114	0.221555	0.459439	1.36684	0.744368	0.903759	0.693675	0.283633	0.0130737	0.240902	0.1912	0.347487	0.346434
POL12	5818	POL12	KLMA_70346	0.356826	0.459453	0.576982	1.07204	0.793655	0.829016	0.380978	0.0100482	0.229584	0.85144	0.0775667	0.505414
ARG3	2356	ARG3	KLMA_30168	0.564746	0.460392	0.83114	1.13996	1.13025	0.659508	0.46355	0.0436623	0.369613	0.500071	0.210626	0.178408
FAA2	5781	FAA2	KLMA_70312	0.539411	0.460399	0.880461	0.874587	0.936917	0.856965	0.216835	0.0365466	0.671811	0.373682	0.501408	0.785523
CSL4	4684	CSL4	KLMA_50622	0.624019	0.460573	0.429558	0.839229	0.715122	0.701887	0.35317	0.0145263	0.0461708	0.269575	0.0813172	0.417112
KLMA_70208	5655	YGR079W	KLMA_70208	0.0567406	0.46075	1.59288	0.613002	0.571262	0.313807	0.0937091	0.0697142	0.230389	0.172845	0.0570927	0.403
ASK1	6334	ASK1	KLMA_80259	0.875048	0.461192	0.462269	1.02837	0.556563	0.349251	0.876944	0.0391426	0.135069	0.885137	0.070338	0.0493882
FUN30	1545	FUN30	KLMA_20372	0.394181	0.46121	0.678818	0.792027	0.699632	0.702792	0.38393	0.0244131	0.12763	0.218578	0.085802	0.569398
SLT11	3220		KLMA_40118	0.252542	0.461441	1.25329	0.45131	0.715528	0.579831	0.375055	0.0800531	0.184609	0.296482	0.0910457	0.496956
RRP42	6140	RRP42	KLMA_80091	0.423597	0.462429	0.954117	0.779677	0.85969	0.717863	0.233819	0.0319071	0.750222	0.319755	0.351853	0.225925
KLMA_80001	5983	YDR034C-C	KLMA_80001	0.53617	0.463021	1.31897	1.81312	0.715792	2.42443	0.918909	0.0260162	0.69769	0.744817	0.561289	0.758016
RKM5	4539	RKM5	KLMA_50504	0.781773	0.464752	0.58689	1.04144	1.18219	1.29496	0.534365	0.0205455	0.394676	0.910987	0.202805	0.64741
PPH3	1102	PPH3	KLMA_20019	0.264119	0.465581	0.840595	0.500404	0.677322	0.459679	0.399114	0.0521423	0.607587	0.175964	0.381778	0.145747
ELP4	1023	ELP4	KLMA_10802	0.228368	0.465932	0.981143	0.771656	0.724262	0.824812	0.189257	0.0509073	0.956549	0.284705	0.0894343	0.56138
RRN6	1135	RRN6	KLMA_20047	0.35305	0.465943	0.914958	0.609555	0.665118	0.861719	0.323131	0.0299766	0.810645	0.137672	0.0982086	0.788824
KLMA_50437	4446	\	KLMA_50437	0.303228	0.467193	0.487069	0.843363	0.95271	0.458308	0.130729	0.00724214	0.176715	0.319755	0.544595	0.12519
YAE1	2215	YAE1	KLMA_30045	0.563762	0.467562	0.84872	0.693323	0.778828	0.533539	0.684955	0.0893833	0.621952	0.15911	0.281489	0.275025
KLMA_10435	561	YHR020W	KLMA_10435	0.804621	0.468408	0.761987	0.940452	0.77698	0.787467	0.605854	0.0320131	0.0969203	0.257434	0.0883303	0.167489
EAF6	5554	EAF6	KLMA_70125	1.06956	0.46866	0.333348	0.87973	0.734525	0.291804	0.924073	0.0663212	0.0552766	0.606872	0.333539	0.0920995
FAS2	5668	FAS2	KLMA_70219	0.312202	0.469841	1.05396	1.49202	1.41628	1.03703	0.198467	0.0417656	0.824989	0.153222	0.0730496	0.749834
FMP37	5166	\	KLMA_60370	0.243653	0.471669	0.431841	0.83601	0.771073	0.701637	0.212374	0.0202161	0.0740262	0.22755	0.0440545	0.368645
KLMA_20685	1923	MRX12	KLMA_20685	1.40694	0.473478	0.64462	0.956405	0.642592	0.906025	0.250733	0.0285568	0.0699597	0.78942	0.0157918	0.789462
NHP6	5806	NHP6B	KLMA_70332	0.48142	0.473665	0.59935	0.800576	0.8326	0.470079	0.15946	0.00977565	0.0398422	0.172963	0.254746	0.10262
ARG8	6492	ARG8	KLMA_80395	0.785099	0.473727	0.498692	0.990207	0.891741	0.404475	0.61595	0.018001	0.0611156	0.932946	0.131258	0.0671494
KLMA_30590	2884	BOL1	KLMA_30590	0.333265	0.473909	0.481968	0.646341	0.617079	0.365526	0.288016	0.0346259	0.0824691	0.136193	0.0774034	0.157944
MRH4	3755	MRH4	KLMA_40544	0.608456	0.474037	0.740159	0.715904	0.672482	0.3182	0.728894	0.019545	0.330785	0.184687	0.224052	0.108869
SPT21	5675	SPT21	KLMA_70224	0.419859	0.474172	0.613471	1.45195	0.973833	0.629358	0.680466	0.0281535	0.266163	0.560551	0.588717	0.389298
RRN3	2282	RRN3	KLMA_30097	0.214632	0.474798	1.28894	0.690003	0.761661	0.601124	0.207008	0.0808395	0.294696	0.249591	0.360661	0.0698725
YMC1	6426	YMC1	KLMA_80331	0.428718	0.47499	0.837418	0.948331	0.871734	0.465022	0.356242	0.0231135	0.345026	0.647213	0.190868	0.103462
KLMA_80371	6466		KLMA_80371	1.41368	0.475179	0.636676	1.23887	0.648519	1.25176	0.701251	0.0483061	0.185557	0.476225	0.129695	0.62442
KGD2	4519	KGD2	KLMA_50493	0.434879	0.475225	0.520971	0.813516	0.694741	1.03718	0.248443	0.0155297	0.16843	0.110767	0.0642706	0.886295
WRS1	4217	WRS1	KLMA_50269	0.786091	0.47543	0.584412	0.854812	0.774939	0.603172	0.400689	0.0145558	0.069618	0.18618	0.0360574	0.205148
GIM3	5235	GIM3	KLMA_60422	0.633666	0.475617	0.722936	0.919375	0.824038	0.876577	0.341053	0.0109931	0.275025	0.296462	0.163463	0.707827
CTF13	1264	CTF13	KLMA_20145	0.446533	0.476335	1.07292	0.94329	0.851931	0.876093	0.225247	0.0219981	0.656672	0.82413	0.390491	0.802564
HOF1	6337	HOF1	KLMA_80262	0.667207	0.476426	0.303409	0.897187	0.643619	0.494917	0.728773	0.0116541	0.042757	0.538128	0.0322736	0.169992
RRG9	4659	RRG9	KLMA_50600	0.620108	0.477889	0.746971	0.589712	0.57436	0.247188	0.852436	0.088033	0.236548	0.165312	0.301842	0.0977598
TIM54	3941	TIM54	KLMA_50061	0.549958	0.478085	0.869096	0.96114	0.783728	0.508272	0.379903	0.0292079	0.340968	0.742364	0.11579	0.193663
RPS26A	1693	RPS26A	KLMA_20492	0.63594	0.47827	0.764242	1.00409	1.25101	0.743651	0.627553	0.0255496	0.113666	0.99013	0.189807	0.457931
COX23	5015	COX23	KLMA_60247	0.295606	0.479238	1.0143	0.62866	0.523344	0.595014	0.344803	0.0434767	0.97187	0.143984	0.110536	0.728234
TAN1	3022	TAN1	KLMA_30693	0.697791	0.479451	0.507857	0.803966	0.793681	0.774918	0.265064	0.0147544	0.0630835	0.0723186	0.100614	0.674289
RRP46	4441	RRP46	KLMA_50432	0.379098	0.480001	0.746644	0.858996	0.782966	0.402667	0.078319	0.0446732	0.117661	0.222006	0.108118	0.131951
ELM1	3491	ELM1	KLMA_40316	0.517311	0.480254	0.572432	1.15402	1.12292	0.839643	0.495898	0.0525473	0.0961226	0.505648	0.626493	0.580699
FMP21	3949	SDH8	KLMA_50068	0.62004	0.48235	0.593781	1.20803	0.889902	0.589461	0.492441	0.0203629	0.0252907	0.297292	0.107305	0.099947
RPL32	5583	SDH8	KLMA_70149	0.718569	0.482565	0.997647	1.13625	1.29859	0.836996	0.508727	0.00946126	0.993665	0.335216	0.138872	0.752112
PDS5	5113	PDS5	KLMA_60324	0.8067	0.482644	0.615325	0.876934	0.617601	0.608566	0.690089	0.0338997	0.0857541	0.577087	0.0322736	0.161323
HIS6	4499	HIS6	KLMA_50477	0.124007	0.482761	0.767124	1.10847	1.05305	0.433381	0.0872475	0.0285397	0.566162	0.352772	0.454877	0.136041
MRM2	3770	MRM2	KLMA_40559	0.320281	0.482823	0.814974	0.736441	0.892222	0.989496	0.179206	0.0598957	0.643948	0.183463	0.561427	0.993898
ARR3	6543	ARR3	KLMA_80425	0.534078	0.483814	0.894663	0.848488	0.964054	0.940598	0.564836	0.0345542	0.568726	0.560374	0.78871	0.97308
CDC8	4143	CDC8	KLMA_50226	0.276036	0.484078	0.842516	0.898974	1.05552	0.533526	0.308585	0.0527742	0.673356	0.744817	0.522393	0.322694
DYN1	441	DYN1	KLMA_10343	0.467201	0.484192	0.556155	0.958739	0.853692	1.0042	0.190925	0.0252064	0.0711947	0.743467	0.15924	0.991573
mcfL	6111	YMC2	KLMA_80068	0.613719	0.484429	0.366956	1.22572	0.988057	0.67979	0.827481	0.0144149	0.123454	0.550464	0.939663	0.195696
KLMA_50058	3938	IRC8	KLMA_50058	1.11278	0.484591	0.207832	1.18639	0.491309	0.526409	0.967162	0.0439926	0.0763089	0.788634	0.0500761	0.471149
MTW1	3984	MTW1	KLMA_50100	1.03415	0.484772	0.58203	0.911676	0.922149	0.763606	0.893032	0.0245714	0.188149	0.468603	0.405068	0.62678
POL1	6306	POL1	KLMA_80234	0.577709	0.485532	0.636017	1.04412	0.792747	0.420161	0.395594	0.00727476	0.345556	0.834995	0.0442269	0.207983
TAE1	3972	TAE1	KLMA_50089	0.427877	0.485545	1.10456	1.02207	1.10238	1.18957	0.117533	0.0880628	0.711864	0.859804	0.366586	0.514776
KLMA_60388	5185	YDR249C	KLMA_60388	0.350273	0.485781	0.621969	1.17545	1.5079	0.751552	0.314823	0.0343238	0.153349	0.345133	0.0727407	0.311381
SSU1	1010	SSU1	KLMA_10788	0.621075	0.485782	0.614696	1.18357	0.868968	0.52213	0.492441	0.0142278	0.224091	0.442046	0.213309	0.308889
RPL40B	3043	RPL40B	KLMA_30712	1.07596	0.486743	0.681979	0.958092	0.809966	0.301213	0.898968	0.0255783	0.357458	0.861739	0.414255	0.0579824
LRG1	4694	LRG1	KLMA_50632	1.33765	0.486911	0.458789	1.02485	0.593057	0.624162	0.775307	0.0102664	0.125862	0.947893	0.0523879	0.497754
RAD5	3150	RAD5	KLMA_40074	0.335569	0.487032	0.820365	0.672993	0.737018	0.831855	0.201652	0.0483895	0.259782	0.0826771	0.194601	0.603021
CCE1	4923	CCE1	KLMA_60160	0.890915	0.487057	1.22682	0.728573	0.888817	1.39794	0.910445	0.0747542	0.746331	0.341206	0.387103	0.814902
CDC21	532	CDC21	KLMA_10414	0.901114	0.487826	0.704175	1.14023	0.845816	0.831054	0.932123	0.0205973	0.283116	0.676608	0.162935	0.108869
KLMA_R533	4593	RDN18-1	KLMA_R533	0.122809	0.487882	0.078815	0.714172	0.884892	0.0718009	0.448997	0.0266866	0.483301	0.695683	0.911157	0.687287
KAP104	262	KAP104	KLMA_10191	0.571535	0.488012	0.938105	0.768824	0.820084	1.00956	0.344853	0.0377734	0.864847	0.103484	0.0860183	0.984456
SHE3	1957	SHE3	KLMA_20713	1.00401	0.488726	0.294595	1.14128	0.714214	0.589452	0.995932	0.0468858	0.0607369	0.727608	0.085802	0.311381
NUP188	1159	NUP188	KLMA_20061	0.467606	0.48901	0.682333	0.818158	0.654469	0.60919	0.381807	0.0103527	0.073431	0.0998318	0.0334579	0.126055
YCG1	4329	YCG1	KLMA_50357	0.665653	0.489441	0.582315	0.872436	0.68875	0.826313	0.565823	0.0307173	0.224124	0.337361	0.100929	0.697594
RBA50	86	RBA50	KLMA_10038	0.594821	0.490196	0.959217	0.638713	0.810527	0.851637	0.380978	0.0481714	0.894925	0.198924	0.486309	0.67743
FCY2	5977	FCY2	KLMA_70462	1.13101	0.490617	0.492154	1.0472	1.07474	0.685396	0.820673	0.0652811	0.35181	0.825053	0.734365	0.598551
ORC6	5020	ORC6	KLMA_60251	0.454	0.491052	1.13921	0.790274	0.63475	0.735714	0.378056	0.0367764	0.693187	0.256979	0.0898644	0.205599
RMT2	1762	RMT2	KLMA_20552	0.301603	0.491516	1.8953	1.05523	1.48723	1.83068	0.130729	0.0574559	0.175698	0.727971	0.0513625	0.122756
CAF20	422	CAF20	KLMA_10322	0.936861	0.491591	0.456993	1.03005	0.714081	0.561298	0.942574	0.0358926	0.0711947	0.902531	0.0711212	0.205767
TPC1	4442	TPC1	KLMA_50433	0.523322	0.491683	0.529549	0.96122	0.785654	0.56684	0.182959	0.00954215	0.189998	0.66862	0.253392	0.478357
UBP12	221	UBP12	KLMA_10156	0.525774	0.492022	0.55361	0.941964	0.67441	0.674441	0.301512	0.0139039	0.086873	0.654848	0.0410115	0.201439
KLMA_40174	3297	CCW12	KLMA_40174	0.475041	0.492824	0.589982	0.688637	0.737019	0.550935	0.0944217	0.0104317	0.272316	0.119207	0.0860681	0.0993145
ANP1	907	ANP1	KLMA_10707	0.390497	0.493505	0.579777	0.910557	0.794204	0.770978	0.185788	0.017234	0.107706	0.350599	0.054479	0.106401
KLMA_50541	4596	\	KLMA_50541	0.438449	0.494514	0.301573	0.815398	0.724458	0.228503	0.251491	0.0606384	0.291045	0.362907	0.0860183	0.425069
KLMA_20020	1103	PEA2	KLMA_20020	0.588292	0.495279	0.486426	0.946279	0.885106	0.468728	0.501002	0.0446543	0.136128	0.833801	0.537395	0.174934
SPC105	5142	SPC105	KLMA_60349	0.515489	0.495347	0.716742	1.10359	0.937155	1.26267	0.221736	0.03427	0.2749	0.5271	0.723014	0.400012
hyuA	6023		KLMA_80014	0.675875	0.496314	0.348479	1.03679	0.504841	0.285766	0.506558	0.0439406	0.0398422	0.885387	0.0296785	0.0462643
LCB2	772	LCB2	KLMA_10599	0.635397	0.497956	0.617164	0.668027	0.722169	0.824921	0.377134	0.00817324	0.0218072	0.0893899	0.0203977	0.319617
RRP4	5854	RRP4	KLMA_70373	0.323065	0.498218	0.706271	0.782156	0.743634	0.447069	0.264528	0.0237387	0.240394	0.125695	0.0816688	0.136656
ARP6	3247	ARP6	KLMA_40134	0.284103	0.498307	0.67064	0.840101	0.857997	0.470171	0.137331	0.0397761	0.165249	0.493852	0.209775	0.110931
LEU4	4992	LEU4	KLMA_60226	0.708857	0.498339	0.955384	1.23151	0.974958	0.400529	0.780232	0.095943	0.797459	0.0817416	0.659355	0.0719783
MSH6	2508	MSH6	KLMA_30293	0.587813	0.498891	0.941342	1.03018	0.781197	0.947638	0.43623	0.00724214	0.906336	0.872049	0.0723165	0.901702
KLMA_R536	4599		KLMA_R536	0.122312	0.499241	0.0775213	0.71997	0.900984	0.0693446	0.452407	0.027087	0.484984	0.705883	0.925175	0.685865

## Sheet: DTT60up
Gene Name	id	Sc homolog	KEGG entry	DTT 15min/control	DTT 30min/control	DTT 60min/control	Tm 15min/control	Tm 30min/control	Tm 60min/control	DTT15-qval	transcript_id	DTT30-qval	DTT60-qval	Tm15-qval	Tm30-qval	Tm60-qval
KLMA_60124	4877	RCR1	KLMA_60124	0.979094	0.422107	144.079	2.13798	8.89985	548.446	0.991111	rna3823	0.352856	0.059647	0.38828	0.111677	0.0719783
DOG2	2655	DOG2	KLMA_30398	67.2199	240.979	48.0786	1.71188	6.81213	46.8099	0.118283	rna2065	0.00974363	0.0252907	0.283669	0.0158665	0.0719783
KLMA_30481	2754	\	KLMA_30481	6.73835	99.3606	23.5834	0.857257	4.81974	2.441	0.370585	rna2151	0.00667012	0.0252907	0.752849	0.0620007	0.222845
ARH1	1822	ARH1	KLMA_20603	20.2958	14.6693	21.8615	1.10123	0.836566	15.663	0.0622612	rna1429	0.00593286	0.0329913	0.167353	0.366871	0.697059
GAP1	3356	TDH2	KLMA_40218	38.5314	78.7186	20.2031	0.672129	1.72664	1.82011	0.0878226	rna379	0.00909456	0.0252907	0.296482	0.0296785	0.73757
STF2	3113	STF2	KLMA_40045	2.74407	25.3044	12.9373	0.775509	2.07609	16.0591	0.336397	rna2442	0.00954215	0.055256	0.614867	0.158459	0.283646
KLMA_40132	3244		KLMA_40132	0.923405	2.28986	12.0996	3.15094	5.5497	7.93423	0.965393	rna2536	0.027087	0.0252324	0.0424741	0.0157918	0.0493882
KLMA_60268	5038	YNL134C	KLMA_60268	5.90431	28.5637	10.7537	1.02598	1.77591	3.23397	0.205021	rna3960	0.00699555	0.0366651	0.906081	0.0473236	0.101523
KLMA_30332	2557	SPO23	KLMA_30332	0.693352	3.95951	10.3486	1.33648	1.60756	6.87315	0.653653	rna1997	0.0166905	0.0252907	0.34536	0.212544	0.0828119
KLMA_40010	3078	YMR315W	KLMA_40010	17.0437	24.0445	10.1809	0.873854	1.06668	2.02507	0.0944217	rna2409	0.00727476	0.0183775	0.378854	0.797006	0.135279
ppr1	1334		KLMA_20195	3.7808	12.863	9.42293	3.75975	3.57673	7.20157	0.191157	rna1031	0.00268804	0.0201536	0.0411536	0.0296785	0.0597521
ERO1	1899	ERO1	KLMA_20667	3.74044	6.64133	9.37115	3.59675	6.45129	11.3558	0.253529	rna1495	0.0140843	0.0314857	0.0411536	0.0210556	0.0462643
KLMA_40148	3262	YPL088W	KLMA_40148	2.72352	11.5266	9.17169	1.14836	2.52551	1.84086	0.495898	rna2552	0.00699555	0.0778064	0.702402	0.0603393	0.612837
KLMA_80060	6083	GRE2	KLMA_80060	17.3608	49.7539	8.47071	1.31972	2.02636	1.29609	0.172752	rna4761	0.0183176	0.0638158	0.571307	0.398251	0.822032
ARN1	662	ARN1	KLMA_10519	1.02637	7.20255	8.15616	1.23783	1.36979	1.8829	0.979513	rna509	0.0127143	0.0491257	0.378681	0.129227	0.263405
LYS21	990	LYS21	KLMA_10771	7.24969	20.6128	7.96219	1.76513	2.64721	0.51527	0.619697	rna772	0.0310319	0.0442671	0.64102	0.139586	0.789523
GRP78	1929	KAR2	KLMA_20691	3.58392	5.34056	7.96136	5.6233	6.8082	7.66806	0.221736	rna1521	0.0203998	0.0201536	0.0270775	0.0249391	0.0464527
DIT1	395	DIT1	KLMA_10299	3.22698	3.16096	7.95443	0.834304	0.830973	1.71893	0.266484	rna287	0.00817324	0.0183775	0.533	0.247995	0.467374
PUN1	3741	PUN1	KLMA_40532	0.320867	0.756647	7.73226	1.98618	10.3547	43.513	0.624379	rna2947	0.117892	0.0564832	0.211999	0.0288295	0.0590236
IKS1	3943	IKS1	KLMA_50063	6.0974	6.70088	7.46376	3.88995	4.43728	5.5742	0.105276	rna3109	0.00593286	0.0330243	0.0270775	0.0158665	0.0854989
GPH1	1405	GPH1	KLMA_20256	2.61152	14.5064	7.38758	1.06263	0.935146	3.7465	0.264528	rna1089	0.0136177	0.048259	0.505648	0.523413	0.348607
ADH1	3197	ADH1	KLMA_40102	9.5783	23.6739	7.00554	0.879984	0.776481	2.55927	0.38393	rna2504	0.0205916	0.0241635	0.856535	0.54185	0.176637
ARO8	4050	ARO8	KLMA_50151	7.26933	10.8512	6.82914	2.31599	5.04627	4.73552	0.221736	rna1091	0.00322464	0.0376702	0.170289	0.0281072	0.0989793
PXA1	1332	PXA1	KLMA_20193	2.75784	8.52827	6.78368	1.70069	1.29762	2.01256	0.165287	rna1029	0.0212682	0.0461708	0.100814	0.477854	0.139508
KLMA_30672	2984	GIT1	KLMA_30672	7.24578	11.3178	6.75234	1.88857	4.41451	10.2229	0.130729	rna2342	0.0130484	0.0390994	0.127183	0.0473236	0.0671494
KLMA_10567	734	\	KLMA_10567	0.795041	1.86259	6.51436	0.86222	2.7313	7.72477	0.941975	rna562	0.110768	0.073466	0.867255	0.0798542	0.147173
GLC3	710	GLC3	KLMA_10549	2.3275	19.7332	6.49667	1.0493	1.16145	4.84054	0.360901	rna543	0.00492597	0.0240911	0.777856	0.628155	0.149281
ALD6	954	ALD6	KLMA_10742	1.14921	1.66268	6.41222	1.47802	0.784581	0.398773	0.918909	rna743	0.611362	0.0969589	0.162816	0.176138	0.14761
AHP1	3295	AHP1	KLMA_40173	4.60045	10.6281	6.26586	1.36775	2.73618	2.2526	0.104046	rna2577	0.00285578	0.0734506	0.0888136	0.0274224	0.474252
UBI4	1633	UBI4	KLMA_20442	6.91783	6.67364	5.97701	1.08809	1.19694	5.3814	0.0878226	rna1270	0.0102233	0.0314857	0.57406	0.439265	0.113751
INU1	661	SUC2	KLMA_10518	1.63018	4.45675	5.62075	0.680716	0.531861	1.46561	0.613578	rna508	0.0598957	0.0310684	0.25048	0.0823761	0.698142
YDC1	1005	YDC1	KLMA_10782	1.67762	6.48933	5.58635	0.955642	1.6603	9.10265	0.41542	rna784	0.0178197	0.0942751	0.888103	0.325015	0.128037
GAD1	2846	GAD1	KLMA_30556	17.7347	11.2997	5.41512	1.70835	3.27458	6.81027	0.0878226	rna2223	0.0115285	0.0332517	0.137672	0.0281072	0.0498636
KLMA_10235	325	WWM1	KLMA_10235	1.78005	4.43084	5.26157	1.20803	2.76475	3.91099	0.461736	rna225	0.028368	0.0446903	0.494711	0.0792846	0.129525
PDI1	97	PDI1	KLMA_10049	2.44509	2.99756	5.25693	3.16452	4.04566	6.42821	0.17705	rna47	0.0132385	0.0201536	0.0411536	0.0157918	0.0784944
KLMA_20615	1835	\	KLMA_20615	2.61523	5.78783	5.2253	1.61275	3.15063	2.90403	0.332957	rna1441	0.00929206	0.0706425	0.240449	0.0341087	0.176103
KLMA_20516	1720	\	KLMA_20516	4.95374	4.62027	5.22171	2.15708	2.91891	7.61874	0.412023	rna1347	0.0183644	0.022186	0.268667	0.045192	0.0498636
RIB3	4218	RIB3	KLMA_50270	7.0329	8.79918	5.19177	1.74437	2.2508	2.03222	0.0860735	rna3322	0.00699555	0.0441593	0.0620602	0.0583356	0.190839
ROX3	5580	ROX3	KLMA_70148	4.37206	4.3207	5.154	2.38382	3.64552	3.4298	0.118283	rna4391	0.00345682	0.0425368	0.0270775	0.0157918	0.201206
KLMA_30023	2187	SLA2	KLMA_30023	2.80829	3.30808	4.78476	1.318	2.6624	5.63295	0.290539	rna1692	0.0136205	0.0330243	0.306114	0.0281456	0.126756
LHS1	4954	LHS1	KLMA_60191	3.41282	3.46262	4.75702	4.21594	4.24083	6.18416	0.235003	rna3889	0.0263556	0.0297233	0.0270775	0.024569	0.0464527
fnx1	4029	VBA4	KLMA_50139	7.02583	5.7014	4.73084	4.94472	4.74908	4.65406	0.222736	rna2485	0.00889342	0.0643859	0.0875439	0.0217635	0.0958216
PRD1	70	PRD1	KLMA_10025	3.99691	5.83491	4.71144	1.29359	1.43479	5.17065	0.224924	rna24	0.00318155	0.0218072	0.121279	0.0322736	0.141318
COA4	5353	COA4	KLMA_60509	4.22026	7.71569	4.68563	1.88581	3.51742	3.72851	0.131345	rna4204	0.0132363	0.0933086	0.104151	0.0652516	0.137429
MET2	148	MET2	KLMA_10090	2.75645	2.15711	4.68225	1.3524	1.55728	3.03322	0.28662	rna87	0.0433734	0.0456166	0.286013	0.0975851	0.236072
SHB17	4739	SHB17	KLMA_60019	12.5897	16.0193	4.6645	1.20294	1.23465	1.86127	0.0944217	rna3715	0.00694212	0.0438953	0.242232	0.164995	0.133226
ADH4b	1286	ADH3	KLMA_20158	0.512393	1.39145	4.62072	1.06902	0.685446	0.732006	0.427348	rna991	0.440073	0.0491257	0.427774	0.107615	0.285101
KLMA_80249	6325	YMR027W	KLMA_80249	3.25628	4.15633	4.61062	1.98181	3.35955	5.46121	0.170925	rna4950	0.00929206	0.0252907	0.0638066	0.0261671	0.0506584
KLMA_70252	5705		KLMA_70252	4.85394	5.28446	4.53739	2.40134	3.27968	4.00106	0.0872475	rna4496	0.00514731	0.0550477	0.0442329	0.021665	0.168242
RKM1	3752	RKM1	KLMA_40542	1.10187	0.95631	4.48492	0.900192	0.95284	0.996042	0.933859	rna2957	0.872237	0.0283813	0.491105	0.787693	0.994032
FEN2	469	FEN2	KLMA_10370	2.42886	3.43926	4.43758	2.65154	2.99057	4.67417	0.237605	rna10	0.0105534	0.0480883	0.0573664	0.037447	0.0504348
KLMA_30729	3063	YGL039W	KLMA_30729	1.53579	9.95756	4.39742	1.03867	0.975274	1.08248	0.405486	rna2398	0.0111547	0.0562662	0.789237	0.872052	0.945089
PLB	356	PLB1	KLMA_10260	0.549414	0.696106	4.38811	0.718383	1.44054	3.55214	0.741548	rna251	0.016991	0.0349548	0.521403	0.203638	0.0583593
USA1	3789	USA1	KLMA_40573	4.56424	5.98584	4.35299	2.42164	2.6385	3.88371	0.0808135	rna2988	0.00723982	0.030595	0.0411536	0.038983	0.0579824
TDA4	5252	TDA4	KLMA_60428	3.38119	4.16618	4.32973	2.87733	3.22325	4.83684	0.22546	rna4123	0.00977565	0.0342555	0.0611863	0.029683	0.0961514
adh	3849		KLMA_40624	2.94486	12.3164	4.29311	1.47967	3.35542	2.54768	0.319655	rna3041	0.00602744	0.0277514	0.154258	0.0521296	0.148384
KLMA_10751	969	DER1	KLMA_10751	6.65107	5.33742	4.28211	3.89803	4.17256	3.98157	0.112495	rna752	0.00898193	0.0856574	0.0514751	0.0207505	0.139148
GSY2	2621	GSY2	KLMA_30370	1.8584	10.211	4.20864	0.891916	1.18189	1.5086	0.542369	rna2037	0.0107638	0.0573332	0.415149	0.466894	0.498153
RTM1	5012	PUG1	KLMA_60244	0.304227	1.33364	4.17366	1.01453	3.33481	2.78297	0.622725	rna3937	0.118355	0.0786755	0.978658	0.0322736	0.204003
CMK2	2623	CMK2	KLMA_30371	1.27815	2.15111	4.1655	1.05705	2.15322	3.94376	0.893032	rna2038	0.032459	0.059647	0.923077	0.12492	0.139508
PGK	692	PGK1	KLMA_10540	2.84669	4.00898	4.10563	1.26636	1.55625	2.95036	0.202996	rna533	0.0124886	0.0252907	0.249884	0.0593753	0.115647
YET3	3649	YET3	KLMA_40459	4.97219	4.20224	4.02509	3.68558	4.10361	3.13605	0.126461	rna2871	0.0142875	0.042757	0.0526623	0.0296785	0.0977598
PFA5	5430	PFA5	KLMA_70015	0.700725	1.23639	4.02304	0.940587	2.88468	5.90775	0.867823	rna4264	0.256444	0.0419243	0.904404	0.0427199	0.0588297
KLMA_20548	1757	\	KLMA_20548	2.75141	6.67948	4.00556	1.07766	1.57057	1.06413	0.130729	rna1380	0.0141358	0.0718166	0.534183	0.0901704	0.93317
MCD4	4177	MCD4	KLMA_50250	4.40498	3.34294	3.96952	3.41861	4.22365	4.45636	0.134812	rna3300	0.00464754	0.0283813	0.048568	0.0089559	0.0462643
ADH2	3358	ADH2	KLMA_40220	3.06601	3.16632	3.92274	1.10046	1.17265	1.57119	0.212411	rna2623	0.0505732	0.0329913	0.637343	0.625765	0.265059
ACF2	4553	ACF2	KLMA_50517	3.62614	3.9718	3.89711	1.79251	3.21038	4.5977	0.297999	rna3577	0.0207596	0.030595	0.209706	0.0157918	0.0611257
TSL1	1174	TSL1	KLMA_20074	6.77742	9.35221	3.87045	1.20503	1.40681	3.01789	0.128093	rna906	0.00946126	0.0857812	0.425784	0.183498	0.209431
SIP5	903	SIP5	KLMA_10703	5.93856	7.72141	3.83276	1.38844	1.62716	3.22465	0.117533	rna701	0.010631	0.0218072	0.248248	0.235629	0.142124
MCA1	3911	MCA1	KLMA_50034	1.58507	3.72945	3.82478	1.57165	3.11003	7.34978	0.399503	rna3080	0.0156087	0.0968377	0.133388	0.027206	0.0552811
KHA1	2107	KHA1	KLMA_20825	2.57005	2.72634	3.82037	1.92025	3.17628	4.04253	0.139112	rna1656	0.00318155	0.0653419	0.0270775	0.0241444	0.0493882
KLMA_10463	603	CTR2	KLMA_10463	0.603594	2.64401	3.77291	1.71663	2.12561	3.43824	0.396432	rna455	0.0131991	0.0360956	0.165312	0.0570927	0.150639
GDH3	3895	GDH3	KLMA_50019	1.86362	1.71721	3.75353	1.95062	1.28093	1.39743	0.534711	rna3066	0.0297505	0.0241635	0.145105	0.4545	0.133779
KLMA_50531	4569	YLR152C	KLMA_50531	3.57082	8.61054	3.70638	0.937162	1.39201	4.89395	0.16969	rna3591	0.00635516	0.0544531	0.785719	0.282922	0.0432673
KLMA_60481	5323	YDL124W	KLMA_60481	5.7861	11.2405	3.68925	1.06688	1.84011	2.33794	0.233562	rna4177	0.00272983	0.0845667	0.859305	0.0479882	0.0439037
KLMA_10489	630	HUA1	KLMA_10489	1.19001	1.38616	3.68269	0.989792	2.07079	4.47848	0.939126	rna480	0.398519	0.0954025	0.989846	0.157034	0.166077
KLMA_30150	2337	PYP1	KLMA_30150	2.69355	5.92676	3.65325	1.96134	3.77272	6.36622	0.398402	rna1817	0.00593286	0.05093	0.143984	0.0296785	0.081238
YET1	3483	YET1	KLMA_40309	4.18807	4.42078	3.59355	3.48557	4.14148	3.45176	0.116009	rna2720	0.0115285	0.0809886	0.0270775	0.0287441	0.096089
KLMA_30365	2611	YPR127W	KLMA_30365	4.66375	8.25249	3.5765	0.904395	1.52543	2.81432	0.140303	rna2030	0.0218036	0.0444098	0.419305	0.309547	0.081517
PGC1	3747	PGC1	KLMA_40537	13.7689	15.9664	3.57338	1.71682	4.12525	3.47771	0.13119	rna2952	0.0102664	0.0701643	0.0505057	0.0360574	0.140361
XYL1	875	GRE3	KLMA_10683	12.1563	19.2161	3.5475	1.09093	1.54219	1.98768	0.195081	rna681	0.00938523	0.0857138	0.786914	0.270858	0.328007
KLMA_40042	3111	YLR326W	KLMA_40042	1.18285	2.60481	3.52774	1.47664	2.68986	3.13008	0.884095	rna2440	0.0160651	0.0329913	0.323219	0.0157918	0.123912
AIP1	1267	AIP1	KLMA_20148	2.7589	3.73581	3.52647	1.52296	2.06755	3.13013	0.117533	rna981	0.0142301	0.0526171	0.113266	0.0895453	0.0498636
PCK1	3051	PCK1	KLMA_30719	2.8004	3.34911	3.52487	1.27588	1.94063	3.47234	0.179216	rna2388	0.00929206	0.0849371	0.304621	0.0427199	0.364113
KLMA_80154	6217	YIL108W	KLMA_80154	1.97837	3.56062	3.51841	1.39681	2.03964	3.80789	0.253631	rna4857	0.0138915	0.0491257	0.168631	0.0793487	0.0713231
ATG22	1439	ATG22	KLMA_10053	2.88457	3.55846	3.51753	1.22703	1.38	1.6701	0.18391	rna51	0.067758	0.0218072	0.266809	0.33029	0.189812
KLMA_40293	3461		KLMA_40293	4.3448	3.7734	3.5079	1.08842	1.22021	1.59442	0.403736	rna2702	0.00889342	0.0770905	0.855778	0.196589	0.598551
RAG2	981	PGI1	KLMA_10763	2.8009	3.28476	3.43062	1.50432	1.9353	3.13029	0.220525	rna764	0.00956195	0.0218072	0.157557	0.0446432	0.0498636
LTP1	6388	LTP1	KLMA_80301	4.0786	2.98144	3.41918	2.28987	2.92815	4.41185	0.149235	rna5002	0.00457979	0.0544531	0.0786466	0.0281072	0.062358
PET10	4742	PLN1	KLMA_60022	3.70504	4.15277	3.41433	1.26171	1.6116	2.26971	0.210346	rna3718	0.0216269	0.0218072	0.179859	0.0951	0.10262
RDI1	5344	RDI1	KLMA_60501	2.34174	2.83751	3.38753	1.42785	2.87139	5.163	0.189257	rna4196	0.00898193	0.0756126	0.110767	0.0284938	0.0579824
KLMA_40078	3157	PKR1	KLMA_40078	0.18769	0.765796	3.37172	1.50401	3.36097	5.23287	0.150182	rna2478	0.110768	0.0562913	0.236519	0.0479299	0.0671494
KLMA_20427	1605	SED1	KLMA_20427	0.798459	1.31444	3.3599	0.928076	1.44398	5.0648	0.770158	rna1256	0.210004	0.0409785	0.58019	0.070751	0.111831
DIT2	394	DIT2	KLMA_10298	2.96477	3.05824	3.35325	0.927761	1.12475	1.22276	0.242297	rna286	0.00699555	0.0291179	0.669755	0.310578	0.243862
ATG21	1022	ATG21	KLMA_10800	4.96304	4.77297	3.34056	3.02238	3.21009	3.41111	0.120837	rna799	0.00727476	0.0419243	0.0611863	0.0296785	0.0977598
KLMA_30260	2470	LPL1	KLMA_30260	2.99696	3.65198	3.33841	1.41918	1.7165	2.17768	0.360901	rna1927	0.00724214	0.0458269	0.338853	0.0652516	0.108869
YPS1	1741	YPS1	KLMA_20534	1.15625	1.54258	3.3326	1.26262	2.99196	4.76408	0.71559	rna1365	0.0334332	0.0456166	0.200723	0.027206	0.0655385
ALG2	3749	ALG2	KLMA_40539	2.33775	3.11434	3.30618	1.49816	2.08354	2.82869	0.165287	rna2954	0.0146088	0.0491257	0.072966	0.029683	0.0493882
KLMA_20776	2032	\	KLMA_20776	0.470316	1.58072	3.29221	0.824197	0.962866	0.713037	0.324452	rna1605	0.0135359	0.0411828	0.223853	0.545676	0.58304
KLMA_50338	4306	YPL245W	KLMA_50338	2.80831	1.81853	3.28882	0.654611	1.37944	2.79588	0.322464	rna3392	0.00721661	0.0734506	0.272443	0.054479	0.119223
ALD5	3586	ALD5	KLMA_40404	0.0577137	0.345819	3.28641	0.975207	0.676012	0.788132	0.428822	rna2816	0.310029	0.0631193	0.955094	0.0803428	0.600517
KLMA_20284	1441	SOA1	KLMA_20284	2.58689	4.20885	3.26805	1.31422	1.42239	2.10785	0.149907	rna1117	0.0425377	0.0550477	0.207934	0.230501	0.126975
PHO86	4740	PHO86	KLMA_60020	1.19594	1.80547	3.26596	2.0115	3.00318	3.54158	0.53467	rna3716	0.064437	0.0385167	0.0647575	0.0249391	0.0857113
DNAJA1	421	SCJ1	KLMA_10321	4.14148	2.95261	3.25666	4.04157	3.45156	3.83134	0.157742	rna309	0.0205916	0.0411828	0.058364	0.0281456	0.0694833
RIM15	1460	RIM15	KLMA_20301	4.04286	3.97579	3.25474	1.50528	2.57677	2.75655	0.116526	rna1134	0.0126763	0.0329913	0.100814	0.046763	0.16349
KLMA_20822	2101	JEM1	KLMA_20822	4.40142	3.2854	3.24551	3.6914	3.17182	4.30943	0.15946	rna1652	0.00613977	0.061933	0.0270775	0.0178745	0.0914259
SRV2	740	SRV2	KLMA_10572	3.07878	3.83924	3.22511	1.53248	2.24692	3.62855	0.0919225	rna567	0.00613977	0.0990077	0.0442329	0.0236348	0.0435134
GYP7	4664	GYP7	KLMA_50603	2.84074	2.68779	3.2249	1.1914	1.83825	4.80016	0.290444	rna3661	0.022129	0.0391276	0.49516	0.0157918	0.0493882
PST2	5402	PST2	KLMA_60549	1.72753	4.91954	3.20362	1.19999	1.81296	2.73246	0.693017	rna4240	0.00277496	0.0411828	0.6134	0.0684388	0.122936
CAJ1	1721	CAJ1	KLMA_20517	3.09977	2.97981	3.19297	1.0184	1.36624	2.25997	0.139112	rna1348	0.00510542	0.0573332	0.815793	0.0946847	0.0993145
PSD2	2389	PSD2	KLMA_30194	2.2603	1.95759	3.18193	1.2969	1.84359	4.55129	0.494534	rna1861	0.0339548	0.0521079	0.524262	0.0712303	0.0812478
TRX2	4815	TRX2	KLMA_60077	1.49688	7.55803	3.14549	1.21731	2.0014	2.44715	0.734505	rna3774	0.00510542	0.0674027	0.614979	0.037041	0.205599
KLMA_20014	1094	\	KLMA_20014	3.3279	7.21323	3.14056	1.14712	2.51753	1.88765	0.250466	rna847	0.00277496	0.0532024	0.609262	0.029683	0.452218
PNG1	1017	PNG1	KLMA_10796	3.77226	3.0148	3.13401	1.98019	1.99221	3.59723	0.214373	rna795	0.00946126	0.0526556	0.072966	0.0184085	0.0634359
HRI1	327	HRI1	KLMA_10237	5.34321	7.62481	3.10541	1.16675	2.13184	2.29022	0.227568	rna227	0.00721661	0.030595	0.622139	0.0288295	0.134238
lag1	6175	lag1	KLMA_80123	0.798631	1.46395	3.06735	1.82695	3.17851	4.98585	0.844026	rna1734	0.0683902	0.0369184	0.0875439	0.0296785	0.0512017
ENO	600	ENO1	KLMA_10462	1.94768	2.46118	3.05434	1.2338	1.39689	2.34339	0.33866	rna454	0.0141358	0.0241414	0.326966	0.106135	0.0498636
KLMA_70433	5940		KLMA_70433	1.51436	1.72081	3.04198	1.27006	1.18821	2.32153	0.589709	rna4667	0.0776026	0.0944279	0.381808	0.551028	0.376479
TPK1	4175	TPK1	KLMA_50248	2.35003	2.50077	3.03699	1.96281	1.68059	1.97362	0.320278	rna3298	0.0240032	0.0252907	0.110767	0.0464815	0.101523
GRE2	5244	GRE2	KLMA_60425	4.88446	8.08832	3.03499	1.34323	1.74187	1.71592	0.126693	rna4120	0.00699555	0.0519653	0.220763	0.0360574	0.152033
ADY2	1088	ADY2	KLMA_20009	1.64371	2.89975	3.0223	1.45277	1.78854	4.04239	0.67262	rna842	0.034624	0.0756126	0.393082	0.186575	0.0980601
FMO1	604	FMO1	KLMA_10464	2.27968	2.85838	3.01865	1.93631	3.91609	3.90939	0.374876	rna456	0.0316054	0.0778064	0.100814	0.0471584	0.131951
GAP3	6079	TDH3	KLMA_80059	1.09495	1.8793	2.99498	1.13791	1.50617	2.06805	0.324452	rna4760	0.00699555	0.0342555	0.334036	0.0302813	0.0680648
MRP8	5915	MRP8	KLMA_70418	2.59408	2.05654	2.99468	2.00382	2.35565	4.32998	0.128093	rna4653	0.0462667	0.0710689	0.0548332	0.0322736	0.0919863
KLMA_30445	2714	\	KLMA_30445	0.75922	1.00055	2.98786	1.19475	1.63624	3.13354	0.61595	rna2112	0.997654	0.032412	0.299013	0.0723165	0.0432673
OST2	6301	OST2	KLMA_80229	1.98132	2.53858	2.97895	1.71806	2.34035	2.4929	0.403736	rna4930	0.0173052	0.0925497	0.139961	0.0318453	0.133226
RCF1	3788	RCF1	KLMA_40572	3.27547	4.83714	2.97826	1.22924	1.2796	1.29753	0.26215	rna2987	0.0108191	0.0718166	0.424189	0.286824	0.536435
GAL10	1501	GAL10	KLMA_20332	4.41164	5.85747	2.97438	1.31517	1.87507	2.38618	0.139112	rna1163	0.00724214	0.0252907	0.172344	0.0768921	0.14761
tsc2	6076		KLMA_80056	1.41337	2.48824	2.97174	1.05847	1.45485	2.86973	0.379903	rna4757	0.00824326	0.0420769	0.556916	0.0999893	0.320987
CPR1	4536	CPR1	KLMA_50501	1.20859	1.71402	2.96745	1.13502	1.67317	3.72169	0.495307	rna3561	0.0137678	0.0565755	0.37239	0.0408082	0.0844351
CHS1	3354	CHS1	KLMA_40217	0.703204	1.1397	2.9619	1.31517	2.80949	5.25293	0.530555	rna2621	0.118633	0.0201536	0.213102	0.0158665	0.0691459
KYE1	595	OYE2	KLMA_10458	11.8615	16.5948	2.93569	1.08396	1.12673	1.45822	0.139621	rna450	0.0127143	0.0240911	0.786914	0.759924	0.134637
RAG5	5214	HXK2	KLMA_60412	5.42713	4.06726	2.93152	1.15458	1.10886	1.471	0.0870159	rna4106	0.00699555	0.030595	0.218756	0.201703	0.208115
PDC1	4812	PDC1	KLMA_60075	3.01576	2.62905	2.9217	1.05897	0.95301	0.977833	0.16969	rna3772	0.0314342	0.0519653	0.756888	0.836253	0.733236
ORM1	4093	ORM1	KLMA_50189	2.52558	2.73888	2.90664	1.63634	1.80683	2.69757	0.112448	rna3233	0.011941	0.0832761	0.0427369	0.0413282	0.122756
KLMA_80231	6303	PIN2	KLMA_80231	0.801224	1.41489	2.89371	1.01592	2.20677	2.71288	0.842241	rna4932	0.0686921	0.066706	0.968859	0.0445501	0.186702
PIN3	1749	PIN3	KLMA_20542	1.84209	3.35592	2.87596	1.10172	1.53657	2.10529	0.26215	rna1373	0.0115285	0.032093	0.615268	0.170251	0.11931
KLMA_80084	6133	DDL1	KLMA_80084	3.81416	3.00179	2.86925	2.21064	1.96417	1.8923	0.0919225	rna4787	0.0155297	0.0605104	0.0426815	0.0662565	0.117366
HAP1	3466	HAP1	KLMA_40297	8.48682	3.68935	2.86478	1.16249	1.17548	1.43193	0.0860735	rna2706	0.00946126	0.0456166	0.386633	0.137604	0.113531
KLMA_70230	5681		KLMA_70230	0.953976	1.97096	2.86072	0.807058	1.15928	3.23106	0.915145	rna4475	0.0598957	0.055256	0.403192	0.683093	0.561459
KLMA_70420	5924		KLMA_70420	4.75141	5.89942	2.85022	1.11488	1.77719	2.55192	0.0944217	rna4655	0.0286107	0.0999727	0.639251	0.180601	0.310884
KEG1	3019	KEG1	KLMA_30691	2.93996	2.57447	2.84296	2.77077	3.24605	3.23161	0.278335	rna2361	0.0136704	0.0806211	0.078676	0.0244832	0.086277
HRT1	5598	HRT1	KLMA_70161	1.69506	2.26775	2.82631	1.33512	1.72031	2.36698	0.152494	rna4404	0.0156144	0.0348303	0.150547	0.0479882	0.118044
ATG1	2538	ATG1	KLMA_30321	2.31488	2.90382	2.81947	1.2059	1.18232	2.38585	0.205155	rna1985	0.00727476	0.0639272	0.326844	0.289785	0.160641
RIB4	1851	RIB4	KLMA_20629	2.49215	3.65789	2.80874	1.86084	2.8295	3.01162	0.285273	rna1456	0.0116541	0.0398422	0.0977129	0.0157918	0.0493882
PRM4	5439	PRM4	KLMA_70023	0.296734	0.772597	2.80514	0.629235	2.02238	5.85182	0.401573	rna4271	0.192614	0.0740211	0.352713	0.0921939	0.0889792
PHO13	4670	PHO13	KLMA_50608	11.053	5.07628	2.79169	0.885263	1.1911	2.15493	0.0957543	rna3666	0.0140843	0.0517484	0.521403	0.197393	0.0671494
SEC12	2780	SEC12	KLMA_30502	2.01875	2.18376	2.78446	1.83487	1.75008	2.78935	0.318393	rna2172	0.0145994	0.0252907	0.0270775	0.0449826	0.0622856
GAL1	1502	GAL1	KLMA_20333	2.73798	4.91345	2.7842	0.995507	1.61348	1.86164	0.258586	rna1164	0.0132537	0.0596606	0.987935	0.0819705	0.266097
YVC1	6284	YVC1	KLMA_80210	2.02795	3.06746	2.7808	1.0235	1.27716	3.76536	0.170639	rna4913	0.010635	0.0684974	0.872795	0.318539	0.0727917
HRD1	352	HRD1	KLMA_10257	7.80034	5.26563	2.7755	2.60483	2.65528	1.86898	0.0872475	rna248	0.00593286	0.0922761	0.0573664	0.0296785	0.0681343
KLMA_30011	2169		KLMA_30011	13.3312	14.6141	2.77094	1.24023	1.97429	1.89529	0.104492	rna1680	0.00702911	0.0742419	0.31194	0.0570927	0.0681343
UBC7	3560	UBC7	KLMA_40380	3.55578	3.4311	2.75553	2.52724	2.73329	3.35212	0.206114	rna2792	0.0121322	0.0329913	0.0875439	0.0351608	0.052519
TPS2	1106	TPS2	KLMA_20023	4.83438	3.70912	2.74384	0.905886	1.05629	2.42143	0.078319	rna856	0.0100482	0.030595	0.334136	0.207738	0.0696242
IME2	2862	IME2	KLMA_30572	2.44831	2.7551	2.71979	1.79935	1.41151	1.30753	0.448698	rna2239	0.013277	0.0310684	0.218243	0.101424	0.598344
KLMA_40364	3544	NRE1	KLMA_40364	2.41638	3.07636	2.70359	1.20537	1.64889	3.33844	0.288016	rna2776	0.0144935	0.0377531	0.259312	0.0736955	0.0919966
KLMA_10013	57		KLMA_10013	1.99778	2.41679	2.69868	1.42384	2.20201	3.63659	0.24953	rna12	0.00778967	0.0349548	0.210675	0.0157918	0.0828078
YME1	5573	YME1	KLMA_70142	2.84919	2.67576	2.69212	1.15666	1.31834	1.62006	0.172752	rna4386	0.0258462	0.032412	0.321001	0.120943	0.0835065
SEC21	5893	SEC21	KLMA_70400	1.67496	2.48485	2.6845	1.79398	2.16861	3.41702	0.261218	rna4635	0.00946126	0.0456166	0.0815237	0.0436219	0.061849
MTC4	4479	MTC4	KLMA_50463	1.11997	1.55883	2.65737	1.08638	1.83267	3.1558	0.939276	rna3524	0.0786621	0.0391276	0.853097	0.0702145	0.0671494
KLMA_60365	5161	YOR389W	KLMA_60365	1.50341	2.09548	2.64457	1.59177	2.54203	6.51865	0.39882	rna4060	0.0735216	0.0349548	0.0875439	0.0296785	0.0579824
SFB3	3424	SFB3	KLMA_40263	2.87358	2.35125	2.63308	1.80893	1.72241	2.5503	0.189754	rna2670	0.00800449	0.0550477	0.0411536	0.029683	0.119472
APE2	4319	APE2	KLMA_50349	1.06749	1.06971	2.62624	1.13418	1.87155	5.42861	0.684955	rna2070	0.206396	0.0297233	0.144262	0.0778871	0.0493882
RPE1	4745	RPE1	KLMA_60024	2.35423	3.97565	2.62503	1.35848	2.0081	2.16802	0.234849	rna3720	0.00727476	0.0817785	0.1586	0.054479	0.206946
ALG7	1580	ALG7	KLMA_20405	3.91002	2.93574	2.61829	3.13005	2.91611	2.80343	0.151652	rna1235	0.00946126	0.0524284	0.0425544	0.0158665	0.0788158
PHO85	5184	PHO85	KLMA_60387	2.35189	2.31044	2.60847	2.05445	2.33214	3.86267	0.131714	rna4081	0.0208573	0.0218072	0.0698816	0.0322736	0.0498636
KLMA_20275	1427	YBR225W	KLMA_20275	2.61354	4.30556	2.60692	1.26667	2.42199	5.79643	0.508727	rna1107	0.0312112	0.0996466	0.540963	0.054479	0.0844351
SEC53	5452	SEC53	KLMA_70034	1.50264	1.52787	2.60056	2.06956	2.65693	3.86866	0.603813	rna4282	0.022129	0.0329913	0.058364	0.0145838	0.0552811
AKR1	4835	AKR1	KLMA_60095	1.02981	0.939737	2.59469	1.02532	1.20135	2.33442	0.978789	rna3791	0.670057	0.0458269	0.917582	0.367933	0.140361
TPS1	6410	TPS1	KLMA_80317	5.74095	5.91162	2.59353	1.21639	1.29127	2.12658	0.143106	rna5018	0.00910375	0.0606857	0.249884	0.0317072	0.125066
CFL1	5530	FRE3	KLMA_70104	1.13937	2.65215	2.58546	0.99779	1.77054	2.42658	0.911075	rna4349	0.103219	0.059647	0.99431	0.274574	0.264576
SGT2	6051	SGT2	KLMA_80036	2.06144	2.50163	2.58247	2.1876	2.94601	3.11904	0.139112	rna4735	0.0147484	0.0252907	0.048568	0.029683	0.0493882
SEC61	1601	SEC61	KLMA_20424	2.50292	2.62769	2.57344	2.40527	2.96205	2.85165	0.139112	rna1252	0.00800449	0.0329913	0.048568	0.0089559	0.0435134
CWC21	2574	CWC21	KLMA_30346	0.644439	0.637291	2.5714	0.660462	0.868466	1.65135	0.68046	rna2011	0.0343927	0.042757	0.298064	0.235843	0.367117
KLMA_30020	2184		KLMA_30020	2.36284	2.50512	2.57086	1.93809	2.20354	3.08224	0.289585	rna1689	0.0126908	0.0734506	0.100229	0.0173908	0.096089
KLMA_10486	626	YGR266W	KLMA_10486	0.589654	1.10092	2.56961	1.04193	2.74982	3.2757	0.702995	rna477	0.246975	0.0920032	0.934769	0.0377102	0.191652
CDC48	5326	CDC48	KLMA_60484	3.18012	3.53347	2.53142	1.37949	1.71491	2.73117	0.116108	rna4180	0.0205455	0.0201536	0.0634177	0.0913011	0.0432673
MPD1	793	MPD1	KLMA_10614	1.8981	2.26177	2.52598	1.38937	1.71241	2.60614	0.323568	rna610	0.0266524	0.0597308	0.133388	0.0570927	0.0524296
MDY2	513	MDY2	KLMA_10400	1.9312	3.04595	2.52552	1.55522	2.16644	2.42711	0.221614	rna385	0.016991	0.0905916	0.198612	0.0583356	0.224241
TSA1	3790	TSA1	KLMA_40574	1.90057	7.67558	2.49766	1.30367	1.48874	1.41607	0.112495	rna2989	0.0126763	0.0252907	0.0740109	0.133467	0.186304
CRH1	3452	CRH1	KLMA_40287	0.234326	0.755968	2.49176	1.29672	2.16515	3.6104	0.202881	rna2693	0.0683902	0.0329913	0.176307	0.0491723	0.0655385
SEH1	1581	SEH1	KLMA_20406	1.32836	2.49279	2.48635	1.38464	1.84445	2.61803	0.740965	rna1236	0.0280657	0.0621888	0.1796	0.0827535	0.1998
PTP2	2079	PTP2	KLMA_20813	1.458	1.99051	2.48237	1.39728	2.69405	5.266	0.786578	rna1642	0.0298467	0.0546301	0.364147	0.0153665	0.0671494
ECM29	1634	ECM29	KLMA_20443	4.46334	4.25792	2.48079	1.19703	1.45986	2.48895	0.286881	rna1271	0.0144935	0.0571828	0.410482	0.211184	0.0910704
LAA1	208	LAA1	KLMA_10144	2.8243	2.21837	2.48061	2.24343	2.16384	2.98341	0.251491	rna140	0.0044901	0.0472748	0.0514751	0.0284938	0.0989793
STB3	4564	STB3	KLMA_50528	6.93528	4.51846	2.456	2.62186	2.39807	3.77698	0.202712	rna3588	0.0205916	0.0699597	0.0995925	0.063273	0.131951
KLMA_70005	5420	PUL3	KLMA_70005	1.33591	1.86016	2.45331	1.1443	1.41061	1.88346	0.525026	rna4254	0.0289874	0.0329913	0.216355	0.0892779	0.189469
CPR5	2703	CPR5	KLMA_30439	1.87067	2.42926	2.44911	1.18619	1.58202	2.41729	0.366062	rna2106	0.00982087	0.0806211	0.415567	0.0337596	0.131951
BUD7	5068	BUD7	KLMA_60289	3.13604	2.70902	2.44845	1.65623	2.01533	3.56294	0.12045	rna3982	0.00889342	0.0411828	0.0620602	0.0481791	0.0493882
NSG2	3534	NSG2	KLMA_40354	1.71303	2.44731	2.43826	0.93866	1.25319	2.03654	0.242635	rna2766	0.0189748	0.030595	0.635707	0.190793	0.10262
KLMA_70321	5793	MIM1	KLMA_70321	2.36373	1.96392	2.4157	1.55511	2.11844	3.56446	0.366062	rna4564	0.0178605	0.0944279	0.101497	0.0367044	0.16349
KLMA_30252	2461	TMC1	KLMA_30252	2.96706	4.15249	2.40646	1.15329	1.47985	2.33642	0.131714	rna1919	0.0136425	0.0201536	0.36115	0.186386	0.323159
PFY1	1834	PFY1	KLMA_20614	1.44479	1.80339	2.39559	1.18075	1.80604	2.61715	0.501493	rna1440	0.0176726	0.0351825	0.401445	0.0356835	0.0844351
NPL4	1033	NPL4	KLMA_10812	3.12309	3.56386	2.39115	1.78743	2.44319	2.74478	0.0878226	rna810	0.0164574	0.035036	0.053906	0.0500858	0.064473
MET3	6085	MET3	KLMA_80061	1.56697	1.41263	2.3866	1.01415	1.31338	1.23208	0.221736	rna4762	0.116521	0.0691918	0.929405	0.189955	0.277516
HRD3	5704	HRD3	KLMA_70251	3.92927	2.37948	2.37515	1.94851	1.98124	2.99522	0.15946	rna4495	0.0126908	0.0283813	0.100814	0.0497932	0.0844351
VTI1	2561	VTI1	KLMA_30336	1.94807	2.89033	2.36126	1.72466	1.98338	2.2153	0.303651	rna2001	0.00946126	0.0558058	0.116475	0.0674544	0.0676828
GEX1	3856	ARN1	KLMA_40627	0.970926	3.14731	2.35899	0.716788	0.82516	1.88047	0.978789	rna3044	0.0506574	0.0540224	0.12969	0.133968	0.213047
SPT14	2731	SPT14	KLMA_30461	1.87293	1.62453	2.3506	1.10859	1.21133	3.25718	0.355399	rna2128	0.0182078	0.0838879	0.53868	0.0825838	0.0586913
THI4	3850	THI4	KLMA_40625	2.18164	2.93453	2.34745	1.55502	1.81598	1.64833	0.215793	rna3042	0.068734	0.057747	0.116607	0.212518	0.271463
COQ6	186	COQ6	KLMA_10125	2.56101	2.01734	2.34207	1.5255	1.57756	2.27791	0.067805	rna121	0.00268804	0.0458667	0.0411536	0.0296785	0.129525
IRC22	4383	IRC22	KLMA_50387	1.6001	1.9787	2.34122	2.68237	3.53667	3.35749	0.216835	rna3440	0.00699555	0.0344599	0.0337811	0.0157918	0.0493882
SMF3	3146	SMF3	KLMA_40070	2.12914	2.56807	2.33887	0.936501	1.10696	1.08946	0.170925	rna2470	0.0132363	0.0524284	0.638338	0.276207	0.176178
GUK1	3787	GUK1	KLMA_40571	1.28913	1.89185	2.32368	1.13981	1.51378	2.67218	0.582655	rna2986	0.00699555	0.0817785	0.428828	0.0820762	0.0828078
KLMA_30216	2418	EMC6	KLMA_30216	1.68626	1.74396	2.31959	1.08695	1.8389	1.80369	0.673751	rna1883	0.0621251	0.0851221	0.80056	0.0816688	0.552282
ARC18	4221	ARC18	KLMA_50273	2.22615	2.83282	2.31394	1.05829	1.42288	2.13485	0.108187	rna3325	0.0116866	0.0565271	0.563939	0.0530251	0.209872
KLMA_20746	1997	TDA7	KLMA_20746	1.02475	1.51641	2.31304	1.07826	2.21767	2.35641	0.986742	rna1576	0.0172313	0.0791851	0.881202	0.0157918	0.140277
KLMA_30715	3046	\	KLMA_30715	12.7962	4.03319	2.29444	1.58103	1.95583	2.14781	0.113712	rna2384	0.0189831	0.0691918	0.156275	0.021665	0.198584
DOA1	2193	DOA1	KLMA_30027	2.49266	2.84925	2.29353	1.34453	1.45388	2.76806	0.14433	rna1696	0.0316905	0.0659151	0.145825	0.231242	0.103861
YUH1	1097	YUH1	KLMA_20015	1.88715	2.56246	2.29171	1.03745	1.08602	2.67737	0.176284	rna848	0.0240032	0.0738658	0.886799	0.309096	0.128268
PGM2	2284	PGM2	KLMA_30099	3.44716	4.6692	2.26707	1.10508	1.56716	2.18771	0.236733	rna1769	0.0112909	0.0986034	0.363053	0.116305	0.0951805
KLMA_30456	2725	SEC63	KLMA_30456	2.07484	1.78609	2.26427	2.01101	1.87202	2.4968	0.277641	rna2123	0.0113819	0.0429431	0.0411536	0.0158665	0.0951805
SAC6	3287	SAC6	KLMA_40164	1.59327	1.80562	2.25912	0.974405	1.38618	2.8924	0.277641	rna2569	0.0241517	0.0462032	0.743309	0.180601	0.0432673
SPF1	912	SPF1	KLMA_10710	2.41388	2.11328	2.25835	1.7385	1.92841	3.29292	0.108757	rna709	0.0167332	0.0332517	0.0270775	0.024569	0.0464527
cys2	3384	\	KLMA_40238	1.00077	1.60344	2.25192	0.846449	1.2141	1.93625	0.997788	rna2645	0.0132385	0.0900843	0.386987	0.104704	0.41904
CUE1	1167	CUE1	KLMA_20068	1.33713	2.27409	2.2507	1.35776	1.84738	2.25334	0.720335	rna900	0.00946126	0.0875673	0.136193	0.0566527	0.144743
GFA1	1283	GFA1	KLMA_20155	0.750743	1.34724	2.24679	1.59709	2.02335	3.34804	0.571294	rna988	0.133784	0.0710689	0.0875439	0.0700112	0.0493882
TPI1	3229	TPI1	KLMA_40125	2.30911	2.2347	2.24659	1.1398	1.19283	2.0472	0.283633	rna2529	0.0527561	0.030595	0.538343	0.392044	0.066291
GDE1	3898	GDE1	KLMA_50022	2.69022	2.18845	2.24077	0.884523	1.13221	2.37465	0.221736	rna3069	0.0140843	0.0314857	0.616057	0.446957	0.0839405
ARP3	2218	ARP3	KLMA_30048	1.78434	1.79733	2.23667	0.869805	1.10142	1.96567	0.218221	rna1718	0.0179304	0.0496724	0.227464	0.456831	0.0977598
OST3	6278	OST3	KLMA_80204	1.90336	2.41212	2.23651	1.73761	2.32726	2.73023	0.245755	rna4907	0.0104518	0.0314857	0.0845882	0.0296785	0.0593548
STT3	2630	STT3	KLMA_30378	1.51455	1.85643	2.23456	1.44732	1.77372	2.74825	0.298485	rna2045	0.0182517	0.0348303	0.0270775	0.046763	0.0681343
UFD1	173	UFD1	KLMA_10112	3.50639	2.71912	2.23252	1.36103	1.65045	4.32238	0.113712	rna108	0.0156087	0.0770905	0.165312	0.100895	0.0689305
ATG26	149	ATG26	KLMA_10091	2.89098	5.36552	2.23232	1.14768	1.05228	1.50099	0.118283	rna88	0.0170214	0.0458269	0.22101	0.785106	0.596492
GRX8	4230	GRX8	KLMA_50279	1.13969	1.56579	2.22976	1.10146	1.72732	2.93705	0.893276	rna3331	0.136874	0.069618	0.760329	0.0989581	0.181
RPT6	4042	RPT6	KLMA_50143	1.37859	2.16806	2.22333	1.10949	1.30124	3.06768	0.255332	rna3189	0.0166067	0.057747	0.374728	0.155485	0.0826733
TGL4	516	TGL4	KLMA_10402	2.07836	2.21026	2.2232	1.37283	1.6435	2.03906	0.318393	rna387	0.00739412	0.0472748	0.249591	0.0942114	0.167489
KLMA_20519	1723	SAP1	KLMA_20519	1.63605	1.88288	2.21801	0.9648	1.64157	3.06684	0.778218	rna1350	0.0440559	0.0811919	0.94806	0.079402	0.0708585
VRP1	4113	VRP1	KLMA_50203	1.45349	2.19318	2.21682	1.00871	1.37564	2.09168	0.559432	rna3249	0.027087	0.0770637	0.973639	0.139586	0.179792
SMD3	4559	SMD3	KLMA_50523	1.3245	1.28058	2.21067	1.22178	1.43662	1.75829	0.78578	rna3583	0.211516	0.0711947	0.468603	0.0860183	0.195157
KLMA_10030	75	\	KLMA_10030	0.683079	0.946436	2.20761	0.870447	1.35932	2.46589	0.766229	rna29	0.694849	0.0369184	0.463151	0.14606	0.170039
DGA1	1347	DGA1	KLMA_20208	3.14906	2.48115	2.20624	1.43476	1.61111	1.81754	0.128093	rna1042	0.019375	0.059647	0.0270775	0.0453767	0.0676828
GPM3	250	GPM3	KLMA_10182	5.03874	3.20685	2.20458	0.981211	1.38058	2.03717	0.205155	rna177	0.0158676	0.0429431	0.954572	0.0759456	0.155283
YPT52	785	YPT52	KLMA_10609	2.13652	2.31558	2.19227	1.42316	1.77002	2.27077	0.251923	rna605	0.0116355	0.0722903	0.169633	0.0315056	0.137313
SPC3	5466	SPC3	KLMA_70049	3.05695	2.25108	2.19167	1.8693	2.34604	2.66163	0.130597	rna4296	0.0460161	0.0611156	0.0875439	0.0570947	0.0552811
ADD66	2209	ADD66	KLMA_30040	2.2242	2.19153	2.18939	1.36815	1.77843	2.68895	0.327503	rna1710	0.0207942	0.047169	0.157557	0.0682891	0.0980601
TRR1	874	TRR1	KLMA_10682	3.80875	19.2751	2.18058	1.24257	1.45269	1.49386	0.117533	rna680	0.00699555	0.0216523	0.0573664	0.142387	0.141318
FRE3	3896	FRE3	KLMA_50020	1.0277	1.10379	2.17795	0.963268	0.6898	0.701795	0.974086	rna3067	0.546832	0.0240911	0.855765	0.0860183	0.28827
SLA2	203	SLA2	KLMA_10141	2.18376	1.94016	2.17511	1.39245	1.7358	2.88778	0.16969	rna137	0.0140479	0.0218072	0.100814	0.0360574	0.0432673
PBA1	4273	PBA1	KLMA_50312	2.21526	2.37334	2.17421	1.36237	1.75604	2.26642	0.2399	rna3366	0.00982087	0.0283813	0.121897	0.0337596	0.137092
GAL7	1500	GAL7	KLMA_20331	2.85215	2.7455	2.17197	0.822937	1.06464	1.76771	0.121094	rna1162	0.00982087	0.055256	0.280982	0.3496	0.0552751
MSG5	6225	MSG5	KLMA_80161	0.906711	1.57529	2.16841	1.39346	2.71551	3.30766	0.938409	rna4864	0.0453015	0.0368907	0.413988	0.0157918	0.0498636
UBC4	5845	UBC4	KLMA_70365	1.19242	2.21698	2.16745	1.11293	1.85855	2.06611	0.712928	rna4602	0.0179304	0.0218072	0.496113	0.0281515	0.276128
HGT1	3909	HXT9	KLMA_50032	1.23618	2.00929	2.16381	1.1778	1.248	1.17993	0.866111	rna538	0.0187867	0.069618	0.64102	0.403129	0.791656
KLMA_30129	2314	\	KLMA_30129	1.92014	3.25698	2.16223	1.25363	2.12807	2.66413	0.135291	rna1796	0.00938523	0.065111	0.257329	0.0302813	0.121092
RAM2	4904	RAM2	KLMA_60145	1.4559	2.01009	2.15898	1.22589	1.4415	2.28105	0.467607	rna3845	0.00889342	0.042757	0.363686	0.149187	0.0654873
KLMA_40208	3342	NNR1	KLMA_40208	12.9732	6.72359	2.15793	1.18303	1.54897	2.53002	0.129361	rna2612	0.0146647	0.0349255	0.638612	0.277598	0.128037
PDH1	5950	PDH1	KLMA_70443	0.45616	2.03526	2.1562	1.1267	1.25093	0.961796	0.46811	rna4677	0.0287029	0.0986034	0.729951	0.320652	0.980993
RPN13	814	RPN13	KLMA_10631	2.09822	3.24104	2.15229	1.39389	1.71543	2.09227	0.220096	rna628	0.0193123	0.0529979	0.165312	0.0792846	0.0493882
GTB1	1239	GTB1	KLMA_20123	1.34147	1.41918	2.15179	1.53907	1.84	2.4494	0.324957	rna958	0.147585	0.0665303	0.0620602	0.0479381	0.0594207
PAN1	4361	PAN1	KLMA_50368	2.5491	2.83399	2.14982	1.16591	1.41351	2.51462	0.129033	rna3421	0.00898193	0.0756126	0.22639	0.0436854	0.0713231
Plekha8	2841	\	KLMA_30553	1.78165	1.46015	2.1454	0.997332	1.58403	4.4957	0.522953	rna2220	0.177209	0.0870597	0.989846	0.0966887	0.0828119
UFD4	2235	UFD4	KLMA_30059	1.6253	1.91464	2.14386	1.03453	1.11287	2.16168	0.30173	rna1730	0.0496402	0.0711947	0.695683	0.580298	0.0713231
SEC24	6218	SEC24	KLMA_80155	1.98585	2.2987	2.14243	1.68636	1.81016	3.02924	0.190232	rna4858	0.00727476	0.0995833	0.0728979	0.029683	0.0671494
SEC31	5352	SEC31	KLMA_60508	2.07557	1.94606	2.12908	1.55774	1.71399	2.3096	0.220525	rna4203	0.00898193	0.0240911	0.0411536	0.0349102	0.0498636
LYS12	6185	LYS12	KLMA_80130	2.22105	6.29769	2.12557	1.20052	1.27759	1.15304	0.326502	rna4832	0.00613977	0.076804	0.381494	0.221809	0.423751
KLMA_40227	3369		KLMA_40227	1.26051	1.50036	2.12411	1.28351	1.69599	1.75746	0.763593	rna2630	0.0719477	0.0989288	0.143984	0.0706131	0.0993145
SIP4	2354	SIP4	KLMA_30166	1.38643	2.0018	2.12403	1.30225	1.31856	1.30476	0.644732	rna1834	0.0116355	0.055256	0.304676	0.0862847	0.487781
KRE9	482	KRE9	KLMA_10380	0.313326	0.615744	2.11928	1.10772	1.96006	2.19375	0.359839	rna364	0.222367	0.0472748	0.506778	0.0335925	0.0629741
FPR2	94	FPR2	KLMA_10046	1.49521	1.70927	2.11893	1.28034	2.21634	2.47385	0.58575	rna44	0.0460161	0.088508	0.362459	0.0390479	0.101523
MBF1	5070	MBF1	KLMA_60291	1.57566	2.48523	2.11528	1.22642	1.5917	2.11954	0.233813	rna3984	0.0213505	0.0429431	0.239192	0.0787001	0.12683
ACS1	2897	ACS1	KLMA_30602	2.06431	2.4855	2.11337	1.42476	2.33696	2.61439	0.400274	rna2271	0.0164633	0.0461708	0.275793	0.0407024	0.262327
VPS71	2960	VPS71	KLMA_30653	2.17624	1.67218	2.10759	1.55829	1.813	2.34634	0.171184	rna2323	0.022129	0.0737736	0.12609	0.0322736	0.104082
KLMA_10120	181	LTO1	KLMA_10120	4.15946	3.08431	2.1052	1.11289	1.72739	2.52188	0.264587	rna116	0.0179304	0.059647	0.735723	0.0860183	0.0671494
FYV8	1927	FYV8	KLMA_20689	2.36171	1.72045	2.10389	1.74223	1.73401	2.77921	0.17705	rna1519	0.0219229	0.0691919	0.0835643	0.0448073	0.0977598
INP51	4385	INP51	KLMA_50389	2.07045	1.82678	2.10301	1.22603	1.4453	2.20023	0.253631	rna3442	0.0164574	0.035036	0.119254	0.0748777	0.0713231
KLMA_10829	1051		KLMA_10829	2.29123	2.6027	2.10255	1.01401	1.3227	1.02719	0.196741	rna825	0.0497343	0.0377531	0.917582	0.166394	0.922646
PMT4	3685	PMT4	KLMA_40486	1.74298	1.82641	2.10219	2.35504	2.47753	2.30061	0.0944217	rna2899	0.0205455	0.0614193	0.0270775	0.0244145	0.0650483
SNF2	4252	SNF2	KLMA_50295	2.01524	2.80181	2.09981	1.12417	1.10216	2.22738	0.266749	rna3347	0.00318155	0.064665	0.380792	0.163144	0.0885039
KLMA_10806	1027	\	KLMA_10806	0.822628	1.12442	2.09591	1.38648	1.51998	3.00127	0.910062	rna804	0.69536	0.0770697	0.332236	0.0930101	0.241393
BIO2	454	BIO2	KLMA_10356	2.76517	4.29708	2.09557	1.43561	1.69897	1.57466	0.43645	rna340	0.00939581	0.0831777	0.245753	0.046763	0.283646
PRB1	6041	PRB1	KLMA_80029	2.39529	3.98305	2.09049	1.23672	1.52878	2.80569	0.255343	rna4728	0.00739835	0.047169	0.266361	0.0942114	0.133681
KLMA_70035	5453	\	KLMA_70035	1.97696	1.07118	2.08512	1.55884	1.35507	1.40059	0.501493	rna4283	0.614646	0.0610839	0.104151	0.102827	0.350126
MAG1	1120	MAG1	KLMA_20032	3.22924	2.77886	2.08464	0.988919	1.22995	2.26769	0.120837	rna865	0.0237029	0.0785757	0.928281	0.208162	0.0493882
ATG15	2782	ATG15	KLMA_30505	2.55786	1.90195	2.08454	1.29802	1.3734	2.09847	0.10136	rna2174	0.00702911	0.0606857	0.143682	0.0366416	0.0831238
HSE1	2242	HSE1	KLMA_30064	1.18271	2.2154	2.08035	0.800646	1.63644	2.04758	0.884095	rna1735	0.0718481	0.0583826	0.592325	0.162579	0.0671494
DTR1	1011	DTR1	KLMA_10789	3.27294	2.75019	2.07431	1.0728	1.15242	0.731039	0.0860735	rna790	0.034442	0.0590501	0.698845	0.564938	0.179437
PIR1	4186	PIR1	KLMA_50253	1.7775	3.56792	2.07365	1.74716	2.79566	2.44673	0.31578	rna3305	0.0306571	0.0480021	0.0810448	0.0288295	0.119472
KEX1	4691	KEX2	KLMA_50628	1.86418	1.69777	2.06682	1.43245	1.44633	2.52963	0.269658	rna1092	0.0293969	0.0610895	0.0424741	0.047251	0.126756
KLMA_30395	2651		KLMA_30395	4.9382	5.03698	2.06384	1.38606	1.28149	1.94046	0.0622612	rna2062	0.0100482	0.056655	0.0991006	0.486586	0.186495
RME1	2937	RME1	KLMA_30633	2.67846	1.9533	2.0619	1.31943	1.27533	2.3197	0.10136	rna2302	0.0216741	0.0648041	0.0939311	0.11202	0.278224
NAR1	4692	NAR1	KLMA_50630	1.94824	1.91037	2.05811	1.97867	2.15864	2.13989	0.250733	rna3687	0.00946126	0.0738658	0.0810448	0.0157918	0.129478
SEC7	4572	SEC7	KLMA_50534	1.71239	1.91703	2.05472	1.2736	1.32762	2.23576	0.322464	rna3593	0.0209177	0.0664784	0.078676	0.152858	0.101523
SRO77	5558	SRO77	KLMA_70129	1.8408	1.31772	2.04962	0.936691	1.08331	2.33222	0.546497	rna4373	0.0425438	0.0823264	0.71229	0.252982	0.156069
SNX41	3833	SNX41	KLMA_40610	3.67718	2.54982	2.04904	2.0064	2.07853	2.71689	0.179086	rna3026	0.0132385	0.069618	0.0634177	0.029683	0.133719
MYO1	2293	MYO5	KLMA_30106	0.840954	1.92111	2.04651	1.19691	1.352	2.34407	0.976609	rna920	0.0190182	0.0695522	0.0784401	0.129314	0.0892776
SHP1	6441	ATG1	KLMA_80346	1.9032	2.90477	2.04012	1.24114	1.54108	2.60241	0.149447	rna5048	0.0131489	0.0472748	0.0411536	0.0901487	0.0498636
RGD2	5447	RGD2	KLMA_70029	1.66152	1.2072	2.0379	1.05389	1.57908	3.66996	0.545355	rna4277	0.0871117	0.0353633	0.736705	0.0408815	0.0579824
GOR1	155	GOR1	KLMA_10097	1.72789	2.51331	2.03741	1.35603	1.63752	1.90711	0.436212	rna94	0.00889342	0.0536408	0.256822	0.127036	0.130394
LIG4	6048	DNL4	KLMA_80033	1.9216	1.15992	2.03489	1.19282	1.2148	1.99269	0.43231	rna4732	0.308035	0.0536408	0.355232	0.157166	0.133226
DAK1	4063	DAK1	KLMA_50161	14.5305	11.5527	2.03092	2.46192	2.39007	1.99221	0.104046	rna3205	0.0118566	0.0861068	0.058364	0.0373207	0.313607
EMP24	2327	EMP24	KLMA_30141	1.1092	1.33792	2.02959	1.33621	1.79097	2.19903	0.893032	rna1808	0.0297505	0.0573332	0.297244	0.0300971	0.18364
ERF2	4619	ERF2	KLMA_50563	0.827678	1.41716	2.02413	1.0412	1.4678	1.23577	0.622725	rna3622	0.262368	0.0583826	0.781497	0.053845	0.390747
SET6	2719	SET6	KLMA_30450	0.853402	1.07205	2.02223	0.707274	1.0683	1.75065	0.814229	rna2117	0.807319	0.0890055	0.219295	0.733364	0.131038
PYK1	4982	CDC19	KLMA_60219	2.39636	2.04238	2.02166	1.09244	1.01678	1.45308	0.263175	rna3915	0.0759369	0.0524284	0.663023	0.942909	0.0980601
KLMA_60467	5306	MSB1	KLMA_60467	1.78566	1.21195	2.02003	1.53305	2.81098	4.61645	0.495586	rna4162	0.191572	0.0329913	0.113093	0.024569	0.0435134
RAD23	906	RAD23	KLMA_10706	1.40675	1.92711	2.01951	1.02067	1.29765	2.54812	0.336387	rna704	0.0178315	0.0824691	0.8765	0.14612	0.0512017
GPI1	4796	GPI1	KLMA_60067	2.10121	1.63339	2.0171	1.20541	1.34278	1.78373	0.153137	rna3764	0.0332817	0.0691919	0.305046	0.157906	0.266825
DUG1	3024	DUG1	KLMA_30695	1.42247	1.9062	2.01449	1.03891	1.06295	2.40952	0.631121	rna2365	0.0453015	0.0699597	0.849197	0.637553	0.259238
RPN8	2739	RPN8	KLMA_30469	2.38734	2.96201	2.0118	1.35157	1.58574	1.71547	0.0872475	rna2136	0.0127537	0.0456166	0.0634177	0.104704	0.974073
rplK	1988	MRPL19	KLMA_20736	1.82332	1.81412	2.00111	1.06182	1.11901	1.61946	0.57968	rna1567	0.0132115	0.0764053	0.856056	0.270898	0.356755

## Sheet: DTT60down
Gene Name	id	Sc homolog	KEGG entry	DTT 15min/control	DTT 30min/control	DTT 60min/control	Tm 15min/control	Tm 30min/control	Tm 60min/control	DTT15-qval	DTT30-qval	DTT60-qval	Tm15-qval	Tm30-qval	Tm60-qval
RPB7	396	RPB7	KLMA_10300	0.0226792	0.0150196	0.0167409	1.0056	0.892183	1.08715	0.067805	0.00593286	0.00377113	0.978097	0.345365	0.755863
REX2	1463	REX2	KLMA_20302	5.48456	1.60348	0.0250157	10.0638	0.26431	0.0280613	0.846695	0.786231	0.0201536	0.414281	0.423177	0.0498636
RPN12	5213	RPN12	KLMA_60411	0.255042	5.42592	0.0268169	0.113487	20.4961	2.35313	0.874342	0.594502	0.0252324	0.425322	0.207687	0.0671494
KLMA_10805	1026		KLMA_10805	0.0947182	0.0451772	0.0344075	0.71275	0.477287	0.442603	0.430421	0.0215202	0.0384449	0.0875439	0.0598476	0.414842
CHA1	62	CHA1	KLMA_10018	1.11159	0.526797	0.0361518	1.29981	0.608992	0.22636	0.953918	0.0815318	0.0560877	0.571339	0.29725	0.183451
KLMA_40631	3870		KLMA_40631	0.0861151	0.0637644	0.0407369	0.098296	0.0884504	0.0251767	0.290539	0.00727476	0.0606555	0.0573664	0.0477343	0.0741161
PSF2	2088	PSF2	KLMA_20818	5.86244	0.0347378	0.0475912	0.283931	0.379793	0.0459045	0.48036	0.164917	0.0201536	0.580721	0.75092	0.0467913
KLMA_10537	690	AIM17	KLMA_10537	611.916	0.215357	0.0578894	0.74371	1.26521	0.0284256	0.415252	0.388473	0.0659151	0.818547	0.924657	0.0623382
KLMA_80008	6017		KLMA_80008	0.192161	0.141357	0.0635291	0.449364	0.267741	0.130935	0.179974	0.0119216	0.073466	0.154188	0.0479299	0.138539
ACO2b	2530	ACO1	KLMA_30312	0.190966	0.0684795	0.0675722	0.859932	0.507101	0.39491	0.219408	0.00694212	0.0218072	0.388549	0.0322736	0.101699
KLMA_10833	1055		KLMA_10833	0.382434	0.199934	0.103673	0.535038	0.354263	0.283653	0.188901	0.00748616	0.0329913	0.0647575	0.021665	0.0467913
KLMA_30481	2753	\	KLMA_30481	995.965	1.75869	0.104169	5.30154	0.423717	2.81512	0.2399	0.882623	0.0277514	0.440053	0.417594	0.400967
KLMA_40149	3264		KLMA_40149	0.981347	0.0888378	0.111837	0.781453	1.63525	1.78399	0.986991	0.0912356	0.0969203	0.352713	0.47459	0.648118
SDH4	4606	SHH4	KLMA_50550	0.116099	0.129861	0.114004	0.859404	0.577715	0.383825	0.0860735	0.00724214	0.0390994	0.306114	0.0089559	0.148384
FMP43	437	MPC3	KLMA_10338	0.299028	0.201122	0.115295	0.58641	0.466529	0.296996	0.164636	0.0259461	0.0640321	0.0902257	0.0775667	0.0962362
CLB5	4467	CLB5	KLMA_50455	0.181041	0.216018	0.117822	1.56089	0.645108	0.122094	0.568102	0.0100482	0.0385383	0.638056	0.0648358	0.0800234
KLMA_20315	1484		KLMA_20315	0.19948	0.184589	0.140071	1.23207	0.524617	0.301996	0.492974	0.00992826	0.059647	0.770201	0.0530251	0.310662
STL1	4942	STL1	KLMA_60180	0.284811	0.192927	0.141521	0.613415	0.797636	0.430682	0.170549	0.00946126	0.0629188	0.274236	0.481526	0.0752186
RPL9B	5390	RPL9B	KLMA_60540	0.445913	0.139908	0.14413	1.14922	1.27618	0.606071	0.498516	0.00910375	0.0390994	0.49601	0.125858	0.086985
NDI1	376	NDI1	KLMA_10279	0.17326	0.148998	0.154436	0.919277	0.674198	0.485479	0.182218	0.00277496	0.032412	0.302379	0.0157918	0.102789
DSE4	1318	DSE4	KLMA_20184	0.173246	0.18875	0.162603	0.876985	0.51035	0.138823	0.158429	0.00992826	0.0240911	0.598722	0.0440545	0.122936
KLMA_20460	1654	YPR011C	KLMA_20460	0.172807	0.149158	0.175058	0.968809	0.787712	0.492843	0.126693	0.0103527	0.0788428	0.855765	0.108729	0.220233
KLMA_10146	210		KLMA_10146	0.0977921	0.250829	0.178141	0.779276	0.302414	0.449828	0.181164	0.00672175	0.0674229	0.217334	0.0445501	0.411505
YHB1	2188	YHB1	KLMA_30024	1.18884	0.30435	0.186675	0.823324	0.45248	0.158955	0.824258	0.0880628	0.059647	0.103484	0.0701668	0.0462643
AO-I	5116		KLMA_60327	0.252339	0.279969	0.187214	1.0458	1.05186	1.09144	0.219408	0.0124301	0.055256	0.770944	0.685243	0.91859
PDR12	2599	PDR12	KLMA_30362	0.39714	0.327758	0.187685	0.875992	0.281784	0.0982417	0.352331	0.00510542	0.0684974	0.691526	0.0307999	0.0626442
fnx1	3167	VBA1	KLMA_40084	0.274053	0.193563	0.189488	1.58522	0.682113	0.313263	0.448818	0.0126908	0.0329913	0.33728	0.178897	0.062358
KLMA_40288	3456		KLMA_40288	0.283143	0.224569	0.198631	0.864803	0.809449	0.696221	0.188901	0.0293918	0.0283813	0.514425	0.365295	0.385734
KLMA_10652	837		KLMA_10652	0.490873	0.216954	0.201258	1.08991	0.975218	0.586259	0.208513	0.00129219	0.0329913	0.116607	0.449905	0.0828078
SDH2	6507	SDH2	KLMA_80408	0.132986	0.183289	0.20252	1.01751	0.701773	0.465723	0.0878226	0.00707065	0.0252907	0.881171	0.029683	0.0741955
KLMA_50298	4257		KLMA_50298	0.25928	0.218761	0.205612	0.999086	0.750602	0.571267	0.235003	0.00667012	0.0301694	0.995247	0.0557465	0.182574
KLMA_50058	3938	IRC8	KLMA_50058	1.11278	0.484591	0.207832	1.18639	0.491309	0.526409	0.967162	0.0439926	0.0763089	0.788634	0.0500761	0.471149
PUT4	4988	PUT4	KLMA_60221	0.25041	0.358914	0.211868	1.52738	0.652239	0.420117	0.373686	0.0347631	0.0691069	0.256822	0.11114	0.174454
KLMA_10057	109		KLMA_10057	0.362457	0.362508	0.214349	0.555609	0.467008	0.270415	0.290894	0.011292	0.0924197	0.0810448	0.0531155	0.0844351
DAL5	817	DAL5	KLMA_10635	0.283147	0.274123	0.214444	1.26624	0.441559	0.203078	0.617836	0.044175	0.0390994	0.686118	0.0774813	0.167254
CAF17	5266	IBA57	KLMA_60437	0.468359	0.257252	0.221128	0.848348	0.676771	0.287728	0.306692	0.0266866	0.0772731	0.605767	0.296065	0.198584
DUR1,2	3542	YBR208C	KLMA_40362	2.3332	0.661525	0.22148	1.43076	0.449204	1.23672	0.8016	0.42749	0.0252907	0.386987	0.121652	0.646763
KLMA_10277	373		KLMA_10277	1.77564	0.84657	0.224235	1.37965	0.684116	0.384985	0.818228	0.540648	0.0252907	0.654527	0.163722	0.119828
KLMA_50138	4026	CMR3	KLMA_50138	0.684592	0.414787	0.224756	0.892164	0.665921	0.137948	0.570207	0.0250627	0.0970338	0.546117	0.0356835	0.0587575
CTA1	5201	CTA1	KLMA_60401	0.275946	0.754324	0.231504	0.913528	0.997006	1.16318	0.216835	0.14177	0.0891485	0.571514	0.988239	0.796722
CTSD	6069	PEP4	KLMA_80048	0.434393	0.390734	0.231566	1.07364	0.904134	0.6711	0.366062	0.0123482	0.0799639	0.805024	0.44615	0.290882
MEI5	3924	MEI5	KLMA_50044	1.97462	0.589002	0.234792	0.844377	0.731047	0.248086	0.5039	0.406328	0.0442671	0.363053	0.479398	0.311642
PUT3	4914	PUT3	KLMA_60152	0.365024	0.374309	0.240298	0.942672	0.837737	0.477893	0.376825	0.00699555	0.0330243	0.740206	0.352747	0.104883
KLMA_70242	5694		KLMA_70242	0.60674	0.384004	0.241003	1.0563	0.636371	0.460274	0.705952	0.0245549	0.0472748	0.895747	0.181831	0.465511
MDJ2	1848	MDJ2	KLMA_20626	0.50789	0.362509	0.245939	0.860904	0.833281	0.27925	0.784974	0.025989	0.0708478	0.395794	0.336062	0.20844
CRC1	6298	CRC1	KLMA_80226	1.2919	1.25482	0.24639	1.06741	0.465733	0.433346	0.735944	0.741287	0.0986402	0.830102	0.252185	0.0719783
THI72	1366	THI7	KLMA_20221	0.41564	0.652908	0.249872	1.13052	0.542461	0.462872	0.367381	0.30574	0.0409863	0.654848	0.0472809	0.0579824
VBA1	1270	VBA1	KLMA_20151	0.459948	0.330381	0.250087	1.3839	0.68469	0.316651	0.651505	0.0111547	0.0283813	0.504304	0.0623262	0.0634359
CAR2	4081	CAR2	KLMA_50178	3.33235	1.31814	0.252721	1.61547	0.741952	1.42136	0.327296	0.441799	0.0240911	0.280199	0.499149	0.596492
DSD1	1369	DSD1	KLMA_20223	0.668654	0.534583	0.260607	1.07076	0.815353	0.339508	0.680314	0.0317444	0.0550477	0.690533	0.120833	0.163334
PXR1	6264	PXR1	KLMA_80194	0.0442971	0.0395181	0.26675	0.399164	0.364936	0.186959	0.158168	0.0141358	0.0384449	0.140312	0.0811556	0.1785
TNA1	614	TNA1	KLMA_10475	0.427677	0.196886	0.26726	0.935631	0.596593	0.363438	0.740965	0.00885177	0.0458269	0.583804	0.050165	0.0833149
SDH1	1660	SDH1	KLMA_20466	0.153251	0.281118	0.275287	0.952979	0.756838	0.592479	0.144601	0.0102233	0.0201536	0.615723	0.164752	0.160641
CDC5	366	CDC5	KLMA_10270	0.611347	0.42591	0.281494	0.917305	0.543281	0.332772	0.547602	0.0127498	0.0371133	0.777856	0.059135	0.108869
ASE1	2467	ASE1	KLMA_30258	1.0478	0.419857	0.281776	1.04143	0.483351	0.483507	0.977947	0.00946126	0.0892496	0.936023	0.021665	0.31114
SGF29	2332	SGF29	KLMA_30146	0.380523	0.285097	0.286106	0.754027	0.758786	0.424505	0.149447	0.0251929	0.0655752	0.166681	0.130464	0.184124
QDR3	4152	QDR3	KLMA_50233	0.698437	0.734917	0.289338	0.70734	0.588554	0.271438	0.370463	0.0961124	0.0395293	0.214542	0.0769622	0.0500823
SHE3	1957	SHE3	KLMA_20713	1.00401	0.488726	0.294595	1.14128	0.714214	0.589452	0.995932	0.0468858	0.0607369	0.727608	0.085802	0.311381
RPL8B	6513	RPL8B	KLMA_80413	0.529096	0.207236	0.296598	0.85618	0.763519	0.631148	0.278555	0.00271962	0.0711947	0.270095	0.0296785	0.0919863
AAC	5826	PET9	KLMA_70354	0.0605881	0.142446	0.297426	0.994115	0.83995	0.783033	0.078319	0.00946126	0.0512282	0.935838	0.152957	0.75
SOD1	5512	SOD1	KLMA_70087	0.283177	0.661892	0.301273	1.13998	0.985486	0.773087	0.232414	0.0165557	0.059647	0.53868	0.928963	0.574263
KLMA_40003	3070	PST1	KLMA_40003	3.98482	2.24382	0.301541	0.364841	3.13562	0.594966	0.809967	0.512556	0.0691919	0.250037	0.35775	0.574859
FLO5	267	FLO5	KLMA_10197	0.401531	0.262979	0.303337	0.828424	0.696893	0.642719	0.208513	0.00640185	0.0441593	0.36222	0.0570927	0.0989793
HOF1	6337	HOF1	KLMA_80262	0.667207	0.476426	0.303409	0.897187	0.643619	0.494917	0.728773	0.0116541	0.042757	0.538128	0.0322736	0.169992
OGG1	4077	OGG1	KLMA_50174	0.0920089	0.124114	0.303642	0.785844	0.512995	0.234367	0.231947	0.00904204	0.0329913	0.571241	0.051754	0.115431
KLMA_40529	3737	ASH1	KLMA_40529	0.742984	0.763743	0.305803	1.136	0.695928	0.216366	0.56761	0.272085	0.0665303	0.549052	0.138488	0.104082
KLMA_40127	3237	YBR071W	KLMA_40127	0.481707	0.466536	0.30628	1.74954	0.992361	0.774493	0.872645	0.150581	0.0573332	0.526921	0.978131	0.380564
NDK1	851	YNK1	KLMA_10663	0.19031	0.125271	0.308327	1.22766	1.26205	0.936172	0.266047	0.013277	0.0594365	0.487433	0.120679	0.683316
ARO10	1809	ARO10	KLMA_20597	0.0770137	0.177331	0.313712	1.4914	0.609359	1.23924	0.250645	0.0121322	0.0648041	0.299013	0.0598476	0.761467
KLMA_10814	1036	DPC25	KLMA_10814	0.9817	0.453362	0.314102	1.15	0.890004	0.835062	0.98858	0.0549397	0.0252907	0.56876	0.591629	0.789359
KLMA_70020	5436	MGL2	KLMA_70020	0.381977	0.333456	0.319059	0.905069	1.03215	0.837763	0.143106	0.0304163	0.0777981	0.627477	0.8712	0.646278
FKH2	5381	FKH2	KLMA_60534	0.34231	0.394017	0.322944	0.86306	0.646554	0.418044	0.149447	0.00724214	0.0395293	0.359953	0.0921939	0.100308
MAE1	5127	MAE1	KLMA_60335	1.01437	0.225319	0.32305	0.59152	0.465737	0.321211	0.992774	0.00694212	0.045085	0.14262	0.0296785	0.106284
SWI5	4515	ACE2	KLMA_50490	0.568149	0.637178	0.325304	1.23315	0.790266	0.718074	0.647323	0.0285568	0.059647	0.342373	0.0497932	0.26562
VAC17	64	VAC17	KLMA_10020	1.08073	0.418515	0.325656	0.802398	0.59123	0.373496	0.80569	0.0589381	0.0691918	0.249884	0.137162	0.143822
KLMA_60363	5159	COA2	KLMA_60363	0.301874	0.368047	0.327697	0.810413	0.760794	0.569263	0.310128	0.121292	0.0457331	0.551369	0.424549	0.19841
KLMA_70030	5448	SIC1	KLMA_70030	1.28329	1.10082	0.328603	1.08543	0.753933	0.443071	0.603813	0.745648	0.0406424	0.630511	0.168104	0.264538
CPS1	5517	CPS1	KLMA_70093	1.10665	0.612786	0.330857	1.12236	0.629092	0.304145	0.797161	0.0200229	0.0395293	0.585225	0.0531155	0.0671494
NDE1	890	NDE1	KLMA_10695	0.268874	0.27272	0.332047	0.977188	0.965584	1.12852	0.212411	0.0242666	0.0699597	0.560537	0.747689	0.756304
EAF6	5554	EAF6	KLMA_70125	1.06956	0.46866	0.333348	0.87973	0.734525	0.291804	0.924073	0.0663212	0.0552766	0.606872	0.333539	0.0920995
KLMA_50242	4166	RAD61	KLMA_50242	0.63798	0.345704	0.339656	1.49142	0.737532	0.408311	0.863834	0.0211915	0.0637244	0.602134	0.218465	0.400144
RPL10	5455	RPL10	KLMA_70037	0.220219	0.222636	0.340345	1.00848	0.931596	0.603025	0.131714	0.00757049	0.0516304	0.910987	0.112537	0.0498636
PMA1	591	PMA1	KLMA_10457	0.306587	0.250329	0.344322	0.8828	0.608875	0.306638	0.111832	0.0116866	0.0252907	0.117398	0.021665	0.0467913
ODC2	2053	ODC2	KLMA_20795	0.455894	0.394114	0.344902	1.16853	0.864264	0.405315	0.0872475	0.0334607	0.0296466	0.0786466	0.0817842	0.12806
KLMA_20505	1709	YGR125W	KLMA_20505	0.970584	0.512305	0.345161	0.953513	0.524003	0.424605	0.968945	0.0220648	0.0329913	0.854454	0.029683	0.0775488
URA9	2752	URA1	KLMA_30480	0.202128	0.283665	0.345408	0.884399	0.889519	1.00008	0.137216	0.00699555	0.0620234	0.318578	0.13708	0.999963
EPL1	5076	EPL1	KLMA_60297	0.397595	0.276952	0.347489	0.935388	0.910868	0.667663	0.174431	0.00739412	0.0264912	0.594297	0.446957	0.198584
hyuA	6023		KLMA_80014	0.675875	0.496314	0.348479	1.03679	0.504841	0.285766	0.506558	0.0439406	0.0398422	0.885387	0.0296785	0.0462643
COX8	3660	COX8	KLMA_40468	0.397822	0.264349	0.349508	0.751634	0.641445	0.366508	0.290539	0.0142875	0.0429431	0.261365	0.110058	0.0855686
KLMA_20222	1368	LYS14	KLMA_20222	0.629996	0.346534	0.352108	1.08397	0.678636	0.474813	0.179195	0.0231125	0.0283813	0.352713	0.033553	0.104082
KLMA_50028	3904	YPL113C	KLMA_50028	0.551739	0.394051	0.352778	1.63734	1.06199	0.709376	0.530324	0.0186785	0.030595	0.0620602	0.31167	0.399511
ATP22	879	ATP22	KLMA_10687	0.609634	0.452755	0.356645	0.915344	0.709548	0.412684	0.63487	0.0415315	0.0904337	0.797528	0.186645	0.135307
HPT1	390	HPT1	KLMA_10294	1.22	0.593	0.357077	0.917499	0.956607	0.299614	0.813721	0.0320702	0.056655	0.593413	0.795329	0.139508
KLMA_10560	727	GTT3	KLMA_10560	0.487285	0.580205	0.357766	0.933328	0.623719	0.465365	0.299355	0.0102664	0.0487049	0.604509	0.029683	0.0980601
IQG1	4310	IQG1	KLMA_50342	0.617934	0.412592	0.359756	0.868435	0.512376	0.69201	0.389766	0.0116529	0.0662113	0.370587	0.0281072	0.223906
CPA2	6246	CPA2	KLMA_80178	0.689361	0.431664	0.360573	0.843142	0.633266	0.255169	0.806058	0.0391675	0.0252907	0.327518	0.0368434	0.0512017
COX9	3659	COX9	KLMA_40467	0.403829	0.295537	0.363317	0.787655	0.638885	0.380999	0.237605	0.0116529	0.0409863	0.240449	0.153684	0.133226
KLMA_10561	728	PMP1	KLMA_10561	0.565863	0.289629	0.364997	0.814986	0.486893	0.339258	0.533929	0.00992059	0.059647	0.523499	0.0416763	0.140277
ARG4	559	ARG4	KLMA_10433	2.0483	0.694289	0.365469	0.961559	0.702364	0.41181	0.288182	0.0646478	0.0638032	0.84616	0.0723165	0.0634359
CWC26	3439	BUD13	KLMA_40275	0.56965	0.50671	0.366164	0.73632	0.61471	0.337698	0.436212	0.0788043	0.059647	0.319755	0.16247	0.108862
RPS10A	4243	RPS10A	KLMA_50288	0.216836	0.123323	0.367623	0.525124	0.514598	0.308123	0.149447	0.00699555	0.0870604	0.107304	0.0930101	0.132827
KLMA_30637	2942	BUD8	KLMA_30637	0.932987	0.519386	0.367814	1.30973	0.728929	0.36883	0.961199	0.0282567	0.0381134	0.438994	0.113622	0.0832021
MEP3	5752	MEP3	KLMA_70289	0.57812	0.483071	0.371214	1.69872	0.53684	1.03175	0.352668	0.247808	0.059647	0.178715	0.15643	0.974393
ced-10	1993	RHO5	KLMA_20741	0.708516	0.553851	0.372948	0.963528	0.531548	0.330587	0.652355	0.016991	0.0252324	0.86353	0.037433	0.0999087
CPS1	3963	CPS1	KLMA_50080	0.764512	0.426748	0.374068	1.22765	0.692745	0.341285	0.489251	0.0270537	0.048259	0.175731	0.095554	0.205604
URK1	5302	URK1	KLMA_60464	0.234782	0.253742	0.375984	0.62946	0.54525	0.325754	0.234849	0.0151844	0.0524284	0.0723186	0.0566527	0.099947
HIS1	3514	HIS1	KLMA_40338	1.25507	0.596302	0.376174	0.937935	0.867397	0.436784	0.250024	0.0549397	0.0304194	0.118987	0.103677	0.0464527
LIPB	4638	LIP2	KLMA_50581	0.531031	0.542001	0.377718	1.00043	0.982003	0.631791	0.283028	0.0370472	0.0691919	0.995247	0.894652	0.53333
KLMA_30438	2702	\	KLMA_30438	0.490918	0.383179	0.378128	0.837494	0.884588	0.736889	0.366062	0.0496688	0.0411828	0.252641	0.481264	0.299301
NRM1	5291	NRM1	KLMA_60456	0.447965	0.395469	0.378146	1.06514	0.75774	0.538082	0.529647	0.0168309	0.0676206	0.872795	0.188666	0.14338
IDH2	1788	IDH2	KLMA_20575	0.338014	0.333469	0.378453	0.973644	0.855118	0.975476	0.176626	0.00727476	0.0890055	0.547514	0.312756	0.993898
HNM1	2786	HNM1	KLMA_30509	0.860987	1.04455	0.382919	1.78543	0.759127	0.617725	0.953769	0.741287	0.0967285	0.44159	0.196939	0.408386
KLMA_10411	527	\	KLMA_10411	0.477883	0.4659	0.383481	0.754089	0.857981	0.314663	0.496887	0.323327	0.055256	0.443254	0.580929	0.151448
CHS2	845	CHS2	KLMA_10658	0.402724	0.443727	0.386129	0.99588	0.773071	0.776583	0.180979	0.0151844	0.042757	0.976326	0.0777796	0.356755
KGD1	5391	KGD1	KLMA_60541	0.438097	0.502032	0.387977	0.817439	0.603984	0.659936	0.208513	0.0157444	0.0409863	0.0638066	0.0284938	0.107234
MDH1	4930	MDH1	KLMA_60167	1.10629	0.598867	0.389888	0.873202	0.711981	0.53826	0.934993	0.050143	0.0429431	0.0731766	0.20732	0.0889792
RPC17	3451	RPC17	KLMA_40286	0.106186	0.233531	0.392791	0.673846	0.636498	0.251604	0.202626	0.00954215	0.0631193	0.189531	0.221536	0.107552
TAT2	680	TAT2	KLMA_10532	1.27776	0.851308	0.393138	0.901936	0.756162	0.234629	0.737955	0.165927	0.0848666	0.342464	0.176893	0.118624
AIM9	3597	AIM9	KLMA_40413	0.338404	0.282528	0.394402	0.879979	0.849761	1.08996	0.148145	0.00938523	0.0756126	0.249884	0.190766	0.880656
KLMA_30508	2785	YPR097W	KLMA_30508	0.478516	0.838487	0.394616	0.898102	0.690624	0.515548	0.647363	0.433024	0.0240911	0.511079	0.203452	0.205767
KLMA_30124	2310	SDH3	KLMA_30124	0.257647	0.319778	0.397204	1.12268	0.997217	0.744347	0.390921	0.00699555	0.0691919	0.563939	0.980759	0.289319
YAH1	2560	YAH1	KLMA_30335	0.181549	0.309446	0.398177	0.862293	0.759064	0.336003	0.168675	0.0386469	0.0564832	0.122094	0.0637971	0.0977598
RPL28	1578	RPL28	KLMA_20403	0.717019	0.376462	0.398298	1.28223	1.40254	0.982994	0.757572	0.00757049	0.059647	0.422271	0.0583356	0.955477
KLMA_20186	1322		KLMA_20186	0.398801	0.961025	0.399648	1.23809	0.739711	0.326452	0.265634	0.81101	0.0734506	0.334866	0.102827	0.362812
CLB4	5692	CLB4	KLMA_70240	1.30319	0.730502	0.402264	1.30916	0.956733	0.818912	0.884095	0.0845687	0.092414	0.558067	0.605689	0.605445
KLMA_10009	52	AMF1	KLMA_10009	0.624583	0.671537	0.406714	0.827615	0.979568	0.622556	0.482249	0.164867	0.0329913	0.362643	0.938303	0.544691
FRE1	5364	FRE1	KLMA_60520	0.380956	0.376921	0.407409	0.993605	0.742299	0.369945	0.220525	0.017234	0.0517484	0.982616	0.0566527	0.119223
KLMA_30498	2773	YCR061W	KLMA_30498	1.3114	1.71839	0.407513	1.08476	0.458775	0.292241	0.872645	0.00875983	0.0639272	0.84523	0.0210556	0.12519
PGU1	659	PGU1	KLMA_10516	1.4548	1.10398	0.409836	0.796313	0.538016	1.11966	0.884095	0.84304	0.0891485	0.654712	0.169023	0.931425
KLMA_70112	5540	BIR1	KLMA_70112	0.783511	0.526145	0.410066	0.819806	0.64616	0.730873	0.379903	0.0122579	0.0615982	0.306692	0.051754	0.478942
PDX1	6108	PDX1	KLMA_80065	0.663589	0.718978	0.411828	0.75382	0.657962	0.425188	0.64547	0.163762	0.0550477	0.137672	0.137094	0.183418
KLMA_70356	5830		KLMA_70356	0.189539	0.284634	0.412802	0.922976	0.414173	0.34531	0.320389	0.0103427	0.0824691	0.744167	0.089435	0.191534
SUR7	551	SUR7	KLMA_10428	0.709445	0.818446	0.413334	1.01877	0.751146	0.519779	0.713669	0.102682	0.092414	0.891159	0.072294	0.139508
MAK16	4006	MAK16	KLMA_50119	0.0192109	0.0978176	0.414298	0.529062	0.497975	0.177985	0.15946	0.0219981	0.030595	0.116242	0.117911	0.209872
LOC1	5953	LOC1	KLMA_70445	0.0616542	0.171504	0.414722	0.447916	0.467309	0.354697	0.174513	0.0142301	0.0352263	0.0723186	0.0860183	0.18123
NOP53	1331	NOP53	KLMA_20192	0.036937	0.154333	0.418482	0.503539	0.516203	0.248886	0.221736	0.0148993	0.0711947	0.112537	0.12748	0.148384
TPN1	1691	TPN1	KLMA_20490	1.65899	0.57544	0.41877	0.901342	0.666703	0.30598	0.256659	0.00939581	0.0480526	0.523499	0.103322	0.0885039
NOP8	1852	NOP8	KLMA_20630	0.172173	0.171251	0.418819	0.51783	0.532909	0.293034	0.324215	0.0203629	0.0912489	0.103484	0.125052	0.224042
KLMA_30673	2985	VAM7	KLMA_30673	1.47985	0.769018	0.421156	0.82851	0.50686	0.354391	0.648164	0.142076	0.0629188	0.315629	0.0325225	0.0757579
RIM21	511	RIM21	KLMA_10398	0.978044	0.734833	0.422185	1.14404	1.13082	1.05106	0.980035	0.322816	0.0891485	0.620353	0.703415	0.960896
QCR7	80	QCR7	KLMA_10034	0.34234	0.380969	0.423886	0.839573	0.818206	0.72852	0.0950653	0.00694212	0.0824691	0.227247	0.151601	0.148848
MRM1	3914	MRM1	KLMA_50037	0.453354	0.449124	0.424615	0.744356	0.56979	0.197886	0.275932	0.0110351	0.0546301	0.121897	0.184569	0.0989793
QCR6	4494	QCR6	KLMA_50475	0.212649	0.394841	0.424769	0.875666	0.848747	0.58856	0.149447	0.00746082	0.0674959	0.178275	0.110376	0.115431
CSL4	4684	CSL4	KLMA_50622	0.624019	0.460573	0.429558	0.839229	0.715122	0.701887	0.35317	0.0145263	0.0461708	0.269575	0.0813172	0.417112
KLMA_40241	3393	MRX8	KLMA_40241	0.323521	0.509876	0.429606	0.81352	0.537986	0.332118	0.278555	0.112865	0.073466	0.450286	0.154688	0.0671494
FMP37	5166	\	KLMA_60370	0.243653	0.471669	0.431841	0.83601	0.771073	0.701637	0.212374	0.0202161	0.0740262	0.22755	0.0440545	0.368645
EGT2	1846	EGT2	KLMA_20625	0.44739	0.76404	0.435059	0.967239	0.619212	0.280439	0.293891	0.143997	0.0580074	0.792358	0.046763	0.0439037
ASG1	5384	ASG1	KLMA_60535	1.10898	0.343007	0.435895	0.957284	0.61458	0.421428	0.884437	0.00464754	0.0793114	0.727608	0.0716305	0.136041
RRT14	5387	RRT14	KLMA_60538	0.0708627	0.137494	0.437137	0.514756	0.56606	0.241	0.174513	0.019162	0.042152	0.0754735	0.157261	0.134637
MYO1	1192	MYO1	KLMA_20088	0.921129	0.770178	0.438236	0.814623	0.596701	1.03144	0.929996	0.0345554	0.0546301	0.201996	0.0463342	0.927043
SSF1	2835	SSF1	KLMA_30549	0.0891957	0.177466	0.438833	0.525125	0.591921	0.251224	0.364481	0.0387598	0.0822185	0.121897	0.329049	0.311381
TMA16	2722	TMA16	KLMA_30453	0.14656	0.0876763	0.438904	0.577194	0.540666	0.304437	0.0878226	0.0222997	0.0429431	0.0411536	0.179525	0.208917
KLMA_40348	3527	\	KLMA_40348	1.61539	0.780113	0.440368	1.03424	0.905638	0.472762	0.614888	0.426306	0.042757	0.927491	0.767291	0.0814621
MIR1	2189	MIR1	KLMA_30025	0.17181	0.28174	0.440497	0.946817	0.852737	0.78368	0.15946	0.00783928	0.0758748	0.639251	0.0565084	0.312276
FUM1	6039	FUM1	KLMA_80028	0.628042	0.519047	0.441452	1.07665	0.958949	0.924601	0.630234	0.0142301	0.0429431	0.665101	0.785091	0.362323
SRC1	3779	SRC1	KLMA_40566	0.494229	0.453966	0.441623	0.840961	0.645818	0.620689	0.277641	0.0490156	0.0921832	0.173115	0.0778613	0.384465
CDC20	1370	CDC20	KLMA_20224	1.0693	0.764847	0.442532	1.10534	0.683094	0.613685	0.961368	0.0288506	0.0691919	0.528181	0.0473236	0.168062
CBS2	4636	CBS2	KLMA_50579	0.638195	0.620706	0.444846	0.800237	0.775475	0.504578	0.647323	0.0453313	0.0532024	0.25048	0.111488	0.374724
KLMA_60069	4798	RPS0A	KLMA_60069	0.578841	0.260219	0.445654	0.918772	0.810331	0.543125	0.341838	0.010814	0.030595	0.57406	0.079228	0.081517
RRP14	4935	RRP14	KLMA_60172	0.0431703	0.174457	0.445884	0.615739	0.544037	0.20319	0.12045	0.0266866	0.0563212	0.131075	0.096806	0.139508
KLMA_50610	4672	ADE12	KLMA_50610	2.13885	1.22529	0.446001	1.05549	1.26513	0.508792	0.283384	0.0571388	0.0647645	0.670657	0.309934	0.122615
FYV7	5464	FYV7	KLMA_70047	0.271227	0.281777	0.447748	0.639839	0.551188	0.330604	0.221736	0.0144634	0.0444101	0.154516	0.0921976	0.097688
KLMA_60181	4944	ARG7	KLMA_60181	1.26842	0.859648	0.448878	1.09068	1.03941	0.459649	0.812786	0.579082	0.0656189	0.269575	0.886789	0.103403
KLMA_30487	2760	YCR051W	KLMA_30487	0.121795	0.300372	0.449726	0.595404	0.55828	0.218125	0.214792	0.0222997	0.0740211	0.114655	0.0817842	0.216094
TOK1	2349	TOK1	KLMA_30161	0.803968	0.384663	0.449992	0.843593	0.718944	0.472287	0.672326	0.00949297	0.073233	0.406741	0.0570927	0.187091
GAS3	420	GAS3	KLMA_10320	1.22524	0.664525	0.450922	0.816946	0.675038	0.481107	0.55963	0.0847427	0.0411828	0.139014	0.0780467	0.0828078
KLMA_50307	4268	NCW2	KLMA_50307	0.706164	1.05946	0.451081	1.05074	0.661506	0.363152	0.732023	0.863676	0.0252907	0.872556	0.106283	0.0814621
CDS1	5052	CDS1	KLMA_60275	0.503107	0.400195	0.452346	0.754963	0.656237	0.734485	0.0957543	0.011152	0.0544531	0.168015	0.0570927	0.325269
COX4	1692	COX4	KLMA_20491	0.521872	0.347383	0.453504	1.00802	0.975978	0.876881	0.499967	0.0187867	0.0329913	0.962776	0.863276	0.466641
KLMA_10608	784		KLMA_10608	1.79194	1.29014	0.454867	2.4363	1.12736	0.578435	0.884213	0.409081	0.0890055	0.299427	0.52738	0.240395
CAF20	422	CAF20	KLMA_10322	0.936861	0.491591	0.456993	1.03005	0.714081	0.561298	0.942574	0.0358926	0.0711947	0.902531	0.0711212	0.205767
GLT1	4264	GLT1	KLMA_50304	0.329886	0.640003	0.457303	1.38913	0.744587	0.558834	0.253663	0.08065	0.0935565	0.0820002	0.115582	0.227374
REB1	5399	REB1	KLMA_60546	0.697624	0.565851	0.457348	0.837629	0.766073	0.583667	0.414721	0.0132385	0.0342555	0.194713	0.0532517	0.105976
MIH1	3492	MIH1	KLMA_40317	1.22343	0.933779	0.458105	0.92493	0.752136	0.689736	0.789011	0.29728	0.0711947	0.612113	0.0553524	0.177739
PCL5	5856	PCL5	KLMA_70375	1.56025	1.00217	0.459341	1.03112	1.12824	0.958292	0.45522	0.9925	0.059647	0.812625	0.126385	0.931425
CTS1	300	CTS1	KLMA_10216	0.537595	0.679949	0.462661	1.11185	0.853945	0.492876	0.490209	0.0653476	0.0377596	0.630556	0.121277	0.119223
PSR1	2426	PSR1	KLMA_30223	0.748435	0.870728	0.463658	1.33323	0.927051	0.624786	0.60143	0.0200537	0.0740211	0.272443	0.185961	0.148384
RPL15B	3159	RPL15B	KLMA_40080	0.493483	0.299193	0.466026	1.0616	0.995468	0.599208	0.149447	0.00724214	0.0201536	0.321991	0.926119	0.129718
IDP2	2336	IDP2	KLMA_30149	0.885047	0.789467	0.466201	1.0241	0.958417	0.89876	0.811194	0.0613435	0.0400491	0.86353	0.724679	0.788147
SLU7	2365	SLU7	KLMA_30176	0.0715952	0.259724	0.468148	0.872459	0.642259	0.267271	0.173391	0.0407881	0.0439455	0.54125	0.245729	0.0741161
KLMA_20435	1616	YLL032C	KLMA_20435	1.3514	0.713238	0.469048	1.31329	0.875582	0.913809	0.814229	0.0101106	0.0395293	0.548996	0.244594	0.751327
CYCK	2500	CYC1	KLMA_30284	0.170316	0.536684	0.469299	1.05267	1.30681	1.0516	0.149907	0.0332105	0.0456166	0.816783	0.0532331	0.541594
CIK1	2559	CIK1	KLMA_30334	1.11685	0.653024	0.470179	1.14154	0.895696	0.800939	0.533559	0.0566202	0.0890055	0.133388	0.247018	0.514344
CIR2	6317	CIR2	KLMA_80243	1.48351	0.542329	0.472832	1.06997	0.876178	0.599621	0.528656	0.0115285	0.0398422	0.634946	0.0811556	0.0989793
RPL3	2476	RPL3	KLMA_30264	0.23844	0.200731	0.473677	1.01596	0.904743	0.635014	0.131319	0.0188697	0.0201536	0.733101	0.180422	0.0579824
RRP15	5746	RRP15	KLMA_70284	0.118045	0.224426	0.473902	0.590748	0.517721	0.321086	0.267826	0.0140843	0.0691918	0.0735957	0.115394	0.234068
CAR1	3900	CAR1	KLMA_50024	1.21351	1.44992	0.475466	1.54344	0.977108	2.20068	0.863623	0.323679	0.0614193	0.319755	0.953219	0.139952
HIS7	1590	HIS7	KLMA_20413	1.18733	0.648738	0.477831	1.00591	0.752787	0.467305	0.793073	0.0453214	0.0573332	0.974443	0.0654782	0.0588297
FIR1	3838	FIR1	KLMA_40614	1.35756	0.55147	0.477933	0.900137	0.700228	0.634524	0.17306	0.0289943	0.0450845	0.516041	0.0967672	0.236072
KLMA_10405	519	BUD21	KLMA_10405	0.032555	0.18525	0.479143	0.52225	0.585905	0.298062	0.251923	0.0153062	0.069618	0.148797	0.100186	0.163334
FMP41	2007	FMP41	KLMA_20753	0.535115	0.537784	0.479248	1.06331	1.19998	1.2525	0.26215	0.0349179	0.0896602	0.688152	0.119931	0.500924
KLMA_80386	6483	\	KLMA_80386	0.906986	0.637451	0.480109	1.02825	1.03017	0.599178	0.882852	0.00946126	0.0456166	0.872198	0.606184	0.186304
LRP1	4853	LRP1	KLMA_60106	0.129327	0.249007	0.480542	0.699414	0.601281	0.244023	0.143659	0.0222997	0.0604013	0.301527	0.185562	0.0844351
RPL9B	6145	RPL9B	KLMA_80096	0.626751	0.244342	0.481593	0.960384	0.895931	0.545089	0.131714	0.00938523	0.0252907	0.249591	0.0778613	0.0681343
KLMA_30590	2884	BOL1	KLMA_30590	0.333265	0.473909	0.481968	0.646341	0.617079	0.365526	0.288016	0.0346259	0.0824691	0.136193	0.0774034	0.157944
LGE1	2584	LGE1	KLMA_30356	1.20313	0.873711	0.484148	1.12807	0.939111	0.519117	0.863193	0.422344	0.0773165	0.658577	0.48335	0.339487
NOP10	5713	NOP10	KLMA_70255	0.278391	0.163423	0.485875	0.542319	0.504065	0.305128	0.290869	0.0100482	0.0348052	0.115217	0.0827417	0.144242
SPC34	3379	SPC34	KLMA_40236	1.3409	0.806061	0.486424	0.881182	0.791271	0.955533	0.618336	0.0984642	0.093705	0.673134	0.018096	0.923993
CDC14	4145	CDC14	KLMA_50227	0.829945	0.527829	0.487298	0.892119	0.702845	0.690463	0.542635	0.0126229	0.075827	0.489136	0.063783	0.330947
KLMA_10716	922	POL32	KLMA_10716	1.00735	0.400116	0.488129	1.02825	0.672658	0.616795	0.992849	0.00727476	0.0662113	0.934171	0.0862847	0.260057
REX4	4897	REX4	KLMA_60140	0.0260978	0.109932	0.488224	0.418163	0.495915	0.158605	0.188901	0.0184202	0.0329913	0.111655	0.158663	0.0889792
PRP39	540	PRP39	KLMA_10421	0.856151	0.60472	0.488712	0.813079	0.849857	0.771263	0.327762	0.0898264	0.0996466	0.0505057	0.416536	0.693636
ASC1	2302	ASC1	KLMA_30115	0.492931	0.276174	0.489247	1.08679	1.08083	0.676796	0.164849	0.0148189	0.0218072	0.335015	0.140084	0.134981
MOS1	69	MIC10	KLMA_10024	0.31161	0.357609	0.489856	0.788868	0.830404	0.651546	0.189349	0.0167448	0.0915624	0.162816	0.203123	0.133226
FCJ1	782	MIC60	KLMA_10607	0.325144	0.406903	0.490373	1.05621	0.950264	0.969739	0.256563	0.00723982	0.0772916	0.347908	0.522393	0.935708
RPS5	5267	RPS5	KLMA_60438	0.558752	0.253223	0.493741	0.856041	0.817443	0.524529	0.321631	0.00699555	0.057747	0.374704	0.167218	0.0634359
KLMA_20355	1526	RPP2A	KLMA_20355	0.55134	0.187527	0.497293	0.734146	0.640581	0.500442	0.42708	0.00727476	0.0351825	0.121736	0.0356846	0.062358
KLMA_20404	1579	YBR242W	KLMA_20404	0.305168	0.448799	0.497423	0.762908	0.779324	0.758261	0.169148	0.0395866	0.0929291	0.119207	0.225977	0.632105
RPB5	3366	RPB5	KLMA_40224	0.358858	0.321817	0.497448	0.706548	0.559263	0.577092	0.202538	0.0648516	0.0647645	0.133167	0.0803428	0.163311
ARG8	6492	ARG8	KLMA_80395	0.785099	0.473727	0.498692	0.990207	0.891741	0.404475	0.61595	0.018001	0.0611156	0.932946	0.131258	0.0671494
KLMA_30268	2481	MSA1	KLMA_30268	0.79599	1.01578	0.499403	1.10063	0.811214	0.338459	0.797161	0.834706	0.0252907	0.658577	0.0302429	0.132755
BCD1	2682	BCD1	KLMA_30419	0.108623	0.19186	0.49964	0.49963	0.526891	0.347849	0.308585	0.0218633	0.0388351	0.144262	0.142646	0.349382

## Sheet: TM15up
Gene Name	id	Sc homolog	KEGG entry	DTT 15min/control	DTT 30min/control	DTT 60min/control	Tm 15min/control	Tm 30min/control	Tm 60min/control	DTT15-qval	DTT30-qval	DTT60-qval	Tm15-qval	Tm30-qval	Tm60-qval
GRP78	1929	KAR2	KLMA_20691	3.58392	5.34056	7.96136	5.6233	6.8082	7.66806	0.221736	0.0203998	0.0201536	0.0270775	0.0249391	0.0464527
fnx1	4029	VBA4	KLMA_50139	7.02583	5.7014	4.73084	4.94472	4.74908	4.65406	0.222736	0.00889342	0.0643859	0.0875439	0.0217635	0.0958216
LHS1	4954	LHS1	KLMA_60191	3.41282	3.46262	4.75702	4.21594	4.24083	6.18416	0.235003	0.0263556	0.0297233	0.0270775	0.024569	0.0464527
DNAJA1	421	SCJ1	KLMA_10321	4.14148	2.95261	3.25666	4.04157	3.45156	3.83134	0.157742	0.0205916	0.0411828	0.058364	0.0281456	0.0694833
KLMA_10751	969	DER1	KLMA_10751	6.65107	5.33742	4.28211	3.89803	4.17256	3.98157	0.112495	0.00898193	0.0856574	0.0514751	0.0207505	0.139148
IKS1	3943	IKS1	KLMA_50063	6.0974	6.70088	7.46376	3.88995	4.43728	5.5742	0.105276	0.00593286	0.0330243	0.0270775	0.0158665	0.0854989
ppr1	1334		KLMA_20195	3.7808	12.863	9.42293	3.75975	3.57673	7.20157	0.191157	0.00268804	0.0201536	0.0411536	0.0296785	0.0597521
KLMA_20822	2101	JEM1	KLMA_20822	4.40142	3.2854	3.24551	3.6914	3.17182	4.30943	0.15946	0.00613977	0.061933	0.0270775	0.0178745	0.0914259
YET3	3649	YET3	KLMA_40459	4.97219	4.20224	4.02509	3.68558	4.10361	3.13605	0.126461	0.0142875	0.042757	0.0526623	0.0296785	0.0977598
ERO1	1899	ERO1	KLMA_20667	3.74044	6.64133	9.37115	3.59675	6.45129	11.3558	0.253529	0.0140843	0.0314857	0.0411536	0.0210556	0.0462643
YET1	3483	YET1	KLMA_40309	4.18807	4.42078	3.59355	3.48557	4.14148	3.45176	0.116009	0.0115285	0.0809886	0.0270775	0.0287441	0.096089
MCD4	4177	MCD4	KLMA_50250	4.40498	3.34294	3.96952	3.41861	4.22365	4.45636	0.134812	0.00464754	0.0283813	0.048568	0.0089559	0.0462643
PDI1	97	PDI1	KLMA_10049	2.44509	2.99756	5.25693	3.16452	4.04566	6.42821	0.17705	0.0132385	0.0201536	0.0411536	0.0157918	0.0784944
KLMA_40132	3244		KLMA_40132	0.923405	2.28986	12.0996	3.15094	5.5497	7.93423	0.965393	0.027087	0.0252324	0.0424741	0.0157918	0.0493882
ALG7	1580	ALG7	KLMA_20405	3.91002	2.93574	2.61829	3.13005	2.91611	2.80343	0.151652	0.00946126	0.0524284	0.0425544	0.0158665	0.0788158
ATG21	1022	ATG21	KLMA_10800	4.96304	4.77297	3.34056	3.02238	3.21009	3.41111	0.120837	0.00727476	0.0419243	0.0611863	0.0296785	0.0977598
TDA4	5252	TDA4	KLMA_60428	3.38119	4.16618	4.32973	2.87733	3.22325	4.83684	0.22546	0.00977565	0.0342555	0.0611863	0.029683	0.0961514
KEG1	3019	KEG1	KLMA_30691	2.93996	2.57447	2.84296	2.77077	3.24605	3.23161	0.278335	0.0136704	0.0806211	0.078676	0.0244832	0.086277
fap2	2861	\	KLMA_30571	4.91494	2.77036	1.84074	2.73441	2.46896	2.10015	0.158022	0.0197549	0.0420769	0.0270775	0.0421068	0.108943
IRC22	4383	IRC22	KLMA_50387	1.6001	1.9787	2.34122	2.68237	3.53667	3.35749	0.216835	0.00699555	0.0344599	0.0337811	0.0157918	0.0493882
FEN2	469	FEN2	KLMA_10370	2.42886	3.43926	4.43758	2.65154	2.99057	4.67417	0.237605	0.0105534	0.0480883	0.0573664	0.037447	0.0504348
STB3	4564	STB3	KLMA_50528	6.93528	4.51846	2.456	2.62186	2.39807	3.77698	0.202712	0.0205916	0.0699597	0.0995925	0.063273	0.131951
HRD1	352	HRD1	KLMA_10257	7.80034	5.26563	2.7755	2.60483	2.65528	1.86898	0.0872475	0.00593286	0.0922761	0.0573664	0.0296785	0.0681343
UBC7	3560	UBC7	KLMA_40380	3.55578	3.4311	2.75553	2.52724	2.73329	3.35212	0.206114	0.0121322	0.0329913	0.0875439	0.0351608	0.052519
DAK1	4063	DAK1	KLMA_50161	14.5305	11.5527	2.03092	2.46192	2.39007	1.99221	0.104046	0.0118566	0.0861068	0.058364	0.0373207	0.313607
ERJ5	3018	ERJ5	KLMA_30690	2.25469	1.88274	1.93192	2.44772	2.53204	1.86714	0.162144	0.0309058	0.153549	0.0622113	0.0296785	0.061849
USA1	3789	USA1	KLMA_40573	4.56424	5.98584	4.35299	2.42164	2.6385	3.88371	0.0808135	0.00723982	0.030595	0.0411536	0.038983	0.0579824
SEC61	1601	SEC61	KLMA_20424	2.50292	2.62769	2.57344	2.40527	2.96205	2.85165	0.139112	0.00800449	0.0329913	0.048568	0.0089559	0.0435134
KLMA_70252	5705		KLMA_70252	4.85394	5.28446	4.53739	2.40134	3.27968	4.00106	0.0872475	0.00514731	0.0550477	0.0442329	0.021665	0.168242
ROX3	5580	ROX3	KLMA_70148	4.37206	4.3207	5.154	2.38382	3.64552	3.4298	0.118283	0.00345682	0.0425368	0.0270775	0.0157918	0.201206
PMT4	3685	PMT4	KLMA_40486	1.74298	1.82641	2.10219	2.35504	2.47753	2.30061	0.0944217	0.0205455	0.0614193	0.0270775	0.0244145	0.0650483
FIS1	5610	FIS1	KLMA_70171	1.87913	1.22245	1.12648	2.3172	2.12625	1.35403	0.417593	0.250395	0.64505	0.057975	0.0523157	0.306275
LTP1	6388	LTP1	KLMA_80301	4.0786	2.98144	3.41918	2.28987	2.92815	4.41185	0.149235	0.00457979	0.0544531	0.0786466	0.0281072	0.062358
KLMA_20557	1767		KLMA_20557	2.26194	2.54468	1.96414	2.26814	2.5659	1.55244	0.21787	0.0144935	0.0857138	0.0629724	0.0322736	0.408118
LAA1	208	LAA1	KLMA_10144	2.8243	2.21837	2.48061	2.24343	2.16384	2.98341	0.251491	0.0044901	0.0472748	0.0514751	0.0284938	0.0989793
KLMA_80084	6133	DDL1	KLMA_80084	3.81416	3.00179	2.86925	2.21064	1.96417	1.8923	0.0919225	0.0155297	0.0605104	0.0426815	0.0662565	0.117366
SGT2	6051	SGT2	KLMA_80036	2.06144	2.50163	2.58247	2.1876	2.94601	3.11904	0.139112	0.0147484	0.0252907	0.048568	0.029683	0.0493882
MET6	6443	MET6	KLMA_80348	1.91866	1.75071	1.09567	2.18615	1.43806	0.386765	0.285242	0.0982606	0.768146	0.0723186	0.10766	0.306207
QRI1	1866	QRI1	KLMA_20643	2.27401	2.60313	2.2805	2.16216	2.15666	3.83126	0.131319	0.0102323	0.110315	0.0411536	0.0479882	0.0626234
SEC53	5452	SEC53	KLMA_70034	1.50264	1.52787	2.60056	2.06956	2.65693	3.86866	0.603813	0.022129	0.0329913	0.058364	0.0145838	0.0552811
KLMA_40282	3446	TPH3	KLMA_40282	1.73315	1.3941	1.9187	2.06825	1.31871	1.27048	0.199284	0.0358926	0.132084	0.078676	0.0623445	0.243686
PHO85	5184	PHO85	KLMA_60387	2.35189	2.31044	2.60847	2.05445	2.33214	3.86267	0.131714	0.0208573	0.0218072	0.0698816	0.0322736	0.0498636
AGE2	3517	AGE2	KLMA_40340	1.63271	2.10466	1.6146	2.05156	1.6334	1.59789	0.42708	0.0159163	0.128367	0.0791092	0.0324634	0.128177
BTS1	970	BTS1	KLMA_10752	2.43966	2.13443	2.05288	2.02032	2.34736	2.20314	0.137216	0.016991	0.12413	0.0411536	0.0324321	0.200389
PHO86	4740	PHO86	KLMA_60020	1.19594	1.80547	3.26596	2.0115	3.00318	3.54158	0.53467	0.064437	0.0385167	0.0647575	0.0249391	0.0857113
KLMA_30456	2725	SEC63	KLMA_30456	2.07484	1.78609	2.26427	2.01101	1.87202	2.4968	0.277641	0.0113819	0.0429431	0.0411536	0.0158665	0.0951805
SNX41	3833	SNX41	KLMA_40610	3.67718	2.54982	2.04904	2.0064	2.07853	2.71689	0.179086	0.0132385	0.069618	0.0634177	0.029683	0.133719
MRP8	5915	MRP8	KLMA_70418	2.59408	2.05654	2.99468	2.00382	2.35565	4.32998	0.128093	0.0462667	0.0710689	0.0548332	0.0322736	0.0919863

## Sheet: TM15down
Gene Name	id	Sc homolog	KEGG entry	DTT 15min/control	DTT 30min/control	DTT 60min/control	Tm 15min/control	Tm 30min/control	Tm 60min/control	DTT15-qval	DTT30-qval	DTT60-qval	Tm15-qval	Tm30-qval	Tm60-qval
TBF1	2069	TBF1	KLMA_20807	0.0369983	0.347403	5.26731	0.0295786	1.61886	0.0376369	0.139112	0.61928	0.797255	0.0427369	0.831326	0.607596
KLMA_40631	3870		KLMA_40631	0.0861151	0.0637644	0.0407369	0.098296	0.0884504	0.0251767	0.290539	0.00727476	0.0606555	0.0573664	0.0477343	0.0741161
PRC1	640	PRC1	KLMA_10499	0.48325	0.924079	0.512954	0.319267	0.35411	0.595056	0.495586	0.605747	0.0986034	0.0548332	0.0702145	0.486663
FET3	4950	FET3	KLMA_60187	0.344543	0.437141	0.639995	0.432488	0.208451	0.105249	0.20141	0.00822729	0.0381134	0.0611863	0.0145838	0.0924936
TMA23	761	TMA23	KLMA_10591	0.091558	0.167805	0.453848	0.439875	0.614233	0.251409	0.113763	0.0116355	0.202727	0.0875439	0.208781	0.133681
LOC1	5953	LOC1	KLMA_70445	0.0616542	0.171504	0.414722	0.447916	0.467309	0.354697	0.174513	0.0142301	0.0352263	0.0723186	0.0860183	0.18123
DBP9	291	DBP9	KLMA_10209	0.0585241	0.132676	0.514793	0.451971	0.469062	0.295658	0.221758	0.0218036	0.200415	0.0875439	0.104137	0.324611
PEP4	5442	PEP4	KLMA_70025	0.904681	1.47521	1.11106	0.455893	0.68086	1.29086	0.893032	0.00889342	0.475214	0.0728979	0.00997552	0.18505
CFL1	5531	FRE3	KLMA_70104	0.132584	0.71519	1.73702	0.463486	0.362614	0.522724	0.111832	0.291419	0.520995	0.0620602	0.0479299	0.356304
SHQ1	6209	SHQ1	KLMA_80146	0.198506	0.322228	0.980705	0.498312	0.780302	0.59973	0.465283	0.0156144	0.962566	0.0611863	0.485792	0.509499

## Sheet: TM30up
Gene Name	id	Sc homolog	KEGG entry	DTT 15min/control	DTT 30min/control	DTT 60min/control	Tm 15min/control	Tm 30min/control	Tm 60min/control	DTT15-qval	DTT30-qval	DTT60-qval	Tm15-qval	Tm30-qval	Tm60-qval
UBC13	2514	UBC13	KLMA_30298	10.3844	169.871	1943.84	1.16795	110.762	305709	0.80728	0.00279673	0.175854	0.976397	0.0089559	0.0910615
KLMA_30274	2488	FRD1	KLMA_30274	183.029	182.139	1.71849	1.43575	64.9663	97.3559	0.078319	0.00593286	0.283903	0.231981	0.0157918	0.0498636
PUN1	3741	PUN1	KLMA_40532	0.320867	0.756647	7.73226	1.98618	10.3547	43.513	0.624379	0.117892	0.0564832	0.211999	0.0288295	0.0590236
DOG2	2655	DOG2	KLMA_30398	67.2199	240.979	48.0786	1.71188	6.81213	46.8099	0.118283	0.00974363	0.0252907	0.283669	0.0158665	0.0719783
GRP78	1929	KAR2	KLMA_20691	3.58392	5.34056	7.96136	5.6233	6.8082	7.66806	0.221736	0.0203998	0.0201536	0.0270775	0.0249391	0.0464527
ERO1	1899	ERO1	KLMA_20667	3.74044	6.64133	9.37115	3.59675	6.45129	11.3558	0.253529	0.0140843	0.0314857	0.0411536	0.0210556	0.0462643
KLMA_40132	3244		KLMA_40132	0.923405	2.28986	12.0996	3.15094	5.5497	7.93423	0.965393	0.027087	0.0252324	0.0424741	0.0157918	0.0493882
ARO8	4050	ARO8	KLMA_50151	7.26933	10.8512	6.82914	2.31599	5.04627	4.73552	0.221736	0.00322464	0.0376702	0.170289	0.0281072	0.0989793
KLMA_30481	2754	\	KLMA_30481	6.73835	99.3606	23.5834	0.857257	4.81974	2.441	0.370585	0.00667012	0.0252907	0.752849	0.0620007	0.222845
fnx1	4029	VBA4	KLMA_50139	7.02583	5.7014	4.73084	4.94472	4.74908	4.65406	0.222736	0.00889342	0.0643859	0.0875439	0.0217635	0.0958216
KLMA_10593	764	\	KLMA_10593	1.95217	4.66066	5.45662	1.2791	4.6622	13.9577	0.874095	0.0520953	0.153549	0.840236	0.0729995	0.137429
IKS1	3943	IKS1	KLMA_50063	6.0974	6.70088	7.46376	3.88995	4.43728	5.5742	0.105276	0.00593286	0.0330243	0.0270775	0.0158665	0.0854989
KLMA_30672	2984	GIT1	KLMA_30672	7.24578	11.3178	6.75234	1.88857	4.41451	10.2229	0.130729	0.0130484	0.0390994	0.127183	0.0473236	0.0671494
LHS1	4954	LHS1	KLMA_60191	3.41282	3.46262	4.75702	4.21594	4.24083	6.18416	0.235003	0.0263556	0.0297233	0.0270775	0.024569	0.0464527
MCD4	4177	MCD4	KLMA_50250	4.40498	3.34294	3.96952	3.41861	4.22365	4.45636	0.134812	0.00464754	0.0283813	0.048568	0.0089559	0.0462643
KLMA_10751	969	DER1	KLMA_10751	6.65107	5.33742	4.28211	3.89803	4.17256	3.98157	0.112495	0.00898193	0.0856574	0.0514751	0.0207505	0.139148
YET1	3483	YET1	KLMA_40309	4.18807	4.42078	3.59355	3.48557	4.14148	3.45176	0.116009	0.0115285	0.0809886	0.0270775	0.0287441	0.096089
PGC1	3747	PGC1	KLMA_40537	13.7689	15.9664	3.57338	1.71682	4.12525	3.47771	0.13119	0.0102664	0.0701643	0.0505057	0.0360574	0.140361
YET3	3649	YET3	KLMA_40459	4.97219	4.20224	4.02509	3.68558	4.10361	3.13605	0.126461	0.0142875	0.042757	0.0526623	0.0296785	0.0977598
PDI1	97	PDI1	KLMA_10049	2.44509	2.99756	5.25693	3.16452	4.04566	6.42821	0.17705	0.0132385	0.0201536	0.0411536	0.0157918	0.0784944
FMO1	604	FMO1	KLMA_10464	2.27968	2.85838	3.01865	1.93631	3.91609	3.90939	0.374876	0.0316054	0.0778064	0.100814	0.0471584	0.131951
KLMA_30150	2337	PYP1	KLMA_30150	2.69355	5.92676	3.65325	1.96134	3.77272	6.36622	0.398402	0.00593286	0.05093	0.143984	0.0296785	0.081238
ROX3	5580	ROX3	KLMA_70148	4.37206	4.3207	5.154	2.38382	3.64552	3.4298	0.118283	0.00345682	0.0425368	0.0270775	0.0157918	0.201206
ppr1	1334		KLMA_20195	3.7808	12.863	9.42293	3.75975	3.57673	7.20157	0.191157	0.00268804	0.0201536	0.0411536	0.0296785	0.0597521
IRC22	4383	IRC22	KLMA_50387	1.6001	1.9787	2.34122	2.68237	3.53667	3.35749	0.216835	0.00699555	0.0344599	0.0337811	0.0157918	0.0493882
COA4	5353	COA4	KLMA_60509	4.22026	7.71569	4.68563	1.88581	3.51742	3.72851	0.131345	0.0132363	0.0933086	0.104151	0.0652516	0.137429
DNAJA1	421	SCJ1	KLMA_10321	4.14148	2.95261	3.25666	4.04157	3.45156	3.83134	0.157742	0.0205916	0.0411828	0.058364	0.0281456	0.0694833
RPS14	4212	RPS14B	KLMA_50264	1.75782	0.0346398	2.4341	3.45531	3.3991	0.919561	0.952054	0.151313	0.895977	0.64143	0.0860183	0.972594
KLMA_40078	3157	PKR1	KLMA_40078	0.18769	0.765796	3.37172	1.50401	3.36097	5.23287	0.150182	0.110768	0.0562913	0.236519	0.0479299	0.0671494
KLMA_80249	6325	YMR027W	KLMA_80249	3.25628	4.15633	4.61062	1.98181	3.35955	5.46121	0.170925	0.00929206	0.0252907	0.0638066	0.0261671	0.0506584
adh	3849		KLMA_40624	2.94486	12.3164	4.29311	1.47967	3.35542	2.54768	0.319655	0.00602744	0.0277514	0.154258	0.0521296	0.148384
RTM1	5012	PUG1	KLMA_60244	0.304227	1.33364	4.17366	1.01453	3.33481	2.78297	0.622725	0.118355	0.0786755	0.978658	0.0322736	0.204003
KLMA_70252	5705		KLMA_70252	4.85394	5.28446	4.53739	2.40134	3.27968	4.00106	0.0872475	0.00514731	0.0550477	0.0442329	0.021665	0.168242
GAD1	2846	GAD1	KLMA_30556	17.7347	11.2997	5.41512	1.70835	3.27458	6.81027	0.0878226	0.0115285	0.0332517	0.137672	0.0281072	0.0498636
KEG1	3019	KEG1	KLMA_30691	2.93996	2.57447	2.84296	2.77077	3.24605	3.23161	0.278335	0.0136704	0.0806211	0.078676	0.0244832	0.086277
TDA4	5252	TDA4	KLMA_60428	3.38119	4.16618	4.32973	2.87733	3.22325	4.83684	0.22546	0.00977565	0.0342555	0.0611863	0.029683	0.0961514
ACF2	4553	ACF2	KLMA_50517	3.62614	3.9718	3.89711	1.79251	3.21038	4.5977	0.297999	0.0207596	0.030595	0.209706	0.0157918	0.0611257
ATG21	1022	ATG21	KLMA_10800	4.96304	4.77297	3.34056	3.02238	3.21009	3.41111	0.120837	0.00727476	0.0419243	0.0611863	0.0296785	0.0977598
lag1	6175	lag1	KLMA_80123	0.798631	1.46395	3.06735	1.82695	3.17851	4.98585	0.844026	0.0683902	0.0369184	0.0875439	0.0296785	0.0512017
CTS2	1832	CTS2	KLMA_20612	0.325614	0.433434	1.65731	1.34275	3.17714	10.3492	0.277919	0.0113819	0.361396	0.201996	0.0157918	0.101523
KHA1	2107	KHA1	KLMA_20825	2.57005	2.72634	3.82037	1.92025	3.17628	4.04253	0.139112	0.00318155	0.0653419	0.0270775	0.0241444	0.0493882
KLMA_20822	2101	JEM1	KLMA_20822	4.40142	3.2854	3.24551	3.6914	3.17182	4.30943	0.15946	0.00613977	0.061933	0.0270775	0.0178745	0.0914259
KLMA_20615	1835	\	KLMA_20615	2.61523	5.78783	5.2253	1.61275	3.15063	2.90403	0.332957	0.00929206	0.0706425	0.240449	0.0341087	0.176103
MCA1	3911	MCA1	KLMA_50034	1.58507	3.72945	3.82478	1.57165	3.11003	7.34978	0.399503	0.0156087	0.0968377	0.133388	0.027206	0.0552811
PHO86	4740	PHO86	KLMA_60020	1.19594	1.80547	3.26596	2.0115	3.00318	3.54158	0.53467	0.064437	0.0385167	0.0647575	0.0249391	0.0857113
YPS1	1741	YPS1	KLMA_20534	1.15625	1.54258	3.3326	1.26262	2.99196	4.76408	0.71559	0.0334332	0.0456166	0.200723	0.027206	0.0655385
FEN2	469	FEN2	KLMA_10370	2.42886	3.43926	4.43758	2.65154	2.99057	4.67417	0.237605	0.0105534	0.0480883	0.0573664	0.037447	0.0504348
KLMA_70011	5426	TOH1	KLMA_70011	0.895244	1.11403	1.64208	1.39674	2.97374	4.0126	0.78855	0.476753	0.0919482	0.121279	0.0157918	0.0671494
SEC61	1601	SEC61	KLMA_20424	2.50292	2.62769	2.57344	2.40527	2.96205	2.85165	0.139112	0.00800449	0.0329913	0.048568	0.0089559	0.0435134
SGT2	6051	SGT2	KLMA_80036	2.06144	2.50163	2.58247	2.1876	2.94601	3.11904	0.139112	0.0147484	0.0252907	0.048568	0.029683	0.0493882
LTP1	6388	LTP1	KLMA_80301	4.0786	2.98144	3.41918	2.28987	2.92815	4.41185	0.149235	0.00457979	0.0544531	0.0786466	0.0281072	0.062358
KLMA_20516	1720	\	KLMA_20516	4.95374	4.62027	5.22171	2.15708	2.91891	7.61874	0.412023	0.0183644	0.022186	0.268667	0.045192	0.0498636
ALG7	1580	ALG7	KLMA_20405	3.91002	2.93574	2.61829	3.13005	2.91611	2.80343	0.151652	0.00946126	0.0524284	0.0425544	0.0158665	0.0788158
KSS1	2944	KSS1	KLMA_30639	2.10055	0.874524	1.88907	1.8807	2.91501	4.71816	0.52527	0.279666	0.251863	0.206101	0.029683	0.0951805
PFA5	5430	PFA5	KLMA_70015	0.700725	1.23639	4.02304	0.940587	2.88468	5.90775	0.867823	0.256444	0.0419243	0.904404	0.0427199	0.0588297
KLMA_40264	3425	PAL1	KLMA_40264	2.44604	3.23669	1.93719	0.966393	2.87185	1.61037	0.525432	0.069411	0.0756072	0.758286	0.0296785	0.688119
RDI1	5344	RDI1	KLMA_60501	2.34174	2.83751	3.38753	1.42785	2.87139	5.163	0.189257	0.00898193	0.0756126	0.110767	0.0284938	0.0579824
RIB4	1851	RIB4	KLMA_20629	2.49215	3.65789	2.80874	1.86084	2.8295	3.01162	0.285273	0.0116541	0.0398422	0.0977129	0.0157918	0.0493882
KLMA_60467	5306	MSB1	KLMA_60467	1.78566	1.21195	2.02003	1.53305	2.81098	4.61645	0.495586	0.191572	0.0329913	0.113093	0.024569	0.0435134
CHS1	3354	CHS1	KLMA_40217	0.703204	1.1397	2.9619	1.31517	2.80949	5.25293	0.530555	0.118633	0.0201536	0.213102	0.0158665	0.0691459
TRP1	4884	TRP1	KLMA_60130	1.48203	2.47865	2.15508	1.47192	2.80029	2.19017	0.785177	0.0264999	0.271756	0.389205	0.0492393	0.269421
STE12	4860	STE12	KLMA_60112	1.13325	0.736825	1.47274	1.67706	2.7996	3.1255	0.895396	0.153404	0.110956	0.209966	0.029683	0.0578541
PIR1	4186	PIR1	KLMA_50253	1.7775	3.56792	2.07365	1.74716	2.79566	2.44673	0.31578	0.0306571	0.0480021	0.0810448	0.0288295	0.119472
KLMA_10235	325	WWM1	KLMA_10235	1.78005	4.43084	5.26157	1.20803	2.76475	3.91099	0.461736	0.028368	0.0446903	0.494711	0.0792846	0.129525
PRY3	790	PRY2	KLMA_10611	0.328262	0.851149	1.60062	1.53834	2.75378	1.88866	0.434206	0.698197	0.278437	0.212078	0.029683	0.653302
KLMA_10486	626	YGR266W	KLMA_10486	0.589654	1.10092	2.56961	1.04193	2.74982	3.2757	0.702995	0.246975	0.0920032	0.934769	0.0377102	0.191652
KLMA_20799	2057	RCN2	KLMA_20799	1.47103	2.14502	2.68911	1.1813	2.7438	2.81044	0.846094	0.0398255	0.170703	0.769653	0.0284938	0.313325
VCX1	4974	VCX1	KLMA_60208	0.184843	0.708274	3.67696	1.07861	2.73852	9.18777	0.121803	0.225892	0.132521	0.729057	0.0958493	0.201206
AHP1	3295	AHP1	KLMA_40173	4.60045	10.6281	6.26586	1.36775	2.73618	2.2526	0.104046	0.00285578	0.0734506	0.0888136	0.0274224	0.474252
UBC7	3560	UBC7	KLMA_40380	3.55578	3.4311	2.75553	2.52724	2.73329	3.35212	0.206114	0.0121322	0.0329913	0.0875439	0.0351608	0.052519
KLMA_10567	734	\	KLMA_10567	0.795041	1.86259	6.51436	0.86222	2.7313	7.72477	0.941975	0.110768	0.073466	0.867255	0.0798542	0.147173
MSG5	6225	MSG5	KLMA_80161	0.906711	1.57529	2.16841	1.39346	2.71551	3.30766	0.938409	0.0453015	0.0368907	0.413988	0.0157918	0.0498636
KLMA_10613	792	YOR289W	KLMA_10613	4.12695	7.58647	2.57179	1.71878	2.70217	1.86467	0.116051	0.0111547	0.145529	0.0620602	0.051618	0.256682
PTP2	2079	PTP2	KLMA_20813	1.458	1.99051	2.48237	1.39728	2.69405	5.266	0.786578	0.0298467	0.0546301	0.364147	0.0153665	0.0671494
AIM19	6172	AIM19	KLMA_80120	1.86946	6.59653	3.92868	1.18379	2.69234	6.05818	0.48907	0.0164312	0.181745	0.512155	0.0591	0.278224
KLMA_40042	3111	YLR326W	KLMA_40042	1.18285	2.60481	3.52774	1.47664	2.68986	3.13008	0.884095	0.0160651	0.0329913	0.323219	0.0157918	0.123912
KLMA_30023	2187	SLA2	KLMA_30023	2.80829	3.30808	4.78476	1.318	2.6624	5.63295	0.290539	0.0136205	0.0330243	0.306114	0.0281456	0.126756
SEC53	5452	SEC53	KLMA_70034	1.50264	1.52787	2.60056	2.06956	2.65693	3.86866	0.603813	0.022129	0.0329913	0.058364	0.0145838	0.0552811
HRD1	352	HRD1	KLMA_10257	7.80034	5.26563	2.7755	2.60483	2.65528	1.86898	0.0872475	0.00593286	0.0922761	0.0573664	0.0296785	0.0681343
USA1	3789	USA1	KLMA_40573	4.56424	5.98584	4.35299	2.42164	2.6385	3.88371	0.0808135	0.00723982	0.030595	0.0411536	0.038983	0.0579824
KLMA_40133	3246	YDR109C	KLMA_40133	3.01617	7.43125	2.95348	1.59984	2.61649	2.94294	0.363649	0.00954404	0.130958	0.078676	0.0360574	0.242791
NUM1	4528	NUM1	KLMA_50495	0.47404	0.984893	1.12649	0.79569	2.61182	2.36681	0.727123	0.973847	0.895017	0.654527	0.0921939	0.815691
PEF1	4241	PEF1	KLMA_50287	0.648937	1.1977	1.98198	1.13736	2.58003	2.61187	0.484154	0.268377	0.0968377	0.571339	0.0324634	0.0464527
RIM15	1460	RIM15	KLMA_20301	4.04286	3.97579	3.25474	1.50528	2.57677	2.75655	0.116526	0.0126763	0.0329913	0.100814	0.046763	0.16349
KLMA_20557	1767		KLMA_20557	2.26194	2.54468	1.96414	2.26814	2.5659	1.55244	0.21787	0.0144935	0.0857138	0.0629724	0.0322736	0.408118
KLMA_60365	5161	YOR389W	KLMA_60365	1.50341	2.09548	2.64457	1.59177	2.54203	6.51865	0.39882	0.0735216	0.0349548	0.0875439	0.0296785	0.0579824
ERJ5	3018	ERJ5	KLMA_30690	2.25469	1.88274	1.93192	2.44772	2.53204	1.86714	0.162144	0.0309058	0.153549	0.0622113	0.0296785	0.061849
KLMA_40148	3262	YPL088W	KLMA_40148	2.72352	11.5266	9.17169	1.14836	2.52551	1.84086	0.495898	0.00699555	0.0778064	0.702402	0.0603393	0.612837
KLMA_20014	1094	\	KLMA_20014	3.3279	7.21323	3.14056	1.14712	2.51753	1.88765	0.250466	0.00277496	0.0532024	0.609262	0.029683	0.452218
KLMA_10525	672		KLMA_10525	5.82979	5.98176	1.89108	1.77305	2.49577	0.994585	0.272509	0.00946126	0.328092	0.319755	0.0322736	0.997622
PMT4	3685	PMT4	KLMA_40486	1.74298	1.82641	2.10219	2.35504	2.47753	2.30061	0.0944217	0.0205455	0.0614193	0.0270775	0.0244145	0.0650483
fap2	2861	\	KLMA_30571	4.91494	2.77036	1.84074	2.73441	2.46896	2.10015	0.158022	0.0197549	0.0420769	0.0270775	0.0421068	0.108943
SLT2	5797	SLT2	KLMA_70325	1.49471	2.21844	0.0788632	1.29342	2.45499	3.0409	0.499967	0.00699555	0.409592	0.248248	0.0157918	0.133226
NPL4	1033	NPL4	KLMA_10812	3.12309	3.56386	2.39115	1.78743	2.44319	2.74478	0.0878226	0.0164574	0.035036	0.053906	0.0500858	0.064473
KLMA_30079	2262	YLR361C-A	KLMA_30079	1.29879	2.81356	3.17346	0.988199	2.43966	2.20178	0.799539	0.00824326	0.263151	0.964456	0.0386803	0.313325
ADY2	5967	ADY2	KLMA_70455	0.671986	1.79017	1.3344	1.47011	2.43156	1.14844	0.76989	0.0685362	0.569615	0.416522	0.0365133	0.882256
KLMA_20275	1427	YBR225W	KLMA_20275	2.61354	4.30556	2.60692	1.26667	2.42199	5.79643	0.508727	0.0312112	0.0996466	0.540963	0.054479	0.0844351
STB3	4564	STB3	KLMA_50528	6.93528	4.51846	2.456	2.62186	2.39807	3.77698	0.202712	0.0205916	0.0699597	0.0995925	0.063273	0.131951
SUE1	1744	SUE1	KLMA_20537	1.73327	5.34007	1.54127	1.48688	2.39344	5.05471	0.777697	0.0250627	0.272316	0.0942985	0.0976	0.0512017
DAK1	4063	DAK1	KLMA_50161	14.5305	11.5527	2.03092	2.46192	2.39007	1.99221	0.104046	0.0118566	0.0861068	0.058364	0.0373207	0.313607
ALG5	5674	ALG5	KLMA_70223	1.22913	1.17866	1.72996	2.09916	2.38571	2.4034	0.78956	0.174712	0.0682992	0.104151	0.019041	0.0919863
ARL8A	2872		KLMA_30580	1.55772	1.90169	1.8109	1.56006	2.37608	2.53152	0.621778	0.0209631	0.283757	0.31121	0.029683	0.229462
NGR1	334	NGR1	KLMA_10242	0.538763	1.1206	1.45947	1.11126	2.36493	2.61432	0.454269	0.774646	0.20208	0.638612	0.0999398	0.133226
MRP8	5915	MRP8	KLMA_70418	2.59408	2.05654	2.99468	2.00382	2.35565	4.32998	0.128093	0.0462667	0.0710689	0.0548332	0.0322736	0.0919863
SIA1	1786	SIA1	KLMA_20574	0.923323	1.07603	1.35423	1.29032	2.3528	2.4885	0.820378	0.418689	0.0717668	0.1867	0.0157918	0.0552811
BTS1	970	BTS1	KLMA_10752	2.43966	2.13443	2.05288	2.02032	2.34736	2.20314	0.137216	0.016991	0.12413	0.0411536	0.0324321	0.200389
SPC3	5466	SPC3	KLMA_70049	3.05695	2.25108	2.19167	1.8693	2.34604	2.66163	0.130597	0.0460161	0.0611156	0.0875439	0.0570947	0.0552811
POM33	1648	POM33	KLMA_20457	2.36482	3.99341	1.97975	1.69571	2.34495	2.61728	0.269078	0.0177384	0.0922761	0.128807	0.0565084	0.106591
OST2	6301	OST2	KLMA_80229	1.98132	2.53858	2.97895	1.71806	2.34035	2.4929	0.403736	0.0173052	0.0925497	0.139961	0.0318453	0.133226
maa	1966	YJL218W	KLMA_20723	2.30116	7.43911	1.90685	0.821884	2.33797	1.86147	0.513192	0.0126763	0.401819	0.669755	0.0958493	0.590834
ACS1	2897	ACS1	KLMA_30602	2.06431	2.4855	2.11337	1.42476	2.33696	2.61439	0.400274	0.0164633	0.0461708	0.275793	0.0407024	0.262327
PHO85	5184	PHO85	KLMA_60387	2.35189	2.31044	2.60847	2.05445	2.33214	3.86267	0.131714	0.0208573	0.0218072	0.0698816	0.0322736	0.0498636
OST3	6278	OST3	KLMA_80204	1.90336	2.41212	2.23651	1.73761	2.32726	2.73023	0.245755	0.0104518	0.0314857	0.0845882	0.0296785	0.0593548
VTC1	3585	VTC1	KLMA_40403	1.47692	2.39517	1.26046	1.37296	2.28236	0.989321	0.820673	0.0229857	0.0975395	0.0689354	0.0862392	0.981937
HSV2	4787	HSV2	KLMA_60059	2.67633	3.28168	2.41571	1.53374	2.26334	2.2311	0.18698	0.0207433	0.168765	0.118183	0.0670573	0.283927
KLMA_60404	5204	DIG1	KLMA_60404	1.43091	1.53016	1.73063	1.60533	2.25496	4.21484	0.785969	0.0410653	0.209162	0.165312	0.0634389	0.0910704
RIB3	4218	RIB3	KLMA_50270	7.0329	8.79918	5.19177	1.74437	2.2508	2.03222	0.0860735	0.00699555	0.0441593	0.0620602	0.0583356	0.190839
SRV2	740	SRV2	KLMA_10572	3.07878	3.83924	3.22511	1.53248	2.24692	3.62855	0.0919225	0.00613977	0.0990077	0.0442329	0.0236348	0.0435134
KLMA_40106	3206	YDR210W	KLMA_40106	0.758571	1.68121	2.14111	1.47891	2.24335	2.25565	0.661551	0.0247171	0.177669	0.122094	0.0281456	0.2871
HMX1	4282	HMX1	KLMA_50321	0.316375	1.33717	1.07897	1.35079	2.23924	3.43662	0.661282	0.215136	0.891423	0.688607	0.0409284	0.0672381
OCH1	3430	OCH1	KLMA_40267	1.5121	0.894853	0.99956	1.36454	2.22009	1.79267	0.451826	0.329882	0.997636	0.250037	0.0157918	0.0493882
KLMA_30343	2570	MCM21	KLMA_30343	2.8617	1.72542	3.44128	1.08298	2.21947	5.41893	0.458532	0.177577	0.207565	0.875612	0.099473	0.282656
KLMA_20746	1997	TDA7	KLMA_20746	1.02475	1.51641	2.31304	1.07826	2.21767	2.35641	0.986742	0.0172313	0.0791851	0.881202	0.0157918	0.140277
FPR2	94	FPR2	KLMA_10046	1.49521	1.70927	2.11893	1.28034	2.21634	2.47385	0.58575	0.0460161	0.088508	0.362459	0.0390479	0.101523
KLMA_10068	122	FUS1	KLMA_10068	1.91476	1.99342	1.86065	1.03155	2.2148	1.59186	0.372702	0.14996	0.291045	0.9221	0.0781148	0.484168
KLMA_80231	6303	PIN2	KLMA_80231	0.801224	1.41489	2.89371	1.01592	2.20677	2.71288	0.842241	0.0686921	0.066706	0.968859	0.0445501	0.186702
KLMA_30020	2184		KLMA_30020	2.36284	2.50512	2.57086	1.93809	2.20354	3.08224	0.289585	0.0126908	0.0734506	0.100229	0.0173908	0.096089
KLMA_10013	57		KLMA_10013	1.99778	2.41679	2.69868	1.42384	2.20201	3.63659	0.24953	0.00778967	0.0349548	0.210675	0.0157918	0.0828078
MCH2	391	MCH2	KLMA_10295	0.576775	0.840286	0.830336	1.82741	2.18031	3.19909	0.483039	0.0410165	0.544262	0.0728963	0.0284938	0.108869
BDH2	3892	BDH2	KLMA_50017	6.70529	10.5555	2.77777	1.30437	2.17682	0.832342	0.188738	0.00727476	0.20137	0.465907	0.0858854	0.842208
SEC21	5893	SEC21	KLMA_70400	1.67496	2.48485	2.6845	1.79398	2.16861	3.41702	0.261218	0.00946126	0.0456166	0.0815237	0.0436219	0.061849
MDY2	513	MDY2	KLMA_10400	1.9312	3.04595	2.52552	1.55522	2.16644	2.42711	0.221614	0.016991	0.0905916	0.198612	0.0583356	0.224241
CRH1	3452	CRH1	KLMA_40287	0.234326	0.755968	2.49176	1.29672	2.16515	3.6104	0.202881	0.0683902	0.0329913	0.176307	0.0491723	0.0655385
KLMA_70157	5593	SPR6	KLMA_70157	3.15769	3.6658	1.63552	1.34233	2.16447	1.51492	0.0872475	0.0138521	0.300255	0.11163	0.0730646	0.443284
LAA1	208	LAA1	KLMA_10144	2.8243	2.21837	2.48061	2.24343	2.16384	2.98341	0.251491	0.0044901	0.0472748	0.0514751	0.0284938	0.0989793
NAR1	4692	NAR1	KLMA_50630	1.94824	1.91037	2.05811	1.97867	2.15864	2.13989	0.250733	0.00946126	0.0738658	0.0810448	0.0157918	0.129478
QRI1	1866	QRI1	KLMA_20643	2.27401	2.60313	2.2805	2.16216	2.15666	3.83126	0.131319	0.0102323	0.110315	0.0411536	0.0479882	0.0626234
SMP1	1007	RLM1	KLMA_10784	0.836442	1.21694	1.47654	1.3464	2.14458	1.45172	0.651934	0.191499	0.346756	0.0573664	0.0427746	0.198584
HBN1	123	HBN1	KLMA_10069	1.40298	2.09547	2.61347	1.32726	2.13983	3.01364	0.809237	0.0256895	0.107324	0.447976	0.0449826	0.0727917
HRI1	327	HRI1	KLMA_10237	5.34321	7.62481	3.10541	1.16675	2.13184	2.29022	0.227568	0.00721661	0.030595	0.622139	0.0288295	0.134238
KLMA_10212	296	RSO55	KLMA_10212	2.01406	3.07136	1.46374	1.15068	2.13058	1.65258	0.564716	0.0257125	0.340833	0.401445	0.08049	0.198584
KLMA_30129	2314	\	KLMA_30129	1.92014	3.25698	2.16223	1.25363	2.12807	2.66413	0.135291	0.00938523	0.065111	0.257329	0.0302813	0.121092
FIS1	5610	FIS1	KLMA_70171	1.87913	1.22245	1.12648	2.3172	2.12625	1.35403	0.417593	0.250395	0.64505	0.057975	0.0523157	0.306275
KLMA_10463	603	CTR2	KLMA_10463	0.603594	2.64401	3.77291	1.71663	2.12561	3.43824	0.396432	0.0131991	0.0360956	0.165312	0.0570927	0.150639
KLMA_10258	353	0	KLMA_10258	2.65145	4.52617	1.92323	1.659	2.11944	1.22798	0.277641	0.00955637	0.143734	0.0647575	0.0454489	0.488613
KLMA_70321	5793	MIM1	KLMA_70321	2.36373	1.96392	2.4157	1.55511	2.11844	3.56446	0.366062	0.0178605	0.0944279	0.101497	0.0367044	0.16349
YPR1	2179	GCY1	KLMA_30016	2.16224	5.22997	1.85278	1.25165	2.11279	2.1996	0.346625	0.0157444	0.0878349	0.378679	0.0432511	0.0958446
ATG14	1953	ATG14	KLMA_20709	4.35958	3.27354	1.35126	1.47461	2.08673	3.48851	0.25833	0.0354332	0.654716	0.190933	0.0948187	0.310892
ACB1	4094	ACB1	KLMA_50190	1.0199	1.98132	1.90688	1.15776	2.08415	1.42212	0.973636	0.0188697	0.0526556	0.469821	0.037447	0.390098
GRX2	110	GRX2	KLMA_10058	1.43195	4.28381	3.0848	1.25536	2.08392	2.01841	0.7772	0.0105534	0.11739	0.574308	0.0449826	0.360376
ALG2	3749	ALG2	KLMA_40539	2.33775	3.11434	3.30618	1.49816	2.08354	2.82869	0.165287	0.0146088	0.0491257	0.072966	0.029683	0.0493882
SNX41	3833	SNX41	KLMA_40610	3.67718	2.54982	2.04904	2.0064	2.07853	2.71689	0.179086	0.0132385	0.069618	0.0634177	0.029683	0.133719
IPT1	1110	IPT1	KLMA_20024	0.356831	1.25112	2.0019	0.944935	2.06893	3.19345	0.32196	0.130977	0.340833	0.888103	0.031661	0.193996
amdS	6411	AMD2	KLMA_80318	1.18995	1.76974	1.60102	1.52202	2.06875	4.54414	0.865017	0.00787914	0.0921832	0.247911	0.0670573	0.0921927
AIP1	1267	AIP1	KLMA_20148	2.7589	3.73581	3.52647	1.52296	2.06755	3.13013	0.117533	0.0142301	0.0526171	0.113266	0.0895453	0.0498636
HAP3	1123	HAP3	KLMA_20036	1.61753	1.69213	1.86837	1.77991	2.05624	3.08145	0.756812	0.0890499	0.244068	0.162816	0.0567393	0.086277
BFR1	3912	BFR1	KLMA_50035	1.55113	1.75716	1.71724	1.69444	2.05439	3.14963	0.067805	0.0312112	0.310287	0.048568	0.024569	0.104082
aldA	1905	ALD2	KLMA_20672	1.29507	1.88942	0.992337	1.71964	2.04676	2.02067	0.726193	0.049792	0.988621	0.100814	0.0857251	0.126445
KLMA_80154	6217	YIL108W	KLMA_80154	1.97837	3.56062	3.51841	1.39681	2.03964	3.80789	0.253631	0.0138915	0.0491257	0.168631	0.0793487	0.0713231
PCH2	994	PCH2	KLMA_10775	2.38249	1.84934	1.97543	1.49053	2.03488	2.35325	0.322464	0.03205	0.307839	0.250037	0.0244832	0.283646
GFA1	1283	GFA1	KLMA_20155	0.750743	1.34724	2.24679	1.59709	2.02335	3.34804	0.571294	0.133784	0.0710689	0.0875439	0.0700112	0.0493882
PRM4	5439	PRM4	KLMA_70023	0.296734	0.772597	2.80514	0.629235	2.02238	5.85182	0.401573	0.192614	0.0740211	0.352713	0.0921939	0.0889792
SMF2	1928	SMF2	KLMA_20690	1.69346	1.63534	1.44996	2.29014	2.02105	1.57529	0.643327	0.0141262	0.162239	0.131643	0.0445501	0.138756
BUD7	5068	BUD7	KLMA_60289	3.13604	2.70902	2.44845	1.65623	2.01533	3.56294	0.12045	0.00889342	0.0411828	0.0620602	0.0481791	0.0493882
SRB7	2822	SRB7	KLMA_30540	2.49899	1.81728	2.03641	1.69716	2.01173	2.32027	0.250733	0.0127498	0.106987	0.111312	0.0398238	0.163711
GAS1	6265	GAS1	KLMA_80195	0.354693	0.652185	0.953555	1.04967	2.00995	4.7483	0.301246	0.0750031	0.84608	0.846019	0.0966887	0.297373
VPS55	917	VPS55	KLMA_10713	2.34064	3.20451	1.98408	1.59352	2.00863	2.12811	0.335248	0.00699555	0.148385	0.103484	0.0675301	0.430752
RPE1	4745	RPE1	KLMA_60024	2.35423	3.97565	2.62503	1.35848	2.0081	2.16802	0.234849	0.00727476	0.0817785	0.1586	0.054479	0.206946
YIP3	6211	YIP3	KLMA_80148	0.941018	1.14743	1.53308	1.72799	2.00322	2.11215	0.939049	0.0618875	0.0791851	0.133167	0.0249391	0.0493882
TRX2	4815	TRX2	KLMA_60077	1.49688	7.55803	3.14549	1.21731	2.0014	2.44715	0.734505	0.00510542	0.0674027	0.614979	0.037041	0.205599

## Sheet: TM30down
Gene Name	id	Sc homolog	KEGG entry	DTT 15min/control	DTT 30min/control	DTT 60min/control	Tm 15min/control	Tm 30min/control	Tm 60min/control	DTT15-qval	DTT30-qval	DTT60-qval	Tm15-qval	Tm30-qval	Tm60-qval
KLMA_40631	3870		KLMA_40631	0.0861151	0.0637644	0.0407369	0.098296	0.0884504	0.0251767	0.290539	0.00727476	0.0606555	0.0573664	0.0477343	0.0741161
FET3	4950	FET3	KLMA_60187	0.344543	0.437141	0.639995	0.432488	0.208451	0.105249	0.20141	0.00822729	0.0381134	0.0611863	0.0145838	0.0924936
KLMA_80008	6017		KLMA_80008	0.192161	0.141357	0.0635291	0.449364	0.267741	0.130935	0.179974	0.0119216	0.073466	0.154188	0.0479299	0.138539
YMC1	3172	YMC1	KLMA_40088	0.612374	0.721885	0.859076	0.729997	0.275851	0.603804	0.328066	0.308035	0.510895	0.189974	0.0576136	0.594694
PDR12	2599	PDR12	KLMA_30362	0.39714	0.327758	0.187685	0.875992	0.281784	0.0982417	0.352331	0.00510542	0.0684974	0.691526	0.0307999	0.0626442
KLMA_10146	210	0	KLMA_10146	0.0977921	0.250829	0.178141	0.779276	0.302414	0.449828	0.181164	0.00672175	0.0674229	0.217334	0.0445501	0.411505
KLMA_30338	2563	\	KLMA_30338	0.83524	0.781177	0.314263	0.745199	0.349667	0.0922998	0.928953	0.388739	0.112029	0.558709	0.0377102	0.062358
PRC1	640	PRC1	KLMA_10499	0.48325	0.924079	0.512954	0.319267	0.35411	0.595056	0.495586	0.605747	0.0986034	0.0548332	0.0702145	0.486663
KLMA_10833	1055		KLMA_10833	0.382434	0.199934	0.103673	0.535038	0.354263	0.283653	0.188901	0.00748616	0.0329913	0.0647575	0.021665	0.0467913
CFL1	5531	FRE3	KLMA_70104	0.132584	0.71519	1.73702	0.463486	0.362614	0.522724	0.111832	0.291419	0.520995	0.0620602	0.0479299	0.356304
FUI1	5508	FUI1	KLMA_70083	0.18102	0.289911	0.744614	0.571552	0.363604	1.36785	0.104046	0.0594541	0.749228	0.0611863	0.0531155	0.776771
PXR1	6264	PXR1	KLMA_80194	0.0442971	0.0395181	0.26675	0.399164	0.364936	0.186959	0.158168	0.0141358	0.0384449	0.140312	0.0811556	0.1785
KLMA_60148	4908	MCO12	KLMA_60148	4.50371	0.411145	0.993634	2.44861	0.37588	0.50651	0.806058	0.310075	0.993776	0.588206	0.0788661	0.875941
KLMA_40622	3847	\	KLMA_40622	1.99387	1.00197	0.505766	0.421236	0.394206	0.243706	0.802671	0.993301	0.175698	0.326902	0.0670573	0.428511
KLMA_10040	88	YDR524C-B	KLMA_10040	0.356515	0.289562	0.460231	0.594207	0.394993	0.534363	0.370585	0.0211915	0.147494	0.255304	0.0309777	0.409673
PPN1	3791	PPN1	KLMA_40575	0.727555	0.394392	0.437957	0.49064	0.399182	0.57116	0.796977	0.0377543	0.348477	0.197248	0.0817842	0.30616
PHO3	2112	PHO3	KLMA_20829	32.5587	7.59444	0.513678	0.50486	0.405398	0.831203	0.147306	0.0307631	0.483628	0.22639	0.0510204	0.695138
KLMA_70356	5830		KLMA_70356	0.189539	0.284634	0.412802	0.922976	0.414173	0.34531	0.320389	0.0103427	0.0824691	0.744167	0.089435	0.191534
CLB2	4466	CLB2	KLMA_50454	0.530373	0.314304	0.435354	0.646502	0.415591	0.643145	0.190232	0.0119361	0.214373	0.0900878	0.0284938	0.492152
FTR1	2919	FTR1	KLMA_30617	0.32182	0.673192	1.35714	0.890692	0.427949	0.184522	0.283633	0.0886976	0.328139	0.644792	0.021665	0.0741443
mirA	2171	SIT1	KLMA_30012	0.325737	0.352444	1.0491	0.781421	0.429844	0.277826	0.283846	0.071554	0.916177	0.317289	0.0712303	0.0977598
KLMA_40531	3740		KLMA_40531	0.36164	0.260232	0.668202	1.05153	0.43733	0.116256	0.249267	0.0179304	0.214196	0.806776	0.0324321	0.0681343
DAL5	817	DAL5	KLMA_10635	0.283147	0.274123	0.214444	1.26624	0.441559	0.203078	0.617836	0.044175	0.0390994	0.686118	0.0774813	0.167254
MDN1	3290	REA1	KLMA_40168	0.186139	0.0655257	0.825796	0.862702	0.441839	0.608595	0.120351	0.0132385	0.601931	0.362643	0.0531155	0.364418
KLMA_40389	3569	\	KLMA_40389	0.915207	0.440148	54.7227	0.549931	0.448221	0.777738	0.955902	0.0967292	0.294366	0.211999	0.0589217	0.555953
YHB1	2188	YHB1	KLMA_30024	1.18884	0.30435	0.186675	0.823324	0.45248	0.158955	0.824258	0.0880628	0.059647	0.103484	0.0701668	0.0462643
KLMA_30498	2773	YCR061W	KLMA_30498	1.3114	1.71839	0.407513	1.08476	0.458775	0.292241	0.872645	0.00875983	0.0639272	0.84523	0.0210556	0.12519
SAE2	3440	SAE2	KLMA_40276	0.66713	0.429892	0.464156	0.910985	0.463514	0.612772	0.738943	0.0722906	0.295472	0.638612	0.0785478	0.587218
MAE1	5127	MAE1	KLMA_60335	1.01437	0.225319	0.32305	0.59152	0.465737	0.321211	0.992774	0.00694212	0.045085	0.14262	0.0296785	0.106284
FMP43	437	MPC3	KLMA_10338	0.299028	0.201122	0.115295	0.58641	0.466529	0.296996	0.164636	0.0259461	0.0640321	0.0902257	0.0775667	0.0962362
KLMA_10057	109		KLMA_10057	0.362457	0.362508	0.214349	0.555609	0.467008	0.270415	0.290894	0.011292	0.0924197	0.0810448	0.0531155	0.0844351
LOC1	5953	LOC1	KLMA_70445	0.0616542	0.171504	0.414722	0.447916	0.467309	0.354697	0.174513	0.0142301	0.0352263	0.0723186	0.0860183	0.18123
ARN2	3171	ARN2	KLMA_40087	0.827121	1.07748	1.57786	0.859397	0.471344	0.691037	0.74496	0.76707	0.270651	0.448241	0.046763	0.43107
NUC1	6019	NUC1	KLMA_80010	0.0252714	0.05351	0.431333	0.596695	0.472188	0.379364	0.205155	0.0201468	0.145617	0.0611863	0.0583356	0.327804
KLMA_70098	5524	YJR112W-A	KLMA_70098	1.29908	0.818001	0.604519	1.10141	0.476462	0.619899	0.81266	0.483773	0.408105	0.750824	0.0837097	0.692465
KLMA_10805	1026		KLMA_10805	0.0947182	0.0451772	0.0344075	0.71275	0.477287	0.442603	0.430421	0.0215202	0.0384449	0.0875439	0.0598476	0.414842
UTP9	3704	UTP9	KLMA_40503	0.0647409	0.169706	0.582114	0.491941	0.480828	0.471523	0.326375	0.0113819	0.24715	0.150339	0.0741424	0.304493
ASE1	2467	ASE1	KLMA_30258	1.0478	0.419857	0.281776	1.04143	0.483351	0.483507	0.977947	0.00946126	0.0892496	0.936023	0.021665	0.31114
KLMA_10561	728	PMP1	KLMA_10561	0.565863	0.289629	0.364997	0.814986	0.486893	0.339258	0.533929	0.00992059	0.059647	0.523499	0.0416763	0.140277
XPT1	3703	XPT1	KLMA_40502	0.244233	0.103295	0.785327	0.727944	0.487493	0.511324	0.139112	0.00939581	0.667942	0.17701	0.0490979	0.21919
KLMA_50058	3938	IRC8	KLMA_50058	1.11278	0.484591	0.207832	1.18639	0.491309	0.526409	0.967162	0.0439926	0.0763089	0.788634	0.0500761	0.471149
FYV4	2705	FYV4	KLMA_30441	0.870724	0.590779	0.561785	0.625015	0.493806	0.294666	0.818228	0.0215202	0.364397	0.0999584	0.0333126	0.144242
KLMA_70094	5519	ECM13	KLMA_70094	2.42437	2.06227	0.391554	0.796548	0.498199	0.189476	0.400791	0.0265103	0.251477	0.655168	0.0711212	0.0736564

[truncated: 2 more sheets: TM60up, TM60down]
