# Supplementary material for: Characterization and modulation of endoplasmic reticulum stress response target genes in Kluyveromyces marxianus to improve secretory expressions of heterologous proteins
Source: Biotechnol Biofuels. 2021 Dec 14;14:236. doi: 10.1186/s13068-021-02086-7 (PMC8670139; doi:10.1186/s13068-021-02086-7)
Supplement: Supplementary file 3 — Additional file 3: Table S3. GO analysis of differentially expressed genes upon treatment of DTT or TM. [file 13068_2021_2086_MOESM3_ESM.xlsx]

## Sheet: DTT15up
	ONTOLOGY	ID	Description	GeneRatio	BgRatio	pvalue	p.adjust	qvalue	geneID	Count
GO:0055114	BP	GO:0055114	oxidation-reduction process	15/51	473/6429	2.15756e-06	0.00161386	0.00140355	856664/851380/853465/851982/853917/851891/850958/852098/853664/855245/853155/855480/850327/853170/853477	15
GO:0019318	BP	GO:0019318	hexose metabolic process	6/51	85/6429	5.00176e-05	0.00729257	0.00634226	853465/854699/852639/855245/853155/855480	6
GO:0019693	BP	GO:0019693	ribose phosphate metabolic process	7/51	130/6429	6.49153e-05	0.00729257	0.00634226	853465/853917/852639/853664/855245/853155/853477	7
GO:0006096	BP	GO:0006096	glycolytic process	4/51	29/6429	7.2087e-05	0.00729257	0.00634226	853465/852639/855245/853155	4
GO:0006757	BP	GO:0006757	ATP generation from ADP	4/51	29/6429	7.2087e-05	0.00729257	0.00634226	853465/852639/855245/853155	4
GO:0005996	BP	GO:0005996	monosaccharide metabolic process	6/51	95/6429	9.35839e-05	0.00729257	0.00634226	853465/854699/852639/855245/853155/855480	6
GO:0006165	BP	GO:0006165	nucleoside diphosphate phosphorylation	4/51	31/6429	9.43888e-05	0.00729257	0.00634226	853465/852639/855245/853155	4
GO:0046031	BP	GO:0046031	ADP metabolic process	4/51	31/6429	9.43888e-05	0.00729257	0.00634226	853465/852639/855245/853155	4
GO:0009135	BP	GO:0009135	purine nucleoside diphosphate metabolic process	4/51	32/6429	0.000107244	0.00729257	0.00634226	853465/852639/855245/853155	4
GO:0009179	BP	GO:0009179	purine ribonucleoside diphosphate metabolic process	4/51	32/6429	0.000107244	0.00729257	0.00634226	853465/852639/855245/853155	4
GO:0046939	BP	GO:0046939	nucleotide phosphorylation	4/51	32/6429	0.000107244	0.00729257	0.00634226	853465/852639/855245/853155	4
GO:0009185	BP	GO:0009185	ribonucleoside diphosphate metabolic process	4/51	33/6429	0.000121324	0.00756254	0.00657705	853465/852639/855245/853155	4
GO:0006006	BP	GO:0006006	glucose metabolic process	5/51	67/6429	0.000171383	0.00872485	0.00758789	853465/852639/855245/853155/855480	5
GO:0009132	BP	GO:0009132	nucleoside diphosphate metabolic process	4/51	36/6429	0.000171611	0.00872485	0.00758789	853465/852639/855245/853155	4
GO:0005975	BP	GO:0005975	carbohydrate metabolic process	9/51	262/6429	0.000182664	0.00872485	0.00758789	853465/853917/851362/854699/852639/851646/855245/853155/855480	9
GO:0019637	BP	GO:0019637	organophosphate metabolic process	11/51	390/6429	0.000186628	0.00872485	0.00758789	853465/853917/854699/852639/853664/855245/853155/854187/855480/850376/853477	11
GO:1901135	BP	GO:1901135	carbohydrate derivative metabolic process	10/51	339/6429	0.000267671	0.0117775	0.0102428	853465/853917/854699/852639/853664/855245/853155/855480/850376/853477	10
GO:0006090	BP	GO:0006090	pyruvate metabolic process	4/51	41/6429	0.000286538	0.0119072	0.0103556	853465/852639/855245/853155	4
GO:0009259	BP	GO:0009259	ribonucleotide metabolic process	6/51	123/6429	0.000386557	0.0152181	0.013235	853465/852639/853664/855245/853155/853477	6
GO:0000836	CC	GO:0000836	Hrd1p ubiquitin ligase complex	3/51	12/6421	9.8762e-05	0.005615	0.00471991	854149/854979/852468	3
GO:0000839	CC	GO:0000839	Hrd1p ubiquitin ligase ERAD-L complex	3/51	12/6421	9.8762e-05	0.005615	0.00471991	854149/854979/852468	3
GO:0000835	CC	GO:0000835	ER ubiquitin ligase complex	3/51	13/6421	0.000127672	0.005615	0.00471991	854149/854979/852468	3
GO:0000153	CC	GO:0000153	cytoplasmic ubiquitin ligase complex	3/51	14/6421	0.000161583	0.005615	0.00471991	854149/854979/852468	3
GO:0019200	MF	GO:0019200	carbohydrate kinase activity	4/51	16/6407	6.04175e-06	0.000803553	0.000712291	854699/852639/855245/853155	4
GO:0016491	MF	GO:0016491	oxidoreductase activity	10/51	346/6407	0.00032451	0.0186609	0.0165415	856664/851380/853465/851982/853917/851891/853664/855480/850327/853170	10
GO:0048029	MF	GO:0048029	monosaccharide binding	3/51	19/6407	0.000420923	0.0186609	0.0165415	852639/855245/853155	3
The top 10 terms containing 10~50 genes and with an adjusted p-value <0.05 were labelled in red.
If two or more terms contain the same genes (shown in column j), the term with the smallest adjusted P-value was labelled.

## Sheet: DTT30up
	ONTOLOGY	ID	Description	GeneRatio	BgRatio	pvalue	p.adjust	qvalue	geneID	Count
GO:1901565	BP	GO:1901565	organonitrogen compound catabolic process	95/542	411/6429	2.79562e-21	4.4087e-18	3.44303e-18	854099/854068/855291/852672/852402/853699/850620/856018/852203/854979/853418/856274/852500/854149/850318/850946/851582/851888/852583/856649/854372/853712/852468/851431/855036/853372/852291/854795/851140/855166/855349/856009/850314/852259/854435/855254/852624/854206/851360/853667/854710/855350/852041/853670/855725/854995/852939/851311/856061/850712/856135/855530/850733/856508/851095/852020/854797/…	95
GO:0051603	BP	GO:0051603	proteolysis involved in cellular protein catabolic process	72/542	265/6429	2.06719e-20	1.62998e-17	1.27296e-17	852402/850620/852203/854979/853418/852500/854149/850318/852583/854372/853712/852468/851431/855036/853372/854795/851140/855166/856009/850314/852259/854435/855254/852624/854206/853667/854710/855350/852041/853670/855725/854995/852939/856061/850712/856135/856508/851095/852020/855739/853562/855147/854168/855319/850562/854119/850500/856731/850904/850611/856607/853036/853267/854284/856040/856218/855306/…	72
GO:0019941	BP	GO:0019941	modification-dependent protein catabolic process	67/542	240/6429	1.00537e-19	5.18995e-17	4.05316e-17	852402/850620/854979/853418/852500/854149/850318/852583/853712/852468/851431/855036/853372/854795/851140/855166/856009/850314/852259/854435/855254/852624/854206/853667/854710/855350/853670/855725/854995/852939/856061/850712/856508/851095/852020/855739/853562/855147/854168/855319/850562/854119/850500/856731/850904/850611/856607/853036/854284/856040/856218/855306/854843/853986/855362/852349/852576/…	67
GO:0044257	BP	GO:0044257	cellular protein catabolic process	74/542	286/6429	1.31641e-19	5.18995e-17	4.05316e-17	852402/850620/852203/854979/853418/852500/854149/850318/852583/856649/854372/853712/852468/851431/855036/853372/854795/851140/855166/856009/850314/852259/854435/855254/852624/854206/853667/854710/855350/852041/853670/855725/854995/852939/856061/850712/856135/856508/851095/852020/855739/853562/855147/854168/855319/850562/854119/850500/856731/850904/850611/852138/856607/853036/853267/854284/856040/…	74
GO:0030163	BP	GO:0030163	protein catabolic process	75/542	296/6429	2.74722e-19	8.66474e-17	6.76685e-17	852402/850620/852203/854979/853418/856274/852500/854149/850318/852583/856649/854372/853712/852468/851431/855036/853372/854795/851140/855166/856009/850314/852259/854435/855254/852624/854206/853667/854710/855350/852041/853670/855725/854995/852939/856061/850712/856135/856508/851095/852020/855739/853562/855147/854168/855319/850562/854119/850500/856731/850904/850611/852138/856607/853036/853267/854284/…	75
GO:0006511	BP	GO:0006511	ubiquitin-dependent protein catabolic process	65/542	234/6429	4.99728e-19	1.31345e-16	1.02576e-16	852402/854979/853418/852500/854149/850318/852583/853712/852468/851431/855036/853372/854795/851140/855166/856009/850314/854435/855254/852624/854206/853667/854710/855350/853670/855725/854995/852939/856061/850712/856508/851095/852020/855739/853562/855147/854168/855319/850562/854119/850500/856731/850904/850611/856607/853036/854284/856040/856218/855306/854843/853986/855362/852349/852576/852376/856387/…	65
GO:0006508	BP	GO:0006508	proteolysis	93/542	435/6429	2.37485e-18	5.3502e-16	4.17831e-16	852402/853699/850620/852203/853758/854979/850301/850875/853418/852500/854149/850318/855717/852583/856649/855498/854372/853712/852468/851431/855036/853372/854795/851140/855166/850860/856009/850314/852259/854435/855254/852624/854206/853285/853667/854710/855350/852041/853670/855725/854995/855114/852939/856061/850712/856135/855530/856508/851095/852020/851759/854797/855739/853562/853146/855147/854168/…	93
GO:0005975	BP	GO:0005975	carbohydrate metabolic process	67/542	262/6429	1.64402e-17	2.88068e-15	2.24971e-15	856439/853465/851974/856705/856504/853917/856289/854932/850962/854872/850633/854980/852402/850910/852423/852307/853624/850886/853418/854287/851362/852308/855131/850318/854644/852639/850370/853322/856314/851646/854699/851068/853295/855480/853972/852495/854795/855166/854350/854098/853828/852624/854710/855323/852306/851564/854125/850553/850603/854824/854419/853169/850317/852446/856076/853830/856652/…	67
GO:0043632	BP	GO:0043632	modification-dependent macromolecule catabolic process	67/542	262/6429	1.64402e-17	2.88068e-15	2.24971e-15	852402/850620/854979/853418/852500/854149/850318/852583/853712/852468/851431/855036/853372/854795/851140/855166/856009/850314/852259/854435/855254/852624/854206/853667/854710/855350/853670/855725/854995/852939/856061/850712/856508/851095/852020/855739/853562/855147/854168/855319/850562/854119/850500/856731/850904/850611/856607/853036/854284/856040/856218/855306/854843/853986/855362/852349/852576/…	67
GO:0055114	BP	GO:0055114	oxidation-reduction process	95/542	473/6429	8.16291e-17	1.28729e-14	1.00533e-14	856664/853776/856797/853465/854014/851974/854068/852979/856705/851955/856504/856584/853917/851380/851982/856289/853940/854932/850799/851238/850962/853951/854852/852098/855956/851239/854980/853123/854909/854714/855786/853624/854855/854287/851596/855131/852314/852450/851582/852124/854556/850370/853322/852412/856314/850958/851068/853295/852335/855480/851614/852291/854682/854350/855349/852011/850314/…	95
GO:0010498	BP	GO:0010498	proteasomal protein catabolic process	50/542	168/6429	3.57399e-16	5.1238e-14	4.0015e-14	852402/854979/853418/852500/854149/850318/852583/853712/852468/851431/855036/853372/854795/855166/856009/850314/854435/855254/852624/853667/854710/855725/854995/852939/851095/852020/855147/854168/855319/850562/854119/850500/856731/850904/850611/856607/853036/856218/855306/854843/853986/855362/852349/852376/852834/852873/851557/851241/856830/852003	50
GO:0043161	BP	GO:0043161	proteasome-mediated ubiquitin-dependent protein catabolic process	47/542	155/6429	1.2996e-15	1.70789e-13	1.3338e-13	852402/854979/853418/852500/854149/850318/852583/852468/851431/855036/853372/854795/855166/856009/850314/854435/855254/852624/853667/854710/855725/854995/852939/851095/852020/855147/854168/855319/850562/854119/850500/856731/850904/850611/856607/853036/856218/855306/854843/853986/855362/852349/852376/852834/852873/851241/856830	47
GO:0005996	BP	GO:0005996	monosaccharide metabolic process	34/542	95/6429	5.80547e-14	7.04248e-12	5.49992e-12	856439/853465/851974/856504/854980/852402/852307/853624/854287/852308/855131/850318/852639/850370/853322/854699/855480/853972/852495/854795/855166/854350/853828/852624/854710/852306/850317/856076/851620/852349/853286/853705/855245/853356	34
GO:0019318	BP	GO:0019318	hexose metabolic process	31/542	85/6429	4.29439e-13	4.83732e-11	3.77777e-11	856439/853465/856504/854980/852402/852307/853624/852308/855131/850318/852639/850370/854699/855480/853972/852495/854795/855166/854350/853828/852624/854710/852306/850317/856076/851620/852349/853286/853705/855245/853356	31
GO:0044262	BP	GO:0044262	cellular carbohydrate metabolic process	44/542	167/6429	2.65935e-12	2.79587e-10	2.18347e-10	856705/856289/854932/850962/854872/850633/854980/852402/852423/853624/853418/854287/851362/852308/855131/850318/854644/852639/853322/856314/851646/854699/853295/854795/855166/854350/852624/854710/851564/854125/850553/850603/854419/850317/852446/856076/853830/856589/851620/852349/853988/850342/853286/853356	44
GO:0009057	BP	GO:0009057	macromolecule catabolic process	84/542	478/6429	1.58523e-11	1.56244e-09	1.22021e-09	856289/855980/852402/850620/852203/854979/851729/853418/856274/852500/854149/850318/854644/852583/856649/856314/854372/853712/852468/851431/855036/853372/854795/851140/856534/855166/856009/850314/852259/854435/855254/852624/854206/853667/854710/855350/852041/853670/855725/854995/852939/856061/850712/856135/854016/856508/851095/852020/855739/853562/855147/854168/855319/850562/854119/850500/856731/…	84
GO:0044265	BP	GO:0044265	cellular macromolecule catabolic process	80/542	449/6429	2.54594e-11	2.36173e-09	1.84443e-09	855980/852402/850620/852203/854979/851729/853418/852500/854149/850318/852583/856649/854372/853712/852468/851431/855036/853372/854795/851140/856534/855166/856009/850314/852259/854435/855254/852624/854206/853667/854710/855350/852041/853670/855725/854995/852939/856061/850712/856135/854016/856508/851095/852020/855739/853562/855147/854168/855319/850562/854119/850500/856731/850904/850611/852138/856607/…	80
GO:0006006	BP	GO:0006006	glucose metabolic process	25/542	67/6429	4.69777e-11	4.11577e-09	3.21426e-09	856439/853465/854980/852402/855131/850318/852639/850370/855480/853972/852495/854795/855166/854350/853828/852624/854710/850317/856076/851620/852349/853286/853705/855245/853356	25
GO:0030433	BP	GO:0030433	ubiquitin-dependent ERAD pathway	21/542	49/6429	7.87951e-11	6.54e-09	5.1075e-09	854979/853418/852500/854149/852468/851431/855036/853372/856009/850314/855254/854995/852939/851095/852020/854168/855319/850500/850904/855306/851241	21
GO:0016051	BP	GO:0016051	carbohydrate biosynthetic process	29/542	93/6429	2.06249e-10	1.62628e-08	1.27006e-08	853465/856705/850962/854872/854980/852402/852423/853418/855131/850318/850370/856314/851646/853295/853972/852495/854795/855166/854350/852624/854710/850603/856076/853830/851620/852349/853988/853705/853356	29
GO:0070887	BP	GO:0070887	cellular response to chemical stimulus	73/542	423/6429	9.69101e-10	7.27749e-08	5.68345e-08	856664/853776/851974/852891/852979/851955/856504/853940/854932/855291/850799/850532/853951/850633/854980/852203/853758/852423/853418/852500/854855/854149/854287/852308/856004/851747/854856/852124/854217/850511/854183/850958/852468/851431/852335/853789/853677/852291/850303/852259/852325/855054/854822/855725/855323/852939/851564/850712/852020/851759/854797/855147/852233/850331/856358/855005/851542/…	73
GO:0036503	BP	GO:0036503	ERAD pathway	21/542	56/6429	1.54507e-09	1.10753e-07	8.64941e-08	854979/853418/852500/854149/852468/851431/855036/853372/856009/850314/855254/854995/852939/851095/852020/854168/855319/850500/850904/855306/851241	21
GO:0006094	BP	GO:0006094	gluconeogenesis	15/542	31/6429	5.39272e-09	3.54346e-07	2.76732e-07	853465/854980/852402/850318/850370/853972/852495/854795/855166/852624/854710/851620/852349/853705/853356	15
GO:0019319	BP	GO:0019319	hexose biosynthetic process	15/542	31/6429	5.39272e-09	3.54346e-07	2.76732e-07	853465/854980/852402/850318/850370/853972/852495/854795/855166/852624/854710/851620/852349/853705/853356	15
GO:0072665	BP	GO:0072665	protein localization to vacuole	34/542	140/6429	8.84235e-09	5.57775e-07	4.35602e-07	851666/852402/853758/856004/855498/852468/851431/852425/855166/855741/852695/855237/853042/852939/853991/855016/856508/855739/852518/855319/850619/851445/856315/856686/853590/853416/853884/856040/856387/854201/851406/1466399/856886/851532	34
GO:0016052	BP	GO:0016052	carbohydrate catabolic process	26/542	90/6429	1.11169e-08	6.74282e-07	5.26589e-07	853465/851974/856504/856289/854932/852307/853624/854287/852308/855131/854644/852639/850370/853322/856314/852495/854098/852306/851564/853169/850317/856589/851620/853705/851193/855245	26
GO:0046364	BP	GO:0046364	monosaccharide biosynthetic process	15/542	33/6429	1.58626e-08	9.26491e-07	7.23556e-07	853465/854980/852402/850318/850370/853972/852495/854795/855166/852624/854710/851620/852349/853705/853356	15
GO:0034976	BP	GO:0034976	response to endoplasmic reticulum stress	25/542	90/6429	5.08231e-08	2.86243e-06	2.23545e-06	854979/853418/852500/854149/852468/851431/856140/855036/853372/856009/850314/855254/854995/852939/851095/852020/854168/852233/855319/855005/850500/850904/855306/856425/851241	25
GO:0006979	BP	GO:0006979	response to oxidative stress	31/542	131/6429	7.75086e-08	4.21486e-06	3.29165e-06	853776/851974/852979/851955/856504/853940/855291/850799/850532/850633/854980/852423/854855/854287/856004/852124/850511/852335/855480/852291/852259/852325/855054/854465/850331/855005/855462/856014/856589/854144/855053	31
GO:0030970	BP	GO:0030970	retrograde protein transport, ER to cytosol	8/542	10/6429	9.39149e-08	4.77754e-06	3.73108e-06	852500/854149/852468/851431/852939/851095/852020/850904	8
GO:1903513	BP	GO:1903513	endoplasmic reticulum to cytosol transport	8/542	10/6429	9.39149e-08	4.77754e-06	3.73108e-06	852500/854149/852468/851431/852939/851095/852020/850904	8
GO:1901698	BP	GO:1901698	response to nitrogen compound	24/542	88/6429	1.38385e-07	6.81978e-06	5.326e-06	854979/853418/852500/854149/852468/851431/855036/853372/856009/850314/855254/853285/854995/852939/851095/852020/855147/854168/855319/850500/850904/855306/851241/856886	24
GO:0034599	BP	GO:0034599	cellular response to oxidative stress	28/542	115/6429	1.76254e-07	8.42281e-06	6.57791e-06	853776/851974/851955/856504/853940/855291/850799/850532/850633/854980/852423/854855/854287/856004/852124/850511/852335/852291/852259/852325/855054/850331/855005/855462/856014/856589/854144/855053	28
GO:0044282	BP	GO:0044282	small molecule catabolic process	34/542	158/6429	2.16097e-07	1.00231e-05	7.82767e-06	854099/851974/854068/856504/851380/854932/855291/852672/855956/852307/853624/854287/852308/855131/850946/851582/853322/852291/855009/855349/852306/851311/856246/850733/854205/850295/855447/856589/851620/851254/851307/853878/854646/855245	34
GO:0072666	BP	GO:0072666	establishment of protein localization to vacuole	30/542	131/6429	2.73331e-07	1.23155e-05	9.61797e-06	851666/852402/853758/856004/855498/851431/852425/855166/855741/852695/855237/853042/853991/855016/856508/855739/852518/850619/851445/856315/856686/853590/853416/853884/856040/856387/854201/851406/856886/851532	30
GO:0010243	BP	GO:0010243	response to organonitrogen compound	23/542	85/6429	2.95646e-07	1.29509e-05	1.01142e-05	854979/853418/852500/854149/852468/851431/855036/853372/856009/850314/855254/853285/854995/852939/851095/852020/855147/854168/855319/850500/850904/855306/851241	23
GO:0008064	BP	GO:0008064	regulation of actin polymerization or depolymerization	14/542	35/6429	3.41193e-07	1.31234e-05	1.02489e-05	855584/855117/856277/855478/853433/854822/851085/850450/852536/854819/854353/853862/851051/851532	14
GO:0030041	BP	GO:0030041	actin filament polymerization	14/542	35/6429	3.41193e-07	1.31234e-05	1.02489e-05	855584/855117/856277/855478/853433/854822/851085/850450/852536/854819/854353/853862/851051/851532	14
GO:0030832	BP	GO:0030832	regulation of actin filament length	14/542	35/6429	3.41193e-07	1.31234e-05	1.02489e-05	855584/855117/856277/855478/853433/854822/851085/850450/852536/854819/854353/853862/851051/851532	14
GO:0030833	BP	GO:0030833	regulation of actin filament polymerization	14/542	35/6429	3.41193e-07	1.31234e-05	1.02489e-05	855584/855117/856277/855478/853433/854822/851085/850450/852536/854819/854353/853862/851051/851532	14
GO:0043248	BP	GO:0043248	proteasome assembly	14/542	35/6429	3.41193e-07	1.31234e-05	1.02489e-05	851448/856355/853712/850896/850611/856607/853036/854284/856218/856425/853629/852834/851557/852003	14
GO:0035966	BP	GO:0035966	response to topologically incorrect protein	21/542	76/6429	6.65659e-07	2.48219e-05	1.9385e-05	850633/852203/853418/852500/854149/851845/854217/852468/851431/853789/855254/855725/852926/852939/852020/852233/855005/850500/856425/852376/851241	21
GO:0007034	BP	GO:0007034	vacuolar transport	37/542	188/6429	6.76818e-07	2.48219e-05	1.9385e-05	851666/852402/853758/856004/855498/850319/851431/852425/855166/853502/855741/852695/855237/855456/853042/850712/853991/855016/856508/855739/852518/850619/851445/856315/856686/856803/853590/853416/853884/856040/856387/854201/851406/853457/856886/854734/851532	37
GO:0006623	BP	GO:0006623	protein targeting to vacuole	26/542	109/6429	7.48507e-07	2.68272e-05	2.0951e-05	851666/852402/853758/856004/855498/852425/855741/852695/855237/853042/853991/855016/855739/852518/850619/851445/856315/856686/853590/853416/853884/856040/856387/854201/851406/851532	26
GO:0008154	BP	GO:0008154	actin polymerization or depolymerization	14/542	37/6429	7.66198e-07	2.6851e-05	2.09696e-05	855584/855117/856277/855478/853433/854822/851085/850450/852536/854819/854353/853862/851051/851532	14
GO:0016237	BP	GO:0016237	lysosomal microautophagy	17/542	54/6429	1.05272e-06	3.609e-05	2.8185e-05	852685/856004/855498/851431/853138/852425/855741/852695/855739/852518/856315/856803/853416/851543/856387/851406/852369	17
GO:0006605	BP	GO:0006605	protein targeting	45/542	255/6429	1.07957e-06	3.6223e-05	2.82889e-05	851666/851008/852402/852203/853758/853418/856004/855498/853789/852531/852425/851244/850860/854038/855741/856772/852209/852695/855237/853042/856135/853991/855016/851095/855739/852518/854126/854168/850619/851445/856315/856686/854407/855654/853590/853416/853884/856040/850755/856387/854201/851406/856357/850999/851532	45
GO:0006111	BP	GO:0006111	regulation of gluconeogenesis	9/542	16/6429	1.34582e-06	4.42158e-05	3.45309e-05	854980/852402/850318/854795/855166/852624/854710/852349/853356	9
GO:0034314	BP	GO:0034314	Arp2/3 complex-mediated actin nucleation	10/542	20/6429	1.42108e-06	4.57356e-05	3.57178e-05	856277/855478/853433/854822/851085/850450/852536/854353/851051/851532	10
GO:0030162	BP	GO:0030162	regulation of proteolysis	14/542	39/6429	1.61462e-06	5.09251e-05	3.97707e-05	850875/855717/853712/851140/852020/853146/850562/856731/853033/854843/851557/853475/856830/852003	14
GO:0072671	BP	GO:0072671	mitochondria-associated ubiquitin-dependent protein catabolic process	8/542	13/6429	2.13458e-06	6.60046e-05	5.15472e-05	852468/851431/853667/855725/854995/852939/850562/852376	8
GO:0046031	BP	GO:0046031	ADP metabolic process	12/542	31/6429	3.6225e-06	0.000109859	8.5796e-05	853465/852639/850370/852495/854098/856917/853169/850317/851620/853705/851193/855245	12
GO:0033365	BP	GO:0033365	protein localization to organelle	68/542	469/6429	3.81101e-06	0.000113396	8.85578e-05	851666/852685/853043/852402/852203/853758/853418/856004/853800/851487/855498/854183/850958/852468/851431/853789/852531/856115/852425/851244/851879/855166/850860/854038/855741/856772/852695/855237/850450/853042/852939/856135/853991/855016/854125/856508/851095/850553/853287/855739/852518/854126/854168/855319/850619/851445/856315/856686/854407/855654/853590/853416/853884/856040/855306/850755/856425/…	68
GO:0062197	BP	GO:0062197	cellular response to chemical stress	32/542	163/6429	4.12578e-06	0.000120488	9.40968e-05	853776/851974/851955/856504/853940/855291/850799/850532/850633/854980/853758/852423/854855/854287/856004/852124/850511/852335/852291/852259/852325/855054/854822/855725/850331/855005/855462/856014/856589/854144/855053/852247	32
GO:0034315	BP	GO:0034315	regulation of Arp2/3 complex-mediated actin nucleation	8/542	14/6429	4.61413e-06	0.0001323	0.000103321	856277/855478/853433/854822/850450/852536/854353/851051	8
GO:0009135	BP	GO:0009135	purine nucleoside diphosphate metabolic process	12/542	32/6429	5.35746e-06	0.000145668	0.000113761	853465/852639/850370/852495/854098/856917/853169/850317/851620/853705/851193/855245	12
GO:0009179	BP	GO:0009179	purine ribonucleoside diphosphate metabolic process	12/542	32/6429	5.35746e-06	0.000145668	0.000113761	853465/852639/850370/852495/854098/856917/853169/850317/851620/853705/851193/855245	12
GO:0098869	BP	GO:0098869	cellular oxidant detoxification	12/542	32/6429	5.35746e-06	0.000145668	0.000113761	853776/852979/851955/853940/850799/853951/854980/854855/854856/852124/855054/856014	12
GO:0097237	BP	GO:0097237	cellular response to toxic substance	13/542	38/6429	7.08978e-06	0.000187265	0.000146247	853776/852979/851955/853940/854932/850799/853951/854980/854855/854856/852124/855054/856014	13
GO:0045721	BP	GO:0045721	negative regulation of gluconeogenesis	7/542	11/6429	7.12487e-06	0.000187265	0.000146247	852402/850318/854795/855166/852624/854710/852349	7
GO:0009185	BP	GO:0009185	ribonucleoside diphosphate metabolic process	12/542	33/6429	7.78217e-06	0.000201188	0.000157121	853465/852639/850370/852495/854098/856917/853169/850317/851620/853705/851193/855245	12
GO:0110053	BP	GO:0110053	regulation of actin filament organization	14/542	44/6429	8.2768e-06	0.000210524	0.000164412	855584/855117/856277/855478/853433/854822/851085/850450/852536/854819/854353/853862/851051/851532	14
GO:0046365	BP	GO:0046365	monosaccharide catabolic process	9/542	19/6429	8.62084e-06	0.000215795	0.000168528	851974/856504/852307/854287/852308/855131/853322/852306/855245	9
GO:0044283	BP	GO:0044283	small molecule biosynthetic process	55/542	363/6429	9.50827e-06	0.00023429	0.000182972	853465/854099/854068/851425/851982/855887/852672/851238/854852/852098/851239/854980/852402/854714/855786/850318/852314/852450/853203/854556/850370/852412/851010/854022/853972/852495/854795/854326/855794/855166/855349/851820/852624/853047/852648/854710/850733/850295/855795/853118/852691/853869/851570/851620/852349/855619/850342/855444/855793/853705/852247/853170/851785/853356/852752	55
GO:0016197	BP	GO:0016197	endosomal transport	25/542	117/6429	1.01872e-05	0.000247158	0.000193021	853043/851431/855166/853502/855237/854822/855456/850712/853991/855016/856508/853287/855739/852035/852233/851445/852138/853416/853884/856040/853223/856387/854300/856886/854734	25
GO:0006096	BP	GO:0006096	glycolytic process	11/542	29/6429	1.17166e-05	0.000275778	0.000215372	853465/852639/850370/852495/854098/853169/850317/851620/853705/851193/855245	11
GO:0006757	BP	GO:0006757	ATP generation from ADP	11/542	29/6429	1.17166e-05	0.000275778	0.000215372	853465/852639/850370/852495/854098/853169/850317/851620/853705/851193/855245	11
GO:0006091	BP	GO:0006091	generation of precursor metabolites and energy	39/542	228/6429	1.24365e-05	0.000288418	0.000225244	856797/853465/854068/856705/856289/854932/850962/852098/855131/852314/852124/854556/852639/850370/853322/856314/850958/851068/853295/855480/852495/854350/854098/852545/856188/850733/850553/851245/853169/850317/856076/853830/856589/851620/853769/853705/852247/851193/855245	39
GO:0005991	BP	GO:0005991	trehalose metabolic process	7/542	12/6429	1.58589e-05	0.000357278	0.000279021	854872/850633/852423/855131/851646/851564/853830	7
GO:0019878	BP	GO:0019878	lysine biosynthetic process via aminoadipic acid	7/542	12/6429	1.58589e-05	0.000357278	0.000279021	851425/852672/854852/854714/855786/852412/851820	7
GO:0032527	BP	GO:0032527	protein exit from endoplasmic reticulum	8/542	16/6429	1.6975e-05	0.000359094	0.000280439	852500/854149/852468/851431/852939/851095/852020/850904	8
GO:0051125	BP	GO:0051125	regulation of actin nucleation	8/542	16/6429	1.6975e-05	0.000359094	0.000280439	856277/855478/853433/854822/850450/852536/854353/851051	8
GO:0030838	BP	GO:0030838	positive regulation of actin filament polymerization	10/542	25/6429	1.70429e-05	0.000359094	0.000280439	856277/855478/853433/854822/851085/850450/852536/854353/851051/851532	10
GO:0045010	BP	GO:0045010	actin nucleation	10/542	25/6429	1.70429e-05	0.000359094	0.000280439	856277/855478/853433/854822/851085/850450/852536/854353/851051/851532	10
GO:0032787	BP	GO:0032787	monocarboxylic acid metabolic process	32/542	174/6429	1.7078e-05	0.000359094	0.000280439	853465/851380/855956/852314/853203/854556/852639/850370/852495/852291/855794/855009/854098/854950/856246/850733/854205/855795/855447/851245/853169/850317/856589/851620/850342/855793/853705/851193/856108/853878/854646/855245	32
GO:0006090	BP	GO:0006090	pyruvate metabolic process	13/542	41/6429	1.82066e-05	0.000377787	0.000295038	853465/854556/852639/850370/852495/854098/850733/853169/850317/851620/853705/851193/855245	13
GO:0035967	BP	GO:0035967	cellular response to topologically incorrect protein	17/542	66/6429	2.15358e-05	0.000432949	0.000338117	852203/853418/852500/854149/854217/852468/851431/853789/855725/852939/852020/852233/855005/850500/856425/852376/851241	17
GO:0009132	BP	GO:0009132	nucleoside diphosphate metabolic process	12/542	36/6429	2.16886e-05	0.000432949	0.000338117	853465/852639/850370/852495/854098/856917/853169/850317/851620/853705/851193/855245	12
GO:1990748	BP	GO:1990748	cellular detoxification	12/542	36/6429	2.16886e-05	0.000432949	0.000338117	853776/852979/851955/853940/850799/853951/854980/854855/854856/852124/855054/856014	12
GO:0010033	BP	GO:0010033	response to organic substance	43/542	268/6429	2.31337e-05	0.000456024	0.000356138	850633/852203/854979/853418/852500/854149/851845/854217/854183/852468/851431/853789/855036/853372/853677/850303/856009/850314/855254/853285/855725/854995/852926/852939/851095/852020/851759/854797/855147/854168/852233/855319/855005/850500/850904/850518/855306/853733/856425/852376/851241/856886/855053	43
GO:0051156	BP	GO:0051156	glucose 6-phosphate metabolic process	9/542	21/6429	2.35129e-05	0.000457776	0.000357506	855131/852639/853322/851068/855480/852495/856188/850317/856589	9
GO:0006165	BP	GO:0006165	nucleoside diphosphate phosphorylation	11/542	31/6429	2.4527e-05	0.000466013	0.000363939	853465/852639/850370/852495/854098/853169/850317/851620/853705/851193/855245	11
GO:0043255	BP	GO:0043255	regulation of carbohydrate biosynthetic process	11/542	31/6429	2.4527e-05	0.000466013	0.000363939	854980/852402/850318/854795/855166/854350/852624/854710/856076/852349/853356	11
GO:0006986	BP	GO:0006986	response to unfolded protein	15/542	54/6429	2.48664e-05	0.000466838	0.000364583	850633/852203/853418/852500/854149/851845/853789/855254/852926/852020/852233/855005/850500/856425/851241	15
GO:0072594	BP	GO:0072594	establishment of protein localization to organelle	53/542	359/6429	2.93821e-05	0.000532431	0.000415809	851666/852402/852203/853758/853418/856004/855498/854183/850958/851431/853789/852531/852425/851244/855166/850860/854038/855741/856772/852695/855237/853042/856135/853991/855016/854125/856508/851095/855739/852518/854126/854168/850619/851445/856315/856686/854407/855654/853590/853416/853884/856040/855306/850755/856425/856387/854201/851406/852173/856357/850999/856886/851532	53
GO:0010499	BP	GO:0010499	proteasomal ubiquitin-independent protein catabolic process	8/542	17/6429	2.97108e-05	0.000532431	0.000415809	854119/856731/850611/853036/856218/855362/852873/856830	8
GO:0010677	BP	GO:0010677	negative regulation of cellular carbohydrate metabolic process	8/542	17/6429	2.97108e-05	0.000532431	0.000415809	852402/850318/854795/855166/852624/854710/856076/852349	8
GO:0045912	BP	GO:0045912	negative regulation of carbohydrate metabolic process	8/542	17/6429	2.97108e-05	0.000532431	0.000415809	852402/850318/854795/855166/852624/854710/856076/852349	8
GO:0019725	BP	GO:0019725	cellular homeostasis	37/542	221/6429	3.39752e-05	0.00060201	0.000470148	851666/851955/851982/850799/854980/853123/856345/851729/855131/852639/854183/855968/853782/854255/852325/853667/855350/852926/856580/855797/850553/850721/853562/854419/850317/856601/850736/856686/855462/856014/855842/855215/856681/856435/852066/853801/855245	37
GO:0046939	BP	GO:0046939	nucleotide phosphorylation	11/542	32/6429	3.45682e-05	0.000605711	0.000473038	853465/852639/850370/852495/854098/853169/850317/851620/853705/851193/855245	11
GO:0016042	BP	GO:0016042	lipid catabolic process	16/542	63/6429	4.53118e-05	0.000785239	0.000613243	855895/855956/856018/851888/854225/854682/854187/856246/854824/853571/853964/853768/855994/856739/853878/854646	16
GO:0010906	BP	GO:0010906	regulation of glucose metabolic process	11/542	33/6429	4.79612e-05	0.000812162	0.000634268	854980/852402/850318/854795/855166/854350/852624/854710/856076/852349/853356	11
GO:0006790	BP	GO:0006790	sulfur compound metabolic process	27/542	143/6429	4.82732e-05	0.000812162	0.000634268	854099/855887/852672/853951/850382/852389/853123/854856/853203/852124/851010/855794/855009/855968/856427/853047/855530/855795/853118/852691/851245/853869/856014/855444/854425/855793/852752	27
GO:0006457	BP	GO:0006457	protein folding	24/542	120/6429	4.84104e-05	0.000812162	0.000634268	853043/850633/854980/854909/852203/853743/853418/851845/853789/853372/850314/856772/855254/856581/855725/856135/853146/854168/851898/850914/854407/853033/854462/851241	24
GO:0032271	BP	GO:0032271	regulation of protein polymerization	14/542	51/6429	5.34909e-05	0.000887948	0.000693455	855584/855117/856277/855478/853433/854822/851085/850450/852536/854819/854353/853862/851051/851532	14
GO:0098754	BP	GO:0098754	detoxification	13/542	45/6429	5.50432e-05	0.000904199	0.000706146	853776/852979/851955/853940/850799/853951/854980/854855/854856/852124/855054/856014/852015	13
GO:0019752	BP	GO:0019752	carboxylic acid metabolic process	58/542	414/6429	5.80254e-05	0.000941853	0.000735552	853465/854068/851425/851380/855291/852672/854852/855956/854714/855786/852314/851582/851888/853203/854556/852639/850370/852412/851010/852495/852291/855794/855009/854098/855349/851820/854950/851311/856246/855530/850733/854205/850295/855795/853118/852691/855447/851245/853869/851570/853169/850317/856589/851620/851254/855619/850342/855444/854425/855793/851307/853705/851193/856108/853878/854646/855245/…	58
GO:0009085	BP	GO:0009085	lysine biosynthetic process	7/542	14/6429	5.91271e-05	0.000941853	0.000735552	851425/852672/854852/854714/855786/852412/851820	7
GO:0045861	BP	GO:0045861	negative regulation of proteolysis	7/542	14/6429	5.91271e-05	0.000941853	0.000735552	850875/855717/853146/850562/853033/854843/853475	7
GO:0009636	BP	GO:0009636	response to toxic substance	14/542	52/6429	6.76378e-05	0.00106665	0.000833013	853776/852979/851955/853940/854932/850799/853951/854980/854855/854856/852124/855054/856014/852015	14
GO:0032535	BP	GO:0032535	regulation of cellular component size	16/542	66/6429	8.33503e-05	0.00127615	0.000996625	852639/855584/855117/856277/855478/853433/854822/851085/850450/852536/854819/854353/853862/856425/851051/851532	16
GO:0051258	BP	GO:0051258	protein polymerization	16/542	66/6429	8.33503e-05	0.00127615	0.000996625	851666/854386/855584/855117/856277/855478/853433/854822/851085/850450/852536/854819/854353/853862/851051/851532	16
GO:0090066	BP	GO:0090066	regulation of anatomical structure size	16/542	66/6429	8.33503e-05	0.00127615	0.000996625	852639/855584/855117/856277/855478/853433/854822/851085/850450/852536/854819/854353/853862/856425/851051/851532	16
GO:0043254	BP	GO:0043254	regulation of protein-containing complex assembly	21/542	102/6429	9.20738e-05	0.00138897	0.00108474	855584/855117/853712/856277/855478/853433/854822/851085/850450/852536/854819/854353/854284/853862/856425/851051/855760/852834/853475/852003/851532	21
GO:0034727	BP	GO:0034727	piecemeal microautophagy of the nucleus	12/542	41/6429	9.24809e-05	0.00138897	0.00108474	856004/855498/851431/853138/852425/855741/852695/852518/856315/853416/851543/851406	12
GO:0009628	BP	GO:0009628	response to abiotic stimulus	32/542	190/6429	0.000102659	0.00151581	0.00118379	856664/852891/856504/850532/850633/854980/853758/852423/856926/851845/850511/851646/850958/854350/854822/855725/851564/850712/856103/854168/856358/855005/850367/856425/852376/854568/856357/856739/855053/854878/852977/853300	32
GO:0006553	BP	GO:0006553	lysine metabolic process	7/542	15/6429	0.000102848	0.00151581	0.00118379	851425/852672/854852/854714/855786/852412/851820	7
GO:0043436	BP	GO:0043436	oxoacid metabolic process	59/542	433/6429	0.000111355	0.00161614	0.00126214	853465/854068/851425/851380/855291/852672/854852/855956/854714/855786/852314/851582/851888/853203/854556/852639/850370/852412/851010/852495/852291/855794/855009/854098/855349/851820/854950/851311/856246/855530/850733/854205/850295/855795/853118/852691/855447/851245/853869/851570/853169/850317/856803/856589/851620/851254/855619/850342/855444/854425/855793/851307/853705/851193/856108/853878/854646/…	59
GO:0070682	BP	GO:0070682	proteasome regulatory particle assembly	6/542	11/6429	0.000111705	0.00161614	0.00126214	851448/853712/854284/852834/851557/852003	6
GO:0006082	BP	GO:0006082	organic acid metabolic process	59/542	435/6429	0.000126837	0.00181838	0.00142009	853465/854068/851425/851380/855291/852672/854852/855956/854714/855786/852314/851582/851888/853203/854556/852639/850370/852412/851010/852495/852291/855794/855009/854098/855349/851820/854950/851311/856246/855530/850733/854205/850295/855795/853118/852691/855447/851245/853869/851570/853169/850317/856803/856589/851620/851254/855619/850342/855444/854425/855793/851307/853705/851193/856108/853878/854646/…	59
GO:0019637	BP	GO:0019637	organophosphate metabolic process	54/542	390/6429	0.000144882	0.00205837	0.00160751	853465/854099/853917/855895/855887/853706/853123/855521/855131/852639/850370/853322/854699/851068/855480/853690/852495/854326/854682/854098/852846/854346/854187/852545/852648/856188/856917/851432/854125/855149/853118/851703/851245/853169/850317/856601/856076/854473/851516/853061/853733/856589/851878/852114/851620/853964/855994/853286/856036/854903/853941/853705/851193/855245	54
GO:0006112	BP	GO:0006112	energy reserve metabolic process	11/542	37/6429	0.000155163	0.00216542	0.00169112	856797/856705/856289/850962/855131/856314/853295/854350/850553/856076/853830	11
GO:0010675	BP	GO:0010675	regulation of cellular carbohydrate metabolic process	11/542	37/6429	0.000155163	0.00216542	0.00169112	854980/852402/850318/854795/855166/854350/852624/854710/856076/852349/853356	11
GO:0062014	BP	GO:0062014	negative regulation of small molecule metabolic process	7/542	16/6429	0.000169638	0.00234666	0.00183265	852402/850318/854795/855166/852624/854710/852349	7
GO:0031334	BP	GO:0031334	positive regulation of protein-containing complex assembly	15/542	63/6429	0.000171996	0.00235858	0.00184197	853712/856277/855478/853433/854822/851085/850450/852536/854353/854284/851051/852834/853475/852003/851532	15
GO:0016192	BP	GO:0016192	vesicle-mediated transport	60/542	450/6429	0.000179708	0.00244309	0.00190797	853043/853123/850323/852203/853800/851487/854183/851431/856140/850394/855478/851677/851949/855166/853502/851566/855237/854822/855456/854475/851364/850712/853991/855016/856508/856103/853287/855739/852035/850782/852233/853963/855429/850619/851445/851996/856686/852138/856498/856566/853416/853884/856040/854697/853733/850367/851543/853223/856387/851051/854201/855760/852173/854300/852666/854767/856886/…	60
GO:0019320	BP	GO:0019320	hexose catabolic process	6/542	12/6429	0.000207551	0.00279751	0.00218475	856504/852307/852308/855131/852306/855245	6
GO:0032509	BP	GO:0032509	endosome transport via multivesicular body sorting pathway	14/542	58/6429	0.000241591	0.00320159	0.00250033	851431/855166/853502/855456/850712/853991/856508/855739/852138/853884/856040/856387/856886/854734	14
GO:0071985	BP	GO:0071985	multivesicular body sorting pathway	14/542	58/6429	0.000241591	0.00320159	0.00250033	851431/855166/853502/855456/850712/853991/856508/855739/852138/853884/856040/856387/856886/854734	14
GO:0010035	BP	GO:0010035	response to inorganic substance	15/542	65/6429	0.000249326	0.00327656	0.00255887	852891/852979/851955/850799/852423/856004/851431/855036/855480/855054/851564/851432/855005/850630/855053	15
GO:1901700	BP	GO:1901700	response to oxygen-containing compound	19/542	94/6429	0.000253694	0.00330641	0.00258218	852891/852979/851955/853940/850633/854980/852423/856004/854183/855480/856009/850314/853285/855054/851564/855147/855005/853733/855053	19
GO:0061919	BP	GO:0061919	process utilizing autophagic mechanism	36/542	234/6429	0.000256164	0.00331124	0.00258596	852685/851225/853758/856004/856649/850511/855498/851646/850319/851431/853138/852425/855741/852695/854206/855237/853667/854465/850712/855739/852518/853275/851445/856315/856803/854660/853416/856076/854697/851543/856425/856387/854201/851406/852369/851532	36
GO:0006515	BP	GO:0006515	protein quality control for misfolded or incompletely synthesized proteins	10/542	33/6429	0.000259807	0.00333103	0.00260141	852203/854372/852468/851431/856009/852259/855725/852939/856135/852376	10
GO:1903322	BP	GO:1903322	positive regulation of protein modification by small protein conjugation or removal	8/542	22/6429	0.000267284	0.00334908	0.00261551	854979/851431/851244/851879/852643/854306/854843/850819	8
GO:1903050	BP	GO:1903050	regulation of proteolysis involved in cellular protein catabolic process	7/542	17/6429	0.000267587	0.00334908	0.00261551	853712/852020/850562/854843/851557/853475/852003	7
GO:1903362	BP	GO:1903362	regulation of cellular protein catabolic process	7/542	17/6429	0.000267587	0.00334908	0.00261551	853712/852020/850562/854843/851557/853475/852003	7
GO:0032511	BP	GO:0032511	late endosome to vacuole transport via multivesicular body sorting pathway	13/542	52/6429	0.000276196	0.00342961	0.0026784	851431/855166/853502/855456/850712/853991/856508/855739/853884/856040/856387/856886/854734	13
GO:0034637	BP	GO:0034637	cellular carbohydrate biosynthetic process	14/542	59/6429	0.000292763	0.00360693	0.00281688	856705/850962/854872/852423/853418/855131/856314/851646/853295/854350/850603/856076/853830/853988	14
GO:0009408	BP	GO:0009408	response to heat	15/542	66/6429	0.000298143	0.00364474	0.0028464	850532/850633/852423/851845/850511/851646/854350/856103/854168/855005/852376/856357/855053/852977/853300	15
GO:0046323	BP	GO:0046323	glucose import	9/542	28/6429	0.000322874	0.00391671	0.0030588	856492/851352/852639/852149/850317/855398/856496/855023/853236	9
GO:0006109	BP	GO:0006109	regulation of carbohydrate metabolic process	11/542	40/6429	0.000332304	0.00400033	0.00312411	854980/852402/850318/854795/855166/854350/852624/854710/856076/852349/853356	11
GO:0044804	BP	GO:0044804	autophagy of nucleus	12/542	47/6429	0.000382764	0.00453849	0.00354439	856004/855498/851431/853138/852425/855741/852695/852518/856315/853416/851543/851406	12
GO:1902905	BP	GO:1902905	positive regulation of supramolecular fiber organization	12/542	47/6429	0.000382764	0.00453849	0.00354439	855584/855117/856277/855478/853433/854822/851085/850450/852536/854353/851051/851532	12
GO:1903008	BP	GO:1903008	organelle disassembly	16/542	75/6429	0.000408062	0.00480234	0.00375045	850633/851225/856004/855498/852468/851431/853138/855741/852695/850712/852518/851445/856315/854660/853416/851406	16
GO:0005977	BP	GO:0005977	glycogen metabolic process	10/542	35/6429	0.00044164	0.00515901	0.00402899	856705/856289/850962/855131/856314/853295/854350/850553/856076/853830	10
GO:0000422	BP	GO:0000422	autophagy of mitochondrion	12/542	48/6429	0.000472059	0.00539447	0.00421288	851225/856004/855498/853138/855741/852695/852518/851445/856315/854660/853416/851406	12
GO:0044242	BP	GO:0044242	cellular lipid catabolic process	12/542	48/6429	0.000472059	0.00539447	0.00421288	855895/855956/856018/851888/854682/856246/853964/853768/855994/856739/853878/854646	12
GO:0061726	BP	GO:0061726	mitochondrion disassembly	12/542	48/6429	0.000472059	0.00539447	0.00421288	851225/856004/855498/853138/855741/852695/852518/851445/856315/854660/853416/851406	12
GO:0006914	BP	GO:0006914	autophagy	34/542	224/6429	0.000488136	0.00553806	0.00432502	852685/851225/856004/856649/850511/855498/851646/850319/851431/853138/852425/855741/852695/854206/855237/853667/854465/850712/855739/852518/853275/851445/856315/856803/854660/853416/856076/854697/851543/856425/856387/854201/851406/852369	34
GO:0009067	BP	GO:0009067	aspartate family amino acid biosynthetic process	13/542	55/6429	0.000498916	0.00558007	0.00435783	851425/852672/854852/854714/855786/852412/851010/851820/853118/852691/853869/855444/852752	13
GO:0032258	BP	GO:0032258	cytoplasm to vacuole transport by the Cvt pathway	13/542	55/6429	0.000498916	0.00558007	0.00435783	853758/856004/855498/852425/855741/852695/852518/851445/856315/853416/854201/851406/851532	13
GO:1902903	BP	GO:1902903	regulation of supramolecular fiber organization	14/542	62/6429	0.000505557	0.00561453	0.00438474	855584/855117/856277/855478/853433/854822/851085/850450/852536/854819/854353/853862/851051/851532	14
GO:0005978	BP	GO:0005978	glycogen biosynthetic process	8/542	24/6429	0.000528387	0.00580862	0.00453632	856705/850962/855131/856314/853295/854350/856076/853830	8
GO:0048878	BP	GO:0048878	chemical homeostasis	34/542	225/6429	0.0005304	0.00580862	0.00453632	851982/853043/851225/856345/851729/855131/852639/854183/854225/855968/853782/854255/852325/852926/856580/855797/850553/850721/851703/854419/850317/856601/850736/856686/855462/855842/856076/855215/856681/855053/856435/852066/853801/855245	34
GO:1904659	BP	GO:1904659	glucose transmembrane transport	9/542	30/6429	0.000574003	0.00624277	0.00487538	856492/851352/852639/852149/850317/855398/856496/855023/853236	9
GO:0009266	BP	GO:0009266	response to temperature stimulus	15/542	70/6429	0.00058451	0.00631351	0.00493062	850532/850633/852423/851845/850511/851646/854350/856103/854168/855005/852376/856357/855053/852977/853300	15
GO:0006749	BP	GO:0006749	glutathione metabolic process	7/542	19/6429	0.000597083	0.00640544	0.00500241	853951/853123/854856/852124/855009/855530/856014	7
GO:0007015	BP	GO:0007015	actin filament organization	17/542	85/6429	0.000603043	0.00642567	0.00501821	850323/855584/855117/856277/855478/853433/851420/854822/851085/850450/852536/854819/854353/853862/850367/851051/851532	17
GO:0044264	BP	GO:0044264	cellular polysaccharide metabolic process	14/542	64/6429	0.000710983	0.00746729	0.00583167	856705/856289/850962/853418/855131/854644/856314/853295/854350/850553/850603/856076/853830/853988	14
GO:0045324	BP	GO:0045324	late endosome to vacuole transport	14/542	64/6429	0.000710983	0.00746729	0.00583167	851431/855166/853502/855456/850712/853991/856508/855739/850619/853884/856040/856387/856886/854734	14
GO:0006766	BP	GO:0006766	vitamin metabolic process	13/542	57/6429	0.000719738	0.00746729	0.00583167	854099/855887/852098/850382/852389/852450/853203/854022/855794/853047/855795/855793/852247	13
GO:0006767	BP	GO:0006767	water-soluble vitamin metabolic process	13/542	57/6429	0.000719738	0.00746729	0.00583167	854099/855887/852098/850382/852389/852450/853203/854022/855794/853047/855795/855793/852247	13
GO:0042726	BP	GO:0042726	flavin-containing compound metabolic process	5/542	10/6429	0.000736531	0.00759156	0.00592873	852098/852450/854022/851516/852247	5
GO:0042592	BP	GO:0042592	homeostatic process	46/542	340/6429	0.000760156	0.0077842	0.00607917	851666/851955/851982/850799/853043/854980/851225/853123/856345/853743/851729/855131/852639/854183/854225/855968/853782/854255/852325/853667/855350/852926/856580/855797/850553/850721/853562/851703/854419/850317/851500/856601/850736/856686/855462/856014/855842/856076/856852/855215/856681/855053/856435/852066/853801/855245	46
GO:0034620	BP	GO:0034620	cellular response to unfolded protein	11/542	44/6429	0.000808497	0.00817307	0.00638287	852203/853418/852500/854149/853789/852020/852233/855005/850500/856425/851241	11
GO:0072599	BP	GO:0072599	establishment of protein localization to endoplasmic reticulum	11/542	44/6429	0.000808497	0.00817307	0.00638287	852203/853418/853789/854038/851095/854126/854168/855306/850755/856357/850999	11
GO:0044272	BP	GO:0044272	sulfur compound biosynthetic process	16/542	80/6429	0.000866342	0.00870205	0.00679598	854099/855887/852672/853203/851010/855794/856427/853047/855795/853118/852691/851245/853869/855444/855793/852752	16
GO:0061136	BP	GO:0061136	regulation of proteasomal protein catabolic process	6/542	15/6429	0.000902086	0.00900373	0.00703158	853712/852020/850562/854843/851557/852003	6
GO:0008645	BP	GO:0008645	hexose transmembrane transport	9/542	32/6429	0.000966081	0.00940439	0.00734448	856492/851352/852639/852149/850317/855398/856496/855023/853236	9
GO:0015749	BP	GO:0015749	monosaccharide transmembrane transport	9/542	32/6429	0.000966081	0.00940439	0.00734448	856492/851352/852639/852149/850317/855398/856496/855023/853236	9
GO:0030968	BP	GO:0030968	endoplasmic reticulum unfolded protein response	9/542	32/6429	0.000966081	0.00940439	0.00734448	853418/852500/854149/852020/852233/855005/850500/856425/851241	9
GO:0034219	BP	GO:0034219	carbohydrate transmembrane transport	9/542	32/6429	0.000966081	0.00940439	0.00734448	856492/851352/852639/852149/850317/855398/856496/855023/853236	9
GO:0070972	BP	GO:0070972	protein localization to endoplasmic reticulum	13/542	59/6429	0.00101757	0.00984487	0.00768848	852203/853418/853800/851487/853789/854038/851095/854126/854168/855306/850755/856357/850999	13
GO:0032273	BP	GO:0032273	positive regulation of protein polymerization	10/542	39/6429	0.00112434	0.0108115	0.00844337	856277/855478/853433/854822/851085/850450/852536/854353/851051/851532	10
GO:0009250	BP	GO:0009250	glucan biosynthetic process	11/542	46/6429	0.0012048	0.011515	0.00899277	856705/850962/853418/855131/856314/853295/854350/850603/856076/853830/853988	11
GO:0000302	BP	GO:0000302	response to reactive oxygen species	9/542	33/6429	0.00123093	0.0116939	0.00913249	852979/851955/853940/850633/856004/855480/855054/855005/855053	9
GO:0005984	BP	GO:0005984	disaccharide metabolic process	8/542	27/6429	0.00127179	0.0119381	0.00932324	854872/850633/852423/855131/854644/851646/851564/853830	8
GO:0061077	BP	GO:0061077	chaperone-mediated protein folding	8/542	27/6429	0.00127179	0.0119381	0.00932324	850633/854980/852203/853418/851845/853789/855725/854168	8
GO:0006740	BP	GO:0006740	NADPH regeneration	6/542	16/6429	0.00134155	0.0123002	0.00960599	854556/853322/851068/855480/856188/856589	6
GO:0031398	BP	GO:0031398	positive regulation of protein ubiquitination	6/542	16/6429	0.00134155	0.0123002	0.00960599	854979/851431/851244/854306/854843/850819	6
GO:0051666	BP	GO:0051666	actin cortical patch localization	6/542	16/6429	0.00134155	0.0123002	0.00960599	850323/853433/851996/854353/850367/851051	6
GO:0051865	BP	GO:0051865	protein autoubiquitination	6/542	16/6429	0.00134155	0.0123002	0.00960599	854979/854149/851244/854306/850904/854843	6
GO:0046395	BP	GO:0046395	carboxylic acid catabolic process	18/542	99/6429	0.00136363	0.0124303	0.00970762	854068/851380/855291/852672/855956/851582/852291/855349/851311/856246/850733/850295/855447/856589/851254/851307/853878/854646	18
GO:0006073	BP	GO:0006073	cellular glucan metabolic process	13/542	61/6429	0.00141211	0.0127251	0.00993784	856705/856289/850962/853418/855131/856314/853295/854350/850553/850603/856076/853830/853988	13
GO:0044042	BP	GO:0044042	glucan metabolic process	13/542	61/6429	0.00141211	0.0127251	0.00993784	856705/856289/850962/853418/855131/856314/853295/854350/850553/850603/856076/853830/853988	13
GO:0016054	BP	GO:0016054	organic acid catabolic process	18/542	100/6429	0.00153618	0.0137645	0.0107496	854068/851380/855291/852672/855956/851582/852291/855349/851311/856246/850733/850295/855447/856589/851254/851307/853878/854646	18
GO:0016311	BP	GO:0016311	dephosphorylation	26/542	168/6429	0.0016542	0.0147383	0.0115101	856439/852685/853917/854872/852389/852423/851362/852334/851646/851431/854326/856534/854350/856187/853117/852648/850553/854277/851878/852114/855967/853286/854903/854257/853641/853475	26
GO:0033692	BP	GO:0033692	cellular polysaccharide biosynthetic process	11/542	48/6429	0.00174849	0.0154909	0.0120978	856705/850962/853418/855131/856314/853295/854350/850603/856076/853830/853988	11
GO:0009066	BP	GO:0009066	aspartate family amino acid metabolic process	14/542	70/6429	0.00179337	0.0157997	0.012339	851425/852672/854852/854714/855786/852412/851010/851820/850295/853118/852691/853869/855444/852752	14
GO:0055082	BP	GO:0055082	cellular chemical homeostasis	28/542	187/6429	0.00185585	0.0162593	0.0126979	851982/856345/851729/855131/852639/854183/855968/853782/854255/852325/852926/856580/855797/850553/850721/854419/850317/856601/850736/856686/855462/855842/855215/856681/856435/852066/853801/855245	28
GO:0006612	BP	GO:0006612	protein targeting to membrane	13/542	63/6429	0.00192608	0.0165187	0.0129005	851666/851008/852203/853418/853789/854038/852209/851095/854126/854168/856040/856357/850999	13
GO:0044805	BP	GO:0044805	late nucleophagy	6/542	17/6429	0.00192735	0.0165187	0.0129005	855498/855741/852695/852518/856315/851406	6
GO:0045862	BP	GO:0045862	positive regulation of proteolysis	6/542	17/6429	0.00192735	0.0165187	0.0129005	853712/851140/856731/851557/856830/852003	6
GO:0098704	BP	GO:0098704	carbohydrate import across plasma membrane	6/542	17/6429	0.00192735	0.0165187	0.0129005	856492/851352/855398/856496/855023/853236	6
GO:0045899	BP	GO:0045899	positive regulation of RNA polymerase II transcription preinitiation complex assembly	5/542	12/6429	0.00200698	0.0171082	0.0133608	853712/854284/852834/853475/852003	5
GO:0000271	BP	GO:0000271	polysaccharide biosynthetic process	11/542	49/6429	0.00208724	0.0176967	0.0138204	856705/850962/853418/855131/856314/853295/854350/850603/856076/853830/853988	11
GO:0044396	BP	GO:0044396	actin cortical patch organization	7/542	23/6429	0.00215741	0.0181937	0.0142086	855478/854822/851085/850450/852536/852233/851532	7
GO:0045047	BP	GO:0045047	protein targeting to ER	10/542	43/6429	0.00249541	0.0209322	0.0163473	852203/853418/853789/854038/851095/854126/854168/850755/856357/850999	10
GO:0044089	BP	GO:0044089	positive regulation of cellular component biogenesis	19/542	113/6429	0.0026191	0.0218303	0.0170486	852685/854836/853712/856277/855478/853433/854822/851085/850450/852536/856358/854353/854284/856425/851051/852834/853475/852003/851532	19
GO:0009311	BP	GO:0009311	oligosaccharide metabolic process	8/542	30/6429	0.00267566	0.0218303	0.0170486	854872/850633/852423/855131/854644/851646/851564/853830	8
GO:0098739	BP	GO:0098739	import across plasma membrane	8/542	30/6429	0.00267566	0.0218303	0.0170486	856492/851352/850394/854255/855398/856496/855023/853236	8
GO:0015755	BP	GO:0015755	fructose transmembrane transport	6/542	18/6429	0.00268787	0.0218303	0.0170486	856492/851352/852639/856496/855023/853236	6
GO:2000278	BP	GO:2000278	regulation of DNA biosynthetic process	6/542	18/6429	0.00268787	0.0218303	0.0170486	853743/852468/851431/852846/852939/851500	6
GO:0044092	BP	GO:0044092	negative regulation of molecular function	18/542	105/6429	0.00270155	0.0218303	0.0170486	850875/853743/856926/855717/854778/852468/851431/856115/856534/853338/852939/850553/856103/856076/854843/852834/853641/852977	18
GO:0032956	BP	GO:0032956	regulation of actin cytoskeleton organization	14/542	73/6429	0.00271321	0.0218303	0.0170486	855584/855117/856277/855478/853433/854822/851085/850450/852536/854819/854353/853862/851051/851532	14
GO:0032970	BP	GO:0032970	regulation of actin filament-based process	14/542	73/6429	0.00271321	0.0218303	0.0170486	855584/855117/856277/855478/853433/854822/851085/850450/852536/854819/854353/853862/851051/851532	14
GO:0006811	BP	GO:0006811	ion transport	50/542	401/6429	0.00277312	0.022199	0.0173366	854386/853111/850462/855956/853043/851317/856345/856492/851697/855752/854978/851352/850319/854070/850394/853690/853782/854255/852149/853663/850368/852325/855054/853351/850712/856246/856580/855797/850721/855739/854214/852594/850736/856686/855462/852081/855842/856040/853733/856387/855215/856681/853457/856435/852066/855398/856496/853801/855023/853236	50
GO:0042176	BP	GO:0042176	regulation of protein catabolic process	7/542	24/6429	0.00282818	0.0224467	0.0175301	853712/852020/850562/854843/851557/853475/852003	7
GO:0055085	BP	GO:0055085	transmembrane transport	56/542	461/6429	0.00283253	0.0224467	0.0175301	850690/850462/855956/851317/856345/852203/854332/856492/851697/853418/855752/854978/851352/852639/854050/850319/854070/853789/850394/851244/853782/854255/852149/856427/856772/853663/850368/852478/853351/856135/856580/851095/850721/854126/852594/850317/856686/854407/852081/855654/855842/854259/856357/855215/856681/853457/855793/850999/852015/856435/852066/855398/856496/853801/855023/853236	56
GO:0006012	BP	GO:0006012	galactose metabolic process	5/542	13/6429	0.00303751	0.0237136	0.0185195	856504/852307/852308/855131/852306	5
GO:0006098	BP	GO:0006098	pentose-phosphate shunt	5/542	13/6429	0.00303751	0.0237136	0.0185195	853322/851068/855480/856188/856589	5
GO:0052547	BP	GO:0052547	regulation of peptidase activity	5/542	13/6429	0.00303751	0.0237136	0.0185195	850875/855717/851140/856731/856830	5
GO:0005976	BP	GO:0005976	polysaccharide metabolic process	14/542	74/6429	0.00309471	0.0240412	0.0187753	856705/856289/850962/853418/855131/854644/856314/853295/854350/850553/850603/856076/853830/853988	14
GO:0006812	BP	GO:0006812	cation transport	34/542	249/6429	0.00312829	0.0241829	0.0188859	854386/851317/856345/856492/855752/854978/851352/854070/853782/854255/852149/850368/852325/855054/853351/856580/855797/850721/854214/850736/856686/855462/852081/855842/855215/856681/853457/856435/852066/855398/856496/853801/855023/853236	34
GO:0044087	BP	GO:0044087	regulation of cellular component biogenesis	30/542	212/6429	0.00314835	0.0242192	0.0189143	852685/854836/855584/855117/854778/853712/856277/855478/853433/855898/854822/851085/850450/852926/852536/854819/853275/850619/856358/854353/854284/853862/853733/856425/851051/855760/852834/853475/852003/851532	30
GO:0007005	BP	GO:0007005	mitochondrion organization	38/542	287/6429	0.00317158	0.0242795	0.0189614	854386/850915/851225/855752/854978/856004/851845/855498/855584/851431/852531/853138/850860/855741/854883/852259/853047/852695/852325/855114/856135/852518/853146/853721/851500/850619/851445/856601/856315/854407/854660/852081/855654/853416/853033/851406/852993/851532	38
GO:0009110	BP	GO:0009110	vitamin biosynthetic process	11/542	52/6429	0.00343443	0.0259143	0.0202382	854099/855887/852098/852450/853203/854022/855794/853047/855795/855793/852247	11
GO:0042364	BP	GO:0042364	water-soluble vitamin biosynthetic process	11/542	52/6429	0.00343443	0.0259143	0.0202382	854099/855887/852098/852450/853203/854022/855794/853047/855795/855793/852247	11
GO:0098657	BP	GO:0098657	import into cell	11/542	52/6429	0.00343443	0.0259143	0.0202382	856492/851352/854183/850394/854255/850736/852173/855398/856496/855023/853236	11
GO:0006897	BP	GO:0006897	endocytosis	21/542	133/6429	0.00351501	0.026396	0.0206143	850323/854183/850394/855478/851949/854822/856103/852233/851996/856686/856566/853884/853733/850367/851543/853223/851051/852173/852666/854767/852977	21
GO:0008643	BP	GO:0008643	carbohydrate transport	10/542	45/6429	0.00356332	0.026534	0.020722	856492/851352/852639/856231/852149/850317/855398/856496/855023/853236	10
GO:0070647	BP	GO:0070647	protein modification by small protein conjugation or removal	31/542	223/6429	0.00356702	0.026534	0.020722	851666/850620/854979/854149/852583/851431/855036/851244/851879/854710/855350/853494/856053/853670/856061/851759/853562/852643/855147/850562/851166/854306/850500/850904/854739/854843/853986/852349/852376/856852/850819	31
GO:0001101	BP	GO:0001101	response to acid chemical	6/542	19/6429	0.00365284	0.0267932	0.0209245	852891/852423/853285/851564/855147/855053	6
GO:0051084	BP	GO:0051084	'de novo' posttranslational protein folding	6/542	19/6429	0.00365284	0.0267932	0.0209245	850633/852203/853418/851845/853789/855725	6
GO:0051085	BP	GO:0051085	chaperone cofactor-dependent protein refolding	6/542	19/6429	0.00365284	0.0267932	0.0209245	850633/852203/853418/851845/853789/855725	6
GO:0050801	BP	GO:0050801	ion homeostasis	26/542	178/6429	0.00376459	0.027485	0.0214648	851982/853043/851225/856345/851729/855131/855968/853782/854255/852325/856580/855797/850553/850721/856601/850736/856686/855462/855842/855215/856681/855053/856435/852066/853801/855245	26
GO:0044275	BP	GO:0044275	cellular carbohydrate catabolic process	8/542	32/6429	0.00413886	0.0300783	0.02349	856289/854932/853624/854644/856314/851564/856589/851620	8
GO:0043162	BP	GO:0043162	ubiquitin-dependent protein catabolic process via the multivesicular body sorting pathway	9/542	39/6429	0.00428951	0.0310301	0.0242333	851431/855166/850712/856508/855739/856040/852376/856387/856886	9
GO:0045898	BP	GO:0045898	regulation of RNA polymerase II transcription preinitiation complex assembly	5/542	14/6429	0.00440147	0.0316946	0.0247523	853712/854284/852834/853475/852003	5
GO:0032989	BP	GO:0032989	cellular component morphogenesis	14/542	77/6429	0.00451033	0.0323309	0.0252492	850910/856590/850886/852334/852012/852011/852478/856167/850619/854473/853033/853988/851532/854062	14
GO:1902904	BP	GO:1902904	negative regulation of supramolecular fiber organization	7/542	26/6429	0.00463623	0.033083	0.0258366	855117/856277/855478/853433/850450/854819/853862	7
GO:0061024	BP	GO:0061024	membrane organization	31/542	228/6429	0.00498933	0.0353169	0.0275812	854386/853111/850532/856590/850886/850637/851431/854038/852209/855237/855114/850712/855016/850782/854214/850619/851996/856498/855654/856566/854697/853033/853733/850367/851543/854201/855760/854903/852892/854734/854062	31
GO:0007033	BP	GO:0007033	vacuole organization	18/542	111/6429	0.00499408	0.0353169	0.0275812	852685/853123/856004/855717/853138/855741/852695/855237/851420/851364/852518/850782/853169/856315/856686/856803/854201/851406	18
GO:0009272	BP	GO:0009272	fungal-type cell wall biogenesis	15/542	86/6429	0.00502022	0.0353433	0.0276018	850910/856590/853418/852334/852012/852011/852478/854475/856167/856358/854473/856652/853988/856425/851532	15
GO:0046835	BP	GO:0046835	carbohydrate phosphorylation	5/542	15/6429	0.00615116	0.042922	0.0335205	852308/852639/854699/850317/853286	5
GO:0060261	BP	GO:0060261	positive regulation of transcription initiation from RNA polymerase II promoter	5/542	15/6429	0.00615116	0.042922	0.0335205	853712/854284/852834/853475/852003	5
GO:1901605	BP	GO:1901605	alpha-amino acid metabolic process	26/542	185/6429	0.00632577	0.0439372	0.0343134	851425/855291/852672/854852/854714/855786/851582/852412/851010/852291/851820/851311/855530/850733/850295/853118/852691/853869/851570/851254/855619/850342/855444/854425/851307/852752	26
GO:0009653	BP	GO:0009653	anatomical structure morphogenesis	29/542	213/6429	0.00638023	0.0439372	0.0343134	855980/850910/856590/850886/856926/852950/852334/856649/852552/855584/856851/851431/854795/852012/852011/854038/852348/853338/852478/856167/850619/856358/854473/853033/852576/853988/853964/851532/854062	29
GO:0048856	BP	GO:0048856	anatomical structure development	29/542	213/6429	0.00638023	0.0439372	0.0343134	855980/850910/856590/850886/856926/852950/852334/856649/852552/855584/856851/851431/854795/852012/852011/854038/852348/853338/852478/856167/850619/856358/854473/853033/852576/853988/853964/851532/854062	29
GO:0030435	BP	GO:0030435	sporulation resulting in formation of a cellular spore	24/542	167/6429	0.00646921	0.0443563	0.0346406	850910/856590/850886/856926/852950/852334/856649/852552/856851/854795/852012/852011/852348/853338/852478/856167/850619/856358/854473/852576/853988/853964/851532/854062	24
GO:0048869	BP	GO:0048869	cellular developmental process	35/542	271/6429	0.00674989	0.0457973	0.035766	850633/854980/850910/856590/850886/853418/854149/856926/852950/852334/852639/856649/850511/852552/856851/854795/852012/852846/852011/852348/854465/853338/852478/856167/853146/850619/856358/854473/853033/852576/853988/853964/855053/851532/854062	35
GO:0030476	BP	GO:0030476	ascospore wall assembly	10/542	49/6429	0.0067665	0.0457973	0.035766	850910/856590/852334/852012/852011/852478/856167/854473/853988/851532	10
GO:0042244	BP	GO:0042244	spore wall assembly	10/542	49/6429	0.0067665	0.0457973	0.035766	850910/856590/852334/852012/852011/852478/856167/854473/853988/851532	10
GO:0006067	BP	GO:0006067	ethanol metabolic process	4/542	10/6429	0.00694898	0.0462386	0.0361106	854068/854556/850953/855349	4
GO:0008053	BP	GO:0008053	mitochondrial fusion	4/542	10/6429	0.00694898	0.0462386	0.0361106	854386/851431/855114/852081	4
GO:0019321	BP	GO:0019321	pentose metabolic process	4/542	10/6429	0.00694898	0.0462386	0.0361106	851974/856504/854287/853322	4
GO:0030042	BP	GO:0030042	actin filament depolymerization	4/542	10/6429	0.00694898	0.0462386	0.0361106	855584/855117/850450/853862	4
GO:0035304	BP	GO:0035304	regulation of protein dephosphorylation	9/542	42/6429	0.0071957	0.047122	0.0368006	852685/852334/851431/856534/854350/850553/855967/853641/853475	9
GO:1903320	BP	GO:1903320	regulation of protein modification by small protein conjugation or removal	9/542	42/6429	0.0071957	0.047122	0.0368006	854979/851431/851244/851879/852643/854306/850904/854843/850819	9
GO:0042026	BP	GO:0042026	protein refolding	7/542	28/6429	0.00720127	0.047122	0.0368006	850633/852203/853418/851845/853789/850914/854407	7
GO:0043328	BP	GO:0043328	protein transport to vacuole involved in ubiquitin-dependent protein catabolic process via the multivesicular body sorting pathway	7/542	28/6429	0.00720127	0.047122	0.0368006	851431/855166/856508/855739/856040/856387/856886	7
GO:0006873	BP	GO:0006873	cellular ion homeostasis	23/542	160/6429	0.00757018	0.0493313	0.0385259	851982/856345/851729/855131/855968/853782/854255/852325/856580/855797/850553/850721/856601/850736/856686/855462/855842/855215/856681/856435/852066/853801/855245	23
GO:0000153	CC	GO:0000153	cytoplasmic ubiquitin ligase complex	12/542	14/6421	9.07917e-12	1.48708e-09	1.21932e-09	854979/852500/854149/852468/851431/855036/855741/854995/852939/852020/850904/855306	12
GO:0000836	CC	GO:0000836	Hrd1p ubiquitin ligase complex	11/542	12/6421	1.56535e-11	1.48708e-09	1.21932e-09	854979/852500/854149/852468/851431/855036/854995/852939/852020/850904/855306	11
GO:0000839	CC	GO:0000839	Hrd1p ubiquitin ligase ERAD-L complex	11/542	12/6421	1.56535e-11	1.48708e-09	1.21932e-09	854979/852500/854149/852468/851431/855036/854995/852939/852020/850904/855306	11
GO:0000835	CC	GO:0000835	ER ubiquitin ligase complex	11/542	13/6421	9.40245e-11	6.69925e-09	5.49301e-09	854979/852500/854149/852468/851431/855036/854995/852939/852020/850904/855306	11
GO:0000502	CC	GO:0000502	proteasome complex	18/542	43/6421	2.95558e-09	1.68468e-07	1.38135e-07	856355/853712/851140/854435/850562/854119/856731/850611/856607/853036/854284/856218/855362/852834/852873/851557/856830/852003	18
GO:1905369	CC	GO:1905369	endopeptidase complex	18/542	48/6421	2.37526e-08	1.12825e-06	9.25101e-07	856355/853712/851140/854435/850562/854119/856731/850611/856607/853036/854284/856218/855362/852834/852873/851557/856830/852003	18
GO:0030479	CC	GO:0030479	actin cortical patch	19/542	58/6421	1.21621e-07	4.95169e-06	4.06011e-06	850323/855584/855117/856277/855478/853433/851949/854822/850450/852536/854819/852233/851996/854353/853862/850367/851051/852666/851532	19
GO:1905368	CC	GO:1905368	peptidase complex	22/542	76/6421	1.49338e-07	5.24152e-06	4.29776e-06	856355/853712/851140/854435/855114/855530/850562/854119/856731/850611/856607/853036/854284/856218/850755/855362/852834/852873/851557/856830/852003/855276	22
GO:0061645	CC	GO:0061645	endocytic patch	19/542	59/6421	1.65522e-07	5.24152e-06	4.29776e-06	850323/855584/855117/856277/855478/853433/851949/854822/850450/852536/854819/852233/851996/854353/853862/850367/851051/852666/851532	19
GO:0030863	CC	GO:0030863	cortical cytoskeleton	21/542	75/6421	5.32934e-07	1.51886e-05	1.24538e-05	850323/855584/855117/856277/855478/853433/851949/854822/850450/852536/854819/856103/852233/851996/854353/853862/850367/851051/852666/851532/852977	21
GO:0031597	CC	GO:0031597	cytosolic proteasome complex	12/542	27/6421	6.19767e-07	1.60576e-05	1.31664e-05	851140/854435/854119/856731/850611/853036/856218/855362/852834/852873/856830/852003	12
GO:0034515	CC	GO:0034515	proteasome storage granule	11/542	25/6421	2.08991e-06	4.96353e-05	4.06982e-05	851140/854435/854119/856731/850611/853036/856218/855362/852834/852873/856830	11
GO:0030864	CC	GO:0030864	cortical actin cytoskeleton	19/542	72/6421	4.9067e-06	0.00010757	8.82013e-05	850323/855584/855117/856277/855478/853433/851949/854822/850450/852536/854819/852233/851996/854353/853862/850367/851051/852666/851532	19
GO:0005758	CC	GO:0005758	mitochondrial intermembrane space	18/542	68/6421	8.31057e-06	0.000169179	0.000138718	854386/851955/853940/852098/850915/850301/854855/854022/851614/854950/855054/852041/853379/853721/854257/853705/852247/854646	18
GO:0005839	CC	GO:0005839	proteasome core complex	8/542	15/6421	9.24576e-06	0.000175669	0.000144039	854119/856731/850611/853036/856218/855362/852873/856830	8
GO:0015629	CC	GO:0015629	actin cytoskeleton	20/542	83/6421	1.23858e-05	0.00021187	0.000173721	850323/855584/855117/856277/855478/853433/851949/854822/851085/850450/852536/854819/852233/851996/854353/853862/850367/851051/852666/851532	20
GO:0005774	CC	GO:0005774	vacuolar membrane	46/542	287/6421	1.26378e-05	0.00021187	0.000173721	851666/852685/851317/856345/856018/850875/851697/856004/850319/850394/853690/853138/852425/851566/853782/854255/852695/850368/855237/853042/853991/856580/853287/850721/855739/850782/854824/852778/850736/856686/856803/852138/854660/853267/855842/853884/854697/851878/856387/854201/1466399/853457/852369/856435/852066/853801	46
GO:0005740	CC	GO:0005740	mitochondrial envelope	65/542	458/6421	1.36259e-05	0.000215744	0.000176898	854386/851955/855895/851380/851982/853940/852098/850915/851225/854722/850301/854670/856274/854855/855752/854978/854347/854856/852639/854459/850953/854022/855916/852468/851431/852531/851614/854682/854950/852325/853667/855054/852041/854995/855114/853379/856135/856917/856103/853146/851703/852594/853721/856884/856601/854407/854660/852081/855654/853033/853768/851406/852993/856733/854257/855215/856739/…	65
GO:0042175	CC	GO:0042175	nuclear outer membrane-endoplasmic reticulum membrane network	59/542	404/6421	1.47165e-05	0.000220747	0.000181001	850690/851008/854909/856018/854979/852500/854149/853800/854856/851487/850637/855916/852468/851431/856140/855036/853690/853372/854346/852815/852545/855237/856581/851891/854995/852926/852939/851095/852020/850603/850721/854270/854419/855566/854119/854252/856731/850904/850611/856498/853036/854697/856218/853061/855306/850755/855362/851406/855760/852873/854259/854903/856357/856681/850999/851241/853941/…	59
GO:0005838	CC	GO:0005838	proteasome regulatory particle	9/542	21/6421	2.37496e-05	0.000311492	0.000255406	853712/851140/854435/850562/856607/854284/852834/851557/852003	9
GO:0022624	CC	GO:0022624	proteasome accessory complex	9/542	21/6421	2.37496e-05	0.000311492	0.000255406	853712/851140/854435/850562/856607/854284/852834/851557/852003	9
GO:0031970	CC	GO:0031970	organelle envelope lumen	18/542	73/6421	2.4045e-05	0.000311492	0.000255406	854386/851955/853940/852098/850915/850301/854855/854022/851614/854950/855054/852041/853379/853721/854257/853705/852247/854646	18
GO:0005788	CC	GO:0005788	endoplasmic reticulum lumen	8/542	18/6421	5.00056e-05	0.000619634	0.000508066	853418/853789/850314/855254/854126/851898/850904/854462	8
GO:0008540	CC	GO:0008540	proteasome regulatory particle, base subcomplex	6/542	10/6421	5.50503e-05	0.000653723	0.000536016	853712/856607/854284/852834/851557/852003	6
GO:0000329	CC	GO:0000329	fungal-type vacuole membrane	37/542	228/6421	6.96153e-05	0.000763091	0.000625692	851666/852685/851317/856018/850875/851697/856004/850319/850394/853138/852425/851566/853782/854255/855237/853042/853991/856580/853287/850721/850782/854824/852778/850736/856803/852138/855842/853884/854697/851878/854201/1466399/853457/852369/856435/852066/853801	37
GO:0098852	CC	GO:0098852	lytic vacuole membrane	37/542	228/6421	6.96153e-05	0.000763091	0.000625692	851666/852685/851317/856018/850875/851697/856004/850319/850394/853138/852425/851566/853782/854255/855237/853042/853991/856580/853287/850721/850782/854824/852778/850736/856803/852138/855842/853884/854697/851878/854201/1466399/853457/852369/856435/852066/853801	37
GO:0005741	CC	GO:0005741	mitochondrial outer membrane	22/542	108/6421	7.59001e-05	0.000799585	0.000655616	854386/851225/854670/854856/854459/855916/852468/851431/852531/854682/853667/854995/856103/854660/852081/855654/853768/856739/853705/856108/852977/855245	22
GO:0005789	CC	GO:0005789	endoplasmic reticulum membrane	55/542	390/6421	7.85558e-05	0.000799585	0.000655616	850690/851008/854909/856018/854979/852500/854149/853800/854856/851487/850637/855916/852468/851431/856140/855036/853690/853372/854346/852815/852545/855237/856581/851891/854995/852926/852939/851095/852020/850603/850721/854270/854419/855566/854252/856731/850904/850611/856498/854697/856218/853061/855306/850755/851406/855760/854259/854903/856357/856681/850999/851241/853941/856207/856830	55
GO:0031968	CC	GO:0031968	organelle outer membrane	23/542	116/6421	8.13614e-05	0.000799587	0.000655617	854386/851225/854670/854856/850637/854459/855916/852468/851431/852531/854682/853667/854995/856103/854660/852081/855654/853768/856739/853705/856108/852977/855245	23
GO:0019867	CC	GO:0019867	outer membrane	23/542	117/6421	9.34403e-05	0.000887683	0.000727851	854386/851225/854670/854856/850637/854459/855916/852468/851431/852531/854682/853667/854995/856103/854660/852081/855654/853768/856739/853705/856108/852977/855245	23
GO:0000151	CC	GO:0000151	ubiquitin ligase complex	20/542	95/6421	9.89415e-05	0.000909623	0.000745841	854979/852500/854149/852583/852468/851431/855036/855741/854995/852939/856061/852020/855147/850904/855306/854843/853986/852376/856852/850819	20
GO:0000322	CC	GO:0000322	storage vacuole	61/542	462/6421	0.000215753	0.00186332	0.00152782	851666/852685/853111/850462/854836/855980/851317/856345/850910/856018/853758/850301/850875/851697/856004/854644/856649/854050/850319/854070/850394/853690/853138/852425/851566/853782/854255/852149/853663/855237/851514/853042/853991/856580/853287/850721/850782/854214/854824/852778/853169/850736/856803/852138/853267/855842/853884/854697/854462/851878/853988/854201/1466399/853457/852369/856435/852066…	61
GO:0000324	CC	GO:0000324	fungal-type vacuole	61/542	462/6421	0.000215753	0.00186332	0.00152782	851666/852685/853111/850462/854836/855980/851317/856345/850910/856018/853758/850301/850875/851697/856004/854644/856649/854050/850319/854070/850394/853690/853138/852425/851566/853782/854255/852149/853663/855237/851514/853042/853991/856580/853287/850721/850782/854214/854824/852778/853169/850736/856803/852138/853267/855842/853884/854697/854462/851878/853988/854201/1466399/853457/852369/856435/852066…	61
GO:0000323	CC	GO:0000323	lytic vacuole	61/542	463/6421	0.000229163	0.00192093	0.00157505	851666/852685/853111/850462/854836/855980/851317/856345/850910/856018/853758/850301/850875/851697/856004/854644/856649/854050/850319/854070/850394/853690/853138/852425/851566/853782/854255/852149/853663/855237/851514/853042/853991/856580/853287/850721/850782/854214/854824/852778/853169/850736/856803/852138/853267/855842/853884/854697/854462/851878/853988/854201/1466399/853457/852369/856435/852066…	61
GO:0005768	CC	GO:0005768	endosome	31/542	193/6421	0.000323821	0.00263682	0.00216205	850532/853043/856345/856004/853138/853502/852209/855237/853667/854822/855456/850712/853991/855016/853287/855739/852035/855429/850619/851445/853416/853884/856040/855638/856387/854201/1466399/854300/852369/854734/852066	31
GO:0098796	CC	GO:0098796	membrane protein complex	46/542	335/6421	0.000563349	0.00445985	0.00365683	854979/852500/854149/852468/851431/855036/852425/853502/853782/852545/855237/854995/855114/852926/852939/850712/856135/853991/851095/852020/853287/854270/850782/855147/855429/854252/856686/854407/850904/856498/855654/855842/856040/854697/850518/855306/850755/854201/1466399/854300/852666/850999/852892/852369/854734/856435	46
GO:0034045	CC	GO:0034045	phagophore assembly site membrane	8/542	25/6421	0.000726491	0.00559595	0.00458837	856004/853138/852425/852695/852518/851445/854660/851406	8
GO:0031982	CC	GO:0031982	vesicle	43/542	314/6421	0.000899733	0.006748	0.00553298	850532/853043/852402/856345/856004/855478/853138/851677/853502/851566/852209/855237/853667/854822/855456/854475/850712/853991/855016/853287/855739/852035/855429/850619/851445/856498/856566/853416/853884/856040/854697/855638/853223/856387/854201/851406/1466399/854300/852666/854767/852369/854734/852066	43
GO:0000407	CC	GO:0000407	phagophore assembly site	11/542	45/6421	0.00100064	0.00731235	0.00599572	856004/853138/852425/855741/852695/852518/851445/856315/854660/853416/851406	11
GO:0031410	CC	GO:0031410	cytoplasmic vesicle	42/542	308/6421	0.00112255	0.00780308	0.0063981	850532/853043/852402/856345/856004/855478/853138/851677/853502/852209/855237/853667/854822/855456/854475/850712/853991/855016/853287/855739/852035/855429/850619/851445/856498/856566/853416/853884/856040/854697/855638/853223/856387/854201/851406/1466399/854300/852666/854767/852369/854734/852066	42
GO:0097708	CC	GO:0097708	intracellular vesicle	42/542	308/6421	0.00112255	0.00780308	0.0063981	850532/853043/852402/856345/856004/855478/853138/851677/853502/852209/855237/853667/854822/855456/854475/850712/853991/855016/853287/855739/852035/855429/850619/851445/856498/856566/853416/853884/856040/854697/855638/853223/856387/854201/851406/1466399/854300/852666/854767/852369/854734/852066	42
GO:0031966	CC	GO:0031966	mitochondrial membrane	52/542	415/6421	0.00211461	0.0143491	0.0117655	854386/855895/851380/851982/850915/851225/854722/854670/855752/854978/854347/854856/852639/854459/850953/855916/852468/851431/852531/854682/852325/853667/855054/854995/855114/853379/856135/856917/856103/853146/851703/852594/853721/856884/856601/854407/854660/852081/855654/853033/853768/851406/852993/856733/855215/856739/853705/856108/852977/853170/851785/855245	52
GO:0005775	CC	GO:0005775	vacuolar lumen	6/542	18/6421	0.00270497	0.0179283	0.0147002	855980/850875/856649/851514/852138/853267	6
GO:0005811	CC	GO:0005811	lipid droplet	12/542	58/6421	0.00280647	0.0181783	0.0149052	853465/855895/854225/854682/854995/854419/852138/855183/853964/853768/853941/852977	12
GO:0000328	CC	GO:0000328	fungal-type vacuole lumen	5/542	14/6421	0.00442531	0.028027	0.0229806	850875/856649/851514/852138/853267	5
GO:0005770	CC	GO:0005770	late endosome	12/542	62/6421	0.00498706	0.0308981	0.0253347	853043/853138/853502/852209/855237/850712/853287/852035/853884/856040/852369/852066	12
GO:0010008	CC	GO:0010008	endosome membrane	16/542	97/6421	0.00676337	0.0410119	0.0336275	856345/853138/853502/855237/853667/854822/850712/853991/855739/852035/851445/853416/856040/856387/852369/852066	16
GO:0016491	MF	GO:0016491	oxidoreductase activity	69/536	346/6407	2.38307e-12	9.60377e-10	7.40006e-10	856664/853776/853465/854014/851974/854068/852979/851955/856504/856584/853917/851380/851982/853940/850799/851238/853951/854852/851239/854980/853123/854909/854714/855786/853624/854855/854287/851596/852314/852450/851582/854856/852124/854556/852412/852335/855480/851614/852291/854682/855349/852011/850314/854950/852209/856581/855054/851891/851311/850360/855797/853118/855447/852446/850331/856884/854252/…	69
GO:0032182	MF	GO:0032182	ubiquitin-like protein binding	16/536	48/6407	8.29955e-07	0.000167236	0.000128861	852468/851431/851879/851140/854206/853667/852939/852536/856508/855739/852233/855306/852376/856387/856886/850819	16
GO:0043130	MF	GO:0043130	ubiquitin binding	14/536	42/6407	4.07025e-06	0.000494929	0.000381361	852468/851431/851140/854206/853667/852939/852536/856508/855739/852233/855306/852376/856387/856886	14
GO:0016209	MF	GO:0016209	antioxidant activity	12/536	32/6407	4.94131e-06	0.000494929	0.000381361	853776/852979/851955/853940/850799/853951/854980/854855/854856/852124/855054/856014	12
GO:0008233	MF	GO:0008233	peptidase activity	33/536	175/6407	6.14056e-06	0.000494929	0.000381361	853699/853758/850301/856649/855498/854372/850860/852259/854435/853285/855350/852041/855114/856135/855530/854797/853562/850562/854119/850500/856731/850611/853036/853267/853590/856218/855362/852349/850630/852873/852993/856886/856830	33
GO:0070003	MF	GO:0070003	threonine-type peptidase activity	7/536	12/6407	1.50659e-05	0.00101193	0.000779725	855530/854119/856731/850611/853036/856218/856830	7
GO:0016853	MF	GO:0016853	isomerase activity	19/536	82/6407	3.25025e-05	0.00164134	0.00126471	856439/855521/854909/852307/855131/853322/852495/854098/850314/856605/851570/851898/850914/856652/854462/851620/853475/853705/853878	19
GO:0016614	MF	GO:0016614	oxidoreductase activity, acting on CH-OH group of donors	20/536	89/6407	3.25824e-05	0.00164134	0.00126471	854014/851974/854068/856504/851380/851238/851239/854714/853624/854287/852450/855480/854682/855349/854950/855447/852446/856589/850342/853878	20
GO:0016616	MF	GO:0016616	oxidoreductase activity, acting on the CH-OH group of donors, NAD or NADP as acceptor	19/536	84/6407	4.64797e-05	0.00208126	0.00160368	854014/851974/854068/856504/851380/851238/851239/854714/853624/854287/852450/855480/854682/855349/855447/852446/856589/850342/853878	19
GO:0004601	MF	GO:0004601	peroxidase activity	7/536	15/6407	9.78823e-05	0.00394466	0.0030395	852979/853940/850799/854980/854855/854856/852124	7
GO:0051787	MF	GO:0051787	misfolded protein binding	8/536	20/6407	0.000116011	0.00425024	0.00327496	852203/853418/852500/851845/853789/853372/855725/852020	8
GO:0003779	MF	GO:0003779	actin binding	14/536	56/6407	0.000149063	0.00500602	0.00385732	855584/855117/855478/853433/854822/851085/850450/852536/854819/851996/854353/853862/851051/851532	14
GO:0016684	MF	GO:0016684	oxidoreductase activity, acting on peroxide as acceptor	7/536	16/6407	0.000161545	0.00500788	0.00385876	852979/853940/850799/854980/854855/854856/852124	7
GO:0008289	MF	GO:0008289	lipid binding	25/536	139/6407	0.000181678	0.00522973	0.0040297	854386/850532/850875/856004/855478/853138/853433/851514/855016/856508/856103/855739/852035/851445/851996/856566/853416/850367/851543/854903/854300/856681/856207/856059/852977	25
GO:0016651	MF	GO:0016651	oxidoreductase activity, acting on NAD(P)H	11/536	39/6407	0.000243245	0.00653519	0.0050356	851955/856584/851596/852124/852335/852011/850360/850331/856884/856014/855932	11
GO:0004175	MF	GO:0004175	endopeptidase activity	22/536	119/6407	0.000293057	0.00722113	0.00556414	850301/856649/854372/850860/852259/853285/855350/852041/855114/856135/854797/854119/856731/850611/853036/856218/855362/852349/852873/852993/856886/856830	22
GO:0015036	MF	GO:0015036	disulfide oxidoreductase activity	9/536	28/6407	0.000304613	0.00722113	0.00556414	851955/853951/853123/854909/852124/850314/854252/856014/854462	9
GO:0015295	MF	GO:0015295	solute:proton symporter activity	10/536	36/6407	0.000532346	0.0119186	0.00918374	851317/856492/851352/854050/852149/853663/855398/856496/855023/853236	10
GO:0016667	MF	GO:0016667	oxidoreductase activity, acting on a sulfur group of donors	10/536	38/6407	0.000849911	0.0178217	0.0137323	853776/851955/853951/853123/854909/852124/850314/854252/856014/854462	10
GO:0051087	MF	GO:0051087	chaperone binding	8/536	26/6407	0.000916907	0.0178217	0.0137323	853043/850633/853743/851845/853372/855254/855725/854407	8
GO:0008237	MF	GO:0008237	metallopeptidase activity	11/536	45/6407	0.000928675	0.0178217	0.0137323	853699/853758/850301/850860/854435/852041/855114/856135/853267/853590/850630	11
GO:0015294	MF	GO:0015294	solute:cation symporter activity	10/536	39/6407	0.00105911	0.0193585	0.0149164	851317/856492/851352/854050/852149/853663/855398/856496/855023/853236	10
GO:0022853	MF	GO:0022853	active ion transmembrane transporter activity	18/536	98/6407	0.00110482	0.0193585	0.0149164	851317/856492/851352/854050/853782/852149/853663/853351/852594/856686/855842/856681/856435/852066/855398/856496/855023/853236	18
GO:0051015	MF	GO:0051015	actin filament binding	9/536	33/6407	0.00116485	0.0195598	0.0150715	855117/855478/853433/851085/850450/852536/854819/853862/851532	9
GO:0019203	MF	GO:0019203	carbohydrate phosphatase activity	5/536	11/6407	0.00121365	0.019564	0.0150748	856439/854872/852423/851646/853286	5
GO:0019200	MF	GO:0019200	carbohydrate kinase activity	6/536	16/6407	0.00128815	0.0199664	0.0153848	852308/852639/854699/850317/853286/855245	6
GO:0031625	MF	GO:0031625	ubiquitin protein ligase binding	8/536	28/6407	0.00157086	0.0234465	0.0180664	850620/854183/853712/852468/852138/852376/852834/852173	8
GO:0061134	MF	GO:0061134	peptidase regulator activity	5/536	12/6407	0.00193852	0.0270455	0.0208396	850875/855717/851140/856731/856830	5
GO:0035091	MF	GO:0035091	phosphatidylinositol binding	15/536	79/6407	0.00199311	0.0270455	0.0208396	854386/856004/855478/853138/853433/855016/856508/855739/852035/851445/856566/853416/851543/854300/856681	15
GO:0044389	MF	GO:0044389	ubiquitin-like protein ligase binding	8/536	29/6407	0.00201331	0.0270455	0.0208396	850620/854183/853712/852468/852138/852376/852834/852173	8
GO:1901981	MF	GO:1901981	phosphatidylinositol phosphate binding	13/536	65/6407	0.0024142	0.0313846	0.024183	854386/856004/855478/853138/855016/856508/855739/852035/851445/856566/853416/854300/856681	13
GO:0050661	MF	GO:0050661	NADP binding	6/536	18/6407	0.00258385	0.0325404	0.0250736	853465/852450/855480/856581/856014/856589	6
GO:0015293	MF	GO:0015293	symporter activity	10/536	45/6407	0.00336878	0.0353985	0.0272758	851317/856492/851352/854050/852149/853663/855398/856496/855023/853236	10
GO:0005351	MF	GO:0005351	carbohydrate:proton symporter activity	7/536	25/6407	0.00349232	0.0353985	0.0272758	856492/851352/852149/855398/856496/855023/853236	7
GO:0005402	MF	GO:0005402	carbohydrate:cation symporter activity	7/536	25/6407	0.00349232	0.0353985	0.0272758	856492/851352/852149/855398/856496/855023/853236	7
GO:0004620	MF	GO:0004620	phospholipase activity	6/536	19/6407	0.0035135	0.0353985	0.0272758	855895/854225/854187/851703/853964/856739	6
GO:0015145	MF	GO:0015145	monosaccharide transmembrane transporter activity	6/536	19/6407	0.0035135	0.0353985	0.0272758	856492/851352/855398/856496/855023/853236	6
GO:0015149	MF	GO:0015149	hexose transmembrane transporter activity	6/536	19/6407	0.0035135	0.0353985	0.0272758	856492/851352/855398/856496/855023/853236	6
GO:0016860	MF	GO:0016860	intramolecular oxidoreductase activity	6/536	19/6407	0.0035135	0.0353985	0.0272758	854909/852495/850314/851570/854462/851620	6
GO:0051119	MF	GO:0051119	sugar transmembrane transporter activity	6/536	19/6407	0.0035135	0.0353985	0.0272758	856492/851352/855398/856496/855023/853236	6
GO:0016298	MF	GO:0016298	lipase activity	9/536	39/6407	0.00407382	0.0398886	0.0307356	855895/854225/854682/854187/851703/853571/853964/853768/856739	9
GO:0005543	MF	GO:0005543	phospholipid binding	18/536	110/6407	0.00417336	0.0398886	0.0307356	854386/850875/856004/855478/853138/853433/855016/856508/855739/852035/851445/856566/853416/851543/854903/854300/856681/856059	18
GO:0035251	MF	GO:0035251	UDP-glucosyltransferase activity	5/536	14/6407	0.0042561	0.0398886	0.0307356	850962/854872/852423/850886/853295	5
GO:0042578	MF	GO:0042578	phosphoric ester hydrolase activity	20/536	130/6407	0.00536962	0.0491808	0.0378956	856439/853917/855895/854872/852389/852423/851362/851361/851646/854326/856187/853117/852648/854277/851878/852114/855994/853286/854257/856739	20
The top 10 terms containing 10~50 genes and with an adjusted p-value <0.05 were labelled in red.
If two or more terms contain the same genes (shown in column j), the term with the smallest adjusted P-value was labelled.

## Sheet: DTT60up
	ONTOLOGY	ID	Description	GeneRatio	BgRatio	pvalue	p.adjust	qvalue	geneID	Count
GO:0005975	BP	GO:0005975	carbohydrate metabolic process	39/246	262/6429	8.97945e-14	1.08831e-10	8.86602e-11	856439/853465/853418/856289/856705/854644/853917/850962/850370/854872/856504/853972/852495/853169/853106/852307/852639/850603/851362/852308/851646/853322/856076/850499/852423/854980/853102/855131/851620/850886/854419/854098/852306/851807/853356/853265/854815/854932/851193	39
GO:0030433	BP	GO:0030433	ubiquitin-dependent ERAD pathway	17/246	49/6429	1.01566e-12	6.15492e-10	5.01417e-10	853418/850314/854979/852500/855254/853372/856009/854149/855036/854168/851095/851431/852468/850904/855306/852939/856674	17
GO:0036503	BP	GO:0036503	ERAD pathway	17/246	56/6429	1.20412e-11	4.86465e-09	3.96304e-09	853418/850314/854979/852500/855254/853372/856009/854149/855036/854168/851095/851431/852468/850904/855306/852939/856674	17
GO:0016051	BP	GO:0016051	carbohydrate biosynthetic process	19/246	93/6429	1.35353e-09	4.10118e-07	3.34107e-07	853465/853418/856705/850962/850370/854872/853972/852495/853106/850603/851646/856076/852423/854980/855131/851620/851807/853356/853265	19
GO:0055114	BP	GO:0055114	oxidation-reduction process	46/246	473/6429	1.97968e-09	4.79875e-07	3.90935e-07	851982/853465/854909/854014/856289/854068/855956/856705/856044/850799/850314/852098/853917/855107/850962/850370/855349/851237/856504/852011/856804/851596/853123/856581/853106/856584/850733/850958/855947/853322/852545/856076/854563/854462/854980/853466/853170/855131/854252/851079/851955/854714/851245/855481/855447/854932	46
GO:0016052	BP	GO:0016052	carbohydrate catabolic process	18/246	90/6429	5.35949e-09	9.27958e-07	7.55971e-07	853465/856289/854644/850370/856504/852495/853169/853106/852307/852639/852308/853322/855131/851620/854098/852306/854932/851193	18
GO:0034976	BP	GO:0034976	response to endoplasmic reticulum stress	18/246	90/6429	5.35949e-09	9.27958e-07	7.55971e-07	853418/850314/854979/852500/855254/853372/856009/854149/855036/854168/851095/851431/852468/850904/855306/852939/853608/856674	18
GO:0030970	BP	GO:0030970	retrograde protein transport, ER to cytosol	7/246	10/6429	1.20122e-08	1.46307e-06	1.19191e-06	852500/854149/851095/851431/852468/850904/852939	7
GO:1903513	BP	GO:1903513	endoplasmic reticulum to cytosol transport	7/246	10/6429	1.20122e-08	1.46307e-06	1.19191e-06	852500/854149/851095/851431/852468/850904/852939	7
GO:0005996	BP	GO:0005996	monosaccharide metabolic process	18/246	95/6429	1.32355e-08	1.46307e-06	1.19191e-06	856439/853465/850370/856504/853972/852495/853106/852307/852639/852308/853322/856076/850499/854980/855131/851620/852306/853356	18
GO:0010243	BP	GO:0010243	response to organonitrogen compound	17/246	85/6429	1.44859e-08	1.46307e-06	1.19191e-06	853418/850314/854979/852500/855254/853372/856009/854149/855036/854168/851095/851431/852468/850904/855306/852939/856674	17
GO:0019318	BP	GO:0019318	hexose metabolic process	17/246	85/6429	1.44859e-08	1.46307e-06	1.19191e-06	856439/853465/850370/856504/853972/852495/853106/852307/852639/852308/856076/850499/854980/855131/851620/852306/853356	17
GO:1901698	BP	GO:1901698	response to nitrogen compound	17/246	88/6429	2.50877e-08	2.27603e-06	1.85419e-06	853418/850314/854979/852500/855254/853372/856009/854149/855036/854168/851095/851431/852468/850904/855306/852939/856674	17
GO:1901565	BP	GO:1901565	organonitrogen compound catabolic process	40/246	411/6429	2.62908e-08	2.27603e-06	1.85419e-06	853418/854068/852672/850620/856018/855291/850314/855107/854979/852500/855349/854372/855254/853372/856009/850733/853986/854149/855036/856135/853699/854168/851095/851431/852468/850904/853667/853562/855306/852939/852834/852376/851140/853859/856649/850432/856387/856674/850605/854435	40
GO:0043161	BP	GO:0043161	proteasome-mediated ubiquitin-dependent protein catabolic process	22/246	155/6429	7.93316e-08	6.40999e-06	5.22197e-06	853418/850314/854979/852500/855254/853372/856009/853986/854149/855036/854168/851095/851431/852468/850904/853667/855306/852939/852834/852376/856674/854435	22
GO:0009135	BP	GO:0009135	purine nucleoside diphosphate metabolic process	10/246	32/6429	1.72129e-07	1.22718e-05	9.99733e-06	853465/850370/852495/853169/853106/852639/852065/851620/854098/851193	10
GO:0009179	BP	GO:0009179	purine ribonucleoside diphosphate metabolic process	10/246	32/6429	1.72129e-07	1.22718e-05	9.99733e-06	853465/850370/852495/853169/853106/852639/852065/851620/854098/851193	10
GO:0051603	BP	GO:0051603	proteolysis involved in cellular protein catabolic process	29/246	265/6429	2.29236e-07	1.52293e-05	1.24067e-05	853418/850620/850314/854979/852500/854372/855254/853372/856009/853986/854149/855036/856135/854168/851095/851431/852468/850904/853667/853562/855306/852939/852834/852376/851140/853859/856387/856674/854435	29
GO:0009185	BP	GO:0009185	ribonucleoside diphosphate metabolic process	10/246	33/6429	2.38743e-07	1.52293e-05	1.24067e-05	853465/850370/852495/853169/853106/852639/852065/851620/854098/851193	10
GO:0044262	BP	GO:0044262	cellular carbohydrate metabolic process	22/246	167/6429	3.04848e-07	1.84738e-05	1.50498e-05	853418/856289/856705/854644/850962/854872/852639/850603/851362/852308/851646/853322/856076/852423/854980/855131/851620/854419/853356/853265/854815/854932	22
GO:0010498	BP	GO:0010498	proteasomal protein catabolic process	22/246	168/6429	3.3894e-07	1.87227e-05	1.52526e-05	853418/850314/854979/852500/855254/853372/856009/853986/854149/855036/854168/851095/851431/852468/850904/853667/855306/852939/852834/852376/856674/854435	22
GO:0019941	BP	GO:0019941	modification-dependent protein catabolic process	27/246	240/6429	3.53876e-07	1.87227e-05	1.52526e-05	853418/850620/850314/854979/852500/855254/853372/856009/853986/854149/855036/854168/851095/851431/852468/850904/853667/853562/855306/852939/852834/852376/851140/853859/856387/856674/854435	27
GO:0044257	BP	GO:0044257	cellular protein catabolic process	30/246	286/6429	3.55298e-07	1.87227e-05	1.52526e-05	853418/850620/850314/854979/852500/854372/855254/853372/856009/853986/854149/855036/856135/854168/851095/851431/852468/850904/853667/853562/855306/852939/852834/852376/851140/853859/856649/856387/856674/854435	30
GO:0008064	BP	GO:0008064	regulation of actin polymerization or depolymerization	10/246	35/6429	4.42501e-07	1.98634e-05	1.61819e-05	855478/855117/855584/856277/854289/851085/853528/851051/854822/855136	10
GO:0030041	BP	GO:0030041	actin filament polymerization	10/246	35/6429	4.42501e-07	1.98634e-05	1.61819e-05	855478/855117/855584/856277/854289/851085/853528/851051/854822/855136	10
GO:0030832	BP	GO:0030832	regulation of actin filament length	10/246	35/6429	4.42501e-07	1.98634e-05	1.61819e-05	855478/855117/855584/856277/854289/851085/853528/851051/854822/855136	10
GO:0030833	BP	GO:0030833	regulation of actin filament polymerization	10/246	35/6429	4.42501e-07	1.98634e-05	1.61819e-05	855478/855117/855584/856277/854289/851085/853528/851051/854822/855136	10
GO:1901135	BP	GO:1901135	carbohydrate derivative metabolic process	33/246	339/6429	5.06547e-07	2.19263e-05	1.78624e-05	853465/850314/853917/850370/853690/852495/852815/853123/856009/853169/853106/854270/855529/852639/853322/852545/850499/853102/854475/855928/852065/855131/853757/851620/854252/852862/854098/851807/851245/853608/851193/856674/853130	33
GO:0009132	BP	GO:0009132	nucleoside diphosphate metabolic process	10/246	36/6429	5.923e-07	2.4754e-05	2.01661e-05	853465/850370/852495/853169/853106/852639/852065/851620/854098/851193	10
GO:0030163	BP	GO:0030163	protein catabolic process	30/246	296/6429	7.48346e-07	2.79708e-05	2.27867e-05	853418/850620/850314/854979/852500/854372/855254/853372/856009/853986/854149/855036/856135/854168/851095/851431/852468/850904/853667/853562/855306/852939/852834/852376/851140/853859/856649/856387/856674/854435	30
GO:0006511	BP	GO:0006511	ubiquitin-dependent protein catabolic process	26/246	234/6429	7.5519e-07	2.79708e-05	2.27867e-05	853418/850314/854979/852500/855254/853372/856009/853986/854149/855036/854168/851095/851431/852468/850904/853667/853562/855306/852939/852834/852376/851140/853859/856387/856674/854435	26
GO:0006096	BP	GO:0006096	glycolytic process	9/246	29/6429	7.78113e-07	2.79708e-05	2.27867e-05	853465/850370/852495/853169/853106/852639/851620/854098/851193	9
GO:0006757	BP	GO:0006757	ATP generation from ADP	9/246	29/6429	7.78113e-07	2.79708e-05	2.27867e-05	853465/850370/852495/853169/853106/852639/851620/854098/851193	9
GO:0008154	BP	GO:0008154	actin polymerization or depolymerization	10/246	37/6429	7.84659e-07	2.79708e-05	2.27867e-05	855478/855117/855584/856277/854289/851085/853528/851051/854822/855136	10
GO:0032527	BP	GO:0032527	protein exit from endoplasmic reticulum	7/246	16/6429	9.39282e-07	3.2526e-05	2.64976e-05	852500/854149/851095/851431/852468/850904/852939	7
GO:0006508	BP	GO:0006508	proteolysis	38/246	435/6429	1.01512e-06	3.41758e-05	2.78417e-05	853418/850620/850314/850301/854979/852500/854372/850811/855254/853372/853080/856009/853986/854149/855036/856135/853699/854168/851095/851431/852468/850904/853667/853562/855306/852939/852834/850755/852376/851140/853859/856649/850432/856387/855483/856674/850605/854435	38
GO:0006165	BP	GO:0006165	nucleoside diphosphate phosphorylation	9/246	31/6429	1.46445e-06	4.67082e-05	3.80513e-05	853465/850370/852495/853169/853106/852639/851620/854098/851193	9
GO:0046031	BP	GO:0046031	ADP metabolic process	9/246	31/6429	1.46445e-06	4.67082e-05	3.80513e-05	853465/850370/852495/853169/853106/852639/851620/854098/851193	9
GO:0006091	BP	GO:0006091	generation of precursor metabolites and energy	25/246	228/6429	1.60097e-06	4.97533e-05	4.05321e-05	853465/856289/854068/856705/856044/852098/850962/850370/852495/853169/853106/852639/850733/850958/855947/853322/852545/856076/855131/851620/851079/854098/851245/854932/851193	25
GO:0070972	BP	GO:0070972	protein localization to endoplasmic reticulum	12/246	59/6429	1.70214e-06	5.15748e-05	4.20159e-05	853418/853789/851487/853800/850499/854168/851095/854038/854428/855306/850755/852675	12
GO:0046939	BP	GO:0046939	nucleotide phosphorylation	9/246	32/6429	1.97014e-06	5.82392e-05	4.74451e-05	853465/850370/852495/853169/853106/852639/851620/854098/851193	9
GO:0043632	BP	GO:0043632	modification-dependent macromolecule catabolic process	27/246	262/6429	2.03007e-06	5.85821e-05	4.77245e-05	853418/850620/850314/854979/852500/855254/853372/856009/853986/854149/855036/854168/851095/851431/852468/850904/853667/853562/855306/852939/852834/852376/851140/853859/856387/856674/854435	27
GO:0006090	BP	GO:0006090	pyruvate metabolic process	10/246	41/6429	2.20581e-06	6.2173e-05	5.06499e-05	853465/850370/852495/853169/853106/852639/850733/851620/854098/851193	10
GO:0110053	BP	GO:0110053	regulation of actin filament organization	10/246	44/6429	4.41114e-06	0.000121507	9.89869e-05	855478/855117/855584/856277/854289/851085/853528/851051/854822/855136	10
GO:0034314	BP	GO:0034314	Arp2/3 complex-mediated actin nucleation	7/246	20/6429	5.57862e-06	0.000150251	0.000122403	855478/856277/851085/853528/851051/854822/855136	7
GO:0006006	BP	GO:0006006	glucose metabolic process	12/246	67/6429	6.94223e-06	0.000182913	0.000149012	856439/853465/850370/853972/852495/853106/852639/856076/854980/855131/851620/853356	12
GO:0044282	BP	GO:0044282	small molecule catabolic process	19/246	158/6429	7.98623e-06	0.000205943	0.000167773	854068/852672/855956/856044/855291/855107/855349/856504/856804/852307/850733/852308/853322/855131/851620/852306/854815/855447/854932	19
GO:1902905	BP	GO:1902905	positive regulation of supramolecular fiber organization	10/246	47/6429	8.31823e-06	0.000210035	0.000171107	855478/855117/855584/856277/854289/851085/853528/851051/854822/855136	10
GO:0006457	BP	GO:0006457	protein folding	16/246	120/6429	1.1398e-05	0.000281927	0.000229675	854909/853418/850314/853789/853325/855254/853372/856772/856581/851733/856135/854168/854462/854980/851898/850646	16
GO:0006094	BP	GO:0006094	gluconeogenesis	8/246	31/6429	1.50586e-05	0.000357863	0.000291537	853465/850370/853972/852495/853106/854980/851620/853356	8
GO:0019319	BP	GO:0019319	hexose biosynthetic process	8/246	31/6429	1.50586e-05	0.000357863	0.000291537	853465/850370/853972/852495/853106/854980/851620/853356	8
GO:0032271	BP	GO:0032271	regulation of protein polymerization	10/246	51/6429	1.79338e-05	0.000417995	0.000340524	855478/855117/855584/856277/854289/851085/853528/851051/854822/855136	10
GO:0046364	BP	GO:0046364	monosaccharide biosynthetic process	8/246	33/6429	2.4798e-05	0.000567079	0.000461977	853465/850370/853972/852495/853106/854980/851620/853356	8
GO:0035966	BP	GO:0035966	response to topologically incorrect protein	12/246	76/6429	2.64349e-05	0.000593317	0.000483352	853418/853789/852500/855254/852926/854149/851431/854217/852468/852939/852376/853608	12
GO:0030838	BP	GO:0030838	positive regulation of actin filament polymerization	7/246	25/6429	2.93468e-05	0.000635148	0.00051743	855478/856277/851085/853528/851051/854822/855136	7
GO:0045010	BP	GO:0045010	actin nucleation	7/246	25/6429	2.93468e-05	0.000635148	0.00051743	855478/856277/851085/853528/851051/854822/855136	7
GO:0072599	BP	GO:0072599	establishment of protein localization to endoplasmic reticulum	9/246	44/6429	3.32887e-05	0.000691161	0.000563061	853418/853789/850499/854168/851095/854038/854428/855306/850755	9
GO:0032535	BP	GO:0032535	regulation of cellular component size	11/246	66/6429	3.42159e-05	0.000691161	0.000563061	855478/855117/855584/852639/856277/854289/851085/853528/851051/854822/855136	11
GO:0051258	BP	GO:0051258	protein polymerization	11/246	66/6429	3.42159e-05	0.000691161	0.000563061	855478/855117/855584/856277/854289/851085/853528/851051/854822/853859/855136	11
GO:0090066	BP	GO:0090066	regulation of anatomical structure size	11/246	66/6429	3.42159e-05	0.000691161	0.000563061	855478/855117/855584/852639/856277/854289/851085/853528/851051/854822/855136	11
GO:0019320	BP	GO:0019320	hexose catabolic process	5/246	12/6429	5.00349e-05	0.000994137	0.000809884	856504/852307/852308/855131/852306	5
GO:0046365	BP	GO:0046365	monosaccharide catabolic process	6/246	19/6429	5.26529e-05	0.00102928	0.000838513	856504/852307/852308/853322/855131/852306	6
GO:0034637	BP	GO:0034637	cellular carbohydrate biosynthetic process	10/246	59/6429	6.73356e-05	0.00129541	0.00105532	853418/856705/850962/854872/850603/851646/856076/852423/855131/853265	10
GO:0006012	BP	GO:0006012	galactose metabolic process	5/246	13/6429	7.87793e-05	0.00146758	0.00119558	856504/852307/852308/855131/852306	5
GO:0072671	BP	GO:0072671	mitochondria-associated ubiquitin-dependent protein catabolic process	5/246	13/6429	7.87793e-05	0.00146758	0.00119558	851431/852468/853667/852939/852376	5
GO:0010033	BP	GO:0010033	response to organic substance	24/246	268/6429	7.99177e-05	0.00146758	0.00119558	853418/850314/853789/854979/852500/855254/853372/856009/852926/854149/855036/851857/854168/851095/851431/854217/852468/850904/855306/852939/855674/852376/853608/856674	24
GO:0007015	BP	GO:0007015	actin filament organization	12/246	85/6429	8.25591e-05	0.00149346	0.00121666	855478/855117/851420/855584/856277/854289/851085/851707/853528/851051/854822/855136	12
GO:1902903	BP	GO:1902903	regulation of supramolecular fiber organization	10/246	62/6429	0.000104161	0.00185652	0.00151244	855478/855117/855584/856277/854289/851085/853528/851051/854822/855136	10
GO:0034315	BP	GO:0034315	regulation of Arp2/3 complex-mediated actin nucleation	5/246	14/6429	0.000118739	0.00207282	0.00168864	855478/856277/851051/854822/855136	5
GO:0006612	BP	GO:0006612	protein targeting to membrane	10/246	63/6429	0.000119717	0.00207282	0.00168864	853418/853789/852070/851008/851857/854168/851095/854038/854428/850947	10
GO:0009100	BP	GO:0009100	glycoprotein metabolic process	12/246	89/6429	0.000130034	0.00221242	0.00180237	850314/852815/856009/854270/852545/850499/853757/854252/852862/851807/853608/856674	12
GO:0006620	BP	GO:0006620	posttranslational protein targeting to endoplasmic reticulum membrane	6/246	22/6429	0.000131431	0.00221242	0.00180237	853418/853789/854168/851095/854038/854428	6
GO:0019637	BP	GO:0019637	organophosphate metabolic process	30/246	390/6429	0.000170623	0.00283281	0.00230778	853465/853917/855020/850370/853690/855895/852495/853080/853123/853169/853106/852639/854187/853322/852545/856076/855928/852065/855131/853757/851620/855994/853964/854098/855521/851245/854815/850432/851193/853130	30
GO:0035967	BP	GO:0035967	cellular response to topologically incorrect protein	10/246	66/6429	0.000178659	0.00292615	0.00238382	853418/853789/852500/854149/851431/854217/852468/852939/852376/853608	10
GO:0045047	BP	GO:0045047	protein targeting to ER	8/246	43/6429	0.000185872	0.00300369	0.00244699	853418/853789/850499/854168/851095/854038/854428/850755	8
GO:0006515	BP	GO:0006515	protein quality control for misfolded or incompletely synthesized proteins	7/246	33/6429	0.000200628	0.00319622	0.00260384	854372/856009/856135/851431/852468/852939/852376	7
GO:0051495	BP	GO:0051495	positive regulation of cytoskeleton organization	10/246	67/6429	0.00020306	0.00319622	0.00260384	855478/855117/855584/856277/854289/851085/853528/851051/854822/855136	10
GO:0071852	BP	GO:0071852	fungal-type cell wall organization or biogenesis	21/246	235/6429	0.000233162	0.00362298	0.0029515	853418/852012/851132/855478/851649/852011/850811/855529/854149/855036/851646/856076/853102/854475/853757/855674/853265/853608/852478/853692/855136	21
GO:0046503	BP	GO:0046503	glycerolipid catabolic process	5/246	16/6429	0.000243244	0.00368515	0.00300215	855020/855895/855994/853964/850432	5
GO:0051125	BP	GO:0051125	regulation of actin nucleation	5/246	16/6429	0.000243244	0.00368515	0.00300215	855478/856277/851051/854822/855136	5
GO:0032787	BP	GO:0032787	monocarboxylic acid metabolic process	17/246	174/6429	0.000328498	0.0049153	0.0040043	853465/855956/856044/850370/852495/856804/853169/853106/852639/850733/851620/854098/856108/851245/853203/855447/851193	17
GO:0000947	BP	GO:0000947	amino acid catabolic process to alcohol via Ehrlich pathway	4/246	10/6429	0.000366152	0.00534671	0.00435575	854068/855107/855349/850733	4
GO:0006067	BP	GO:0006067	ethanol metabolic process	4/246	10/6429	0.000366152	0.00534671	0.00435575	854068/856044/855349/856804	4
GO:0032956	BP	GO:0032956	regulation of actin cytoskeleton organization	10/246	73/6429	0.000415891	0.00593012	0.00483103	855478/855117/855584/856277/854289/851085/853528/851051/854822/855136	10
GO:0032970	BP	GO:0032970	regulation of actin filament-based process	10/246	73/6429	0.000415891	0.00593012	0.00483103	855478/855117/855584/856277/854289/851085/853528/851051/854822/855136	10
GO:0071554	BP	GO:0071554	cell wall organization or biogenesis	24/246	299/6429	0.000425737	0.00599992	0.0048879	852290/853418/852012/851132/855478/853690/851649/852011/850811/855529/850603/854149/855036/851646/856076/853102/854475/853757/855674/853265/853608/852478/853692/855136	24
GO:0006888	BP	GO:0006888	endoplasmic reticulum to Golgi vesicle-mediated transport	12/246	101/6429	0.000434653	0.00605516	0.0049329	851487/853800/853325/853123/855760/855429/856498/855237/854697/851332/851748/852675	12
GO:0005976	BP	GO:0005976	polysaccharide metabolic process	10/246	74/6429	0.000465005	0.00640439	0.00521741	853418/856289/856705/854644/850962/850603/856076/855131/851807/853265	10
GO:0000271	BP	GO:0000271	polysaccharide biosynthetic process	8/246	49/6429	0.000474024	0.00641279	0.00522424	853418/856705/850962/850603/856076/855131/851807/853265	8
GO:0043254	BP	GO:0043254	regulation of protein-containing complex assembly	12/246	102/6429	0.000476197	0.00641279	0.00522424	855478/855117/855584/856277/855760/854289/851085/853528/852834/851051/854822/855136	12
GO:0097435	BP	GO:0097435	supramolecular fiber organization	13/246	117/6429	0.000488913	0.00651168	0.00530481	855478/855117/851420/855584/856277/854289/851085/851707/853528/856771/851051/854822/855136	13
GO:0000955	BP	GO:0000955	amino acid catabolic process via Ehrlich pathway	4/246	11/6429	0.000558168	0.00712105	0.00580124	854068/855107/855349/850733	4
GO:0009395	BP	GO:0009395	phospholipid catabolic process	4/246	11/6429	0.000558168	0.00712105	0.00580124	855020/855895/855994/850432	4
GO:0034308	BP	GO:0034308	primary alcohol metabolic process	4/246	11/6429	0.000558168	0.00712105	0.00580124	854068/856044/855349/856804	4
GO:2000279	BP	GO:2000279	negative regulation of DNA biosynthetic process	4/246	11/6429	0.000558168	0.00712105	0.00580124	851431/852468/852939/853859	4
GO:0016042	BP	GO:0016042	lipid catabolic process	9/246	63/6429	0.000589125	0.0073491	0.00598702	855956/856018/855020/855895/854225/854187/855994/853964/850432	9
GO:0032273	BP	GO:0032273	positive regulation of protein polymerization	7/246	39/6429	0.00059373	0.0073491	0.00598702	855478/856277/851085/853528/851051/854822/855136	7
GO:0045229	BP	GO:0045229	external encapsulating structure organization	21/246	252/6429	0.000600298	0.0073491	0.00598702	852290/852012/851132/855478/853690/851649/852011/850811/855529/850603/854149/855036/851646/856076/853102/855674/853265/853608/852478/853692/855136	21
GO:0071555	BP	GO:0071555	cell wall organization	21/246	252/6429	0.000600298	0.0073491	0.00598702	852290/852012/851132/855478/853690/851649/852011/850811/855529/850603/854149/855036/851646/856076/853102/855674/853265/853608/852478/853692/855136	21
GO:0044283	BP	GO:0044283	small molecule biosynthetic process	27/246	363/6429	0.000624169	0.00756493	0.00616285	851982/853465/851425/854068/852672/856044/852098/855444/855107/850370/855349/851237/853972/852495/856804/853106/850733/854022/854980/853466/853047/853170/852065/851620/854714/853356/853203	27
GO:0044264	BP	GO:0044264	cellular polysaccharide metabolic process	9/246	64/6429	0.000663077	0.00795692	0.00648219	853418/856289/856705/854644/850962/850603/856076/855131/853265	9
GO:0006605	BP	GO:0006605	protein targeting	21/246	255/6429	0.000701422	0.00833454	0.00678982	853418/853789/852070/856004/856772/851008/852695/856135/850499/851857/854168/851095/854038/854131/855237/854428/853884/850755/854966/856387/850947	21
GO:0031505	BP	GO:0031505	fungal-type cell wall organization	18/246	205/6429	0.000804867	0.00946566	0.0077113	852012/851132/855478/851649/852011/850811/855529/854149/855036/851646/856076/853102/855674/853265/853608/852478/853692/855136	18
GO:0005991	BP	GO:0005991	trehalose metabolic process	4/246	12/6429	0.000812235	0.00946566	0.0077113	854872/851646/852423/855131	4
GO:0046034	BP	GO:0046034	ATP metabolic process	11/246	95/6429	0.000933844	0.0107792	0.00878141	853465/854068/850370/852495/853169/853106/852639/850733/851620/854098/851193	11
GO:0090150	BP	GO:0090150	establishment of protein localization to membrane	12/246	111/6429	0.00102504	0.0117202	0.009548	853418/853789/852070/851008/851857/854168/851095/854038/854131/854428/855306/850947	12
GO:0009057	BP	GO:0009057	macromolecule catabolic process	32/246	478/6429	0.00121189	0.0136312	0.0111048	853418/856289/850620/854644/850314/854979/852500/854372/855254/853372/856009/853986/854149/855036/856135/854168/851095/851431/852468/850904/853667/853562/855306/852939/852834/852376/851140/853859/856649/856387/856674/854435	32
GO:0046164	BP	GO:0046164	alcohol catabolic process	5/246	22/6429	0.00121466	0.0136312	0.0111048	856044/856804/851620/854815/854932	5
GO:0070887	BP	GO:0070887	cellular response to chemical stimulus	29/246	423/6429	0.00144256	0.0160402	0.0130673	852891/853418/850799/855291/853789/852500/854144/856504/856004/850511/850958/852308/854149/851857/852423/851431/854980/851747/854217/852468/852939/851079/851955/855674/852376/854822/853356/853608/854932	29
GO:0031204	BP	GO:0031204	posttranslational protein targeting to membrane, translocation	4/246	14/6429	0.00154601	0.01673	0.0136293	853418/853789/851095/854428	4
GO:0034975	BP	GO:0034975	protein folding in endoplasmic reticulum	4/246	14/6429	0.00154601	0.01673	0.0136293	854909/855254/853372/850646	4
GO:0090114	BP	GO:0090114	COPII-coated vesicle budding	4/246	14/6429	0.00154601	0.01673	0.0136293	855760/856498/854697/851332	4
GO:0009250	BP	GO:0009250	glucan biosynthetic process	7/246	46/6429	0.00164498	0.0176435	0.0143735	853418/856705/850962/850603/856076/855131/853265	7
GO:0044265	BP	GO:0044265	cellular macromolecule catabolic process	30/246	449/6429	0.00178794	0.0190086	0.0154856	853418/850620/850314/854979/852500/854372/855254/853372/856009/853986/854149/855036/856135/854168/851095/851431/852468/850904/853667/853562/855306/852939/852834/852376/851140/853859/856649/856387/856674/854435	30
GO:0051788	BP	GO:0051788	response to misfolded protein	5/246	24/6429	0.0018416	0.0192416	0.0156753	851431/854217/852468/852939/852376	5
GO:0071218	BP	GO:0071218	cellular response to misfolded protein	5/246	24/6429	0.0018416	0.0192416	0.0156753	851431/854217/852468/852939/852376	5
GO:0008219	BP	GO:0008219	cell death	7/246	47/6429	0.00187106	0.0193823	0.01579	853465/850538/854372/856004/853106/856584/852639	7
GO:0019725	BP	GO:0019725	cellular homeostasis	18/246	221/6429	0.00190448	0.0195612	0.0159358	851982/856345/850799/856580/853123/852639/852926/854255/854563/854980/850721/853667/853562/855131/856681/854419/851955/853859	18
GO:0006113	BP	GO:0006113	fermentation	4/246	15/6429	0.00204543	0.0208325	0.0169714	854068/850733/851245/854932	4
GO:0006073	BP	GO:0006073	cellular glucan metabolic process	8/246	61/6429	0.00208454	0.0208529	0.016988	853418/856289/856705/850962/850603/856076/855131/853265	8
GO:0044042	BP	GO:0044042	glucan metabolic process	8/246	61/6429	0.00208454	0.0208529	0.016988	853418/856289/856705/850962/850603/856076/855131/853265	8
GO:0033692	BP	GO:0033692	cellular polysaccharide biosynthetic process	7/246	48/6429	0.00212052	0.0208529	0.016988	853418/856705/850962/850603/856076/855131/853265	7
GO:0044242	BP	GO:0044242	cellular lipid catabolic process	7/246	48/6429	0.00212052	0.0208529	0.016988	855956/856018/855020/855895/855994/853964/850432	7
GO:0019752	BP	GO:0019752	carboxylic acid metabolic process	28/246	414/6429	0.00213347	0.0208529	0.016988	853465/851425/854068/852672/855956/856044/855291/855444/855107/850370/855349/851237/852495/856804/853169/853106/852639/850733/853466/853757/851620/854098/856108/854714/851245/853203/855447/851193	28
GO:1901616	BP	GO:1901616	organic hydroxy compound catabolic process	5/246	25/6429	0.0022312	0.0216337	0.0176241	856044/856804/851620/854815/854932	5
GO:0006497	BP	GO:0006497	protein lipidation	7/246	49/6429	0.00239494	0.0228556	0.0186196	852070/853690/856004/851857/855928/850947/853130	7
GO:0042158	BP	GO:0042158	lipoprotein biosynthetic process	7/246	49/6429	0.00239494	0.0228556	0.0186196	852070/853690/856004/851857/855928/850947/853130	7
GO:0031334	BP	GO:0031334	positive regulation of protein-containing complex assembly	8/246	63/6429	0.0025672	0.0243082	0.0198029	855478/856277/851085/853528/852834/851051/854822/855136	8
GO:0006066	BP	GO:0006066	alcohol metabolic process	11/246	108/6429	0.00266506	0.0248466	0.0202415	854014/854068/856044/855107/855349/856804/850733/851620/854419/854815/854932	11
GO:0009150	BP	GO:0009150	purine ribonucleotide metabolic process	11/246	108/6429	0.00266506	0.0248466	0.0202415	853465/850370/852495/853169/853106/852639/852065/851620/854098/851245/851193	11
GO:0042157	BP	GO:0042157	lipoprotein metabolic process	7/246	50/6429	0.00269593	0.0249425	0.0203196	852070/853690/856004/851857/855928/850947/853130	7
GO:0016236	BP	GO:0016236	macroautophagy	13/246	142/6429	0.00294322	0.0270241	0.0220155	856004/853275/852695/856076/851431/855237/850646/853667/854697/854465/856649/850432/851748	13
GO:0005984	BP	GO:0005984	disaccharide metabolic process	5/246	27/6429	0.0031852	0.029026	0.0236463	854644/854872/851646/852423/855131	5
GO:0006915	BP	GO:0006915	apoptotic process	6/246	39/6429	0.00333204	0.0301376	0.0245519	853465/850538/854372/853106/856584/852639	6
GO:0048194	BP	GO:0048194	Golgi vesicle budding	4/246	17/6429	0.00335762	0.030144	0.0245571	855760/856498/854697/851332	4
GO:0019693	BP	GO:0019693	ribose phosphate metabolic process	12/246	130/6429	0.00394513	0.035158	0.0286419	853465/853917/850370/852495/853169/853106/852639/852065/851620/854098/851245/851193	12
GO:0043436	BP	GO:0043436	oxoacid metabolic process	28/246	433/6429	0.00405939	0.0359123	0.0292563	853465/851425/854068/852672/855956/856044/855291/855444/855107/850370/855349/851237/852495/856804/853169/853106/852639/850733/853466/853757/851620/854098/856108/854714/851245/853203/855447/851193	28
GO:0007121	BP	GO:0007121	bipolar cellular bud site selection	4/246	18/6429	0.00418893	0.0363529	0.0296153	855478/851051/854822/855136	4
GO:2000278	BP	GO:2000278	regulation of DNA biosynthetic process	4/246	18/6429	0.00418893	0.0363529	0.0296153	851431/852468/852939/853859	4
GO:0006986	BP	GO:0006986	response to unfolded protein	7/246	54/6429	0.00419918	0.0363529	0.0296153	853418/853789/852500/855254/852926/854149/853608	7
GO:0061912	BP	GO:0061912	selective autophagy	6/246	41/6429	0.00430868	0.0369476	0.0300997	852695/851431/853667/854465/856649/850432	6
GO:0006082	BP	GO:0006082	organic acid metabolic process	28/246	435/6429	0.00432884	0.0369476	0.0300997	853465/851425/854068/852672/855956/856044/855291/855444/855107/850370/855349/851237/852495/856804/853169/853106/852639/850733/853466/853757/851620/854098/856108/854714/851245/853203/855447/851193	28
GO:1901615	BP	GO:1901615	organic hydroxy compound metabolic process	13/246	149/6429	0.00446249	0.0378219	0.030812	854014/854068/856044/855107/855349/856804/850733/855566/851620/850886/854419/854815/854932	13
GO:1901137	BP	GO:1901137	carbohydrate derivative biosynthetic process	18/246	240/6429	0.00464539	0.0390987	0.0318521	853917/853690/852815/853123/854270/855529/852545/850499/854475/855928/852065/853757/851620/854252/852862/851245/853608/853130	18
GO:0009311	BP	GO:0009311	oligosaccharide metabolic process	5/246	30/6429	0.00512139	0.0428077	0.0348738	854644/854872/851646/852423/855131	5
GO:0006914	BP	GO:0006914	autophagy	17/246	224/6429	0.0052295	0.043412	0.035366	850319/856004/850511/853275/852695/851646/856076/851431/855237/850646/853667/854697/854465/856649/850432/856387/851748	17
GO:0006163	BP	GO:0006163	purine nucleotide metabolic process	11/246	118/6429	0.00528674	0.0435887	0.03551	853465/850370/852495/853169/853106/852639/852065/851620/854098/851245/851193	11
GO:0010638	BP	GO:0010638	positive regulation of organelle organization	12/246	135/6429	0.00534984	0.0438108	0.035691	855478/855117/855584/851733/856277/851431/854289/851085/853528/851051/854822/855136	12
GO:0006116	BP	GO:0006116	NADH oxidation	3/246	10/6429	0.00543838	0.0439421	0.0357979	854068/855107/855349	3
GO:0071712	BP	GO:0071712	ER-associated misfolded protein catabolic process	3/246	10/6429	0.00543838	0.0439421	0.0357979	851431/852468/852939	3
GO:0012501	BP	GO:0012501	programmed cell death	6/246	43/6429	0.00548197	0.0440009	0.0358458	853465/850538/854372/853106/856584/852639	6
GO:0030036	BP	GO:0030036	actin cytoskeleton organization	13/246	153/6429	0.00558155	0.0445055	0.0362569	855478/850836/855117/851420/855584/856277/854289/851085/851707/853528/851051/854822/855136	13
GO:0051493	BP	GO:0051493	regulation of cytoskeleton organization	10/246	103/6429	0.00579564	0.0459106	0.0374015	855478/855117/855584/856277/854289/851085/853528/851051/854822/855136	10
GO:0055088	BP	GO:0055088	lipid homeostasis	5/246	31/6429	0.00591952	0.0465874	0.0379529	854225/852926/856076/856681/854419	5
GO:0070085	BP	GO:0070085	glycosylation	9/246	88/6429	0.00620926	0.0481705	0.0392426	852815/854270/852545/850499/853757/854252/852862/850886/853608	9
GO:0030029	BP	GO:0030029	actin filament-based process	13/246	155/6429	0.00621982	0.0481705	0.0392426	855478/850836/855117/851420/855584/856277/854289/851085/851707/853528/851051/854822/855136	13
GO:1901678	BP	GO:1901678	iron coordination entity transport	4/246	20/6429	0.00624571	0.0481705	0.0392426	856345/856934/853106/854563	4
GO:0044255	BP	GO:0044255	cellular lipid metabolic process	22/246	325/6429	0.00627965	0.0481705	0.0392426	854014/855956/856018/855020/853690/855895/854225/852815/853080/852926/854187/852545/856076/855928/855994/850886/853964/854419/856108/854815/850432/853130	22
GO:0005789	CC	GO:0005789	endoplasmic reticulum membrane	47/246	390/6421	6.64772e-13	1.44255e-10	1.14761e-10	852290/854909/856018/854979/852500/851487/853690/853800/855153/852815/853372/851008/856581/854270/852926/850603/855760/854149/855036/856498/852545/851095/851431/855566/852468/850904/855237/855928/856717/850721/850646/854428/856681/855306/854252/852862/852939/854419/850755/854697/851332/852131/853608/850432/852675/850947/853130	47
GO:0042175	CC	GO:0042175	nuclear outer membrane-endoplasmic reticulum membrane network	47/246	404/6421	2.45239e-12	2.66084e-10	2.1168e-10	852290/854909/856018/854979/852500/851487/853690/853800/855153/852815/853372/851008/856581/854270/852926/850603/855760/854149/855036/856498/852545/851095/851431/855566/852468/850904/855237/855928/856717/850721/850646/854428/856681/855306/854252/852862/852939/854419/850755/854697/851332/852131/853608/850432/852675/850947/853130	47
GO:0000836	CC	GO:0000836	Hrd1p ubiquitin ligase complex	9/246	12/6421	3.06536e-11	1.66296e-09	1.32294e-09	854979/852500/854149/855036/851431/852468/850904/855306/852939	9
GO:0000839	CC	GO:0000839	Hrd1p ubiquitin ligase ERAD-L complex	9/246	12/6421	3.06536e-11	1.66296e-09	1.32294e-09	854979/852500/854149/855036/851431/852468/850904/855306/852939	9
GO:0000835	CC	GO:0000835	ER ubiquitin ligase complex	9/246	13/6421	9.63121e-11	4.17995e-09	3.3253e-09	854979/852500/854149/855036/851431/852468/850904/855306/852939	9
GO:0000153	CC	GO:0000153	cytoplasmic ubiquitin ligase complex	9/246	14/6421	2.6071e-10	9.42903e-09	7.50114e-09	854979/852500/854149/855036/851431/852468/850904/855306/852939	9
GO:0005788	CC	GO:0005788	endoplasmic reticulum lumen	8/246	18/6421	1.30071e-07	4.03221e-06	3.20777e-06	853418/850314/853789/855254/854462/851898/850904/851807	8
GO:0030479	CC	GO:0030479	actin cortical patch	10/246	58/6421	5.84437e-05	0.00152346	0.00121197	855478/855117/855584/856277/851707/853528/851051/854822/854815/855136	10
GO:0061645	CC	GO:0061645	endocytic patch	10/246	59/6421	6.80372e-05	0.00152346	0.00121197	855478/855117/855584/856277/851707/853528/851051/854822/854815/855136	10
GO:0098796	CC	GO:0098796	membrane protein complex	28/246	335/6421	7.02054e-05	0.00152346	0.00121197	854979/852500/854270/852926/854149/855036/856135/855429/856498/852545/851095/851431/852468/850904/855237/855928/850646/854428/855306/854252/852862/852939/850755/854697/851332/853608/850947/853130	28
GO:0015629	CC	GO:0015629	actin cytoskeleton	11/246	83/6421	0.000292429	0.00576882	0.00458931	855478/855117/855584/856277/851085/851707/853528/851051/854822/854815/855136	11
GO:0030864	CC	GO:0030864	cortical actin cytoskeleton	10/246	72/6421	0.000374834	0.00677825	0.00539235	855478/855117/855584/856277/851707/853528/851051/854822/854815/855136	10
GO:0030863	CC	GO:0030863	cortical cytoskeleton	10/246	75/6421	0.000523898	0.00874506	0.00695702	855478/855117/855584/856277/851707/853528/851051/854822/854815/855136	10
GO:0000151	CC	GO:0000151	ubiquitin ligase complex	11/246	95/6421	0.00094334	0.0146218	0.0116322	854979/852500/853986/854149/855036/851431/852468/850904/855306/852939/852376	11
GO:0005794	CC	GO:0005794	Golgi apparatus	22/246	300/6421	0.00243312	0.0351991	0.0280022	856018/850301/852070/853690/853351/853080/853123/855760/855429/856498/851857/853223/854475/855237/856681/854697/851332/850432/855483/851748/852675/850947	22
GO:0030176	CC	GO:0030176	integral component of endoplasmic reticulum membrane	9/246	79/6421	0.00303648	0.0411822	0.032762	852290/856018/852500/855153/850603/855760/850646/855306/850947	9
GO:0031227	CC	GO:0031227	intrinsic component of endoplasmic reticulum membrane	9/246	80/6421	0.00330985	0.0422493	0.0336109	852290/856018/852500/855153/850603/855760/850646/855306/850947	9
GO:0016853	MF	GO:0016853	isomerase activity	15/243	82/6407	3.22744e-07	0.000101019	8.79902e-05	856439/854909/850314/852495/852307/851733/853322/850499/854462/851898/855131/851620/854098/855521/852131	15
GO:0016757	MF	GO:0016757	transferase activity, transferring glycosyl groups	16/243	103/6407	1.31261e-06	0.000205423	0.000178929	856289/856705/850962/854872/852815/855529/852545/852423/853102/855928/853047/854252/852862/850886/853608/853130	16
GO:0016491	MF	GO:0016491	oxidoreductase activity	31/243	346/6407	5.58085e-06	0.000480265	0.000418324	851982/853465/854909/854014/854068/856044/850799/850314/853917/855107/855349/851237/856504/852011/856804/851596/853123/856581/853106/856584/855947/854563/854462/854980/853170/854252/851079/851955/854714/855481/855447	31
GO:0015036	MF	GO:0015036	disulfide oxidoreductase activity	8/243	28/6407	6.13757e-06	0.000480265	0.000418324	854909/850314/853123/855947/854462/854252/851079/851955	8
GO:0016758	MF	GO:0016758	transferase activity, transferring hexosyl groups	13/243	80/6407	7.97026e-06	0.000498938	0.000434589	856289/856705/850962/854872/852815/855529/852423/855928/854252/852862/850886/853608/853130	13
GO:0033218	MF	GO:0033218	amide binding	11/243	61/6407	1.45075e-05	0.000756807	0.000659199	853465/854068/853169/853106/851733/856498/853699/851095/851898/854697/852131	11
GO:0043130	MF	GO:0043130	ubiquitin binding	9/243	42/6407	2.08538e-05	0.000932465	0.000812202	851431/852468/853667/855306/852939/852376/851140/856387/856674	9
GO:0008194	MF	GO:0008194	UDP-glycosyltransferase activity	7/243	25/6407	2.77081e-05	0.00108408	0.000944262	850962/854872/855529/852423/855928/850886/853130	7
GO:0003779	MF	GO:0003779	actin binding	10/243	56/6407	3.91271e-05	0.00136075	0.00118525	855478/855117/855584/854289/851085/851707/853528/851051/854822/855136	10
GO:0004620	MF	GO:0004620	phospholipase activity	6/243	19/6407	5.00887e-05	0.00156778	0.00136558	855020/855895/854225/854187/853964/850432	6
GO:0032182	MF	GO:0032182	ubiquitin-like protein binding	9/243	48/6407	6.42766e-05	0.00181215	0.00157843	851431/852468/853667/855306/852939/852376/851140/856387/856674	9
GO:0016667	MF	GO:0016667	oxidoreductase activity, acting on a sulfur group of donors	8/243	38/6407	6.94753e-05	0.00181215	0.00157843	854909/850314/853123/855947/854462/854252/851079/851955	8
GO:0015035	MF	GO:0015035	protein disulfide oxidoreductase activity	6/243	21/6407	9.39678e-05	0.00226245	0.00197066	854909/850314/853123/855947/854462/851079	6
GO:1904408	MF	GO:1904408	melatonin binding	4/243	10/6407	0.000353911	0.00791245	0.00689196	853465/854068/853169/853106	4
GO:0019203	MF	GO:0019203	carbohydrate phosphatase activity	4/243	11/6407	0.000539657	0.0110678	0.00964031	856439/854872/851646/852423	4
GO:0016860	MF	GO:0016860	intramolecular oxidoreductase activity	5/243	19/6407	0.000565764	0.0110678	0.00964031	854909/850314/852495/854462/851620	5
GO:0051015	MF	GO:0051015	actin filament binding	6/243	33/6407	0.00130871	0.0240957	0.0209881	855478/855117/851085/851707/853528/855136	6
GO:0035251	MF	GO:0035251	UDP-glucosyltransferase activity	4/243	14/6407	0.00149596	0.0248364	0.0216332	850962/854872/852423/850886	4
GO:0008092	MF	GO:0008092	cytoskeletal protein binding	12/243	117/6407	0.00150764	0.0248364	0.0216332	855478/855117/855584/854289/851085/851707/853528/851051/854822/852168/855136/850497	12
GO:0016868	MF	GO:0016868	intramolecular transferase activity, phosphotransferases	4/243	16/6407	0.0025619	0.0400937	0.0349227	856439/850499/855131/854098	4
GO:0016298	MF	GO:0016298	lipase activity	6/243	39/6407	0.00318828	0.0462611	0.0402947	855020/855895/854225/854187/853964/850432	6
GO:0046527	MF	GO:0046527	glucosyltransferase activity	4/243	17/6407	0.00325158	0.0462611	0.0402947	850962/854872/852423/850886	4
GO:0042578	MF	GO:0042578	phosphoric ester hydrolase activity	12/243	130/6407	0.00367165	0.0499664	0.0435221	856439/853917/854872/855895/856187/851362/851646/852423/854383/855994/855674/854815	12
The top 10 terms containing 10~50 genes and with an adjusted p-value <0.05 were labelled in red.
If two or more terms contain the same genes (shown in column j), the term with the smallest adjusted P-value was labelled.

## Sheet: TM15up
	ONTOLOGY	ID	Description	GeneRatio	BgRatio	pvalue	p.adjust	qvalue	geneID	Count
GO:0030433	BP	GO:0030433	ubiquitin-dependent ERAD pathway	10/43	49/6429	3.97488e-13	1.76087e-10	1.46024e-10	853418/855254/852500/853372/850314/854149/855036/854979/851095/854168	10
GO:0036503	BP	GO:0036503	ERAD pathway	10/43	56/6429	1.66648e-12	3.69125e-10	3.06106e-10	853418/855254/852500/853372/850314/854149/855036/854979/851095/854168	10
GO:0034976	BP	GO:0034976	response to endoplasmic reticulum stress	11/43	90/6429	8.63778e-12	1.27551e-09	1.05775e-09	853418/855254/852500/853372/850314/854149/855036/854979/851095/853608/854168	11
GO:0010243	BP	GO:0010243	response to organonitrogen compound	10/43	85/6429	1.2774e-10	1.41472e-08	1.17319e-08	853418/855254/852500/853372/850314/854149/855036/854979/851095/854168	10
GO:1901698	BP	GO:1901698	response to nitrogen compound	10/43	88/6429	1.81667e-10	1.60957e-08	1.33477e-08	853418/855254/852500/853372/850314/854149/855036/854979/851095/854168	10
GO:0070972	BP	GO:0070972	protein localization to endoplasmic reticulum	8/43	59/6429	3.48119e-09	2.57028e-07	2.13147e-07	853418/853789/851487/853800/851095/854168/850499/854428	8
GO:0043161	BP	GO:0043161	proteasome-mediated ubiquitin-dependent protein catabolic process	10/43	155/6429	4.80496e-08	3.04085e-06	2.5217e-06	853418/855254/852500/853372/850314/854149/855036/854979/851095/854168	10
GO:0006457	BP	GO:0006457	protein folding	9/43	120/6429	6.73019e-08	3.72684e-06	3.09058e-06	853418/853789/855254/853372/854909/850314/850602/854168/853325	9
GO:0010498	BP	GO:0010498	proteasomal protein catabolic process	10/43	168/6429	1.03458e-07	4.60922e-06	3.82231e-06	853418/855254/852500/853372/850314/854149/855036/854979/851095/854168	10
GO:0010033	BP	GO:0010033	response to organic substance	12/43	268/6429	1.04046e-07	4.60922e-06	3.82231e-06	853418/853789/855254/852500/853372/850314/854149/855036/854979/851095/853608/854168	12
GO:0006620	BP	GO:0006620	posttranslational protein targeting to endoplasmic reticulum membrane	5/43	22/6429	2.55047e-07	1.02714e-05	8.51784e-06	853418/853789/851095/854168/854428	5
GO:0045047	BP	GO:0045047	protein targeting to ER	6/43	43/6429	3.16269e-07	1.16756e-05	9.68228e-06	853418/853789/851095/854168/850499/854428	6
GO:0072599	BP	GO:0072599	establishment of protein localization to endoplasmic reticulum	6/43	44/6429	3.64396e-07	1.24175e-05	1.02975e-05	853418/853789/851095/854168/850499/854428	6
GO:0006986	BP	GO:0006986	response to unfolded protein	6/43	54/6429	1.26876e-06	4.01472e-05	3.32931e-05	853418/853789/855254/852500/854149/853608	6
GO:0031204	BP	GO:0031204	posttranslational protein targeting to membrane, translocation	4/43	14/6429	1.6546e-06	4.88659e-05	4.05232e-05	853418/853789/851095/854428	4
GO:0006511	BP	GO:0006511	ubiquitin-dependent protein catabolic process	10/43	234/6429	2.24316e-06	6.21076e-05	5.15042e-05	853418/855254/852500/853372/850314/854149/855036/854979/851095/854168	10
GO:0019941	BP	GO:0019941	modification-dependent protein catabolic process	10/43	240/6429	2.82145e-06	7.35237e-05	6.09713e-05	853418/855254/852500/853372/850314/854149/855036/854979/851095/854168	10
GO:0043632	BP	GO:0043632	modification-dependent macromolecule catabolic process	10/43	262/6429	6.2021e-06	0.000152641	0.000126581	853418/855254/852500/853372/850314/854149/855036/854979/851095/854168	10
GO:0051603	BP	GO:0051603	proteolysis involved in cellular protein catabolic process	10/43	265/6429	6.86421e-06	0.000160044	0.000132721	853418/855254/852500/853372/850314/854149/855036/854979/851095/854168	10
GO:0034620	BP	GO:0034620	cellular response to unfolded protein	5/43	44/6429	9.43488e-06	0.000203143	0.000168461	853418/853789/852500/854149/853608	5
GO:0035966	BP	GO:0035966	response to topologically incorrect protein	6/43	76/6429	9.62982e-06	0.000203143	0.000168461	853418/853789/855254/852500/854149/853608	6
GO:0044257	BP	GO:0044257	cellular protein catabolic process	10/43	286/6429	1.34731e-05	0.000271299	0.000224981	853418/855254/852500/853372/850314/854149/855036/854979/851095/854168	10
GO:0030163	BP	GO:0030163	protein catabolic process	10/43	296/6429	1.82039e-05	0.000350623	0.000290762	853418/855254/852500/853372/850314/854149/855036/854979/851095/854168	10
GO:0030970	BP	GO:0030970	retrograde protein transport, ER to cytosol	3/43	10/6429	3.23771e-05	0.000573722	0.000475772	852500/854149/851095	3
GO:1903513	BP	GO:1903513	endoplasmic reticulum to cytosol transport	3/43	10/6429	3.23771e-05	0.000573722	0.000475772	852500/854149/851095	3
GO:0030968	BP	GO:0030968	endoplasmic reticulum unfolded protein response	4/43	32/6429	5.44603e-05	0.000912172	0.000756441	853418/852500/854149/853608	4
GO:0006612	BP	GO:0006612	protein targeting to membrane	5/43	63/6429	5.55952e-05	0.000912172	0.000756441	853418/853789/851095/854168/854428	5
GO:0035967	BP	GO:0035967	cellular response to topologically incorrect protein	5/43	66/6429	6.96479e-05	0.00110193	0.000913802	853418/853789/852500/854149/853608	5
GO:0034975	BP	GO:0034975	protein folding in endoplasmic reticulum	3/43	14/6429	9.63922e-05	0.00147247	0.00122108	855254/853372/854909	3
GO:0032527	BP	GO:0032527	protein exit from endoplasmic reticulum	3/43	16/6429	0.000146917	0.00216948	0.00179909	852500/854149/851095	3
GO:1901565	BP	GO:1901565	organonitrogen compound catabolic process	10/43	411/6429	0.000290081	0.00414536	0.00343764	853418/855254/852500/853372/850314/854149/855036/854979/851095/854168	10
GO:0006613	BP	GO:0006613	cotranslational protein targeting to membrane	3/43	21/6429	0.000340882	0.00457609	0.00379483	853418/851095/854428	3
GO:0006614	BP	GO:0006614	SRP-dependent cotranslational protein targeting to membrane	3/43	21/6429	0.000340882	0.00457609	0.00379483	853418/851095/854428	3
GO:0006508	BP	GO:0006508	proteolysis	10/43	435/6429	0.000457979	0.0059672	0.00494845	853418/855254/852500/853372/850314/854149/855036/854979/851095/854168	10
GO:0044265	BP	GO:0044265	cellular macromolecule catabolic process	10/43	449/6429	0.000589046	0.00745564	0.00618277	853418/855254/852500/853372/850314/854149/855036/854979/851095/854168	10
GO:0061077	BP	GO:0061077	chaperone-mediated protein folding	3/43	27/6429	0.00072901	0.00897087	0.00743931	853418/853789/854168	3
GO:0090150	BP	GO:0090150	establishment of protein localization to membrane	5/43	111/6429	0.000799928	0.00957752	0.00794239	853418/853789/851095/854168/854428	5
GO:0009057	BP	GO:0009057	macromolecule catabolic process	10/43	478/6429	0.000961681	0.0112112	0.00929714	853418/855254/852500/853372/850314/854149/855036/854979/851095/854168	10
GO:0006605	BP	GO:0006605	protein targeting	7/43	255/6429	0.00134677	0.0149647	0.0124098	853418/853789/856004/851095/854168/850499/854428	7
GO:0065002	BP	GO:0065002	intracellular protein transmembrane transport	4/43	73/6429	0.00135121	0.0149647	0.0124098	853418/853789/851095/854428	4
GO:0071806	BP	GO:0071806	protein transmembrane transport	4/43	82/6429	0.00207884	0.0224616	0.0186268	853418/853789/851095/854428	4
GO:0072657	BP	GO:0072657	protein localization to membrane	5/43	140/6429	0.00225582	0.0237935	0.0197313	853418/853789/851095/854168/854428	5
GO:0009100	BP	GO:0009100	glycoprotein metabolic process	4/43	89/6429	0.00280544	0.0289025	0.0239681	850314/852545/853608/850499	4
GO:0001300	BP	GO:0001300	chronological cell aging	2/43	13/6429	0.00325294	0.0314452	0.0260767	853418/854149	2
GO:0006616	BP	GO:0006616	SRP-dependent cotranslational protein targeting to membrane, translocation	2/43	13/6429	0.00325294	0.0314452	0.0260767	853418/851095	2
GO:0033365	BP	GO:0033365	protein localization to organelle	9/43	469/6429	0.00326519	0.0314452	0.0260767	853418/853789/851487/853800/856004/851095/854168/850499/854428	9
GO:0071554	BP	GO:0071554	cell wall organization or biogenesis	7/43	299/6429	0.00333754	0.0314581	0.0260874	853418/853690/850603/854149/855036/853608/856076	7
GO:0009250	BP	GO:0009250	glucan biosynthetic process	3/43	46/6429	0.00346352	0.0319654	0.0265081	853418/850603/856076	3
GO:0033692	BP	GO:0033692	cellular polysaccharide biosynthetic process	3/43	48/6429	0.00390987	0.0353484	0.0293135	853418/850603/856076	3
GO:0006644	BP	GO:0006644	phospholipid metabolic process	5/43	161/6429	0.00413059	0.0360097	0.0298619	853690/852545/854187/856076/856036	5
GO:0000271	BP	GO:0000271	polysaccharide biosynthetic process	3/43	49/6429	0.00414559	0.0360097	0.0298619	853418/850603/856076	3
GO:0000742	BP	GO:0000742	karyogamy involved in conjugation with cellular fusion	2/43	15/6429	0.00434196	0.0362923	0.0300962	853418/853372	2
GO:0009225	BP	GO:0009225	nucleotide-sugar metabolic process	2/43	15/6429	0.00434196	0.0362923	0.0300962	851455/850499	2
GO:0006888	BP	GO:0006888	endoplasmic reticulum to Golgi vesicle-mediated transport	4/43	101/6429	0.00442718	0.0363193	0.0301187	851487/853800/854767/853325	4
GO:0051865	BP	GO:0051865	protein autoubiquitination	2/43	16/6429	0.00494126	0.0397996	0.0330048	854149/854979	2
GO:0045229	BP	GO:0045229	external encapsulating structure organization	6/43	252/6429	0.00615781	0.0473003	0.0392249	853690/850603/854149/855036/853608/856076	6
GO:0071555	BP	GO:0071555	cell wall organization	6/43	252/6429	0.00615781	0.0473003	0.0392249	853690/850603/854149/855036/853608/856076	6
GO:0070887	BP	GO:0070887	cellular response to chemical stimulus	8/43	423/6429	0.00619281	0.0473003	0.0392249	853418/853789/852500/856004/851747/854149/854932/853608	8
GO:0008654	BP	GO:0008654	phospholipid biosynthetic process	4/43	114/6429	0.00679584	0.0499001	0.0413809	853690/852545/856076/856036	4
GO:0051084	BP	GO:0051084	'de novo' posttranslational protein folding	2/43	19/6429	0.0069524	0.0499001	0.0413809	853418/853789	2
GO:0051085	BP	GO:0051085	chaperone cofactor-dependent protein refolding	2/43	19/6429	0.0069524	0.0499001	0.0413809	853418/853789	2
GO:0034637	BP	GO:0034637	cellular carbohydrate biosynthetic process	3/43	59/6429	0.00698376	0.0499001	0.0413809	853418/850603/856076	3
GO:0005789	CC	GO:0005789	endoplasmic reticulum membrane	16/43	390/6421	1.47707e-09	9.28556e-08	8.21039e-08	852500/853372/851487/854909/853800/853690/852545/850603/856717/854149/855036/850602/854979/851095/853608/854428	16
GO:0042175	CC	GO:0042175	nuclear outer membrane-endoplasmic reticulum membrane network	16/43	404/6421	2.47615e-09	9.28556e-08	8.21039e-08	852500/853372/851487/854909/853800/853690/852545/850603/856717/854149/855036/850602/854979/851095/853608/854428	16
GO:0000836	CC	GO:0000836	Hrd1p ubiquitin ligase complex	4/43	12/6421	8.30295e-07	1.5568e-05	1.37654e-05	852500/854149/855036/854979	4
GO:0000839	CC	GO:0000839	Hrd1p ubiquitin ligase ERAD-L complex	4/43	12/6421	8.30295e-07	1.5568e-05	1.37654e-05	852500/854149/855036/854979	4
GO:0000835	CC	GO:0000835	ER ubiquitin ligase complex	4/43	13/6421	1.19349e-06	1.79023e-05	1.58294e-05	852500/854149/855036/854979	4
GO:0000153	CC	GO:0000153	cytoplasmic ubiquitin ligase complex	4/43	14/6421	1.66276e-06	2.07846e-05	1.83779e-05	852500/854149/855036/854979	4
GO:0005788	CC	GO:0005788	endoplasmic reticulum lumen	4/43	18/6421	4.98492e-06	5.34099e-05	4.72256e-05	853418/853789/855254/850314	4
GO:0098796	CC	GO:0098796	membrane protein complex	8/43	335/6421	0.00147054	0.0137863	0.01219	852500/852545/854149/855036/854979/851095/853608/854428	8
GO:0005791	CC	GO:0005791	rough endoplasmic reticulum	2/43	11/6421	0.00231895	0.0173921	0.0153783	851095/854428	2
GO:0030867	CC	GO:0030867	rough endoplasmic reticulum membrane	2/43	11/6421	0.00231895	0.0173921	0.0153783	851095/854428	2
GO:0000151	CC	GO:0000151	ubiquitin ligase complex	4/43	95/6421	0.0035692	0.0243355	0.0215177	852500/854149/855036/854979	4
GO:0051787	MF	GO:0051787	misfolded protein binding	4/43	20/6407	7.88353e-06	0.000788353	0.000680473	853418/853789/852500/853372	4
GO:0051082	MF	GO:0051082	unfolded protein binding	6/43	83/6407	1.63709e-05	0.000818544	0.000706533	853418/853789/855254/853372/850314/853325	6
GO:0031072	MF	GO:0031072	heat shock protein binding	3/43	26/6407	0.000657523	0.0219174	0.0189182	853418/853789/855254	3
The top 10 terms containing 10~50 genes and with an adjusted p-value <0.05 were labelled in red.
If two or more terms contain the same genes (shown in column j), the term with the smallest adjusted P-value was labelled.

## Sheet: TM30up
	ONTOLOGY	ID	Description	GeneRatio	BgRatio	pvalue	p.adjust	qvalue	geneID	Count
GO:0030433	BP	GO:0030433	ubiquitin-dependent ERAD pathway	11/137	49/6429	4.01558e-09	2.33861e-06	2.08072e-06	853418/852500/850314/855254/853372/851095/854168/855036/854149/854979/852468	11
GO:0034976	BP	GO:0034976	response to endoplasmic reticulum stress	14/137	90/6429	4.6401e-09	2.33861e-06	2.08072e-06	853418/852500/850314/855254/853372/851095/854168/855036/854149/854979/853608/856425/852468/855355	14
GO:0036503	BP	GO:0036503	ERAD pathway	11/137	56/6429	1.80715e-08	6.07204e-06	5.40244e-06	853418/852500/850314/855254/853372/851095/854168/855036/854149/854979/852468	11
GO:0010243	BP	GO:0010243	response to organonitrogen compound	11/137	85/6429	1.52905e-06	0.00038532	0.000342829	853418/852500/850314/855254/853372/851095/854168/855036/854149/854979/852468	11
GO:1901698	BP	GO:1901698	response to nitrogen compound	11/137	88/6429	2.17217e-06	0.000408896	0.000363804	853418/852500/850314/855254/853372/851095/854168/855036/854149/854979/852468	11
GO:0009100	BP	GO:0009100	glycoprotein metabolic process	11/137	89/6429	2.4339e-06	0.000408896	0.000363804	850314/852545/850499/853608/855874/854270/854252/852845/852815/854373/853757	11
GO:0070972	BP	GO:0070972	protein localization to endoplasmic reticulum	9/137	59/6429	3.54477e-06	0.000510448	0.000454158	853418/853789/853800/851487/851095/854168/850499/850755/854038	9
GO:0006486	BP	GO:0006486	protein glycosylation	10/137	78/6429	5.09222e-06	0.000570328	0.000507435	852545/850499/853608/855874/854270/854252/852845/852815/854373/853757	10
GO:0043413	BP	GO:0043413	macromolecule glycosylation	10/137	78/6429	5.09222e-06	0.000570328	0.000507435	852545/850499/853608/855874/854270/854252/852845/852815/854373/853757	10
GO:0009101	BP	GO:0009101	glycoprotein biosynthetic process	10/137	82/6429	8.05222e-06	0.000754365	0.000671177	852545/850499/853608/855874/854270/854252/852845/852815/854373/853757	10
GO:1901135	BP	GO:1901135	carbohydrate derivative metabolic process	21/137	339/6429	8.23216e-06	0.000754365	0.000671177	853690/850314/851977/852545/855529/850499/853608/855874/854270/851245/854252/852845/853102/851455/852815/851644/854373/853757/854475/853322/853123	21
GO:0010033	BP	GO:0010033	response to organic substance	18/137	268/6429	1.30681e-05	0.00109772	0.000976665	853418/853789/852500/850314/855254/853372/851095/854168/852931/856484/855036/855674/854149/854979/853608/856425/852468/856058	18
GO:0070085	BP	GO:0070085	glycosylation	10/137	88/6429	1.524e-05	0.00118169	0.00105138	852545/850499/853608/855874/854270/854252/852845/852815/854373/853757	10
GO:0045047	BP	GO:0045047	protein targeting to ER	7/137	43/6429	2.90651e-05	0.00209269	0.00186192	853418/853789/851095/854168/850499/850755/854038	7
GO:0072599	BP	GO:0072599	establishment of protein localization to endoplasmic reticulum	7/137	44/6429	3.39554e-05	0.00210129	0.00186957	853418/853789/851095/854168/850499/850755/854038	7
GO:0071852	BP	GO:0071852	fungal-type cell wall organization or biogenesis	16/137	235/6429	3.47911e-05	0.00210129	0.00186957	851132/853418/850811/855529/853692/855036/855674/855478/854149/853608/856425/856076/853102/853757/854475/855355	16
GO:0030970	BP	GO:0030970	retrograde protein transport, ER to cytosol	4/137	10/6429	3.75231e-05	0.00210129	0.00186957	852500/851095/854149/852468	4
GO:1903513	BP	GO:1903513	endoplasmic reticulum to cytosol transport	4/137	10/6429	3.75231e-05	0.00210129	0.00186957	852500/851095/854149/852468	4
GO:0006040	BP	GO:0006040	amino sugar metabolic process	6/137	31/6429	3.98479e-05	0.00211404	0.00188091	851977/855529/853102/851455/853757/854475	6
GO:1901137	BP	GO:1901137	carbohydrate derivative biosynthetic process	16/137	240/6429	4.49894e-05	0.00226747	0.00201742	853690/852545/855529/850499/853608/855874/854270/851245/854252/852845/851455/852815/854373/853757/854475/853123	16
GO:0006612	BP	GO:0006612	protein targeting to membrane	8/137	63/6429	4.9992e-05	0.00239962	0.002135	851666/853418/853789/851095/854168/852070/854038/851008	8
GO:0071554	BP	GO:0071554	cell wall organization or biogenesis	18/137	299/6429	5.68216e-05	0.00260346	0.00231636	851132/853418/853690/850603/850811/855529/853692/855036/855674/855478/854149/853608/856425/856076/853102/853757/854475/855355	18
GO:0006487	BP	GO:0006487	protein N-linked glycosylation	7/137	49/6429	6.96506e-05	0.00305251	0.0027159	852545/850499/855874/854270/854252/852845/853757	7
GO:0070887	BP	GO:0070887	cellular response to chemical stimulus	22/137	423/6429	7.49977e-05	0.0031499	0.00280255	856664/853418/853789/852500/855291/856004/852931/856484/850799/855674/854149/850511/853608/856425/852468/851747/854932/856058/850331/854287/852124/852260	22
GO:0006620	BP	GO:0006620	posttranslational protein targeting to endoplasmic reticulum membrane	5/137	22/6429	8.03332e-05	0.00323903	0.00288185	853418/853789/851095/854168/854038	5
GO:0090150	BP	GO:0090150	establishment of protein localization to membrane	10/137	111/6429	0.000114777	0.00444981	0.0039591	851666/853418/853789/851095/854168/852070/854038/851008/854131/854373	10
GO:0006986	BP	GO:0006986	response to unfolded protein	7/137	54/6429	0.000131413	0.00490609	0.00436507	853418/853789/852500/855254/854149/853608/856425	7
GO:0035966	BP	GO:0035966	response to topologically incorrect protein	8/137	76/6429	0.00019288	0.00694366	0.00617795	853418/853789/852500/855254/854149/853608/856425/852468	8
GO:0006457	BP	GO:0006457	protein folding	10/137	120/6429	0.000219663	0.00734992	0.0065394	853418/854909/853789/850314/856581/855254/853372/853325/854168/850602	10
GO:0006022	BP	GO:0006022	aminoglycan metabolic process	5/137	27/6429	0.000226039	0.00734992	0.0065394	851977/855529/853102/853757/854475	5
GO:0006030	BP	GO:0006030	chitin metabolic process	5/137	27/6429	0.000226039	0.00734992	0.0065394	851977/855529/853102/853757/854475	5
GO:1901071	BP	GO:1901071	glucosamine-containing compound metabolic process	5/137	28/6429	0.000270506	0.00826313	0.00735191	851977/855529/853102/853757/854475	5
GO:0045229	BP	GO:0045229	external encapsulating structure organization	15/137	252/6429	0.000278717	0.00826313	0.00735191	851132/853690/850603/850811/855529/853692/855036/855674/855478/854149/853608/856425/856076/853102/855355	15
GO:0071555	BP	GO:0071555	cell wall organization	15/137	252/6429	0.000278717	0.00826313	0.00735191	851132/853690/850603/850811/855529/853692/855036/855674/855478/854149/853608/856425/856076/853102/855355	15
GO:0032527	BP	GO:0032527	protein exit from endoplasmic reticulum	4/137	16/6429	0.000294344	0.0084771	0.00754228	852500/851095/854149/852468	4
GO:0034620	BP	GO:0034620	cellular response to unfolded protein	6/137	44/6429	0.000304326	0.00852113	0.00758146	853418/853789/852500/854149/853608/856425	6
GO:0055114	BP	GO:0055114	oxidation-reduction process	22/137	473/6429	0.000376409	0.0102546	0.00912376	856664/854909/850314/856581/852545/850799/854932/851245/856076/854252/852098/850902/851238/855481/850331/854287/852124/852260/855206/855947/853322/853123	22
GO:0031505	BP	GO:0031505	fungal-type cell wall organization	13/137	205/6429	0.000394907	0.0104754	0.00932024	851132/850811/855529/853692/855036/855674/855478/854149/853608/856425/856076/853102/855355	13
GO:0043161	BP	GO:0043161	proteasome-mediated ubiquitin-dependent protein catabolic process	11/137	155/6429	0.000435042	0.0112442	0.0100042	853418/852500/850314/855254/853372/851095/854168/855036/854149/854979/852468	11
GO:0035967	BP	GO:0035967	cellular response to topologically incorrect protein	7/137	66/6429	0.00046728	0.0117755	0.0104769	853418/853789/852500/854149/853608/856425/852468	7
GO:0030968	BP	GO:0030968	endoplasmic reticulum unfolded protein response	5/137	32/6429	0.000517613	0.0127257	0.0113224	853418/852500/854149/853608/856425	5
GO:0072657	BP	GO:0072657	protein localization to membrane	10/137	140/6429	0.000756586	0.0181581	0.0161557	851666/853418/853789/851095/854168/852070/854038/851008/854131/854373	10
GO:0010498	BP	GO:0010498	proteasomal protein catabolic process	11/137	168/6429	0.000858029	0.0201138	0.0178957	853418/852500/850314/855254/853372/851095/854168/855036/854149/854979/852468	11
GO:0046349	BP	GO:0046349	amino sugar biosynthetic process	4/137	22/6429	0.00107118	0.0245397	0.0218336	855529/851455/853757/854475	4
GO:0035269	BP	GO:0035269	protein O-linked mannosylation	3/137	11/6429	0.00137805	0.0308683	0.0274643	853608/854252/854373	3
GO:0000266	BP	GO:0000266	mitochondrial fission	3/137	12/6429	0.00180888	0.0396381	0.035267	851727/855584/854745	3
GO:0001300	BP	GO:0001300	chronological cell aging	3/137	13/6429	0.00231509	0.0486168	0.0432555	853418/854149/850511	3
GO:0035268	BP	GO:0035268	protein mannosylation	3/137	13/6429	0.00231509	0.0486168	0.0432555	853608/854252/854373	3
GO:0042175	CC	GO:0042175	nuclear outer membrane-endoplasmic reticulum membrane network	29/137	404/6421	4.23641e-09	7.12568e-07	6.02659e-07	854909/853690/852500/853800/851487/856581/856717/855153/850603/853372/851095/852545/855036/854149/854979/850602/853608/852468/855874/850755/850637/854270/854252/850902/852845/852131/851008/852815/854373	29
GO:0005789	CC	GO:0005789	endoplasmic reticulum membrane	28/137	390/6421	8.23778e-09	7.12568e-07	6.02659e-07	854909/853690/852500/853800/851487/856581/856717/855153/850603/853372/851095/852545/855036/854149/854979/850602/853608/852468/855874/850755/850637/854270/854252/850902/852845/852131/851008/852815	28
GO:0000836	CC	GO:0000836	Hrd1p ubiquitin ligase complex	5/137	12/6421	2.88685e-06	0.000124856	0.000105598	852500/855036/854149/854979/852468	5
GO:0000839	CC	GO:0000839	Hrd1p ubiquitin ligase ERAD-L complex	5/137	12/6421	2.88685e-06	0.000124856	0.000105598	852500/855036/854149/854979/852468	5
GO:0000835	CC	GO:0000835	ER ubiquitin ligase complex	5/137	13/6421	4.61091e-06	0.000159537	0.00013493	852500/855036/854149/854979/852468	5
GO:0000153	CC	GO:0000153	cytoplasmic ubiquitin ligase complex	5/137	14/6421	7.04992e-06	0.000203273	0.000171919	852500/855036/854149/854979/852468	5
GO:0005788	CC	GO:0005788	endoplasmic reticulum lumen	4/137	18/6421	0.000481	0.0118876	0.010054	853418/853789/850314/855254	4
GO:0005774	CC	GO:0005774	vacuolar membrane	15/137	287/6421	0.00110608	0.023919	0.0202296	851666/851697/853690/856004/850394/851429/850368/856803/853138/855545/854271/853659/856580/852425/856447	15
GO:0015036	MF	GO:0015036	disulfide oxidoreductase activity	6/134	28/6407	1.93061e-05	0.00407358	0.00367831	854909/850314/854252/852124/855947/853123	6
GO:0015035	MF	GO:0015035	protein disulfide oxidoreductase activity	5/134	21/6407	5.77225e-05	0.00608973	0.00549883	854909/850314/852124/855947/853123	5
GO:0016667	MF	GO:0016667	oxidoreductase activity, acting on a sulfur group of donors	6/134	38/6407	0.000119145	0.00837989	0.00756677	854909/850314/854252/852124/855947/853123	6
GO:0016757	MF	GO:0016757	transferase activity, transferring glycosyl groups	9/134	103/6407	0.000278396	0.0146854	0.0132604	852545/855529/853608/855874/854252/852845/853102/852815/851644	9
GO:0051787	MF	GO:0051787	misfolded protein binding	4/134	20/6407	0.000683258	0.0288335	0.0260357	853418/853789/852500/853372	4
GO:0016758	MF	GO:0016758	transferase activity, transferring hexosyl groups	7/134	80/6407	0.00133486	0.0465177	0.042004	855529/853608/855874/854252/852845/852815/851644	7
GO:0016853	MF	GO:0016853	isomerase activity	7/134	82/6407	0.00154324	0.0465177	0.042004	856439/854909/850314/851570/850499/852131/853322	7
The top 10 terms containing 10~50 genes and with an adjusted p-value <0.05 were labelled in red.
If two or more terms contain the same genes (shown in column j), the term with the smallest adjusted P-value was labelled.

## Sheet: TM60up
	ONTOLOGY	ID	Description	GeneRatio	BgRatio	pvalue	p.adjust	qvalue	geneID	Count
GO:0010498	BP	GO:0010498	proteasomal protein catabolic process	27/215	168/6429	5.67488e-12	2.52597e-09	1.83374e-09	853418/850314/852939/853372/853712/854979/855254/856009/855036/854168/852834/850904/851095/852468/851431/851557/850562/851902/856674/852003/856218/856731/855362/850613/854119/851462/855207	27
GO:0051603	BP	GO:0051603	proteolysis involved in cellular protein catabolic process	34/215	265/6429	6.13391e-12	2.52597e-09	1.83374e-09	853418/854372/850314/852939/853372/853712/854979/855254/856009/855036/854168/852834/850904/851095/852468/851431/851557/850562/851902/856674/852003/856218/856731/855362/850613/854119/850712/853859/851462/855207/855350/851140/856387/853670	34
GO:0030163	BP	GO:0030163	protein catabolic process	36/215	296/6429	6.72997e-12	2.52597e-09	1.83374e-09	853418/854372/850314/856274/852939/853372/853712/854979/855254/856009/855036/854168/852834/850904/851095/852468/851431/851557/850562/851902/856674/852003/856218/856731/855362/850613/854119/850712/853859/852457/851462/855207/855350/851140/856387/853670	36
GO:1901565	BP	GO:1901565	organonitrogen compound catabolic process	43/215	411/6429	7.91841e-12	2.52597e-09	1.83374e-09	853418/854372/855291/850314/853699/856274/852672/852939/853372/853712/854979/855254/856009/850902/855036/854168/852834/850904/851095/852468/851431/851557/850562/851902/856674/852003/856218/856731/851888/855362/850613/854119/850712/853859/852457/851462/855207/855350/852009/850432/851140/856387/853670	43
GO:0044257	BP	GO:0044257	cellular protein catabolic process	35/215	286/6429	1.14932e-11	2.93306e-09	2.12927e-09	853418/854372/850314/852939/853372/853712/854979/855254/856009/855036/854168/852834/850904/851095/852468/851431/851557/850562/851902/856674/852003/856218/856731/855362/850613/854119/850712/853859/852457/851462/855207/855350/851140/856387/853670	35
GO:0036503	BP	GO:0036503	ERAD pathway	16/215	56/6429	1.78939e-11	3.80544e-09	2.76257e-09	853418/850314/852939/853372/854979/855254/856009/855036/854168/850904/851095/852468/851431/851902/856674/851462	16
GO:0006511	BP	GO:0006511	ubiquitin-dependent protein catabolic process	31/215	234/6429	2.52925e-11	4.61047e-09	3.34698e-09	853418/850314/852939/853372/853712/854979/855254/856009/855036/854168/852834/850904/851095/852468/851431/851557/850562/856674/852003/856218/856731/855362/850613/854119/850712/853859/855207/855350/851140/856387/853670	31
GO:0019941	BP	GO:0019941	modification-dependent protein catabolic process	31/215	240/6429	4.92058e-11	7.84833e-09	5.69751e-09	853418/850314/852939/853372/853712/854979/855254/856009/855036/854168/852834/850904/851095/852468/851431/851557/850562/856674/852003/856218/856731/855362/850613/854119/850712/853859/855207/855350/851140/856387/853670	31
GO:1901135	BP	GO:1901135	carbohydrate derivative metabolic process	37/215	339/6429	8.51471e-11	1.2072e-08	8.76368e-09	850314/855529/856718/853690/850499/851455/853102/856009/854475/853757/855928/852495/852815/852545/852862/854252/852065/851902/852218/854326/856674/852311/851807/855874/853169/855240/853608/856652/856188/853346/855131/851462/852009/852261/853106/851620/856313	37
GO:0030433	BP	GO:0030433	ubiquitin-dependent ERAD pathway	14/215	49/6429	3.44165e-10	4.39154e-08	3.18805e-08	853418/850314/852939/853372/854979/855254/856009/855036/854168/850904/851095/852468/851431/856674	14
GO:0043632	BP	GO:0043632	modification-dependent macromolecule catabolic process	31/215	262/6429	4.70614e-10	5.31326e-08	3.85717e-08	853418/850314/852939/853372/853712/854979/855254/856009/855036/854168/852834/850904/851095/852468/851431/851557/850562/856674/852003/856218/856731/855362/850613/854119/850712/853859/855207/855350/851140/856387/853670	31
GO:0009100	BP	GO:0009100	glycoprotein metabolic process	18/215	89/6429	4.99679e-10	5.31326e-08	3.85717e-08	850314/856718/850499/856009/853757/852815/852545/852862/854252/851902/856674/851807/855874/855240/853608/851462/852261/856313	18
GO:0034976	BP	GO:0034976	response to endoplasmic reticulum stress	18/215	90/6429	6.06346e-10	5.95152e-08	4.32052e-08	853418/850314/852939/853372/854979/855254/856009/855036/854168/850904/851095/852468/851431/851902/856674/851042/853608/851462	18
GO:0016192	BP	GO:0016192	vesicle-mediated transport	41/215	450/6429	1.98337e-09	1.8077e-07	1.31231e-07	852290/854763/853043/851364/850394/854475/853325/853800/855429/850323/851487/854697/853223/855478/855760/851431/852949/854822/850868/855136/856686/856294/851332/851458/856311/850712/855237/853346/854815/854876/856691/852372/852457/855207/850612/855683/852780/852666/854505/856387/851731	41
GO:0006508	BP	GO:0006508	proteolysis	40/215	435/6429	2.47494e-09	2.10535e-07	1.52838e-07	853418/854372/850314/853699/850811/853080/852939/853372/853712/854979/855254/856009/855036/852670/854168/852834/850904/851095/852468/851431/851557/850755/850562/851902/856674/852003/856218/856731/855362/850613/854119/850712/853859/851462/855207/855350/850432/851140/856387/853670	40
GO:0043161	BP	GO:0043161	proteasome-mediated ubiquitin-dependent protein catabolic process	22/215	155/6429	6.69401e-09	5.33847e-07	3.87548e-07	853418/850314/852939/853372/854979/855254/856009/855036/854168/852834/850904/851095/852468/851431/850562/856674/856218/856731/855362/850613/854119/855207	22
GO:0010243	BP	GO:0010243	response to organonitrogen compound	16/215	85/6429	1.42895e-08	1.07255e-06	7.78622e-07	853418/850314/852939/853372/854979/855254/856009/855036/854168/850904/851095/852468/851431/851902/856674/851462	16
GO:0048193	BP	GO:0048193	Golgi vesicle transport	25/215	206/6429	1.57806e-08	1.11867e-06	8.12103e-07	854763/854475/853325/853800/855429/851487/854697/855760/852949/850868/851332/851458/856311/855237/853346/854876/856691/852372/852457/850612/855683/852780/852666/854505/851731	25
GO:1901698	BP	GO:1901698	response to nitrogen compound	16/215	88/6429	2.40509e-08	1.61521e-06	1.17256e-06	853418/850314/852939/853372/854979/855254/856009/855036/854168/850904/851095/852468/851431/851902/856674/851462	16
GO:0071554	BP	GO:0071554	cell wall organization or biogenesis	30/215	299/6429	4.58489e-08	2.87552e-06	2.08749e-06	852290/851132/853418/855529/850811/853690/856076/853102/854475/855036/853757/855674/850603/851007/851076/855478/852218/852311/851042/855278/851646/855136/855240/856294/853608/856652/853346/853265/851462/856287	30
GO:0070972	BP	GO:0070972	protein localization to endoplasmic reticulum	13/215	59/6429	4.73244e-08	2.87552e-06	2.08749e-06	853418/853789/850499/853800/854126/851487/854168/851095/856011/850755/854428/851458/850999	13
GO:0071852	BP	GO:0071852	fungal-type cell wall organization or biogenesis	26/215	235/6429	5.52055e-08	3.14901e-06	2.28603e-06	851132/853418/855529/850811/856076/853102/854475/855036/853757/855674/851007/855478/852218/852311/851042/855278/851646/855136/855240/856294/853608/856652/853346/853265/851462/856287	26
GO:0010033	BP	GO:0010033	response to organic substance	28/215	268/6429	5.67611e-08	3.14901e-06	2.28603e-06	855692/850303/853418/850314/853789/852931/852939/853372/856058/854979/855254/856009/855036/855674/856484/854168/850904/851076/851095/852468/851431/851902/856674/851042/851458/853608/851462/854684	28
GO:1901137	BP	GO:1901137	carbohydrate derivative biosynthetic process	26/215	240/6429	8.49656e-08	4.51734e-06	3.27937e-06	855529/856718/853690/850499/851455/854475/853757/855928/852815/852545/852862/854252/852065/851902/852218/854326/852311/855874/855240/853608/856652/853346/851462/852261/851620/856313	26
GO:0007015	BP	GO:0007015	actin filament organization	15/215	85/6429	1.01596e-07	4.9918e-06	3.62381e-06	854647/851420/854819/855584/850323/855117/851707/855478/854353/850450/854289/854822/855136/856294/851731	15
GO:0045047	BP	GO:0045047	protein targeting to ER	11/215	43/6429	1.01714e-07	4.9918e-06	3.62381e-06	853418/853789/850499/854126/854168/851095/856011/850755/854428/851458/850999	11
GO:0008064	BP	GO:0008064	regulation of actin polymerization or depolymerization	10/215	35/6429	1.25346e-07	5.33138e-06	3.87033e-06	854647/854819/855584/855117/855478/854353/850450/854289/854822/855136	10
GO:0030041	BP	GO:0030041	actin filament polymerization	10/215	35/6429	1.25346e-07	5.33138e-06	3.87033e-06	854647/854819/855584/855117/855478/854353/850450/854289/854822/855136	10
GO:0030832	BP	GO:0030832	regulation of actin filament length	10/215	35/6429	1.25346e-07	5.33138e-06	3.87033e-06	854647/854819/855584/855117/855478/854353/850450/854289/854822/855136	10
GO:0030833	BP	GO:0030833	regulation of actin filament polymerization	10/215	35/6429	1.25346e-07	5.33138e-06	3.87033e-06	854647/854819/855584/855117/855478/854353/850450/854289/854822/855136	10
GO:0072599	BP	GO:0072599	establishment of protein localization to endoplasmic reticulum	11/215	44/6429	1.31677e-07	5.42e-06	3.93467e-06	853418/853789/850499/854126/854168/851095/856011/850755/854428/851458/850999	11
GO:0030036	BP	GO:0030036	actin cytoskeleton organization	20/215	153/6429	1.38057e-07	5.50504e-06	3.9964e-06	854647/851420/850836/854819/855584/850323/855117/851707/855478/854353/850450/854289/854822/855136/855240/856294/856691/852457/852666/851731	20
GO:0030029	BP	GO:0030029	actin filament-based process	20/215	155/6429	1.71674e-07	6.63806e-06	4.81892e-06	854647/851420/850836/854819/855584/850323/855117/851707/855478/854353/850450/854289/854822/855136/855240/856294/856691/852457/852666/851731	20
GO:0043254	BP	GO:0043254	regulation of protein-containing complex assembly	16/215	102/6429	2.07896e-07	7.73422e-06	5.61468e-06	854647/854819/853712/855584/855117/852834/855478/855760/854353/850450/854289/852949/854822/852003/855136/856311	16
GO:0006486	BP	GO:0006486	protein glycosylation	14/215	78/6429	2.20661e-07	7.73422e-06	5.61468e-06	856718/850499/853757/852815/852545/852862/854252/851902/855874/855240/853608/851462/852261/856313	14
GO:0043413	BP	GO:0043413	macromolecule glycosylation	14/215	78/6429	2.20661e-07	7.73422e-06	5.61468e-06	856718/850499/853757/852815/852545/852862/854252/851902/855874/855240/853608/851462/852261/856313	14
GO:0008154	BP	GO:0008154	actin polymerization or depolymerization	10/215	37/6429	2.24268e-07	7.73422e-06	5.61468e-06	854647/854819/855584/855117/855478/854353/850450/854289/854822/855136	10
GO:0006620	BP	GO:0006620	posttranslational protein targeting to endoplasmic reticulum membrane	8/215	22/6429	2.93333e-07	9.59726e-06	6.96716e-06	853418/853789/854168/851095/856011/854428/851458/850999	8
GO:0046349	BP	GO:0046349	amino sugar biosynthetic process	8/215	22/6429	2.93333e-07	9.59726e-06	6.96716e-06	855529/851455/854475/853757/852218/852311/856652/853346	8
GO:0009057	BP	GO:0009057	macromolecule catabolic process	38/215	478/6429	3.32125e-07	1.05948e-05	7.69133e-06	853418/854372/850314/856274/852939/853372/853712/854979/855254/856009/855036/854168/851007/852834/850904/851095/852468/851431/851557/850562/851902/856674/852003/856218/856731/855362/850613/854119/854016/850712/853859/852457/851462/855207/855350/851140/856387/853670	38
GO:0009101	BP	GO:0009101	glycoprotein biosynthetic process	14/215	82/6429	4.20888e-07	1.30988e-05	9.50914e-06	856718/850499/853757/852815/852545/852862/854252/851902/855874/855240/853608/851462/852261/856313	14
GO:0006040	BP	GO:0006040	amino sugar metabolic process	9/215	31/6429	4.70336e-07	1.42893e-05	1.03733e-05	855529/851455/853102/854475/853757/852218/852311/856652/853346	9
GO:0035269	BP	GO:0035269	protein O-linked mannosylation	6/215	11/6429	5.24201e-07	1.55554e-05	1.12925e-05	854252/851902/855240/853608/851462/856313	6
GO:0007010	BP	GO:0007010	cytoskeleton organization	27/215	281/6429	5.56177e-07	1.61291e-05	1.1709e-05	854647/851420/850836/854819/850497/855584/850323/855117/856771/851707/855478/852468/854353/851431/850450/854289/854822/855136/853252/855240/855427/856294/856691/852457/852666/855951/851731	27
GO:0044265	BP	GO:0044265	cellular macromolecule catabolic process	36/215	449/6429	5.80959e-07	1.64734e-05	1.19589e-05	853418/854372/850314/852939/853372/853712/854979/855254/856009/855036/854168/852834/850904/851095/852468/851431/851557/850562/851902/856674/852003/856218/856731/855362/850613/854119/854016/850712/853859/852457/851462/855207/855350/851140/856387/853670	36
GO:0070085	BP	GO:0070085	glycosylation	14/215	88/6429	1.03053e-06	2.85859e-05	2.0752e-05	856718/850499/853757/852815/852545/852862/854252/851902/855874/855240/853608/851462/852261/856313	14
GO:0110053	BP	GO:0110053	regulation of actin filament organization	10/215	44/6429	1.30083e-06	3.52287e-05	2.55744e-05	854647/854819/855584/855117/855478/854353/850450/854289/854822/855136	10
GO:0097435	BP	GO:0097435	supramolecular fiber organization	16/215	117/6429	1.41307e-06	3.52287e-05	2.55744e-05	854647/851420/854819/855584/850323/855117/856771/851707/855478/854353/850450/854289/854822/855136/856294/851731	16
GO:0032535	BP	GO:0032535	regulation of cellular component size	12/215	66/6429	1.43996e-06	3.52287e-05	2.55744e-05	854647/854819/855584/855117/855478/854353/850450/854289/854822/855136/853252/856294	12
GO:0051258	BP	GO:0051258	protein polymerization	12/215	66/6429	1.43996e-06	3.52287e-05	2.55744e-05	851666/854647/854819/855584/855117/855478/854353/850450/854289/854822/855136/853859	12
GO:0090066	BP	GO:0090066	regulation of anatomical structure size	12/215	66/6429	1.43996e-06	3.52287e-05	2.55744e-05	854647/854819/855584/855117/855478/854353/850450/854289/854822/855136/853252/856294	12
GO:0006023	BP	GO:0006023	aminoglycan biosynthetic process	7/215	19/6429	1.51848e-06	3.52287e-05	2.55744e-05	855529/854475/853757/852218/852311/856652/853346	7
GO:0006031	BP	GO:0006031	chitin biosynthetic process	7/215	19/6429	1.51848e-06	3.52287e-05	2.55744e-05	855529/854475/853757/852218/852311/856652/853346	7
GO:0006037	BP	GO:0006037	cell wall chitin metabolic process	7/215	19/6429	1.51848e-06	3.52287e-05	2.55744e-05	853102/854475/853757/852218/852311/856652/853346	7
GO:1901073	BP	GO:1901073	glucosamine-containing compound biosynthetic process	7/215	19/6429	1.51848e-06	3.52287e-05	2.55744e-05	855529/854475/853757/852218/852311/856652/853346	7
GO:0005975	BP	GO:0005975	carbohydrate metabolic process	25/215	262/6429	1.72423e-06	3.87641e-05	2.81409e-05	856439/853418/850499/856076/853102/850603/852495/851007/855278/851807/851646/853169/856294/856652/854815/854287/853265/855131/851362/851564/852457/856287/853106/851620/854090	25
GO:0006022	BP	GO:0006022	aminoglycan metabolic process	8/215	27/6429	1.762e-06	3.87641e-05	2.81409e-05	855529/853102/854475/853757/852218/852311/856652/853346	8
GO:0006030	BP	GO:0006030	chitin metabolic process	8/215	27/6429	1.762e-06	3.87641e-05	2.81409e-05	855529/853102/854475/853757/852218/852311/856652/853346	8
GO:0035268	BP	GO:0035268	protein mannosylation	6/215	13/6429	1.84021e-06	3.97984e-05	2.88918e-05	854252/851902/855240/853608/851462/856313	6
GO:0044087	BP	GO:0044087	regulation of cellular component biogenesis	22/215	212/6429	1.87937e-06	3.99679e-05	2.90148e-05	854647/852685/852931/854819/853712/855584/855117/852834/855478/855760/854353/850450/854289/852949/854822/852003/855136/853252/856294/856311/852457/854778	22
GO:1901071	BP	GO:1901071	glucosamine-containing compound metabolic process	8/215	28/6429	2.39645e-06	5.0129e-05	3.63913e-05	855529/853102/854475/853757/852218/852311/856652/853346	8
GO:0031204	BP	GO:0031204	posttranslational protein targeting to membrane, translocation	6/215	14/6429	3.13085e-06	6.34121e-05	4.60342e-05	853418/853789/851095/856011/854428/850999	6
GO:0034221	BP	GO:0034221	fungal-type cell wall chitin biosynthetic process	6/215	14/6429	3.13085e-06	6.34121e-05	4.60342e-05	854475/853757/852218/852311/856652/853346	6
GO:0051494	BP	GO:0051494	negative regulation of cytoskeleton organization	8/215	30/6429	4.25915e-06	8.45518e-05	6.13806e-05	854647/854819/855117/855478/850450/854289/853252/852457	8
GO:0032956	BP	GO:0032956	regulation of actin cytoskeleton organization	12/215	73/6429	4.37337e-06	8.45518e-05	6.13806e-05	854647/854819/855584/855117/855478/854353/850450/854289/854822/855136/856294/852457	12
GO:0032970	BP	GO:0032970	regulation of actin filament-based process	12/215	73/6429	4.37337e-06	8.45518e-05	6.13806e-05	854647/854819/855584/855117/855478/854353/850450/854289/854822/855136/856294/852457	12
GO:0006038	BP	GO:0006038	cell wall chitin biosynthetic process	6/215	15/6429	5.07309e-06	9.66159e-05	7.01386e-05	854475/853757/852218/852311/856652/853346	6
GO:0032271	BP	GO:0032271	regulation of protein polymerization	10/215	51/6429	5.45593e-06	0.000102379	7.43222e-05	854647/854819/855584/855117/855478/854353/850450/854289/854822/855136	10
GO:0006612	BP	GO:0006612	protein targeting to membrane	11/215	63/6429	6.04089e-06	0.000111713	8.10981e-05	851666/853418/853789/852070/854126/854168/851095/856011/854428/851458/850999	11
GO:0006493	BP	GO:0006493	protein O-linked glycosylation	7/215	23/6429	6.58896e-06	0.000120107	8.71922e-05	856718/854252/851902/855240/853608/851462/856313	7
GO:0032527	BP	GO:0032527	protein exit from endoplasmic reticulum	6/215	16/6429	7.89153e-06	0.000141825	0.000102958	852939/850904/851095/852468/851431/851462	6
GO:0030970	BP	GO:0030970	retrograde protein transport, ER to cytosol	5/215	10/6429	8.77639e-06	0.000151333	0.000109861	852939/850904/851095/852468/851431	5
GO:0071712	BP	GO:0071712	ER-associated misfolded protein catabolic process	5/215	10/6429	8.77639e-06	0.000151333	0.000109861	852939/852468/851431/851902/851462	5
GO:1903513	BP	GO:1903513	endoplasmic reticulum to cytosol transport	5/215	10/6429	8.77639e-06	0.000151333	0.000109861	852939/850904/851095/852468/851431	5
GO:0006457	BP	GO:0006457	protein folding	15/215	120/6429	9.45464e-06	0.000160855	0.000116773	854909/853043/853418/850314/853789/853372/855254/851733/853325/854168/853743/854462/855240/851458/856772	15
GO:0045229	BP	GO:0045229	external encapsulating structure organization	23/215	252/6429	9.73996e-06	0.000161405	0.000117172	852290/851132/855529/850811/853690/856076/853102/855036/855674/850603/851007/855478/852311/851042/855278/851646/855136/856294/853608/856652/853265/851462/856287	23
GO:0071555	BP	GO:0071555	cell wall organization	23/215	252/6429	9.73996e-06	0.000161405	0.000117172	852290/851132/855529/850811/853690/856076/853102/855036/855674/850603/851007/855478/852311/851042/855278/851646/855136/856294/853608/856652/853265/851462/856287	23
GO:0051495	BP	GO:0051495	positive regulation of cytoskeleton organization	11/215	67/6429	1.12069e-05	0.000183334	0.000133092	854647/855584/855117/855478/854353/850450/854289/854822/855136/856294/852457	11
GO:0051128	BP	GO:0051128	regulation of cellular component organization	34/215	469/6429	1.18245e-05	0.000190987	0.000138648	854647/852685/853043/851420/851364/852931/852348/854819/856058/853712/851733/855584/855674/855117/856484/852834/853743/855478/855760/854353/851431/852377/850450/854289/852949/854822/852003/855136/853169/853252/856294/856311/852457/854778	34
GO:0051130	BP	GO:0051130	positive regulation of cellular component organization	19/215	186/6429	1.23376e-05	0.000196784	0.000142856	854647/852685/852931/853712/851733/855584/855117/852834/853743/855478/854353/851431/850450/854289/854822/852003/855136/856294/852457	19
GO:0065009	BP	GO:0065009	regulation of molecular function	31/215	414/6429	1.59445e-05	0.000251175	0.000182341	852685/853789/854383/851420/851364/852931/852939/856076/850497/855584/854126/855674/852992/852834/853743/851076/855760/852468/851431/852218/852563/856731/853252/855427/854016/853859/852457/854778/855951/851140/853641	31
GO:2000278	BP	GO:2000278	regulation of DNA biosynthetic process	6/215	18/6429	1.72928e-05	0.000269092	0.000195348	852939/853743/852468/851431/853859/852457	6
GO:0016050	BP	GO:0016050	vesicle organization	13/215	98/6429	1.98026e-05	0.000302944	0.000219923	856004/854697/855760/852949/851332/856311/850712/855237/856691/852372/852780/850432/854505	13
GO:1902905	BP	GO:1902905	positive regulation of supramolecular fiber organization	9/215	47/6429	1.9943e-05	0.000302944	0.000219923	854647/855584/855117/855478/854353/850450/854289/854822/855136	9
GO:0044089	BP	GO:0044089	positive regulation of cellular component biogenesis	14/215	113/6429	2.09407e-05	0.000314357	0.000228208	854647/852685/852931/853712/852834/855478/854353/850450/854289/854822/852003/855136/856294/852457	14
GO:0030837	BP	GO:0030837	negative regulation of actin filament polymerization	5/215	12/6429	2.61061e-05	0.000387341	0.000281191	854647/854819/855117/850450/854289	5
GO:0006888	BP	GO:0006888	endoplasmic reticulum to Golgi vesicle-mediated transport	13/215	101/6429	2.75205e-05	0.000403634	0.00029302	853325/853800/855429/851487/854697/855760/852949/851332/856311/855237/856691/850612/855683	13
GO:0006487	BP	GO:0006487	protein N-linked glycosylation	9/215	49/6429	2.83687e-05	0.000411346	0.000298618	850499/853757/852545/852862/854252/855874/855240/852261/856313	9
GO:1902903	BP	GO:1902903	regulation of supramolecular fiber organization	10/215	62/6429	3.32692e-05	0.000476983	0.000346267	854647/854819/855584/855117/855478/854353/850450/854289/854822/855136	10
GO:0051493	BP	GO:0051493	regulation of cytoskeleton organization	13/215	103/6429	3.4024e-05	0.000482385	0.000350188	854647/854819/855584/855117/855478/854353/850450/854289/854822/855136/853252/856294/852457	13
GO:0010638	BP	GO:0010638	positive regulation of organelle organization	15/215	135/6429	3.93917e-05	0.000552349	0.000400979	854647/852685/851733/855584/855117/853743/855478/854353/851431/850450/854289/854822/855136/856294/852457	15
GO:0044092	BP	GO:0044092	negative regulation of molecular function	13/215	105/6429	4.18318e-05	0.000580189	0.00042119	854383/852931/852939/856076/855674/852834/853743/852468/851431/853859/852457/854778/853641	13
GO:0016051	BP	GO:0016051	carbohydrate biosynthetic process	12/215	93/6429	5.49312e-05	0.000753679	0.000547136	853418/856076/850603/852495/851807/851646/856294/853265/855131/856287/853106/851620	12
GO:0032272	BP	GO:0032272	negative regulation of protein polymerization	5/215	14/6429	6.24619e-05	0.000830222	0.000602702	854647/854819/855117/850450/854289	5
GO:0034315	BP	GO:0034315	regulation of Arp2/3 complex-mediated actin nucleation	5/215	14/6429	6.24619e-05	0.000830222	0.000602702	855478/854353/850450/854822/855136	5
GO:0090114	BP	GO:0090114	COPII-coated vesicle budding	5/215	14/6429	6.24619e-05	0.000830222	0.000602702	854697/855760/852949/851332/856311	5
GO:0006515	BP	GO:0006515	protein quality control for misfolded or incompletely synthesized proteins	7/215	33/6429	8.63109e-05	0.00113539	0.000824239	854372/852939/856009/852468/851431/851902/851462	7
GO:0060341	BP	GO:0060341	regulation of cellular localization	11/215	83/6429	8.79762e-05	0.00114549	0.000831569	852685/852939/856076/855674/855760/852468/851431/852949/856294/856311/852457	11
GO:0009225	BP	GO:0009225	nucleotide-sugar metabolic process	5/215	15/6429	9.11563e-05	0.0011749	0.000852924	850499/851455/853757/856652/855131	5
GO:0043248	BP	GO:0043248	proteasome assembly	7/215	35/6429	0.00012834	0.00162979	0.00118315	853712/852834/851557/853629/856355/852003/856218	7
GO:0051125	BP	GO:0051125	regulation of actin nucleation	5/215	16/6429	0.000129004	0.00162979	0.00118315	855478/854353/850450/854822/855136	5
GO:0044262	BP	GO:0044262	cellular carbohydrate metabolic process	16/215	167/6429	0.000132479	0.00165729	0.00120311	853418/856076/850603/851007/851646/856294/854815/854287/853265/855131/851362/851564/852457/856287/851620/854090	16
GO:0030838	BP	GO:0030838	positive regulation of actin filament polymerization	6/215	25/6429	0.000135536	0.00166292	0.0012072	854647/855478/854353/850450/854822/855136	6
GO:0045010	BP	GO:0045010	actin nucleation	6/215	25/6429	0.000135536	0.00166292	0.0012072	854647/855478/854353/850450/854822/855136	6
GO:0097502	BP	GO:0097502	mannosylation	8/215	47/6429	0.000140137	0.001703	0.0012363	856718/852815/854252/851902/855240/853608/851462/856313	8
GO:0031505	BP	GO:0031505	fungal-type cell wall organization	18/215	205/6429	0.000155539	0.00186699	0.00135534	851132/855529/850811/856076/853102/855036/855674/851007/855478/852311/851042/851646/855136/856294/853608/853265/851462/856287	18
GO:0005976	BP	GO:0005976	polysaccharide metabolic process	10/215	74/6429	0.000156558	0.00186699	0.00135534	853418/856076/850603/851007/851807/856294/853265/855131/852457/856287	10
GO:0006073	BP	GO:0006073	cellular glucan metabolic process	9/215	61/6429	0.000169006	0.00197845	0.00143626	853418/856076/850603/851007/856294/853265/855131/852457/856287	9
GO:0044042	BP	GO:0044042	glucan metabolic process	9/215	61/6429	0.000169006	0.00197845	0.00143626	853418/856076/850603/851007/856294/853265/855131/852457/856287	9
GO:1902904	BP	GO:1902904	negative regulation of supramolecular fiber organization	6/215	26/6429	0.000171329	0.00197991	0.00143732	854647/854819/855117/855478/850450/854289	6
GO:0033365	BP	GO:0033365	protein localization to organelle	31/215	469/6429	0.000172234	0.00197991	0.00143732	851666/852685/853043/853418/853789/854383/852939/850499/853800/856004/854126/851487/854168/851095/856011/852468/851431/850755/850450/852695/854428/856686/851458/856772/855237/854876/852457/855207/850999/856387/853641	31
GO:0045862	BP	GO:0045862	positive regulation of proteolysis	5/215	17/6429	0.000177815	0.00200789	0.00145763	853712/851557/852003/856731/851140	5
GO:0048194	BP	GO:0048194	Golgi vesicle budding	5/215	17/6429	0.000177815	0.00200789	0.00145763	854697/855760/852949/851332/856311	5
GO:0050790	BP	GO:0050790	regulation of catalytic activity	27/215	385/6429	0.000180265	0.00201771	0.00146476	852685/853789/854383/851420/851364/852939/850497/855584/854126/855674/852992/853743/851076/855760/852468/851431/852218/852563/856731/853252/855427/854016/853859/854778/855951/851140/853641	27
GO:0000271	BP	GO:0000271	polysaccharide biosynthetic process	8/215	49/6429	0.000189743	0.00210533	0.00152837	853418/856076/850603/851807/856294/853265/855131/856287	8
GO:0035966	BP	GO:0035966	response to topologically incorrect protein	10/215	76/6429	0.000196223	0.00215846	0.00156694	853418/853789/852939/855254/852468/851431/851902/851042/853608/851462	10
GO:0031334	BP	GO:0031334	positive regulation of protein-containing complex assembly	9/215	63/6429	0.000217664	0.00235716	0.00171119	854647/853712/852834/855478/854353/850450/854822/852003/855136	9
GO:0030042	BP	GO:0030042	actin filament depolymerization	4/215	10/6429	0.000217982	0.00235716	0.00171119	854647/855584/855117/850450	4
GO:0071310	BP	GO:0071310	cellular response to organic substance	17/215	193/6429	0.000228837	0.00245375	0.00178131	850303/853418/853789/852931/852939/856058/855674/856484/851076/852468/851431/851902/851042/851458/853608/851462/854684	17
GO:0044264	BP	GO:0044264	cellular polysaccharide metabolic process	9/215	64/6429	0.000246047	0.0026163	0.00189931	853418/856076/850603/851007/856294/853265/855131/852457/856287	9
GO:0016236	BP	GO:0016236	macroautophagy	14/215	142/6429	0.000259499	0.00273653	0.00198659	852685/856076/856004/854697/851431/852695/855427/856311/854465/850712/855237/856691/852372/850432	14
GO:0048284	BP	GO:0048284	organelle fusion	12/215	110/6429	0.000281189	0.00294096	0.002135	850303/853418/851420/851364/853372/851431/853169/856294/855237/852372/852780/854505	12
GO:0007033	BP	GO:0007033	vacuole organization	12/215	111/6429	0.000306137	0.00315025	0.00228693	852685/854763/851420/851364/856004/852695/853169/856686/856294/855237/854876/852372	12
GO:0090150	BP	GO:0090150	establishment of protein localization to membrane	12/215	111/6429	0.000306137	0.00315025	0.00228693	851666/853418/853789/852070/854126/854168/851095/856011/854428/851458/852372/850999	12
GO:0006605	BP	GO:0006605	protein targeting	20/215	255/6429	0.000310586	0.00316034	0.00229426	851666/853418/853789/852070/850499/856004/854126/854168/851095/856011/850755/852695/854428/856686/851458/856772/855237/854876/850999/856387	20
GO:0035967	BP	GO:0035967	cellular response to topologically incorrect protein	9/215	66/6429	0.000312072	0.00316034	0.00229426	853418/853789/852939/852468/851431/851902/851042/853608/851462	9
GO:0006900	BP	GO:0006900	vesicle budding from membrane	6/215	29/6429	0.000325026	0.00325103	0.0023601	854697/855760/852949/851332/856311/850712	6
GO:0030866	BP	GO:0030866	cortical actin cytoskeleton organization	8/215	53/6429	0.000332423	0.00325103	0.0023601	854647/855478/850450/854289/854822/856294/852457/852666	8
GO:0070682	BP	GO:0070682	proteasome regulatory particle assembly	4/215	11/6429	0.000333598	0.00325103	0.0023601	853712/852834/851557/852003	4
GO:2000279	BP	GO:2000279	negative regulation of DNA biosynthetic process	4/215	11/6429	0.000333598	0.00325103	0.0023601	852939/852468/851431/853859	4
GO:0006892	BP	GO:0006892	post-Golgi vesicle-mediated transport	10/215	81/6429	0.000333766	0.00325103	0.0023601	854475/850868/855237/853346/854876/852372/852457/852666/854505/851731	10
GO:0031333	BP	GO:0031333	negative regulation of protein-containing complex assembly	5/215	20/6429	0.0004104	0.00393737	0.00285835	854647/854819/855117/850450/854289	5
GO:0034314	BP	GO:0034314	Arp2/3 complex-mediated actin nucleation	5/215	20/6429	0.0004104	0.00393737	0.00285835	855478/854353/850450/854822/855136	5
GO:0016311	BP	GO:0016311	dephosphorylation	15/215	168/6429	0.000463765	0.00441616	0.00320592	856439/852685/854383/856187/855674/851431/854326/854305/851646/854815/851362/854277/855951/853641/854090	15
GO:0006897	BP	GO:0006897	endocytosis	13/215	133/6429	0.000468132	0.00442472	0.00321214	854763/850394/850323/853223/855478/854822/855136/856686/856294/854815/852666/854505/851731	13
GO:0005991	BP	GO:0005991	trehalose metabolic process	4/215	12/6429	0.000487344	0.00451981	0.00328117	851646/855131/851564/852457	4
GO:1901879	BP	GO:1901879	regulation of protein depolymerization	4/215	12/6429	0.000487344	0.00451981	0.00328117	854647/855584/855117/850450	4
GO:0030865	BP	GO:0030865	cortical cytoskeleton organization	8/215	56/6429	0.000488819	0.00451981	0.00328117	854647/855478/850450/854289/854822/856294/852457/852666	8
GO:0051261	BP	GO:0051261	protein depolymerization	5/215	21/6429	0.000524131	0.00481145	0.00349289	854647/855584/855117/850450/855350	5
GO:0033043	BP	GO:0033043	regulation of organelle organization	24/215	351/6429	0.000608066	0.00554209	0.0040233	854647/852685/851420/851364/854819/851733/855584/855117/853743/855478/855760/854353/851431/850450/854289/852949/854822/855136/853169/853252/856294/856311/852457/854778	24
GO:0007114	BP	GO:0007114	cell budding	8/215	58/6429	0.000622844	0.00559683	0.00406303	855478/852949/854822/855278/855136/855240/856294/852457	8
GO:0019954	BP	GO:0019954	asexual reproduction	8/215	58/6429	0.000622844	0.00559683	0.00406303	855478/852949/854822/855278/855136/855240/856294/852457	8
GO:0051348	BP	GO:0051348	negative regulation of transferase activity	7/215	45/6429	0.000651964	0.00581752	0.00422325	854383/852939/855674/852468/851431/853859/854778	7
GO:0072671	BP	GO:0072671	mitochondria-associated ubiquitin-dependent protein catabolic process	4/215	13/6429	0.000685598	0.00607516	0.00441028	852939/852468/851431/850562	4
GO:0034637	BP	GO:0034637	cellular carbohydrate biosynthetic process	8/215	59/6429	0.000700189	0.00616166	0.00447308	853418/856076/850603/851646/856294/853265/855131/856287	8
GO:0009250	BP	GO:0009250	glucan biosynthetic process	7/215	46/6429	0.000747502	0.00653297	0.00474263	853418/856076/850603/856294/853265/855131/856287	7
GO:0072657	BP	GO:0072657	protein localization to membrane	13/215	140/6429	0.000765545	0.00664514	0.00482406	851666/852685/853418/853789/852070/854126/854168/851095/856011/854428/851458/852372/850999	13
GO:0000910	BP	GO:0000910	cytokinesis	11/215	106/6429	0.00077245	0.00665977	0.00483468	854647/852931/854475/855117/855478/854289/852949/854822/855136/856294/852457	11
GO:0016052	BP	GO:0016052	carbohydrate catabolic process	10/215	90/6429	0.000782206	0.00669862	0.00486288	852495/851007/855278/853169/854287/855131/851564/852457/853106/851620	10
GO:0006890	BP	GO:0006890	retrograde vesicle-mediated transport, Golgi to endoplasmic reticulum	6/215	34/6429	0.000800316	0.00680802	0.0049423	854763/855429/851458/856691/850612/852780	6
GO:0070887	BP	GO:0070887	cellular response to chemical stimulus	27/215	423/6429	0.000805865	0.00680982	0.00494361	856664/855692/850303/853418/855291/853789/852931/852939/856058/856004/855674/856484/852260/850331/851076/852468/851431/851902/854822/851042/851458/853608/850712/854287/851564/851462/854684	27
GO:0034975	BP	GO:0034975	protein folding in endoplasmic reticulum	4/215	14/6429	0.000934853	0.00784784	0.00569717	854909/853372/855254/855240	4
GO:0033692	BP	GO:0033692	cellular polysaccharide biosynthetic process	7/215	48/6429	0.000971664	0.00810355	0.00588279	853418/856076/850603/856294/853265/855131/856287	7
GO:0031331	BP	GO:0031331	positive regulation of cellular catabolic process	8/215	62/6429	0.000979722	0.0081177	0.00589307	852685/853712/856076/851557/852003/851646/855427/852457	8
GO:0051788	BP	GO:0051788	response to misfolded protein	5/215	24/6429	0.00100874	0.00819846	0.00595169	852939/852468/851431/851902/851462	5
GO:0070651	BP	GO:0070651	nonfunctional rRNA decay	5/215	24/6429	0.00100874	0.00819846	0.00595169	852939/852834/852468/851431/851557	5
GO:0071218	BP	GO:0071218	cellular response to misfolded protein	5/215	24/6429	0.00100874	0.00819846	0.00595169	852939/852468/851431/851902/851462	5
GO:0051273	BP	GO:0051273	beta-glucan metabolic process	5/215	25/6429	0.00122705	0.00984067	0.00714386	853418/850603/856294/853265/856287	5
GO:0051274	BP	GO:0051274	beta-glucan biosynthetic process	5/215	25/6429	0.00122705	0.00984067	0.00714386	853418/850603/856294/853265/856287	5
GO:0006490	BP	GO:0006490	oligosaccharide-lipid intermediate biosynthetic process	4/215	15/6429	0.00124165	0.00984067	0.00714386	852815/852545/852261/856313	4
GO:0061136	BP	GO:0061136	regulation of proteasomal protein catabolic process	4/215	15/6429	0.00124165	0.00984067	0.00714386	853712/851557/850562/852003	4
GO:0006914	BP	GO:0006914	autophagy	17/215	224/6429	0.00127174	0.0100169	0.00727178	852685/856076/856004/854697/851431/852695/851042/851646/855427/856311/854465/850712/855237/856691/852372/850432/856387	17
GO:0009896	BP	GO:0009896	positive regulation of catabolic process	8/215	65/6429	0.00134227	0.0105076	0.00762801	852685/853712/856076/851557/852003/851646/855427/852457	8
GO:0032879	BP	GO:0032879	regulation of localization	14/215	168/6429	0.0014084	0.0109456	0.00794602	852685/852939/856076/853325/855674/855478/855760/852468/851431/852949/856294/856311/852457/856231	14
GO:0042546	BP	GO:0042546	cell wall biogenesis	11/215	114/6429	0.00141539	0.0109456	0.00794602	853418/854475/853757/852218/852311/855278/855240/856294/856652/853346/853265	11
GO:0006470	BP	GO:0006470	protein dephosphorylation	10/215	98/6429	0.00151788	0.0116676	0.00847011	852685/854383/856187/855674/851431/854305/851646/851362/855951/853641	10
GO:0046503	BP	GO:0046503	glycerolipid catabolic process	4/215	16/6429	0.00161253	0.0123209	0.00894441	855020/855994/852457/850432	4
GO:0030162	BP	GO:0030162	regulation of proteolysis	6/215	39/6429	0.00168919	0.0127539	0.00925871	853712/851557/850562/852003/856731/851140	6
GO:0032273	BP	GO:0032273	positive regulation of protein polymerization	6/215	39/6429	0.00168919	0.0127539	0.00925871	854647/855478/854353/850450/854822/855136	6
GO:0007163	BP	GO:0007163	establishment or maintenance of cell polarity	11/215	117/6429	0.00174853	0.0131243	0.00952759	854360/856076/855584/854475/855478/852949/854822/855136/855240/855427/856294	11
GO:0043624	BP	GO:0043624	cellular protein complex disassembly	7/215	54/6429	0.00197263	0.0146418	0.0106293	854647/855584/855117/851431/850450/852372/855350	7
GO:0000746	BP	GO:0000746	conjugation	11/215	119/6429	0.00200431	0.0146418	0.0106293	850303/853418/850811/852931/853372/855674/856484/851076/851042/851458/854684	11
GO:0044764	BP	GO:0044764	multi-organism cellular process	11/215	119/6429	0.00200431	0.0146418	0.0106293	850303/853418/850811/852931/853372/855674/856484/851076/851042/851458/854684	11
GO:0061919	BP	GO:0061919	process utilizing autophagic mechanism	17/215	234/6429	0.0020413	0.0146418	0.0106293	852685/856076/856004/854697/851431/852695/851042/851646/855427/856311/854465/850712/855237/856691/852372/850432/856387	17
GO:0010499	BP	GO:0010499	proteasomal ubiquitin-independent protein catabolic process	4/215	17/6429	0.00205399	0.0146418	0.0106293	856218/856731/855362/854119	4
GO:0032889	BP	GO:0032889	regulation of vacuole fusion, non-autophagic	4/215	17/6429	0.00205399	0.0146418	0.0106293	851420/851364/853169/856294	4
GO:1903050	BP	GO:1903050	regulation of proteolysis involved in cellular protein catabolic process	4/215	17/6429	0.00205399	0.0146418	0.0106293	853712/851557/850562/852003	4
GO:1903362	BP	GO:1903362	regulation of cellular protein catabolic process	4/215	17/6429	0.00205399	0.0146418	0.0106293	853712/851557/850562/852003	4
GO:1903829	BP	GO:1903829	positive regulation of cellular protein localization	4/215	17/6429	0.00205399	0.0146418	0.0106293	852685/852939/852468/851431	4
GO:0040007	BP	GO:0040007	growth	13/215	156/6429	0.00207408	0.0147029	0.0106736	853043/850811/852931/852348/856058/856484/851076/852377/855278/855240/856294/854465/852457	13
GO:0000281	BP	GO:0000281	mitotic cytokinesis	9/215	86/6429	0.00217617	0.0152571	0.0110759	854647/854475/855478/854289/852949/854822/855136/856294/852457	9
GO:0009272	BP	GO:0009272	fungal-type cell wall biogenesis	9/215	86/6429	0.00217617	0.0152571	0.0110759	853418/854475/853757/852218/852311/855278/855240/856652/853346	9
GO:0010570	BP	GO:0010570	regulation of filamentous growth	6/215	41/6429	0.00220212	0.0152713	0.0110862	852348/856058/856484/852377/854465/852457	6
GO:0061912	BP	GO:0061912	selective autophagy	6/215	41/6429	0.00220212	0.0152713	0.0110862	851431/852695/856311/854465/850712/850432	6
GO:0061640	BP	GO:0061640	cytoskeleton-dependent cytokinesis	9/215	87/6429	0.00235839	0.0162665	0.0118087	854647/854475/855478/854289/852949/854822/855136/856294/852457	9
GO:0040008	BP	GO:0040008	regulation of growth	7/215	56/6429	0.00244152	0.0167493	0.0121592	853043/852348/856058/856484/852377/854465/852457	7
GO:2000243	BP	GO:2000243	positive regulation of reproductive process	9/215	88/6429	0.00255254	0.0174173	0.0126442	850811/852931/851733/855674/851076/851458/854465/852457/854684	9
GO:0007121	BP	GO:0007121	bipolar cellular bud site selection	4/215	18/6429	0.0025724	0.0174595	0.0126747	855478/852949/854822/855136	4
GO:0065002	BP	GO:0065002	intracellular protein transmembrane transport	8/215	73/6429	0.00284482	0.0192063	0.0139429	853418/853789/854126/851095/856011/854428/856772/850999	8
GO:0022411	BP	GO:0022411	cellular component disassembly	13/215	164/6429	0.00322344	0.0215943	0.0156765	854647/855584/856004/855117/852468/851431/850450/852695/856311/850712/852372/855350/850432	13
GO:0007165	BP	GO:0007165	signal transduction	22/215	352/6429	0.00323238	0.0215943	0.0156765	853418/854383/851420/850811/852931/856076/850497/855584/855674/851076/852563/851042/851888/856294/851458/853608/854222/856691/852457/851462/854778/854684	22
GO:0023052	BP	GO:0023052	signaling	22/215	353/6429	0.00334611	0.0222377	0.0161435	853418/854383/851420/850811/852931/856076/850497/855584/855674/851076/852563/851042/851888/856294/851458/853608/854222/856691/852457/851462/854778/854684	22
GO:0042144	BP	GO:0042144	vacuole fusion, non-autophagic	6/215	45/6429	0.00357023	0.0234825	0.0170472	851420/851364/853169/856294/855237/852372	6
GO:0097576	BP	GO:0097576	vacuole fusion	6/215	45/6429	0.00357023	0.0234825	0.0170472	851420/851364/853169/856294/855237/852372	6
GO:0006488	BP	GO:0006488	dolichol-linked oligosaccharide biosynthetic process	3/215	10/6429	0.00371865	0.0243333	0.0176648	852545/852261/856313	3
GO:0009135	BP	GO:0009135	purine nucleoside diphosphate metabolic process	5/215	32/6429	0.00384576	0.0246582	0.0179007	852495/852065/853169/853106/851620	5
GO:0009179	BP	GO:0009179	purine ribonucleoside diphosphate metabolic process	5/215	32/6429	0.00384576	0.0246582	0.0179007	852495/852065/853169/853106/851620	5
GO:0019932	BP	GO:0019932	second-messenger-mediated signaling	4/215	20/6429	0.00386492	0.0246582	0.0179007	856076/851888/854222/854778	4
GO:1902407	BP	GO:1902407	assembly of actomyosin apparatus involved in mitotic cytokinesis	4/215	20/6429	0.00386492	0.0246582	0.0179007	854647/854289/856294/852457	4
GO:1903475	BP	GO:1903475	mitotic actomyosin contractile ring assembly	4/215	20/6429	0.00386492	0.0246582	0.0179007	854647/854289/856294/852457	4
GO:0005996	BP	GO:0005996	monosaccharide metabolic process	9/215	95/6429	0.00429273	0.0272514	0.0197832	856439/850499/856076/852495/854287/855131/852457/853106/851620	9
GO:0009185	BP	GO:0009185	ribonucleoside diphosphate metabolic process	5/215	33/6429	0.00441148	0.0277293	0.0201302	852495/852065/853169/853106/851620	5
GO:0046434	BP	GO:0046434	organophosphate catabolic process	5/215	33/6429	0.00441148	0.0277293	0.0201302	855020/855994/854815/850432/854090	5
GO:0006613	BP	GO:0006613	cotranslational protein targeting to membrane	4/215	21/6429	0.00465098	0.0289495	0.021016	853418/854126/851095/854428	4
GO:0006614	BP	GO:0006614	SRP-dependent cotranslational protein targeting to membrane	4/215	21/6429	0.00465098	0.0289495	0.021016	853418/854126/851095/854428	4
GO:0051338	BP	GO:0051338	regulation of transferase activity	11/215	133/6429	0.00477195	0.0295583	0.0214579	854383/852939/855674/853743/851076/852468/851431/853252/855427/853859/854778	11
GO:0009395	BP	GO:0009395	phospholipid catabolic process	3/215	11/6429	0.00498804	0.0302996	0.0219961	855020/855994/850432	3
GO:0045732	BP	GO:0045732	positive regulation of protein catabolic process	3/215	11/6429	0.00498804	0.0302996	0.0219961	853712/851557/852003	3
GO:0046838	BP	GO:0046838	phosphorylated carbohydrate dephosphorylation	3/215	11/6429	0.00498804	0.0302996	0.0219961	854815/851362/854090	3
GO:1901880	BP	GO:1901880	negative regulation of protein depolymerization	3/215	11/6429	0.00498804	0.0302996	0.0219961	854647/855117/850450	3
GO:0016075	BP	GO:0016075	rRNA catabolic process	5/215	34/6429	0.0050341	0.0302996	0.0219961	852939/852834/852468/851431/851557	5
GO:0044088	BP	GO:0044088	regulation of vacuole organization	5/215	34/6429	0.0050341	0.0302996	0.0219961	852685/851420/851364/853169/856294	5
GO:0000912	BP	GO:0000912	assembly of actomyosin apparatus involved in cytokinesis	4/215	22/6429	0.00553786	0.0328666	0.0238596	854647/854289/856294/852457	4
GO:0000915	BP	GO:0000915	actomyosin contractile ring assembly	4/215	22/6429	0.00553786	0.0328666	0.0238596	854647/854289/856294/852457	4
GO:1900180	BP	GO:1900180	regulation of protein localization to nucleus	4/215	22/6429	0.00553786	0.0328666	0.0238596	852685/852939/852468/851431	4
GO:0016197	BP	GO:0016197	endosomal transport	10/215	117/6429	0.00557662	0.0329434	0.0239153	853043/853223/851431/854822/850712/855237/854876/855207/856387/851731	10
GO:0051053	BP	GO:0051053	negative regulation of DNA metabolic process	5/215	35/6429	0.00571656	0.0334602	0.0242905	852939/852468/851431/853859/852457	5
GO:0070784	BP	GO:0070784	regulation of growth of unicellular organism as a thread of attached cells	5/215	35/6429	0.00571656	0.0334602	0.0242905	852348/856058/856484/852377/854465	5
GO:0071444	BP	GO:0071444	cellular response to pheromone	8/215	82/6429	0.00583892	0.0338657	0.0245849	850303/852931/856058/855674/856484/851076/851458/854684	8
GO:0071806	BP	GO:0071806	protein transmembrane transport	8/215	82/6429	0.00583892	0.0338657	0.0245849	853418/853789/854126/851095/856011/854428/856772/850999	8
GO:0000747	BP	GO:0000747	conjugation with cellular fusion	10/215	118/6429	0.00591956	0.0340241	0.0246999	850303/853418/850811/852931/853372/855674/856484/851076/851458/854684	10
GO:0140253	BP	GO:0140253	cell-cell fusion	10/215	118/6429	0.00591956	0.0340241	0.0246999	850303/853418/850811/852931/853372/855674/856484/851076/851458/854684	10
GO:0009132	BP	GO:0009132	nucleoside diphosphate metabolic process	5/215	36/6429	0.00646177	0.0367957	0.026712	852495/852065/853169/853106/851620	5
GO:0010992	BP	GO:0010992	ubiquitin recycling	3/215	12/6429	0.00648827	0.0367957	0.026712	851666/853859/855350	3
GO:0045899	BP	GO:0045899	positive regulation of RNA polymerase II transcription preinitiation complex assembly	3/215	12/6429	0.00648827	0.0367957	0.026712	853712/852834/852003	3
GO:0030447	BP	GO:0030447	filamentous growth	10/215	120/6429	0.00665472	0.0375727	0.027276	850811/852931/852348/856058/856484/851076/852377/855278/854465/852457	10
GO:0006006	BP	GO:0006006	glucose metabolic process	7/215	67/6429	0.00671974	0.0377726	0.0274211	856439/856076/852495/855131/852457/853106/851620	7
GO:0072665	BP	GO:0072665	protein localization to vacuole	11/215	140/6429	0.00699709	0.0391591	0.0284277	851666/852939/856004/852468/851431/852695/856686/855237/854876/855207/856387	11
GO:0019318	BP	GO:0019318	hexose metabolic process	8/215	85/6429	0.00724044	0.0402343	0.0292082	856439/850499/856076/852495/855131/852457/853106/851620	8
GO:0034661	BP	GO:0034661	ncRNA catabolic process	5/215	37/6429	0.0072726	0.0402343	0.0292082	852939/852834/852468/851431/851557	5
GO:1903827	BP	GO:1903827	regulation of cellular protein localization	7/215	68/6429	0.0072838	0.0402343	0.0292082	852685/852939/855674/852468/851431/856294/852457	7
GO:0032511	BP	GO:0032511	late endosome to vacuole transport via multivesicular body sorting pathway	6/215	52/6429	0.00735418	0.040448	0.0293633	851431/850712/854876/855207/856387/851731	6
GO:0042176	BP	GO:0042176	regulation of protein catabolic process	4/215	24/6429	0.0076354	0.0418145	0.0303553	853712/851557/850562/852003	4
GO:0001558	BP	GO:0001558	regulation of cell growth	5/215	38/6429	0.00815183	0.0441189	0.0320283	853043/852348/856058/856484/852377	5
GO:0001402	BP	GO:0001402	signal transduction involved in filamentous growth	3/215	13/6429	0.00822908	0.0441189	0.0320283	850811/852931/851076	3
GO:0006616	BP	GO:0006616	SRP-dependent cotranslational protein targeting to membrane, translocation	3/215	13/6429	0.00822908	0.0441189	0.0320283	853418/854126/851095	3
GO:0043242	BP	GO:0043242	negative regulation of protein-containing complex disassembly	3/215	13/6429	0.00822908	0.0441189	0.0320283	854647/855117/850450	3
GO:0051094	BP	GO:0051094	positive regulation of developmental process	3/215	13/6429	0.00822908	0.0441189	0.0320283	855584/851431/854465	3
GO:0072594	BP	GO:0072594	establishment of protein localization to organelle	21/215	359/6429	0.00844625	0.0450938	0.032736	851666/853418/853789/850499/856004/854126/854168/851095/856011/851431/850755/852695/854428/856686/851458/856772/855237/854876/855207/850999/856387	21
GO:0001403	BP	GO:0001403	invasive growth in response to glucose limitation	6/215	54/6429	0.00882942	0.0464499	0.0337204	852931/856058/856484/851076/852377/854465	6
GO:0006986	BP	GO:0006986	response to unfolded protein	6/215	54/6429	0.00882942	0.0464499	0.0337204	853418/853789/855254/851042/853608/851462	6
GO:0016237	BP	GO:0016237	lysosomal microautophagy	6/215	54/6429	0.00882942	0.0464499	0.0337204	852685/856004/851431/852695/850432/856387	6
GO:2000220	BP	GO:2000220	regulation of pseudohyphal growth	4/215	25/6429	0.00885604	0.0464499	0.0337204	852348/856058/856484/852377	4
GO:0043086	BP	GO:0043086	negative regulation of catalytic activity	8/215	88/6429	0.00888227	0.0464499	0.0337204	854383/852939/855674/852468/851431/853859/854778/853641	8
GO:0000282	BP	GO:0000282	cellular bud site selection	5/215	39/6429	0.00910222	0.0472132	0.0342745	854475/855478/852949/854822/855136	5
GO:1900428	BP	GO:1900428	regulation of filamentous growth of a population of unicellular organisms	5/215	39/6429	0.00910222	0.0472132	0.0342745	852348/856058/856484/852377/854465	5
GO:0061024	BP	GO:0061024	membrane organization	15/215	228/6429	0.00915256	0.047282	0.0343245	854763/854697/855760/851431/852949/851332/851458/856311/850712/855237/852372/852261/852780/850432/854505	15
GO:0042175	CC	GO:0042175	nuclear outer membrane-endoplasmic reticulum membrane network	46/215	404/6421	5.74176e-14	1.13687e-11	7.19231e-12	852290/854909/855153/853690/852939/853372/854979/853800/850902/856717/855036/856681/855928/850603/851487/854697/850904/851095/852815/852545/855760/856011/852862/852468/851431/854252/850755/851902/854428/856218/856731/855874/855362/855240/851332/853608/856311/854119/855237/851462/852261/852780/850432/856287/850999/856313	46
GO:0005789	CC	GO:0005789	endoplasmic reticulum membrane	44/215	390/6421	3.14868e-13	3.1172e-11	1.97207e-11	852290/854909/855153/853690/852939/853372/854979/853800/850902/856717/855036/856681/855928/850603/851487/854697/850904/851095/852815/852545/855760/856011/852862/852468/851431/854252/850755/851902/854428/856218/856731/855874/855240/851332/853608/856311/855237/851462/852261/852780/850432/856287/850999/856313	44
GO:0000502	CC	GO:0000502	proteasome complex	12/215	43/6421	8.98009e-09	5.92686e-07	3.74958e-07	853712/852834/851557/850562/856355/852003/856218/856731/855362/850613/854119/851140	12
GO:0098796	CC	GO:0098796	membrane protein complex	33/215	335/6421	1.45444e-08	7.19949e-07	4.5547e-07	852939/854979/855429/855036/855928/854697/850904/851095/852545/856011/852862/852468/851431/854252/850755/851902/854428/850868/856686/856294/851332/853608/853782/856311/850712/855237/851462/850612/852780/852666/850999/854505/851731	33
GO:1905369	CC	GO:1905369	endopeptidase complex	12/215	48/6421	3.5172e-08	1.18836e-06	7.51804e-07	853712/852834/851557/850562/856355/852003/856218/856731/855362/850613/854119/851140	12
GO:0030479	CC	GO:0030479	actin cortical patch	13/215	58/6421	3.85625e-08	1.18836e-06	7.51804e-07	854819/855584/850323/855117/851707/855478/854353/850450/854822/852563/855136/854815/852666	13
GO:0005788	CC	GO:0005788	endoplasmic reticulum lumen	8/215	18/6421	4.5511e-08	1.18836e-06	7.51804e-07	853418/850314/853789/855254/854126/850904/854462/851807	8
GO:0061645	CC	GO:0061645	endocytic patch	13/215	59/6421	4.80143e-08	1.18836e-06	7.51804e-07	854819/855584/850323/855117/851707/855478/854353/850450/854822/852563/855136/854815/852666	13
GO:0043332	CC	GO:0043332	mating projection tip	18/215	119/6421	6.36772e-08	1.4009e-06	8.86268e-07	854647/852685/854819/855584/855117/851707/855478/854353/851431/850450/854822/852563/852311/851042/855136/856294/851332/852372	18
GO:0051286	CC	GO:0051286	cell tip	19/215	134/6421	7.8764e-08	1.41775e-06	8.9693e-07	851132/854647/852685/854819/855584/855117/851707/855478/854353/851431/850450/854822/852563/852311/851042/855136/856294/851332/852372	19
GO:0060187	CC	GO:0060187	cell pole	19/215	134/6421	7.8764e-08	1.41775e-06	8.9693e-07	851132/854647/852685/854819/855584/855117/851707/855478/854353/851431/850450/854822/852563/852311/851042/855136/856294/851332/852372	19
GO:0030427	CC	GO:0030427	site of polarized growth	28/215	279/6421	1.38e-07	2.16281e-06	1.36829e-06	854647/852685/851420/852931/854360/854819/850497/855584/855117/851707/855478/854353/851431/850450/852949/852218/854822/852563/852311/851042/855136/853252/856294/851332/852372/852457/856287/854689	28
GO:0031982	CC	GO:0031982	vesicle	30/215	314/6421	1.42003e-07	2.16281e-06	1.36829e-06	854763/853043/855529/853080/854475/855429/856004/854697/853223/855478/854822/852311/850868/855136/856294/851332/856311/850712/855237/853346/854876/855207/850612/855683/850432/852666/856287/854505/856387/851731	30
GO:0005937	CC	GO:0005937	mating projection	18/215	130/6421	2.54257e-07	3.59592e-06	2.27493e-06	854647/852685/854819/855584/855117/851707/855478/854353/851431/850450/854822/852563/852311/851042/855136/856294/851332/852372	18
GO:0120025	CC	GO:0120025	plasma membrane bounded cell projection	18/215	131/6421	2.86121e-07	3.74021e-06	2.36622e-06	854647/852685/854819/855584/855117/851707/855478/854353/851431/850450/854822/852563/852311/851042/855136/856294/851332/852372	18
GO:0031410	CC	GO:0031410	cytoplasmic vesicle	29/215	308/6421	3.21129e-07	3.74021e-06	2.36622e-06	854763/853043/855529/853080/854475/855429/856004/854697/853223/855478/854822/852311/850868/856294/851332/856311/850712/855237/853346/854876/855207/850612/855683/850432/852666/856287/854505/856387/851731	29
GO:0097708	CC	GO:0097708	intracellular vesicle	29/215	308/6421	3.21129e-07	3.74021e-06	2.36622e-06	854763/853043/855529/853080/854475/855429/856004/854697/853223/855478/854822/852311/850868/856294/851332/856311/850712/855237/853346/854876/855207/850612/855683/850432/852666/856287/854505/856387/851731	29
GO:0042995	CC	GO:0042995	cell projection	18/215	135/6421	4.53416e-07	4.98758e-06	3.15535e-06	854647/852685/854819/855584/855117/851707/855478/854353/851431/850450/854822/852563/852311/851042/855136/856294/851332/852372	18
GO:0030864	CC	GO:0030864	cortical actin cytoskeleton	13/215	72/6421	5.72003e-07	5.96087e-06	3.7711e-06	854819/855584/850323/855117/851707/855478/854353/850450/854822/852563/855136/854815/852666	13
GO:0005794	CC	GO:0005794	Golgi apparatus	28/215	300/6421	6.27669e-07	6.21393e-06	3.93119e-06	854763/852070/856718/853080/853690/853351/854475/855429/856681/852670/854697/853223/855760/850868/856294/851332/851458/856311/855237/853346/856691/852372/850612/855683/850432/852666/856287/854505	28
GO:0030863	CC	GO:0030863	cortical cytoskeleton	13/215	75/6421	9.34339e-07	8.63615e-06	5.46359e-06	854819/855584/850323/855117/851707/855478/854353/850450/854822/852563/855136/854815/852666	13
GO:0000836	CC	GO:0000836	Hrd1p ubiquitin ligase complex	6/215	12/6421	1.02666e-06	8.63615e-06	5.46359e-06	852939/854979/855036/850904/852468/851431	6
GO:0000839	CC	GO:0000839	Hrd1p ubiquitin ligase ERAD-L complex	6/215	12/6421	1.02666e-06	8.63615e-06	5.46359e-06	852939/854979/855036/850904/852468/851431	6
GO:0030133	CC	GO:0030133	transport vesicle	10/215	43/6421	1.04681e-06	8.63615e-06	5.46359e-06	854475/854697/850868/851332/856311/855237/853346/852666/856287/854505	10
GO:1905368	CC	GO:1905368	peptidase complex	13/215	76/6421	1.09421e-06	8.66614e-06	5.48256e-06	853712/852834/851557/850755/850562/856355/852003/856218/856731/855362/850613/854119/851140	13
GO:0030135	CC	GO:0030135	coated vesicle	15/215	104/6421	1.55687e-06	1.18561e-05	7.5007e-06	854763/854475/855429/854697/853223/855478/850868/851332/856311/855237/853346/850612/855683/852666/851731	15
GO:0031597	CC	GO:0031597	cytosolic proteasome complex	8/215	27/6421	1.77841e-06	1.30417e-05	8.25073e-06	852834/852003/856218/856731/855362/850613/854119/851140	8
GO:0000835	CC	GO:0000835	ER ubiquitin ligase complex	6/215	13/6421	1.85355e-06	1.31073e-05	8.29221e-06	852939/854979/855036/850904/852468/851431	6
GO:0015629	CC	GO:0015629	actin cytoskeleton	13/215	83/6421	3.07957e-06	2.06445e-05	1.30606e-05	854819/855584/850323/855117/851707/855478/854353/850450/854822/852563/855136/854815/852666	13
GO:0000153	CC	GO:0000153	cytoplasmic ubiquitin ligase complex	6/215	14/6421	3.15343e-06	2.06445e-05	1.30606e-05	852939/854979/855036/850904/852468/851431	6
GO:0005838	CC	GO:0005838	proteasome regulatory particle	7/215	21/6421	3.33649e-06	2.06445e-05	1.30606e-05	853712/852834/851557/850562/852003/850613/851140	7
GO:0022624	CC	GO:0022624	proteasome accessory complex	7/215	21/6421	3.33649e-06	2.06445e-05	1.30606e-05	853712/852834/851557/850562/852003/850613/851140	7
GO:0030120	CC	GO:0030120	vesicle coat	8/215	31/6421	5.62811e-06	3.37687e-05	2.13635e-05	855429/854697/850868/851332/856311/850612/852666/851731	8
GO:0012506	CC	GO:0012506	vesicle membrane	11/215	63/6421	6.1124e-06	3.45787e-05	2.1876e-05	855429/854697/852311/850868/851332/856311/855237/850612/852666/854505/851731	11
GO:0030659	CC	GO:0030659	cytoplasmic vesicle membrane	11/215	63/6421	6.1124e-06	3.45787e-05	2.1876e-05	855429/854697/852311/850868/851332/856311/855237/850612/852666/854505/851731	11
GO:0005798	CC	GO:0005798	Golgi-associated vesicle	12/215	80/6421	1.18012e-05	6.49068e-05	4.10628e-05	854763/854475/855429/854697/850868/851332/856311/855237/853346/850612/855683/852666	12
GO:0034515	CC	GO:0034515	proteasome storage granule	7/215	25/6421	1.23005e-05	6.58245e-05	4.16434e-05	852834/856218/856731/855362/850613/854119/851140	7
GO:0030117	CC	GO:0030117	membrane coat	8/215	35/6421	1.49566e-05	7.59335e-05	4.80387e-05	855429/854697/850868/851332/856311/850612/852666/851731	8
GO:0048475	CC	GO:0048475	coated membrane	8/215	35/6421	1.49566e-05	7.59335e-05	4.80387e-05	855429/854697/850868/851332/856311/850612/852666/851731	8
GO:0030660	CC	GO:0030660	Golgi-associated vesicle membrane	8/215	36/6421	1.8682e-05	9.24758e-05	5.85041e-05	855429/854697/850868/851332/856311/855237/850612/852666	8
GO:0030662	CC	GO:0030662	coated vesicle membrane	9/215	48/6421	2.40757e-05	0.000116268	7.35562e-05	855429/854697/850868/851332/856311/855237/850612/852666/851731	9
GO:0030658	CC	GO:0030658	transport vesicle membrane	7/215	29/6421	3.56232e-05	0.000167938	0.000106245	854697/850868/851332/856311/855237/852666/854505	7
GO:0005933	CC	GO:0005933	cellular bud	21/215	257/6421	0.000125323	0.00057707	0.000365079	851132/854647/852685/851420/852931/854360/850497/851707/855478/852949/852218/854822/852563/852311/855136/853252/856294/852457/856287/854505/854689	21
GO:0005938	CC	GO:0005938	cell cortex	17/215	185/6421	0.000138856	0.000624853	0.000395308	851132/854819/855584/850323/855117/851707/855478/854353/850450/854289/854822/852563/851888/855136/856294/854815/852666	17
GO:0008540	CC	GO:0008540	proteasome regulatory particle, base subcomplex	4/215	10/6421	0.000219026	0.000963716	0.000609688	853712/852834/851557/852003	4
GO:0005791	CC	GO:0005791	rough endoplasmic reticulum	4/215	11/6421	0.000335186	0.00141206	0.000893328	851095/856011/854428/850999	4
GO:0030867	CC	GO:0030867	rough endoplasmic reticulum membrane	4/215	11/6421	0.000335186	0.00141206	0.000893328	851095/856011/854428/850999	4
GO:0030136	CC	GO:0030136	clathrin-coated vesicle	7/215	41/6421	0.000364523	0.00150366	0.000951276	854475/853223/855478/850868/853346/852666/851731	7
GO:0030140	CC	GO:0030140	trans-Golgi network transport vesicle	4/215	13/6421	0.000688816	0.0027593	0.00174565	854475/850868/853346/852666	4
GO:0005768	CC	GO:0005768	endosome	16/215	193/6421	0.000696792	0.0027593	0.00174565	854763/853043/853080/855429/856004/854822/850868/856294/850712/855237/854876/855207/850432/854505/856387/851731	16
GO:0005935	CC	GO:0005935	cellular bud neck	16/215	202/6421	0.00113905	0.00442219	0.00279766	854647/852685/851420/852931/854360/850497/855478/852949/852218/854822/852311/853252/856294/852457/856287/854689	16
GO:0005839	CC	GO:0005839	proteasome core complex	4/215	15/6421	0.0012474	0.0047497	0.00300486	856218/856731/855362/854119	4
GO:0010008	CC	GO:0010008	endosome membrane	10/215	97/6421	0.0014162	0.0052907	0.00334712	854763/853080/854822/856294/850712/855237/855207/850432/856387/851731	10
GO:0000139	CC	GO:0000139	Golgi membrane	13/215	153/6421	0.001761	0.00645699	0.00408496	854763/856718/853080/853690/855429/854697/851332/856311/855237/850612/855683/850432/856287	13
GO:0012507	CC	GO:0012507	ER to Golgi transport vesicle membrane	4/215	19/6421	0.00318828	0.0114778	0.00726134	854697/851332/856311/855237	4
GO:1990234	CC	GO:1990234	transferase complex	24/215	410/6421	0.00499099	0.0170876	0.0108103	851666/850303/852348/852939/854979/856076/855036/855928/854022/850904/852862/852468/851431/854252/851902/852695/851646/855427/856294/853608/853849/854222/852457/851462	24
GO:0005884	CC	GO:0005884	actin filament	3/215	11/6421	0.00500546	0.0170876	0.0108103	855117/851707/850450	3
GO:0030428	CC	GO:0030428	cell septum	3/215	11/6421	0.00500546	0.0170876	0.0108103	855529/850497/852311	3
GO:0042597	CC	GO:0042597	periplasmic space	3/215	13/6421	0.00825731	0.027711	0.0175311	853699/852931/855020	3
GO:0030125	CC	GO:0030125	clathrin vesicle coat	3/215	15/6421	0.0125046	0.0405887	0.0256781	850868/852666/851731	3
GO:0030894	CC	GO:0030894	replisome	3/215	15/6421	0.0125046	0.0405887	0.0256781	852939/852468/851431	3
GO:0005856	CC	GO:0005856	cytoskeleton	16/215	259/6421	0.0129051	0.0412129	0.026073	854819/850497/855584/850323/855117/851707/855478/854353/850450/854289/854822/852563/855136/856294/854815/852666	16
GO:0030118	CC	GO:0030118	clathrin coat	3/215	16/6421	0.0150164	0.0471945	0.0298572	850868/852666/851731	3
GO:0005774	CC	GO:0005774	vacuolar membrane	17/215	287/6421	0.0154808	0.0478937	0.0302996	851666/852685/850394/851697/853690/850368/854255/856004/854697/852695/853801/856686/856294/853782/855237/855207/856387	17
GO:0030176	CC	GO:0030176	integral component of endoplasmic reticulum membrane	7/215	79/6421	0.0161163	0.0490928	0.0310582	852290/855153/850603/855760/856011/852780/856287	7
GO:0030134	CC	GO:0030134	COPII-coated ER to Golgi transport vesicle	5/215	45/6421	0.0165222	0.0495666	0.0313579	854697/851332/856311/855237/855683	5
GO:0003779	MF	GO:0003779	actin binding	11/214	56/6407	1.77215e-06	0.000505063	0.000421585	854647/854819/855584/855117/851707/855478/854353/850450/854289/854822/855136	11
GO:0016757	MF	GO:0016757	transferase activity, transferring glycosyl groups	14/214	103/6407	6.96e-06	0.000991801	0.000827874	855529/856718/853102/855928/852815/852545/852862/854252/851902/852311/855874/853608/851462/856313	14
GO:0016758	MF	GO:0016758	transferase activity, transferring hexosyl groups	12/214	80/6407	1.15022e-05	0.00109271	0.000912107	855529/856718/855928/852815/852862/854252/851902/852311/855874/853608/851462/856313	12
GO:0016853	MF	GO:0016853	isomerase activity	11/214	82/6407	7.7675e-05	0.00553434	0.00461962	856439/854909/850314/850499/851733/852495/854462/856652/855131/855951/851620	11
GO:0016798	MF	GO:0016798	hydrolase activity, acting on glycosyl bonds	9/214	60/6407	0.000146868	0.00837148	0.00698783	850836/853102/851007/855278/851807/856885/851564/852009/856287	9
GO:0016860	MF	GO:0016860	intramolecular oxidoreductase activity	5/214	19/6407	0.000314483	0.0149379	0.012469	854909/850314/852495/854462/851620	5
GO:0043130	MF	GO:0043130	ubiquitin binding	7/214	42/6407	0.00041877	0.0170499	0.0142319	852939/852468/851431/856674/854876/851140/856387	7
GO:0008092	MF	GO:0008092	cytoskeletal protein binding	12/214	117/6407	0.000492977	0.0175623	0.0146596	854647/854819/850497/855584/855117/851707/855478/854353/850450/854289/854822/855136	12
GO:0051015	MF	GO:0051015	actin filament binding	6/214	33/6407	0.000673205	0.0213182	0.0177947	854819/855117/851707/855478/850450/855136	6
GO:0008047	MF	GO:0008047	enzyme activator activity	13/214	143/6407	0.000923619	0.0240631	0.0200859	851420/851364/850497/852992/855760/852218/852563/856731/856311/854016/855951/851140/853641	13
GO:0032182	MF	GO:0032182	ubiquitin-like protein binding	7/214	48/6407	0.000964426	0.0240631	0.0200859	852939/852468/851431/856674/854876/851140/856387	7
GO:0004553	MF	GO:0004553	hydrolase activity, hydrolyzing O-glycosyl compounds	7/214	49/6407	0.00109382	0.0240631	0.0200859	850836/853102/851007/855278/851807/851564/856287	7
GO:0016791	MF	GO:0016791	phosphatase activity	11/214	112/6407	0.00121099	0.0240631	0.0200859	856439/854383/856187/855674/854326/854305/851646/854815/851362/854277/854090	11
GO:0080025	MF	GO:0080025	phosphatidylinositol-3,5-bisphosphate binding	4/214	15/6407	0.00123586	0.0240631	0.0200859	856004/855478/852563/851731	4
GO:0042578	MF	GO:0042578	phosphoric ester hydrolase activity	12/214	130/6407	0.00126648	0.0240631	0.0200859	856439/854383/856187/855674/854326/854305/851646/855994/854815/851362/854277/854090	12
GO:0051087	MF	GO:0051087	chaperone binding	5/214	26/6407	0.00147013	0.0261868	0.0218586	853043/853372/855254/853743/854222	5
GO:0016868	MF	GO:0016868	intramolecular transferase activity, phosphotransferases	4/214	16/6407	0.00160506	0.0269084	0.0224609	856439/850499/856652/855131	4
GO:0015036	MF	GO:0015036	disulfide oxidoreductase activity	5/214	28/6407	0.0020804	0.0327246	0.0273159	854909/850314/855947/854252/854462	5
GO:0005096	MF	GO:0005096	GTPase activator activity	7/214	55/6407	0.00218164	0.0327246	0.0273159	851420/851364/850497/852992/855760/852563/856311	7
GO:1902936	MF	GO:1902936	phosphatidylinositol bisphosphate binding	5/214	29/6407	0.00244656	0.0348635	0.0291012	856004/855478/854289/852563/851731	5
GO:0000030	MF	GO:0000030	mannosyltransferase activity	6/214	44/6407	0.0031612	0.042902	0.0358111	856718/852815/851902/853608/851462/856313	6
GO:0030695	MF	GO:0030695	GTPase regulator activity	7/214	60/6407	0.00360718	0.0448389	0.0374279	851420/851364/850497/852992/855760/852563/856311	7
GO:0030234	MF	GO:0030234	enzyme regulator activity	19/214	290/6407	0.00361858	0.0448389	0.0374279	852685/853789/851420/851364/850497/854126/852992/855760/851431/852218/852563/856731/855427/856311/854016/854778/855951/851140/853641	19
The top 10 terms containing 10~50 genes and with an adjusted p-value <0.05 were labelled in red.
If two or more terms contain the same genes (shown in column j), the term with the smallest adjusted P-value was labelled.

## Sheet: DTT15Down
	ONTOLOGY	ID	Description	GeneRatio	BgRatio	pvalue	p.adjust	qvalue	geneID	Count
GO:0046034	BP	GO:0046034	ATP metabolic process	11/67	95/6429	2.64714e-09	1.91918e-06	1.73597e-06	850861/854077/854919/850593/856131/853716/853273/852142/851892/856027/852327	11
GO:0045333	BP	GO:0045333	cellular respiration	11/67	109/6429	1.1615e-08	3.46642e-06	3.13551e-06	852250/854537/850861/850685/854919/851013/850593/853716/853273/854303/852142	11
GO:0009060	BP	GO:0009060	aerobic respiration	10/67	86/6429	1.43438e-08	3.46642e-06	3.13551e-06	852250/854537/850861/850685/851013/850593/853716/853273/854303/852142	10
GO:0006119	BP	GO:0006119	oxidative phosphorylation	7/67	41/6429	1.64742e-07	2.84308e-05	2.57167e-05	850861/854919/850593/853716/853273/852142/851892	7
GO:0022904	BP	GO:0022904	respiratory electron transport chain	7/67	42/6429	1.96074e-07	2.84308e-05	2.57167e-05	850861/850685/854919/850593/853716/853273/852142	7
GO:0015980	BP	GO:0015980	energy derivation by oxidation of organic compounds	11/67	161/6429	6.60738e-07	7.98392e-05	7.22176e-05	852250/854537/850861/850685/854919/851013/850593/853716/853273/854303/852142	11
GO:0042773	BP	GO:0042773	ATP synthesis coupled electron transport	6/67	36/6429	1.55491e-06	0.000140914	0.000127462	850861/854919/850593/853716/853273/852142	6
GO:0042775	BP	GO:0042775	mitochondrial ATP synthesis coupled electron transport	6/67	36/6429	1.55491e-06	0.000140914	0.000127462	850861/854919/850593/853716/853273/852142	6
GO:0006754	BP	GO:0006754	ATP biosynthetic process	5/67	22/6429	2.42637e-06	0.00015992	0.000144653	854077/856131/851892/856027/852327	5
GO:0015985	BP	GO:0015985	energy coupled proton transport, down electrochemical gradient	5/67	22/6429	2.42637e-06	0.00015992	0.000144653	854077/856131/851892/856027/852327	5
GO:0015986	BP	GO:0015986	ATP synthesis coupled proton transport	5/67	22/6429	2.42637e-06	0.00015992	0.000144653	854077/856131/851892/856027/852327	5
GO:0022900	BP	GO:0022900	electron transport chain	7/67	62/6429	3.03309e-06	0.000176096	0.000159286	850861/850685/854919/850593/853716/853273/852142	7
GO:0006091	BP	GO:0006091	generation of precursor metabolites and energy	12/67	228/6429	3.15759e-06	0.000176096	0.000159286	852250/854537/850861/850685/854919/851013/850593/853716/853273/854303/852142/851892	12
GO:0009145	BP	GO:0009145	purine nucleoside triphosphate biosynthetic process	5/67	26/6429	5.86857e-06	0.000283647	0.00025657	854077/856131/851892/856027/852327	5
GO:0009206	BP	GO:0009206	purine ribonucleoside triphosphate biosynthetic process	5/67	26/6429	5.86857e-06	0.000283647	0.00025657	854077/856131/851892/856027/852327	5
GO:0009205	BP	GO:0009205	purine ribonucleoside triphosphate metabolic process	5/67	27/6429	7.14453e-06	0.000323737	0.000292832	854077/856131/851892/856027/852327	5
GO:0009144	BP	GO:0009144	purine nucleoside triphosphate metabolic process	5/67	29/6429	1.03417e-05	0.000441044	0.000398941	854077/856131/851892/856027/852327	5
GO:0006099	BP	GO:0006099	tricarboxylic acid cycle	5/67	30/6429	1.23105e-05	0.00049584	0.000448506	850861/850685/851013/853716/854303	5
GO:0009260	BP	GO:0009260	ribonucleotide biosynthetic process	7/67	78/6429	1.42883e-05	0.00054521	0.000493163	854077/853664/856131/853597/851892/856027/852327	7
GO:0009201	BP	GO:0009201	ribonucleoside triphosphate biosynthetic process	5/67	32/6429	1.71181e-05	0.000620531	0.000561293	854077/856131/851892/856027/852327	5
GO:0009199	BP	GO:0009199	ribonucleoside triphosphate metabolic process	5/67	33/6429	2.00131e-05	0.000690928	0.00062497	854077/856131/851892/856027/852327	5
GO:0046390	BP	GO:0046390	ribose phosphate biosynthetic process	7/67	84/6429	2.33192e-05	0.000755722	0.000683579	854077/853664/856131/853597/851892/856027/852327	7
GO:0034220	BP	GO:0034220	ion transmembrane transport	12/67	278/6429	2.39746e-05	0.000755722	0.000683579	852250/854077/853540/856131/852149/856370/855308/855080/851892/856027/852327/853175	12
GO:0009304	BP	GO:0009304	tRNA transcription	4/67	18/6429	2.95424e-05	0.00085673	0.000774944	853442/856226/854382/855737	4
GO:0042797	BP	GO:0042797	tRNA transcription by RNA polymerase III	4/67	18/6429	2.95424e-05	0.00085673	0.000774944	853442/856226/854382/855737	4
GO:0009142	BP	GO:0009142	nucleoside triphosphate biosynthetic process	5/67	36/6429	3.10309e-05	0.000864186	0.000781688	854077/856131/851892/856027/852327	5
GO:0009165	BP	GO:0009165	nucleotide biosynthetic process	8/67	121/6429	3.21835e-05	0.000864186	0.000781688	854077/853664/856131/855594/853597/851892/856027/852327	8
GO:1901293	BP	GO:1901293	nucleoside phosphate biosynthetic process	8/67	123/6429	3.62368e-05	0.000938275	0.000848705	854077/853664/856131/855594/853597/851892/856027/852327	8
GO:0009152	BP	GO:0009152	purine ribonucleotide biosynthetic process	6/67	63/6429	4.35167e-05	0.00108792	0.000984062	854077/856131/853597/851892/856027/852327	6
GO:0009141	BP	GO:0009141	nucleoside triphosphate metabolic process	5/67	41/6429	5.92518e-05	0.00143192	0.00129522	854077/856131/851892/856027/852327	5
GO:0006383	BP	GO:0006383	transcription by RNA polymerase III	5/67	42/6429	6.67199e-05	0.00156038	0.00141143	853442/856226/854382/855737/852386	5
GO:0006164	BP	GO:0006164	purine nucleotide biosynthetic process	6/67	71/6429	8.59362e-05	0.00194699	0.00176113	854077/856131/853597/851892/856027/852327	6
GO:0072522	BP	GO:0072522	purine-containing compound biosynthetic process	6/67	77/6429	0.000135477	0.00297638	0.00269225	854077/856131/853597/851892/856027/852327	6
GO:0006811	BP	GO:0006811	ion transport	13/67	401/6429	0.000204888	0.0042765	0.00386826	852250/854077/853540/856131/852149/853043/856370/855308/855080/851892/856027/852327/853175	13
GO:0098655	BP	GO:0098655	cation transmembrane transport	9/67	202/6429	0.000219902	0.0042765	0.00386826	854077/856131/852149/856370/855308/855080/851892/856027/852327	9
GO:0006122	BP	GO:0006122	mitochondrial electron transport, ubiquinol to cytochrome c	3/67	12/6429	0.00022257	0.0042765	0.00386826	850593/853273/852142	3
GO:0055085	BP	GO:0055085	transmembrane transport	14/67	461/6429	0.000223409	0.0042765	0.00386826	852250/854077/853540/856131/852149/853886/856370/855308/855080/851892/856027/856049/852327/853175	14
GO:0006812	BP	GO:0006812	cation transport	10/67	249/6429	0.000224148	0.0042765	0.00386826	852250/854077/856131/852149/856370/855308/855080/851892/856027/852327	10
GO:0002181	BP	GO:0002181	cytoplasmic translation	9/67	206/6429	0.000254749	0.00473572	0.00428364	854468/850764/856415/850969/1466460/855658/851035/856371/855150	9
GO:0009259	BP	GO:0009259	ribonucleotide metabolic process	7/67	123/6429	0.00026554	0.00481291	0.00435345	854077/853664/856131/853597/851892/856027/852327	7
GO:0055114	BP	GO:0055114	oxidation-reduction process	14/67	473/6429	0.000291951	0.00516255	0.00466971	852250/854537/850861/850685/854919/851013/853664/850593/853716/853273/854303/852142/855080/855034	14
GO:0019693	BP	GO:0019693	ribose phosphate metabolic process	7/67	130/6429	0.000372908	0.00643711	0.00582261	854077/853664/856131/853597/851892/856027/852327	7
GO:0031331	BP	GO:0031331	positive regulation of cellular catabolic process	5/67	62/6429	0.000432203	0.00728714	0.00659149	852013/853854/850520/856709/850969	5
GO:0009117	BP	GO:0009117	nucleotide metabolic process	8/67	181/6429	0.000533189	0.00830765	0.00751458	854077/853664/856131/855594/853597/851892/856027/852327	8
GO:0098660	BP	GO:0098660	inorganic ion transmembrane transport	8/67	181/6429	0.000533189	0.00830765	0.00751458	854077/853540/856131/852149/855080/851892/856027/852327	8
GO:1902600	BP	GO:1902600	proton transmembrane transport	6/67	99/6429	0.000535292	0.00830765	0.00751458	854077/856131/852149/851892/856027/852327	6
GO:0009896	BP	GO:0009896	positive regulation of catabolic process	5/67	65/6429	0.000538565	0.00830765	0.00751458	852013/853854/850520/856709/850969	5
GO:0006753	BP	GO:0006753	nucleoside phosphate metabolic process	8/67	188/6429	0.000685913	0.0103601	0.00937114	854077/853664/856131/855594/853597/851892/856027/852327	8
GO:0009150	BP	GO:0009150	purine ribonucleotide metabolic process	6/67	108/6429	0.00084962	0.0125709	0.0113709	854077/856131/853597/851892/856027/852327	6
GO:0006284	BP	GO:0006284	base-excision repair	3/67	19/6429	0.00093042	0.0134911	0.0122032	854942/855459/851456	3
GO:0006163	BP	GO:0006163	purine nucleotide metabolic process	6/67	118/6429	0.00134886	0.0188063	0.017011	854077/856131/853597/851892/856027/852327	6
GO:0015672	BP	GO:0015672	monovalent inorganic cation transport	6/67	118/6429	0.00134886	0.0188063	0.017011	854077/856131/852149/851892/856027/852327	6
GO:0098662	BP	GO:0098662	inorganic cation transmembrane transport	7/67	163/6429	0.00143384	0.0196138	0.0177414	854077/856131/852149/855080/851892/856027/852327	7
GO:0031329	BP	GO:0031329	regulation of cellular catabolic process	6/67	123/6429	0.00167027	0.022425	0.0202842	852013/853854/850520/856709/850969/854541	6
GO:0055086	BP	GO:0055086	nucleobase-containing small molecule metabolic process	8/67	220/6429	0.00189529	0.0249834	0.0225984	854077/853664/856131/855594/853597/851892/856027/852327	8
GO:0009894	BP	GO:0009894	regulation of catabolic process	6/67	133/6429	0.00248496	0.0321713	0.0291002	852013/853854/850520/856709/850969/854541	6
GO:0072521	BP	GO:0072521	purine-containing compound metabolic process	6/67	135/6429	0.00267863	0.0340702	0.0308178	854077/856131/853597/851892/856027/852327	6
GO:0000028	BP	GO:0000028	ribosomal small subunit assembly	3/67	28/6429	0.00294186	0.0367732	0.0332628	854468/856415/850969	3
GO:1901137	BP	GO:1901137	carbohydrate derivative biosynthetic process	8/67	240/6429	0.00326015	0.0400611	0.0362368	854077/853664/856131/853597/851892/852303/856027/852327	8
GO:0007007	BP	GO:0007007	inner mitochondrial membrane organization	3/67	30/6429	0.00359217	0.0427881	0.0387034	856131/853716/853886	3
GO:0098781	BP	GO:0098781	ncRNA transcription	4/67	61/6429	0.0036001	0.0427881	0.0387034	853442/856226/854382/855737	4
GO:0098800	CC	GO:0098800	inner mitochondrial membrane protein complex	12/67	86/6421	5.00519e-11	6.30655e-09	4.5837e-09	850861/850685/854077/850593/856131/853716/853273/853886/852142/851892/856027/852327	12
GO:1990204	CC	GO:1990204	oxidoreductase complex	8/67	43/6421	9.94261e-09	6.26385e-07	4.55267e-07	850861/850685/850593/853716/853273/854303/852142/855080	8
GO:0005743	CC	GO:0005743	mitochondrial inner membrane	15/67	266/6421	6.10399e-08	2.56367e-06	1.86332e-06	852250/850861/850685/854077/853540/854919/850593/856131/853716/853273/853886/852142/851892/856027/852327	15
GO:0019866	CC	GO:0019866	organelle inner membrane	15/67	283/6421	1.38603e-07	4.36599e-06	3.17328e-06	852250/850861/850685/854077/853540/854919/850593/856131/853716/853273/853886/852142/851892/856027/852327	15
GO:0098798	CC	GO:0098798	mitochondrial protein complex	13/67	212/6421	2.0149e-07	5.07755e-06	3.69045e-06	850861/850685/854077/850593/856131/853716/853273/853886/854303/852142/851892/856027/852327	13
GO:0005753	CC	GO:0005753	mitochondrial proton-transporting ATP synthase complex	5/67	18/6421	8.20303e-07	1.47654e-05	1.07318e-05	854077/856131/851892/856027/852327	5
GO:0045259	CC	GO:0045259	proton-transporting ATP synthase complex	5/67	18/6421	8.20303e-07	1.47654e-05	1.07318e-05	854077/856131/851892/856027/852327	5
GO:0098803	CC	GO:0098803	respiratory chain complex	6/67	34/6421	1.09918e-06	1.7312e-05	1.25827e-05	850861/850685/850593/853716/853273/852142	6
GO:0005746	CC	GO:0005746	mitochondrial respirasome	6/67	36/6421	1.56609e-06	2.19253e-05	1.59357e-05	850861/850685/850593/853716/853273/852142	6
GO:0070469	CC	GO:0070469	respirasome	6/67	40/6421	2.98693e-06	3.76353e-05	2.7354e-05	850861/850685/850593/853716/853273/852142	6
GO:0000276	CC	GO:0000276	mitochondrial proton-transporting ATP synthase complex, coupling factor F(o)	4/67	13/6421	7.2147e-06	7.57543e-05	5.50595e-05	854077/856131/851892/856027	4
GO:0045263	CC	GO:0045263	proton-transporting ATP synthase complex, coupling factor F(o)	4/67	13/6421	7.2147e-06	7.57543e-05	5.50595e-05	854077/856131/851892/856027	4
GO:0031966	CC	GO:0031966	mitochondrial membrane	15/67	415/6421	1.7131e-05	0.000166039	0.00012068	852250/850861/850685/854077/853540/854919/850593/856131/853716/853273/853886/852142/851892/856027/852327	15
GO:0016469	CC	GO:0016469	proton-transporting two-sector ATPase complex	5/67	33/6421	2.01324e-05	0.000181192	0.000131693	854077/856131/851892/856027/852327	5
GO:0005666	CC	GO:0005666	RNA polymerase III complex	4/67	17/6421	2.32713e-05	0.000195479	0.000142077	853442/856226/854382/855737	4
GO:0098796	CC	GO:0098796	membrane protein complex	13/67	335/6421	3.29225e-05	0.000259265	0.000188438	850861/850685/854077/850593/856131/853716/853273/853886/852142/855080/851892/856027/852327	13
GO:0033177	CC	GO:0033177	proton-transporting two-sector ATPase complex, proton-transporting domain	4/67	20/6421	4.62694e-05	0.000342938	0.000249253	854077/856131/851892/856027	4
GO:0005740	CC	GO:0005740	mitochondrial envelope	15/67	458/6421	5.459e-05	0.00038213	0.000277739	852250/850861/850685/854077/853540/854919/850593/856131/853716/853273/853886/852142/851892/856027/852327	15
GO:0005750	CC	GO:0005750	mitochondrial respiratory chain complex III	3/67	10/6421	0.000123684	0.000779207	0.000566341	850593/853273/852142	3
GO:0045275	CC	GO:0045275	respiratory chain complex III	3/67	10/6421	0.000123684	0.000779207	0.000566341	850593/853273/852142	3
GO:0022626	CC	GO:0022626	cytosolic ribosome	8/67	170/6421	0.000352765	0.00211659	0.00153838	854468/850764/856415/850969/855658/851035/856371/855150	8
GO:0061695	CC	GO:0061695	transferase complex, transferring phosphorus-containing groups	7/67	151/6421	0.000923196	0.00528739	0.00384297	852013/853442/856226/854382/855737/855459/851456	7
GO:0055029	CC	GO:0055029	nuclear DNA-directed RNA polymerase complex	5/67	75/6421	0.00104443	0.00572167	0.00415861	852013/853442/856226/854382/855737	5
GO:0000428	CC	GO:0000428	DNA-directed RNA polymerase complex	5/67	77/6421	0.0011766	0.00593007	0.00431007	852013/853442/856226/854382/855737	5
GO:0030880	CC	GO:0030880	RNA polymerase complex	5/67	77/6421	0.0011766	0.00593007	0.00431007	852013/853442/856226/854382/855737	5
GO:0070069	CC	GO:0070069	cytochrome complex	3/67	27/6421	0.00265555	0.0128692	0.00935357	850593/853273/852142	3
GO:0034399	CC	GO:0034399	nuclear periphery	4/67	59/6421	0.0032032	0.0149483	0.0108646	855355/850593/850883/853043	4
GO:0044391	CC	GO:0044391	ribosomal subunit	8/67	247/6421	0.00391601	0.017622	0.012808	854468/850764/856415/850969/855658/851035/856371/855150	8
GO:0022627	CC	GO:0022627	cytosolic small ribosomal subunit	4/67	67/6421	0.00506891	0.0220236	0.0160071	854468/856415/850969/856371	4
GO:0030428	CC	GO:0030428	cell septum	2/67	11/6421	0.00555196	0.0233182	0.0169481	855355/855804	2
GO:0005840	CC	GO:0005840	ribosome	8/67	270/6421	0.00667144	0.0271162	0.0197085	854468/850764/856415/850969/855658/851035/856371/855150	8
GO:0033178	CC	GO:0033178	proton-transporting two-sector ATPase complex, catalytic domain	2/67	13/6421	0.00776848	0.0305884	0.0222322	851892/852327	2
GO:0042575	CC	GO:0042575	DNA polymerase complex	2/67	16/6421	0.0117132	0.0447232	0.0325056	855459/851456	2
GO:0005261	MF	GO:0005261	cation channel activity	6/67	26/6407	2.0346e-07	3.66228e-05	2.76277e-05	854077/856131/855308/851892/856027/852327	6
GO:0015252	MF	GO:0015252	proton channel activity	5/67	18/6407	8.29116e-07	4.159e-05	3.13749e-05	854077/856131/851892/856027/852327	5
GO:0046933	MF	GO:0046933	proton-transporting ATP synthase activity, rotational mechanism	5/67	18/6407	8.29116e-07	4.159e-05	3.13749e-05	854077/856131/851892/856027/852327	5
GO:0005216	MF	GO:0005216	ion channel activity	6/67	33/6407	9.24221e-07	4.159e-05	3.13749e-05	854077/856131/855308/851892/856027/852327	6
GO:0015267	MF	GO:0015267	channel activity	6/67	40/6407	3.02447e-06	9.07341e-05	6.84486e-05	854077/856131/855308/851892/856027/852327	6
GO:0022803	MF	GO:0022803	passive transmembrane transporter activity	6/67	40/6407	3.02447e-06	9.07341e-05	6.84486e-05	854077/856131/855308/851892/856027/852327	6
GO:0001056	MF	GO:0001056	RNA polymerase III activity	4/67	17/6407	2.34701e-05	0.000391424	0.000295285	853442/856226/854382/855737	4
GO:0003899	MF	GO:0003899	DNA-directed 5'-3' RNA polymerase activity	5/67	34/6407	2.36589e-05	0.000391424	0.000295285	852013/853442/856226/854382/855737	5
GO:0034062	MF	GO:0034062	5'-3' RNA polymerase activity	5/67	34/6407	2.36589e-05	0.000391424	0.000295285	852013/853442/856226/854382/855737	5
GO:0097747	MF	GO:0097747	RNA polymerase activity	5/67	34/6407	2.36589e-05	0.000391424	0.000295285	852013/853442/856226/854382/855737	5
GO:0015075	MF	GO:0015075	ion transmembrane transporter activity	12/67	277/6407	2.39204e-05	0.000391424	0.000295285	852250/854077/853540/856131/852149/856370/855308/855080/851892/856027/852327/853175	12
GO:0022857	MF	GO:0022857	transmembrane transporter activity	13/67	385/6407	0.00014106	0.00211589	0.0015962	852250/854077/853540/856131/852149/856370/855308/855080/851892/856027/856049/852327/853175	13
GO:0008324	MF	GO:0008324	cation transmembrane transporter activity	9/67	195/6407	0.000172846	0.00238066	0.00179593	854077/856131/852149/856370/855308/855080/851892/856027/852327	9
GO:0016627	MF	GO:0016627	oxidoreductase activity, acting on the CH-CH group of donors	4/67	28/6407	0.000185162	0.00238066	0.00179593	850861/850685/853664/853716	4
GO:0051539	MF	GO:0051539	4 iron, 4 sulfur cluster binding	4/67	29/6407	0.000213106	0.00255727	0.00192917	850685/851013/855459/851456	4
GO:0009055	MF	GO:0009055	electron transfer activity	5/67	54/6407	0.00022882	0.00257423	0.00194196	850685/850593/853716/853273/852142	5
GO:0022890	MF	GO:0022890	inorganic cation transmembrane transporter activity	8/67	162/6407	0.000257855	0.00273023	0.00205965	854077/856131/852149/855308/855080/851892/856027/852327	8
GO:0015318	MF	GO:0015318	inorganic molecular entity transmembrane transporter activity	10/67	256/6407	0.0002884	0.002884	0.00217565	854077/853540/856131/852149/855308/855080/851892/856027/852327/853175	10
GO:0016779	MF	GO:0016779	nucleotidyltransferase activity	7/67	132/6407	0.000417718	0.00395733	0.00298535	852013/853442/856226/854382/855737/855459/851456	7
GO:0005215	MF	GO:0005215	transporter activity	13/67	437/6407	0.000490601	0.00441541	0.00333092	852250/854077/853540/856131/852149/856370/855308/855080/851892/856027/856049/852327/853175	13
GO:0015078	MF	GO:0015078	proton transmembrane transporter activity	6/67	99/6407	0.000544996	0.00467139	0.00352403	854077/856131/852149/851892/856027/852327	6
GO:0016491	MF	GO:0016491	oxidoreductase activity	11/67	346/6407	0.000816023	0.00667655	0.0050367	850861/850685/854919/853664/850593/853716/853273/854303/852142/855080/855034	11
GO:0051536	MF	GO:0051536	iron-sulfur cluster binding	4/67	44/6407	0.00108275	0.00812063	0.00612609	850685/851013/855459/851456	4
GO:0051540	MF	GO:0051540	metal cluster binding	4/67	44/6407	0.00108275	0.00812063	0.00612609	850685/851013/855459/851456	4
GO:0015077	MF	GO:0015077	monovalent inorganic cation transmembrane transporter activity	6/67	118/6407	0.00137259	0.00988264	0.00745533	854077/856131/852149/851892/856027/852327	6
GO:0003735	MF	GO:0003735	structural constituent of ribosome	8/67	237/6407	0.00308098	0.0213298	0.0160909	854468/850764/856415/850969/855658/851035/856371/855150	8
GO:0001085	MF	GO:0001085	RNA polymerase II transcription factor binding	2/67	10/6407	0.00459267	0.0306178	0.0230976	855656/856709	2
GO:0022804	MF	GO:0022804	active transmembrane transporter activity	6/67	154/6407	0.00521687	0.033537	0.0252999	852250/853540/852149/856027/856049/852327	6
The top 10 terms containing 10~50 genes and with an adjusted p-value <0.05 were labelled in red.
If two or more terms contain the same genes (shown in column j), the term with the smallest adjusted P-value was labelled.

## Sheet: DTT30Down
	ONTOLOGY	ID	Description	GeneRatio	BgRatio	pvalue	p.adjust	qvalue	geneID	Count
GO:0042254	BP	GO:0042254	ribosome biogenesis	244/613	475/6429	4.73162e-137	7.45704e-134	6.53462e-134	853197/855269/853860/852107/852802/850688/856719/851530/856012/853188/853320/851208/850652/850435/855068/855591/856063/853160/851632/855730/851678/854381/852995/850918/854417/851407/854075/856687/856449/855408/855158/852282/853682/853079/856574/855884/852854/851656/850695/854468/853064/853419/853956/855335/851893/856228/853293/851969/850982/853445/855613/854518/854844/851403/852060/852972/853855/…	244
GO:0034470	BP	GO:0034470	ncRNA processing	225/613	482/6429	2.42824e-113	1.91345e-110	1.67676e-110	853197/855269/853860/852802/850688/856719/851530/856012/853188/851208/850652/855068/855591/856063/855730/852995/854417/851407/854075/856687/856449/855408/855158/852282/853682/853079/856574/855884/852854/851656/853064/853419/853956/855335/851893/856228/851969/853996/852908/850982/853445/855613/851403/852060/852972/853855/856489/852549/853048/853784/851924/854317/852439/856095/850422/854881/854717/…	225
GO:0006364	BP	GO:0006364	rRNA processing	188/613	360/6429	7.49542e-104	3.93759e-101	3.45052e-101	853197/855269/853860/852802/850688/856719/851530/856012/853188/851208/850652/855068/855591/856063/855730/852995/854417/851407/854075/856687/856449/855408/855158/852282/853682/853079/856574/855884/852854/851656/853064/853419/853956/855335/851893/856228/851969/850982/853445/855613/851403/852060/852972/853855/856489/852549/853048/853784/851924/854317/852439/856095/850422/854881/854717/854116/853166/…	188
GO:0016072	BP	GO:0016072	rRNA metabolic process	188/613	377/6429	4.00209e-99	1.57682e-96	1.38177e-96	853197/855269/853860/852802/850688/856719/851530/856012/853188/851208/850652/855068/855591/856063/855730/852995/854417/851407/854075/856687/856449/855408/855158/852282/853682/853079/856574/855884/852854/851656/853064/853419/853956/855335/851893/856228/851969/850982/853445/855613/851403/852060/852972/853855/856489/852549/853048/853784/851924/854317/852439/856095/850422/854881/854717/854116/853166/…	188
GO:0042273	BP	GO:0042273	ribosomal large subunit biogenesis	94/613	127/6429	2.36835e-70	7.46503e-68	6.54162e-68	855269/853860/852107/852802/850688/856719/851530/856012/853320/851208/850652/850435/855068/856063/853160/851632/855730/854381/852995/850918/854075/856687/856449/853682/851656/850695/853956/855335/850982/855613/854844/853855/851497/852439/855908/854116/850304/851113/855957/852757/854078/856723/855539/852779/854021/854446/850551/855890/853780/852569/856463/856436/853934/853894/854469/854229/855664/…	94
GO:0042274	BP	GO:0042274	ribosomal small subunit biogenesis	100/613	148/6429	1.40445e-68	3.68903e-66	3.2327e-66	855269/853188/855591/852995/851407/856687/855408/855158/852282/856574/855884/854468/853064/855335/851893/856228/853445/851403/852060/852972/852549/853048/853784/851924/854317/856095/850422/854881/854717/853166/850649/855875/850414/850820/856815/852757/850969/853029/853458/851499/856462/855311/856603/855862/856267/850551/853780/852704/851125/855977/851584/854152/854245/855837/854221/853934/854487/…	100
GO:0000460	BP	GO:0000460	maturation of 5.8S rRNA	77/613	94/6429	1.32222e-63	2.60477e-61	2.28257e-61	855269/852802/851530/851208/855068/855730/852995/851407/856449/855408/852282/856574/853956/856228/853445/851403/852060/853855/852549/854317/852439/850422/854881/853166/850304/850414/850820/856815/852757/854078/853397/853458/854446/856267/850551/852704/854152/854245/854487/856864/854469/854165/853376/856126/850919/853762/856264/854162/856481/853335/850401/853128/854023/856255/853847/850298/850883/…	77
GO:0000466	BP	GO:0000466	maturation of 5.8S rRNA from tricistronic rRNA transcript (SSU-rRNA, 5.8S rRNA, LSU-rRNA)	77/613	94/6429	1.32222e-63	2.60477e-61	2.28257e-61	855269/852802/851530/851208/855068/855730/852995/851407/856449/855408/852282/856574/853956/856228/853445/851403/852060/853855/852549/854317/852439/850422/854881/853166/850304/850414/850820/856815/852757/854078/853397/853458/854446/856267/850551/852704/854152/854245/854487/856864/854469/854165/853376/856126/850919/853762/856264/854162/856481/853335/850401/853128/854023/856255/853847/850298/850883/…	77
GO:0030490	BP	GO:0030490	maturation of SSU-rRNA	85/613	121/6429	2.35605e-60	4.1257e-58	3.61536e-58	855269/853188/855591/852995/851407/856687/855408/855158/852282/856574/855884/855335/851893/856228/853445/851403/852060/852972/852549/853048/853784/851924/854317/856095/850422/854881/854717/853166/850649/850414/850820/856815/852757/850969/853029/853458/851499/856462/856603/855862/856267/850551/852704/855977/851584/854152/854245/854221/853934/854487/856864/854469/854793/854165/853376/852007/851154/…	85
GO:0000462	BP	GO:0000462	maturation of SSU-rRNA from tricistronic rRNA transcript (SSU-rRNA, 5.8S rRNA, LSU-rRNA)	79/613	109/6429	8.80749e-58	1.38806e-55	1.21636e-55	855269/853188/852995/851407/856687/855408/855158/852282/856574/855884/855335/851893/856228/853445/851403/852060/852972/852549/853048/853784/851924/854317/856095/850422/854881/854717/853166/850649/850414/850820/856815/852757/853029/853458/851499/856462/856603/855862/856267/850551/852704/855977/851584/854152/854245/854221/853934/854487/856864/854469/854793/854165/853376/852007/851154/850919/853762/…	79
GO:0000469	BP	GO:0000469	cleavage involved in rRNA processing	68/613	85/6429	8.38672e-55	1.20159e-52	1.05295e-52	855269/852802/855730/851407/856449/855408/852282/856574/855884/856228/853445/851403/852060/852549/854317/850422/854881/853166/850414/850820/856815/854078/856471/853397/853458/851499/856267/850551/852704/854152/854245/854221/854487/856864/854469/854165/853376/850919/853762/854162/856481/853335/850401/853128/851319/854023/856255/850298/850883/853937/852061/853062/850624/850740/854461/853193/852646/…	68
GO:0000470	BP	GO:0000470	maturation of LSU-rRNA	49/613	62/6429	4.14625e-39	5.44541e-37	4.77183e-37	855269/852802/851530/851208/855068/856063/855730/852995/856687/856449/853956/855335/850982/855613/853855/852439/854116/850304/855957/852757/854078/856723/854021/854446/855890/856463/856436/853934/853894/855664/850682/856126/851154/856485/856264/850549/851319/853847/856488/855774/853937/850624/855881/855782/856863/852646/852068/853262/852686	49
GO:0000478	BP	GO:0000478	endonucleolytic cleavage involved in rRNA processing	47/613	61/6429	1.3025e-36	1.46625e-34	1.28487e-34	855269/852802/851407/855408/852282/856574/855884/856228/853445/851403/852060/852549/854317/850422/854881/853166/850414/850820/856815/854078/853458/851499/856267/850551/852704/854152/854245/854487/856864/854469/854165/853376/850919/853762/853335/853128/856255/850298/850883/853937/852061/850624/850740/852646/852068/853262/856415	47
GO:0000479	BP	GO:0000479	endonucleolytic cleavage of tricistronic rRNA transcript (SSU-rRNA, 5.8S rRNA, LSU-rRNA)	47/613	61/6429	1.3025e-36	1.46625e-34	1.28487e-34	855269/852802/851407/855408/852282/856574/855884/856228/853445/851403/852060/852549/854317/850422/854881/853166/850414/850820/856815/854078/853458/851499/856267/850551/852704/854152/854245/854487/856864/854469/854165/853376/850919/853762/853335/853128/856255/850298/850883/853937/852061/850624/850740/852646/852068/853262/856415	47
GO:0000463	BP	GO:0000463	maturation of LSU-rRNA from tricistronic rRNA transcript (SSU-rRNA, 5.8S rRNA, LSU-rRNA)	42/613	52/6429	2.33107e-34	2.44918e-32	2.14622e-32	855269/852802/851530/851208/855068/856063/855730/852995/856449/853956/855335/850982/855613/853855/852439/854116/850304/855957/852757/854078/856723/854021/854446/855890/856463/856436/853894/855664/856126/851154/856485/856264/853847/856488/855774/853937/850624/856863/852646/852068/853262/852686	42
GO:0000447	BP	GO:0000447	endonucleolytic cleavage in ITS1 to separate SSU-rRNA from 5.8S rRNA and LSU-rRNA from tricistronic rRNA transcript (SSU-rRNA, 5.8S rRNA, LSU-rRNA)	38/613	47/6429	3.37864e-31	3.32796e-29	2.9163e-29	855269/851407/855408/852282/856574/856228/853445/851403/852060/852549/854317/850422/854881/853166/850414/850820/856815/853458/856267/850551/852704/854152/854245/854487/856864/854469/854165/853376/850919/853762/853335/853128/856255/850298/850883/852061/850740/852068	38
GO:0000967	BP	GO:0000967	rRNA 5'-end processing	33/613	39/6429	1.76107e-28	1.63261e-26	1.43066e-26	855269/855730/851407/852282/856574/855884/856228/853445/851403/852060/854317/850422/854881/853166/850820/856815/854078/853458/856267/850551/852704/854152/854245/854487/854165/853376/850919/853762/853335/856255/850883/850740/852068	33
GO:0034471	BP	GO:0034471	ncRNA 5'-end processing	36/613	48/6429	1.60932e-27	1.40905e-25	1.23476e-25	855269/855730/851407/852282/856574/855884/856228/852908/853445/851403/852060/854317/850422/854881/853166/850820/856815/854078/853458/856267/850551/852704/854152/854245/854487/854165/853376/850919/853762/853335/856255/850883/850740/856232/850780/852068	36
GO:0042255	BP	GO:0042255	ribosome assembly	46/613	80/6429	4.62396e-27	3.83545e-25	3.36101e-25	855269/853860/850652/850435/851632/850918/854075/850695/854468/853064/853956/856228/854844/855908/850422/855957/854078/850969/855539/852779/855890/856463/854229/856126/856604/856485/850764/855972/850549/853587/853128/853847/854117/854696/852976/852852/852026/850709/851052/853993/850864/856415/854829/852816/852686/853969	46
GO:0000966	BP	GO:0000966	RNA 5'-end processing	36/613	49/6429	5.53273e-27	4.35979e-25	3.82049e-25	855269/855730/851407/852282/856574/855884/856228/852908/853445/851403/852060/854317/850422/854881/853166/850820/856815/854078/853458/856267/850551/852704/854152/854245/854487/854165/853376/850919/853762/853335/856255/850883/850740/856232/850780/852068	36
GO:0090501	BP	GO:0090501	RNA phosphodiester bond hydrolysis	74/613	201/6429	9.88552e-27	7.41885e-25	6.50115e-25	853222/855269/852802/855730/851407/856449/855408/852282/856574/855884/856228/853445/851403/852060/852549/854317/850422/854881/853166/850414/850820/856815/854078/856471/853397/853458/851499/856267/850551/852704/854152/854245/854221/854487/856864/854469/854165/853376/850919/853762/854162/856481/853335/850401/853128/851319/854023/856255/850298/850883/853937/852061/853062/850624/850740/854461/856078/…	74
GO:0000472	BP	GO:0000472	endonucleolytic cleavage to generate mature 5'-end of SSU-rRNA from (SSU-rRNA, 5.8S rRNA, LSU-rRNA)	31/613	37/6429	1.51778e-26	1.08729e-24	9.52791e-25	855269/851407/852282/856574/855884/856228/853445/851403/852060/854317/850422/854881/853166/850820/856815/853458/856267/850551/852704/854152/854245/854487/854165/853376/850919/853762/853335/856255/850883/850740/852068	31
GO:0000480	BP	GO:0000480	endonucleolytic cleavage in 5'-ETS of tricistronic rRNA transcript (SSU-rRNA, 5.8S rRNA, LSU-rRNA)	30/613	35/6429	2.55054e-26	1.74767e-24	1.53149e-24	855269/851407/852282/856574/855884/856228/853445/851403/852060/850422/854881/853166/850820/856815/853458/856267/850551/852704/854152/854487/856864/854165/853376/850919/853762/853335/856255/850883/850740/852068	30
GO:0000027	BP	GO:0000027	ribosomal large subunit assembly	32/613	43/6429	2.15462e-24	1.41487e-22	1.23985e-22	855269/853860/850652/850435/851632/850918/854075/850695/853956/854844/855908/855957/854078/855539/852779/856463/854229/856604/856485/850764/855972/850549/853847/854696/852976/852852/852026/851052/853993/854829/852816/853969	32
GO:0090305	BP	GO:0090305	nucleic acid phosphodiester bond hydrolysis	85/613	290/6429	9.25809e-23	5.8363e-21	5.11436e-21	853222/855269/852802/855730/851407/854075/856449/855408/852282/856574/855884/856228/853445/851403/852060/852549/854317/850422/854881/853166/850414/850820/856815/854078/856471/853397/853458/851499/856267/850551/852704/854152/854245/853930/854221/854487/856864/854469/854165/853376/850919/853762/854162/856481/853335/850401/853128/851319/854023/856255/850298/850883/853937/852061/853062/850624/850740/…	85
GO:0071428	BP	GO:0071428	rRNA-containing ribonucleoprotein complex export from nucleus	36/613	68/6429	9.28153e-20	5.62604e-18	4.93011e-18	853860/856012/853160/851678/854468/853445/854844/852972/855957/850414/850969/856723/852779/850551/856575/855837/854469/856126/853714/855789/853587/853202/853128/854117/856488/852061/851963/855881/851369/850625/855543/852754/850763/851665/852686/853969	36
GO:0071826	BP	GO:0071826	ribonucleoprotein complex subunit organization	62/613	190/6429	2.34551e-19	1.36908e-17	1.19973e-17	855269/853860/851530/856012/850652/850435/851632/855547/850918/854075/850695/854468/853064/853956/856228/854844/855908/850422/855957/852757/854078/850969/855539/852779/854446/855890/851035/856463/856436/854229/855664/856126/856604/856485/850764/855972/855611/853471/850549/853587/851661/853128/853847/856170/854117/854696/854702/852976/852852/852026/855599/850521/851052/853993/850864/856415/854829/…	62
GO:0022618	BP	GO:0022618	ribonucleoprotein complex assembly	60/613	184/6429	9.67342e-19	5.44475e-17	4.77125e-17	855269/853860/851530/856012/850652/850435/851632/855547/850918/854075/850695/854468/853064/853956/856228/854844/855908/850422/855957/854078/850969/855539/852779/855890/851035/856463/856436/854229/855664/856126/856604/856485/850764/855972/855611/853471/850549/853587/851661/853128/853847/856170/854117/854696/854702/852976/852852/852026/855599/850521/851052/853993/850864/856415/854829/856746/854330/…	60
GO:0090502	BP	GO:0090502	RNA phosphodiester bond hydrolysis, endonucleolytic	52/613	144/6429	1.45771e-18	7.9219e-17	6.94198e-17	853222/855269/852802/851407/855408/852282/856574/855884/856228/853445/851403/852060/852549/854317/850422/854881/853166/850414/850820/856815/854078/853458/851499/856267/850551/852704/854152/854245/854221/854487/856864/854469/854165/853376/850919/853762/853335/853128/856255/850298/850883/853937/852061/850624/850740/852646/852068/853262/853954/856415/851873/854138	52
GO:0006403	BP	GO:0006403	RNA localization	57/613	190/6429	5.56561e-16	2.9238e-14	2.56213e-14	853860/856846/856012/853160/851678/854468/856228/853445/854844/852972/852549/855875/855957/850414/850969/853397/856723/853029/852779/850551/852704/856575/855837/856436/854469/856126/853714/855789/855514/854162/856481/853587/853202/853128/854023/854117/856488/852061/851963/855881/851369/850625/855543/856912/852982/852754/850763/852068/852322/855104/851665/852686/853969/852305/852427/854868/856466	57
GO:0006400	BP	GO:0006400	tRNA modification	35/613	80/6429	7.05698e-16	3.58768e-14	3.14389e-14	855591/854417/853079/853996/852908/855663/851743/855424/851446/855603/853930/853995/852257/851698/855889/855360/851117/851100/851326/854895/855782/853317/856467/853841/852616/855919/851121/856019/853750/854994/852661/850550/853114/856002/852619	35
GO:0000054	BP	GO:0000054	ribosomal subunit export from nucleus	28/613	53/6429	1.34068e-15	6.60285e-14	5.78609e-14	853860/856012/853160/851678/853445/854844/852972/855957/850414/856723/852779/850551/856575/855837/854469/856126/853714/855789/853202/856488/851963/855881/851369/850625/855543/850763/851665/853969	28
GO:0006399	BP	GO:0006399	tRNA metabolic process	56/613	189/6429	1.88082e-15	8.98233e-14	7.87124e-14	855591/854417/853079/853996/852908/855663/851743/855424/851446/853397/855603/853930/853995/852257/854162/851698/855889/855360/850401/851117/854023/851100/851326/853062/854895/855782/856232/853193/853317/856467/850780/853841/856412/852616/855919/851121/856019/851874/853954/854138/853750/1500489/853358/854994/853109/852661/850550/853114/851615/855489/851447/856002/854056/852619/852987/856466	56
GO:0033750	BP	GO:0033750	ribosome localization	28/613	54/6429	2.53863e-15	1.17673e-13	1.03117e-13	853860/856012/853160/851678/853445/854844/852972/855957/850414/856723/852779/850551/856575/855837/854469/856126/853714/855789/853202/856488/851963/855881/851369/850625/855543/850763/851665/853969	28
GO:0000459	BP	GO:0000459	exonucleolytic trimming involved in rRNA processing	17/613	20/6429	3.14463e-15	1.41598e-13	1.24083e-13	855730/854078/853397/854162/856481/850401/854023/853062/853193/851874/855758/854138/853109/855489/851447/852987/856466	17
GO:0002181	BP	GO:0002181	cytoplasmic translation	58/613	206/6429	7.29895e-15	3.19532e-13	2.80007e-13	855547/854468/855658/850969/856401/851035/854118/853809/850682/850764/855972/854759/851478/853471/853587/854263/853128/856371/854939/854551/854117/851575/852061/855881/855150/851369/853249/854673/855543/852440/851476/856853/852976/850869/852852/852026/850521/851484/851052/853993/852775/851427/853262/850864/856415/856388/851990/852479/853643/856677/854703/856746/1466460/851636/852686/852564/853969…	58
GO:0071426	BP	GO:0071426	ribonucleoprotein complex export from nucleus	43/613	125/6429	1.17374e-14	4.9995e-13	4.38108e-13	853860/856012/853160/851678/854468/856228/853445/854844/852972/852549/855875/855957/850414/850969/856723/853029/852779/850551/856575/855837/854469/856126/853714/855789/853587/853202/853128/854117/856488/852061/851963/855881/851369/850625/855543/852982/852754/850763/852322/851665/852686/853969/854868	43
GO:0009451	BP	GO:0009451	RNA modification	54/613	185/6429	1.24846e-14	5.17783e-13	4.53735e-13	855591/854417/856449/853079/851656/853996/852908/856489/850304/850414/855663/851743/855424/851446/856471/855862/855603/850872/853930/850752/850894/852438/855709/855664/853995/852257/851698/855889/855360/851319/851117/850883/851100/851326/854895/855782/853317/856467/853841/855599/852616/855919/854711/851121/856019/853750/854994/852661/850550/854376/853114/856002/852619/852741	54
GO:0071166	BP	GO:0071166	ribonucleoprotein complex localization	43/613	127/6429	2.24117e-14	9.05662e-13	7.93633e-13	853860/856012/853160/851678/854468/856228/853445/854844/852972/852549/855875/855957/850414/850969/856723/853029/852779/850551/856575/855837/854469/856126/853714/855789/853587/853202/853128/854117/856488/852061/851963/855881/851369/850625/855543/852982/852754/850763/852322/851665/852686/853969/854868	43
GO:0006405	BP	GO:0006405	RNA export from nucleus	43/613	128/6429	3.07824e-14	1.21283e-12	1.0628e-12	853860/856012/853160/851678/854468/856228/853445/854844/852972/852549/855875/855957/850414/850969/856723/853029/852779/850551/856575/855837/854469/856126/853714/855789/853587/853202/853128/854117/856488/852061/851963/855881/851369/850625/855543/852982/852754/850763/852322/851665/852686/853969/854868	43
GO:0006611	BP	GO:0006611	protein export from nucleus	43/613	130/6429	5.73962e-14	2.20625e-12	1.93335e-12	853860/856012/853160/851678/854468/856228/853445/854844/852972/852549/855875/855957/850414/850969/856723/853029/852779/850551/856575/855837/854469/856126/853714/855789/853587/853202/853128/854117/856488/852061/851963/855881/851369/850625/855543/852982/852754/850763/852322/851665/852686/853969/854868	43
GO:0050658	BP	GO:0050658	RNA transport	49/613	166/6429	1.40139e-13	5.13624e-12	4.5009e-12	853860/856846/856012/853160/851678/854468/856228/853445/854844/852972/852549/855875/855957/850414/850969/856723/853029/852779/850551/856575/855837/854469/856126/853714/855789/855514/853587/853202/853128/854117/856488/852061/851963/855881/851369/850625/855543/856912/852982/852754/850763/852068/852322/851665/852686/853969/852305/852427/854868	49
GO:0051236	BP	GO:0051236	establishment of RNA localization	49/613	166/6429	1.40139e-13	5.13624e-12	4.5009e-12	853860/856846/856012/853160/851678/854468/856228/853445/854844/852972/852549/855875/855957/850414/850969/856723/853029/852779/850551/856575/855837/854469/856126/853714/855789/855514/853587/853202/853128/854117/856488/852061/851963/855881/851369/850625/855543/856912/852982/852754/850763/852068/852322/851665/852686/853969/852305/852427/854868	49
GO:0070925	BP	GO:0070925	organelle assembly	55/613	202/6429	1.78276e-13	6.38551e-12	5.59563e-12	855269/853860/850652/850435/851632/850918/854075/850695/854468/853064/853956/856228/854844/855908/850422/855957/854078/850969/855539/852779/855890/856463/854229/856126/856604/856237/856485/850764/855972/850549/853587/853128/853847/854117/854696/851963/856236/852976/852852/852026/850709/851052/853993/850864/856415/854223/854829/855013/852816/855119/852686/853818/851197/853969/854450	55
GO:0051168	BP	GO:0051168	nuclear export	43/613	134/6429	1.90818e-13	6.68287e-12	5.85621e-12	853860/856012/853160/851678/854468/856228/853445/854844/852972/852549/855875/855957/850414/850969/856723/853029/852779/850551/856575/855837/854469/856126/853714/855789/853587/853202/853128/854117/856488/852061/851963/855881/851369/850625/855543/852982/852754/850763/852322/851665/852686/853969/854868	43
GO:0031125	BP	GO:0031125	rRNA 3'-end processing	17/613	23/6429	2.1141e-13	7.24308e-12	6.34713e-12	853397/851499/854162/856481/850401/853128/854023/853062/853193/851874/855758/854138/853109/855489/851447/852987/856466	17
GO:0050657	BP	GO:0050657	nucleic acid transport	49/613	168/6429	2.33036e-13	7.81415e-12	6.84756e-12	853860/856846/856012/853160/851678/854468/856228/853445/854844/852972/852549/855875/855957/850414/850969/856723/853029/852779/850551/856575/855837/854469/856126/853714/855789/855514/853587/853202/853128/854117/856488/852061/851963/855881/851369/850625/855543/856912/852982/852754/850763/852068/852322/851665/852686/853969/852305/852427/854868	49
GO:0000467	BP	GO:0000467	exonucleolytic trimming to generate mature 3'-end of 5.8S rRNA from tricistronic rRNA transcript (SSU-rRNA, 5.8S rRNA, LSU-rRNA)	15/613	18/6429	2.5967e-13	8.52583e-12	7.47121e-12	853397/854162/856481/850401/854023/853062/853193/851874/855758/854138/853109/855489/851447/852987/856466	15
GO:0009142	BP	GO:0009142	nucleoside triphosphate biosynthetic process	21/613	36/6429	3.74925e-13	1.20588e-11	1.05672e-11	853798/852241/854077/853311/851922/855746/851002/852688/852327/851583/856131/855857/851892/856027/853585/853573/852177/853853/851560/853520/854241	21
GO:0006913	BP	GO:0006913	nucleocytoplasmic transport	51/613	182/6429	4.19561e-13	1.29653e-11	1.13615e-11	853860/856846/856012/853160/851678/854468/856228/853445/854844/852972/852549/851497/855875/855957/850414/850969/853967/856723/853029/852779/850551/852569/856575/855837/854469/856126/853714/855789/855514/853587/853202/853128/853596/854117/856488/852061/851963/855881/851369/850625/855543/852982/852754/850763/852068/852322/851665/852686/853969/852305/854868	51
GO:0051169	BP	GO:0051169	nuclear transport	51/613	182/6429	4.19561e-13	1.29653e-11	1.13615e-11	853860/856846/856012/853160/851678/854468/856228/853445/854844/852972/852549/851497/855875/855957/850414/850969/853967/856723/853029/852779/850551/852569/856575/855837/854469/856126/853714/855789/855514/853587/853202/853128/853596/854117/856488/852061/851963/855881/851369/850625/855543/852982/852754/850763/852068/852322/851665/852686/853969/852305/854868	51
GO:0008033	BP	GO:0008033	tRNA processing	42/613	134/6429	9.02538e-13	2.73538e-11	2.39702e-11	855591/854417/853079/853996/852908/855663/851743/855424/851446/855603/853930/853995/852257/851698/855889/855360/851117/851100/851326/854895/855782/856232/853193/853317/856467/850780/853841/852616/855919/851121/856019/853954/853750/1500489/853358/854994/852661/850550/853114/851615/856002/852619	42
GO:0009141	BP	GO:0009141	nucleoside triphosphate metabolic process	22/613	41/6429	1.05116e-12	3.12571e-11	2.73907e-11	853798/852241/854077/853311/851922/855746/851002/852688/852327/851583/852554/856131/855857/851892/856027/853585/853573/852177/853853/851560/853520/854241	22
GO:0043633	BP	GO:0043633	polyadenylation-dependent RNA catabolic process	16/613	22/6429	1.68052e-12	4.90462e-11	4.29793e-11	853397/854162/855611/856481/850401/854023/853062/852646/851874/855758/854138/853109/855489/851447/852987/856466	16
GO:0009201	BP	GO:0009201	ribonucleoside triphosphate biosynthetic process	19/613	32/6429	3.28891e-12	9.42422e-11	8.25846e-11	853798/852241/854077/853311/851922/855746/851002/852688/852327/851583/856131/855857/851892/856027/853585/853573/852177/853853/851560	19
GO:0043634	BP	GO:0043634	polyadenylation-dependent ncRNA catabolic process	15/613	20/6429	4.10959e-12	1.08463e-10	9.50462e-11	853397/854162/856481/850401/854023/853062/852646/851874/855758/854138/853109/855489/851447/852987/856466	15
GO:0071029	BP	GO:0071029	nuclear ncRNA surveillance	15/613	20/6429	4.10959e-12	1.08463e-10	9.50462e-11	853397/854162/856481/850401/854023/853062/852646/851874/855758/854138/853109/855489/851447/852987/856466	15
GO:0071046	BP	GO:0071046	nuclear polyadenylation-dependent ncRNA catabolic process	15/613	20/6429	4.10959e-12	1.08463e-10	9.50462e-11	853397/854162/856481/850401/854023/853062/852646/851874/855758/854138/853109/855489/851447/852987/856466	15
GO:0071042	BP	GO:0071042	nuclear polyadenylation-dependent mRNA catabolic process	13/613	15/6429	4.19811e-12	1.08463e-10	9.50462e-11	853397/854162/855611/850401/854023/853062/851874/854138/853109/855489/851447/852987/856466	13
GO:0071047	BP	GO:0071047	polyadenylation-dependent mRNA catabolic process	13/613	15/6429	4.19811e-12	1.08463e-10	9.50462e-11	853397/854162/855611/850401/854023/853062/851874/854138/853109/855489/851447/852987/856466	13
GO:0071051	BP	GO:0071051	polyadenylation-dependent snoRNA 3'-end processing	13/613	15/6429	4.19811e-12	1.08463e-10	9.50462e-11	853397/854162/856481/850401/854023/853062/851874/854138/853109/855489/851447/852987/856466	13
GO:0015931	BP	GO:0015931	nucleobase-containing compound transport	56/613	224/6429	4.95915e-12	1.26058e-10	1.10465e-10	853860/856846/856012/853160/851678/854468/856228/853445/854844/852972/852549/852250/855875/855957/850414/850969/856723/853029/852779/850551/856575/855837/856783/854469/856126/853714/855789/855514/853587/853202/853128/854117/856488/853540/852238/852061/851963/855881/851369/850625/855543/856912/852982/852754/850763/852068/852322/853739/854397/851665/852686/853969/852305/852427/854868/852988	56
GO:0009199	BP	GO:0009199	ribonucleoside triphosphate metabolic process	19/613	33/6429	7.0709e-12	1.76885e-10	1.55005e-10	853798/852241/854077/853311/851922/855746/851002/852688/852327/851583/856131/855857/851892/856027/853585/853573/852177/853853/851560	19
GO:0009304	BP	GO:0009304	tRNA transcription	14/613	18/6429	9.52863e-12	2.31033e-10	2.02455e-10	855737/855609/853442/856317/853895/855571/854382/856547/852451/856226/851404/856320/854399/851615	14
GO:0042797	BP	GO:0042797	tRNA transcription by RNA polymerase III	14/613	18/6429	9.52863e-12	2.31033e-10	2.02455e-10	855737/855609/853442/856317/853895/855571/854382/856547/852451/856226/851404/856320/854399/851615	14
GO:0031503	BP	GO:0031503	protein-containing complex localization	45/613	161/6429	1.18609e-11	2.83224e-10	2.4819e-10	853860/856012/853160/851678/854468/856228/853445/854844/852972/852549/855875/855957/850414/850969/856723/853029/852779/850551/856575/855837/854469/856126/853714/855789/853587/853202/853128/854117/856488/850347/852061/851963/855881/851369/850625/855543/852982/852754/850763/852322/851665/851957/852686/853969/854868	45
GO:0016073	BP	GO:0016073	snRNA metabolic process	19/613	34/6429	1.46186e-11	3.43864e-10	3.01329e-10	854417/856449/856489/856471/853397/850872/854162/856481/855889/850401/851319/854023/853062/853193/851874/853109/851447/852987/856466	19
GO:0090503	BP	GO:0090503	RNA phosphodiester bond hydrolysis, exonucleolytic	19/613	35/6429	2.91676e-11	6.76002e-10	5.92382e-10	855730/854078/853397/854162/856481/850401/854023/853062/856078/853193/851874/855758/854138/853109/855331/855489/851447/852987/856466	19
GO:0071035	BP	GO:0071035	nuclear polyadenylation-dependent rRNA catabolic process	14/613	19/6429	3.30568e-11	7.55038e-10	6.61641e-10	853397/854162/856481/850401/854023/853062/852646/851874/855758/854138/855489/851447/852987/856466	14
GO:0043628	BP	GO:0043628	ncRNA 3'-end processing	21/613	45/6429	1.10831e-10	2.49529e-09	2.18663e-09	853197/853397/851499/850872/854162/856481/850401/853128/854023/853062/853193/851874/853954/855758/854138/853109/851615/855489/851447/852987/856466	21
GO:0006360	BP	GO:0006360	transcription by RNA polymerase I	26/613	69/6429	2.35058e-10	5.21763e-09	4.57223e-09	853293/854518/853784/851924/853029/856603/855977/856119/855473/851734/852007/855609/854519/855118/853335/856317/850624/854964/856547/852451/854286/856226/853428/854399/852269/853734	26
GO:0030488	BP	GO:0030488	tRNA methylation	15/613	24/6429	2.4053e-10	5.26493e-09	4.61367e-09	853996/855663/851743/851446/853930/853995/852257/851698/851326/855782/853317/856467/852616/855919/854994	15
GO:1901293	BP	GO:1901293	nucleoside phosphate biosynthetic process	36/613	123/6429	3.54212e-10	7.64711e-09	6.70118e-09	853597/853798/855581/855257/852241/852378/856529/854077/853311/851922/855746/853664/856548/855594/851002/853654/852688/856375/852327/851583/852554/856131/855857/854986/851892/856801/852009/851388/856027/853585/853573/852177/853853/851560/853520/854241	36
GO:0098781	BP	GO:0098781	ncRNA transcription	24/613	61/6429	4.10848e-10	8.74996e-09	7.66761e-09	853293/854518/855737/856119/855473/851734/855609/854519/853442/856317/853895/855571/854382/854964/856547/852451/856226/851404/856320/856316/853428/854399/851615/852269	24
GO:0071038	BP	GO:0071038	nuclear polyadenylation-dependent tRNA catabolic process	12/613	16/6429	6.49099e-10	1.36397e-08	1.19525e-08	853397/854162/850401/854023/853062/851874/854138/853109/855489/851447/852987/856466	12
GO:0009165	BP	GO:0009165	nucleotide biosynthetic process	35/613	121/6429	8.92728e-10	1.85124e-08	1.62224e-08	853597/853798/855257/852241/852378/856529/854077/853311/851922/855746/853664/856548/855594/851002/853654/852688/856375/852327/851583/852554/856131/855857/854986/851892/856801/852009/851388/856027/853585/853573/852177/853853/851560/853520/854241	35
GO:0071027	BP	GO:0071027	nuclear RNA surveillance	17/613	34/6429	1.78224e-09	3.64781e-08	3.19658e-08	853188/856228/853397/854162/856481/850401/854023/853062/852646/851874/855758/854138/853109/855489/851447/852987/856466	17
GO:0016078	BP	GO:0016078	tRNA catabolic process	12/613	17/6429	2.01647e-09	4.0743e-08	3.57032e-08	853397/854162/850401/854023/853062/851874/854138/853109/855489/851447/852987/856466	12
GO:0043414	BP	GO:0043414	macromolecule methylation	38/613	144/6429	3.00895e-09	6.00267e-08	5.26015e-08	851656/853996/850304/850414/855663/851743/851446/855862/850991/853930/850752/852438/855709/855664/854186/853995/852257/851698/850883/854696/851326/855782/852318/853593/850599/853317/856467/852616/852294/855919/852322/854711/854994/854376/850828/852741/852564/852076	38
GO:0032259	BP	GO:0032259	methylation	41/613	164/6429	4.05793e-09	7.99412e-08	7.00527e-08	851656/853996/850304/850414/855663/851743/851446/855862/850991/853930/850752/852438/855709/855664/854186/853995/852257/851698/850883/854696/851326/855782/852318/853593/850599/850869/853317/856467/852616/852294/855919/852322/854711/853701/854994/854376/850828/852741/852564/854241/852076	41
GO:0034475	BP	GO:0034475	U4 snRNA 3'-end processing	11/613	15/6429	5.20108e-09	1.01196e-07	8.86786e-08	853397/854162/856481/850401/854023/853062/851874/853109/851447/852987/856466	11
GO:0071025	BP	GO:0071025	RNA surveillance	17/613	36/6429	5.46716e-09	1.05076e-07	9.20785e-08	853188/856228/853397/854162/856481/850401/854023/853062/852646/851874/855758/854138/853109/855489/851447/852987/856466	17
GO:1902626	BP	GO:1902626	assembly of large subunit precursor of preribosome	9/613	10/6429	5.65248e-09	1.07329e-07	9.40527e-08	851530/856012/850695/853956/855890/855664/856126/850549/852852	9
GO:0009144	BP	GO:0009144	purine nucleoside triphosphate metabolic process	15/613	29/6429	9.0431e-09	1.69666e-07	1.48679e-07	853798/854077/851922/851002/852688/852327/852554/856131/855857/851892/856027/853585/852177/853853/851560	15
GO:0000055	BP	GO:0000055	ribosomal large subunit export from nucleus	16/613	33/6429	9.60773e-09	1.78139e-07	1.56103e-07	853860/853160/851678/854844/855957/856723/850551/856575/854469/855789/856488/851963/855881/850625/850763/853969	16
GO:0006754	BP	GO:0006754	ATP biosynthetic process	13/613	22/6429	1.05425e-08	1.88807e-07	1.65452e-07	854077/851922/851002/852688/852327/856131/855857/851892/856027/853585/852177/853853/851560	13
GO:0015985	BP	GO:0015985	energy coupled proton transport, down electrochemical gradient	13/613	22/6429	1.05425e-08	1.88807e-07	1.65452e-07	854077/851922/851002/852688/852327/856131/855857/851892/856027/853585/852177/853853/851560	13
GO:0015986	BP	GO:0015986	ATP synthesis coupled proton transport	13/613	22/6429	1.05425e-08	1.88807e-07	1.65452e-07	854077/851922/851002/852688/852327/856131/855857/851892/856027/853585/852177/853853/851560	13
GO:0009145	BP	GO:0009145	purine nucleoside triphosphate biosynthetic process	14/613	26/6429	1.45252e-08	2.54352e-07	2.22889e-07	853798/854077/851922/851002/852688/852327/856131/855857/851892/856027/853585/852177/853853/851560	14
GO:0009206	BP	GO:0009206	purine ribonucleoside triphosphate biosynthetic process	14/613	26/6429	1.45252e-08	2.54352e-07	2.22889e-07	853798/854077/851922/851002/852688/852327/856131/855857/851892/856027/853585/852177/853853/851560	14
GO:0001510	BP	GO:0001510	RNA methylation	27/613	87/6429	1.48306e-08	2.56846e-07	2.25075e-07	851656/853996/850304/850414/855663/851743/851446/855862/853930/850752/852438/855709/855664/853995/852257/851698/850883/851326/855782/853317/856467/852616/855919/854711/854994/854376/852741	27
GO:0031126	BP	GO:0031126	snoRNA 3'-end processing	15/613	30/6429	1.6511e-08	2.82841e-07	2.47855e-07	853197/853397/850872/854162/856481/850401/854023/853062/851874/854138/853109/855489/851447/852987/856466	15
GO:0009205	BP	GO:0009205	purine ribonucleoside triphosphate metabolic process	14/613	27/6429	2.75483e-08	4.6684e-07	4.09093e-07	853798/854077/851922/851002/852688/852327/856131/855857/851892/856027/853585/852177/853853/851560	14
GO:0009147	BP	GO:0009147	pyrimidine nucleoside triphosphate metabolic process	9/613	11/6429	2.84584e-08	4.77132e-07	4.18112e-07	853798/852241/853311/855746/851583/852554/853573/853520/854241	9
GO:0046390	BP	GO:0046390	ribose phosphate biosynthetic process	26/613	84/6429	2.9273e-08	4.85623e-07	4.25552e-07	853597/853798/855257/852241/856529/854077/853311/851922/855746/853664/851002/853654/852688/856375/852327/851583/856131/855857/854986/851892/856027/853585/853573/852177/853853/851560	26
GO:0006220	BP	GO:0006220	pyrimidine nucleotide metabolic process	12/613	20/6429	3.13202e-08	5.0368e-07	4.41376e-07	853798/852241/856529/853311/855746/853664/856548/851583/852554/853573/853520/854241	12
GO:0006221	BP	GO:0006221	pyrimidine nucleotide biosynthetic process	12/613	20/6429	3.13202e-08	5.0368e-07	4.41376e-07	853798/852241/856529/853311/855746/853664/856548/851583/852554/853573/853520/854241	12
GO:0034472	BP	GO:0034472	snRNA 3'-end processing	12/613	20/6429	3.13202e-08	5.0368e-07	4.41376e-07	853397/854162/856481/850401/854023/853062/853193/851874/853109/851447/852987/856466	12
GO:0070478	BP	GO:0070478	nuclear-transcribed mRNA catabolic process, 3'-5' exonucleolytic nonsense-mediated decay	11/613	17/6429	3.94136e-08	6.27432e-07	5.4982e-07	850401/854023/853062/851874/854138/853109/855104/855489/851447/852987/856466	11
GO:0000291	BP	GO:0000291	nuclear-transcribed mRNA catabolic process, exonucleolytic	12/613	21/6429	6.67849e-08	1.04211e-06	9.13203e-07	852013/850401/854023/853062/851874/854138/853109/855104/855489/851447/852987/856466	12
GO:0016180	BP	GO:0016180	snRNA processing	12/613	21/6429	6.67849e-08	1.04211e-06	9.13203e-07	853397/854162/856481/850401/854023/853062/853193/851874/853109/851447/852987/856466	12
GO:0034427	BP	GO:0034427	nuclear-transcribed mRNA catabolic process, exonucleolytic, 3'-5'	11/613	18/6429	9.2663e-08	1.43173e-06	1.25463e-06	850401/854023/853062/851874/854138/853109/855104/855489/851447/852987/856466	11
GO:0009260	BP	GO:0009260	ribonucleotide biosynthetic process	24/613	78/6429	1.13868e-07	1.74229e-06	1.52677e-06	853597/853798/855257/852241/856529/854077/853311/851922/855746/853664/851002/852688/852327/851583/856131/855857/854986/851892/856027/853585/853573/852177/853853/851560	24
GO:0016075	BP	GO:0016075	rRNA catabolic process	15/613	34/6429	1.37251e-07	2.07988e-06	1.8226e-06	853397/854162/856481/850401/854023/853062/852646/851874/855758/854138/853109/855489/851447/852987/856466	15
GO:0071028	BP	GO:0071028	nuclear mRNA surveillance	14/613	30/6429	1.52117e-07	2.2832e-06	2.00078e-06	856228/853397/854162/856481/850401/854023/853062/851874/855758/854138/853109/851447/852987/856466	14
GO:0046034	BP	GO:0046034	ATP metabolic process	26/613	95/6429	4.54014e-07	6.75024e-06	5.91525e-06	850861/854919/854077/851922/851111/855176/853709/855298/851492/851002/853716/853273/852688/852327/856131/855857/852142/851892/850593/856027/853585/852177/855552/853853/851560/852684	26
GO:0034661	BP	GO:0034661	ncRNA catabolic process	15/613	37/6429	5.27138e-07	7.7642e-06	6.80379e-06	853397/854162/856481/850401/854023/853062/852646/851874/855758/854138/853109/855489/851447/852987/856466	15
GO:0006383	BP	GO:0006383	transcription by RNA polymerase III	16/613	42/6429	6.03159e-07	8.80165e-06	7.71291e-06	855737/855609/853442/856317/853895/855571/854382/856547/852451/856226/851404/856320/856316/854399/851615/852386	16
GO:0034476	BP	GO:0034476	U5 snRNA 3'-end processing	8/613	11/6429	8.32055e-07	1.20304e-05	1.05423e-05	853397/854162/856481/850401/853193/851874/853109/851447	8
GO:0051656	BP	GO:0051656	establishment of organelle localization	31/613	130/6429	1.01795e-06	1.45844e-05	1.27804e-05	853860/856012/853160/851678/853445/854844/852972/855957/850414/856723/852779/850551/856575/855837/854469/856126/853714/855789/853202/856488/851963/855881/851369/850625/855543/850763/851665/852099/853928/853969/852787	31
GO:0031123	BP	GO:0031123	RNA 3'-end processing	22/613	77/6429	1.58533e-06	2.23078e-05	1.95484e-05	853197/853397/851499/850872/854162/856481/850401/853128/854023/853062/856078/853193/851874/853954/855758/854138/853109/851615/855489/851447/852987/856466	22
GO:0072522	BP	GO:0072522	purine-containing compound biosynthetic process	22/613	77/6429	1.58533e-06	2.23078e-05	1.95484e-05	853597/853798/855581/855257/852378/854077/851922/851002/853654/852688/856375/852327/856131/855857/854986/851892/856027/853585/852177/853853/851560/850704	22
GO:0009117	BP	GO:0009117	nucleotide metabolic process	38/613	181/6429	1.9142e-06	2.66972e-05	2.33948e-05	854488/853597/853798/855581/855257/852241/852378/856529/854077/853311/851922/855746/853664/856548/855594/851002/853654/852688/856375/852327/851583/852554/856131/855857/854986/851892/856801/852009/851388/856027/853585/853573/852177/853853/851560/851726/853520/854241	38
GO:0006119	BP	GO:0006119	oxidative phosphorylation	15/613	41/6429	2.48294e-06	3.43255e-05	3.00796e-05	850861/854919/851111/853709/855298/851492/853716/853273/852688/852142/851892/850593/853585/855552/852684	15
GO:0000184	BP	GO:0000184	nuclear-transcribed mRNA catabolic process, nonsense-mediated decay	14/613	37/6429	3.38831e-06	4.64346e-05	4.06908e-05	855611/850401/854023/853062/851874/851077/854138/853358/853109/855104/855489/851447/852987/856466	14
GO:0006753	BP	GO:0006753	nucleoside phosphate metabolic process	38/613	188/6429	5.00974e-06	6.80634e-05	5.96441e-05	854488/853597/853798/855581/855257/852241/852378/856529/854077/853311/851922/855746/853664/856548/855594/851002/853654/852688/856375/852327/851583/852554/856131/855857/854986/851892/856801/852009/851388/856027/853585/853573/852177/853853/851560/851726/853520/854241	38
GO:0009129	BP	GO:0009129	pyrimidine nucleoside monophosphate metabolic process	8/613	13/6429	5.45201e-06	7.28167e-05	6.38095e-05	856529/853311/855746/853664/856548/851583/852554/854241	8
GO:0009130	BP	GO:0009130	pyrimidine nucleoside monophosphate biosynthetic process	8/613	13/6429	5.45201e-06	7.28167e-05	6.38095e-05	856529/853311/855746/853664/856548/851583/852554/854241	8
GO:0006164	BP	GO:0006164	purine nucleotide biosynthetic process	20/613	71/6429	6.00594e-06	7.95408e-05	6.97018e-05	853597/853798/855257/852378/854077/851922/851002/853654/852688/856375/852327/856131/855857/854986/851892/856027/853585/852177/853853/851560	20
GO:0031120	BP	GO:0031120	snRNA pseudouridine synthesis	7/613	10/6429	6.43818e-06	8.45548e-05	7.40956e-05	854417/856449/856489/856471/850872/855889/851319	7
GO:0042790	BP	GO:0042790	nucleolar large rRNA transcription by RNA polymerase I	9/613	17/6429	7.4128e-06	9.65501e-05	8.46071e-05	853293/854518/856119/855473/851734/854519/854964/853428/852269	9
GO:0009123	BP	GO:0009123	nucleoside monophosphate metabolic process	16/613	51/6429	1.14584e-05	0.000148019	0.00012971	853597/855581/855257/856529/853311/855746/853664/856548/853654/856375/851583/852554/854986/851388/853520/854241	16
GO:0071034	BP	GO:0071034	CUT catabolic process	8/613	14/6429	1.16614e-05	0.000148213	0.00012988	854162/856481/854023/853062/855758/854138/853109/856466	8
GO:0071043	BP	GO:0071043	CUT metabolic process	8/613	14/6429	1.16614e-05	0.000148213	0.00012988	854162/856481/854023/853062/855758/854138/853109/856466	8
GO:0043144	BP	GO:0043144	snoRNA processing	15/613	46/6429	1.27287e-05	0.000160483	0.000140632	853197/853397/850872/854162/856481/850401/854023/853062/851874/854138/853109/855489/851447/852987/856466	15
GO:0006407	BP	GO:0006407	rRNA export from nucleus	9/613	18/6429	1.35787e-05	0.000167697	0.000146953	854468/850969/853587/853128/854117/852061/855543/852754/852686	9
GO:0051029	BP	GO:0051029	rRNA transport	9/613	18/6429	1.35787e-05	0.000167697	0.000146953	854468/850969/853587/853128/854117/852061/855543/852754/852686	9
GO:0009124	BP	GO:0009124	nucleoside monophosphate biosynthetic process	14/613	41/6429	1.36201e-05	0.000167697	0.000146953	853597/855581/855257/856529/853311/855746/853664/856548/853654/856375/851583/852554/854986/854241	14
GO:0042773	BP	GO:0042773	ATP synthesis coupled electron transport	13/613	36/6429	1.38409e-05	0.000167794	0.000147038	850861/854919/851111/853709/855298/851492/853716/853273/852688/852142/850593/855552/852684	13
GO:0042775	BP	GO:0042775	mitochondrial ATP synthesis coupled electron transport	13/613	36/6429	1.38409e-05	0.000167794	0.000147038	850861/854919/851111/853709/855298/851492/853716/853273/852688/852142/850593/855552/852684	13
GO:0016074	BP	GO:0016074	snoRNA metabolic process	16/613	52/6429	1.51137e-05	0.000181826	0.000159335	853197/853397/850872/856436/854162/856481/850401/854023/853062/851874/854138/853109/855489/851447/852987/856466	16
GO:0040031	BP	GO:0040031	snRNA modification	7/613	11/6429	1.62489e-05	0.000194002	0.000170004	854417/856449/856489/856471/850872/855889/851319	7
GO:0022904	BP	GO:0022904	respiratory electron transport chain	14/613	42/6429	1.86665e-05	0.00022119	0.00019383	850861/854919/850685/851111/853709/855298/851492/853716/853273/852688/852142/850593/855552/852684	14
GO:0070481	BP	GO:0070481	nuclear-transcribed mRNA catabolic process, non-stop decay	10/613	23/6429	2.09297e-05	0.000246158	0.000215709	850401/854023/853062/851874/854138/853109/855489/851447/852987/856466	10
GO:0009218	BP	GO:0009218	pyrimidine ribonucleotide metabolic process	8/613	15/6429	2.29091e-05	0.000265476	0.000232637	853798/852241/856529/853311/855746/853664/851583/853573	8
GO:0009220	BP	GO:0009220	pyrimidine ribonucleotide biosynthetic process	8/613	15/6429	2.29091e-05	0.000265476	0.000232637	853798/852241/856529/853311/855746/853664/851583/853573	8
GO:0000028	BP	GO:0000028	ribosomal small subunit assembly	11/613	28/6429	2.56018e-05	0.000294514	0.000258084	855269/854468/853064/856228/850422/850969/853587/853128/854117/850864/856415	11
GO:0019693	BP	GO:0019693	ribose phosphate metabolic process	28/613	130/6429	2.66294e-05	0.000304116	0.000266497	854488/853597/853798/855257/852241/856529/854077/853311/851922/855746/853664/851002/853654/852688/856375/852327/851583/856131/855857/854986/851892/856027/853585/853573/852177/853853/851560/851726	28
GO:0070651	BP	GO:0070651	nonfunctional rRNA decay	10/613	24/6429	3.28434e-05	0.000372382	0.00032632	850401/854023/853062/851874/854138/853109/855489/851447/852987/856466	10
GO:0009152	BP	GO:0009152	purine ribonucleotide biosynthetic process	17/613	63/6429	5.48329e-05	0.000617262	0.000540908	853597/853798/855257/854077/851922/851002/852688/852327/856131/855857/854986/851892/856027/853585/852177/853853/851560	17
GO:0042407	BP	GO:0042407	cristae formation	7/613	13/6429	7.11941e-05	0.000795759	0.000697325	851922/852566/851002/856131/850300/853886/855623	7
GO:0009259	BP	GO:0009259	ribonucleotide metabolic process	26/613	123/6429	7.1952e-05	0.000798565	0.000699785	854488/853597/853798/855257/852241/856529/854077/853311/851922/855746/853664/851002/852688/852327/851583/856131/855857/854986/851892/856027/853585/853573/852177/853853/851560/851726	26
GO:0072528	BP	GO:0072528	pyrimidine-containing compound biosynthetic process	12/613	36/6429	7.4067e-05	0.000816291	0.000715318	853798/852241/856529/853311/855746/853664/856548/851583/852554/853573/853520/854241	12
GO:0006401	BP	GO:0006401	RNA catabolic process	32/613	167/6429	8.39784e-05	0.000919097	0.000805407	852013/853222/853860/853188/856228/850969/853397/854162/855611/856481/850401/854023/855143/853062/856078/856912/852646/851874/851077/855758/851873/854138/853358/853500/853109/855104/855331/851456/855489/851447/852987/856466	32
GO:0055086	BP	GO:0055086	nucleobase-containing small molecule metabolic process	39/613	220/6429	8.81001e-05	0.000957557	0.00083911	854488/853597/853798/855581/855257/852241/852378/856529/854077/853311/851922/855746/853664/856548/855594/851002/853654/852688/856375/852327/851583/852554/856131/855857/854986/851892/856801/852009/851388/856027/853585/853573/852177/853853/851560/850704/851726/853520/854241	39
GO:0034655	BP	GO:0034655	nucleobase-containing compound catabolic process	35/613	191/6429	0.00010212	0.00110234	0.00096598	852013/853222/853860/853188/856228/850969/853397/854162/855611/856481/850401/854023/855143/853062/856078/856912/852554/852646/851874/851077/855758/851873/854138/853358/852009/853500/853109/855104/852700/855331/851456/855489/851447/852987/856466	35
GO:0019439	BP	GO:0019439	aromatic compound catabolic process	38/613	214/6429	0.000104485	0.0011202	0.000981632	852013/853222/853860/853188/856228/855581/850969/853397/851987/854162/855611/856481/850401/854023/855143/853062/856078/856912/852554/852646/852672/851874/851077/855758/851873/854138/853358/852009/853500/853109/855104/852700/855331/851456/855489/851447/852987/856466	38
GO:0071039	BP	GO:0071039	nuclear polyadenylation-dependent CUT catabolic process	6/613	10/6429	0.000110186	0.00117333	0.0010282	854162/856481/853062/855758/854138/853109	6
GO:0072527	BP	GO:0072527	pyrimidine-containing compound metabolic process	13/613	43/6429	0.000116851	0.00123596	0.00108307	853798/852241/856529/853311/855746/853664/856548/851583/852554/852009/853573/853520/854241	13
GO:0000154	BP	GO:0000154	rRNA modification	22/613	100/6429	0.000138482	0.00145498	0.001275	855591/854417/856449/853079/851656/856489/850304/850414/856471/855862/850872/850752/850894/852438/855709/855664/851319/850883/855782/854711/854376/852741	22
GO:0002097	BP	GO:0002097	tRNA wobble base modification	11/613	33/6429	0.000147984	0.00154452	0.00135347	855603/852257/855360/851100/852616/856019/853750/854994/852661/853114/856002	11
GO:0002098	BP	GO:0002098	tRNA wobble uridine modification	10/613	28/6429	0.000154413	0.00160102	0.00140297	855603/855360/851100/852616/856019/853750/854994/852661/853114/856002	10
GO:0046700	BP	GO:0046700	heterocycle catabolic process	38/613	218/6429	0.00015621	0.00160906	0.00141003	852013/853222/853860/853188/856228/855581/850969/853397/851987/854162/855611/856481/850401/854023/855143/853062/856078/856912/852554/852646/853854/851874/851077/855758/851873/854138/853358/852009/853500/853109/855104/852700/855331/851456/855489/851447/852987/856466	38
GO:1901361	BP	GO:1901361	organic cyclic compound catabolic process	39/613	227/6429	0.000175951	0.00180064	0.0015779	852013/853222/853860/853188/856228/855581/850969/853397/851987/854162/855611/856481/850401/854023/855143/853062/856078/856912/852554/852646/852672/853854/851874/851077/855758/851873/854138/853358/852009/853500/853109/855104/852700/855331/851456/855489/851447/852987/856466	39
GO:0044270	BP	GO:0044270	cellular nitrogen compound catabolic process	38/613	220/6429	0.000189896	0.00193082	0.00169198	852013/853222/853860/853188/856228/855581/850969/853397/851987/854162/855611/856481/850401/854023/855143/853062/853149/856078/856912/852554/852646/851874/851077/855758/851873/854138/853358/852009/853500/853109/855104/852700/855331/851456/855489/851447/852987/856466	38
GO:0016556	BP	GO:0016556	mRNA modification	6/613	11/6429	0.000222911	0.00225197	0.00197341	855591/854417/855424/850872/855889/850550	6
GO:0090407	BP	GO:0090407	organophosphate biosynthetic process	43/613	262/6429	0.000238635	0.00239547	0.00209916	854488/853288/853597/853798/855581/855257/852241/852378/856529/854077/853311/851922/855746/853664/856548/855594/851002/856500/853654/852688/856375/852327/851583/852554/856131/855857/854986/851892/856801/852009/852317/851388/856027/854261/853585/853573/852177/856353/855552/853853/851560/853520/854241	43
GO:0097064	BP	GO:0097064	ncRNA export from nucleus	11/613	36/6429	0.000352204	0.00349307	0.00306099	854468/850969/853029/853587/853128/854117/852061/855543/852982/852754/852686	11
GO:0072521	BP	GO:0072521	purine-containing compound metabolic process	26/613	135/6429	0.00035241	0.00349307	0.00306099	854488/853597/853798/855581/855257/852378/854077/851922/851002/853654/852688/856375/852327/852554/856131/855857/854986/851892/852009/856027/853585/852177/853853/851560/850704/851726	26
GO:0009303	BP	GO:0009303	rRNA transcription	10/613	31/6429	0.000400835	0.00392371	0.00343835	853293/854518/856119/855473/851734/854519/854964/856316/853428/852269	10
GO:0043094	BP	GO:0043094	cellular metabolic compound salvage	10/613	31/6429	0.000400835	0.00392371	0.00343835	853597/855581/856529/855746/851583/852672/854986/852009/856234/850704	10
GO:0022900	BP	GO:0022900	electron transport chain	15/613	62/6429	0.000545895	0.00531068	0.00465376	850861/854919/850685/851111/853709/855298/851492/855824/853716/853273/852688/852142/850593/855552/852684	15
GO:0006448	BP	GO:0006448	regulation of translational elongation	7/613	17/6429	0.000573725	0.00554718	0.00486101	855143/850869/854301/853643/856677/854703/854994	7
GO:0009116	BP	GO:0009116	nucleoside metabolic process	11/613	38/6429	0.000591111	0.005646	0.0049476	853597/853798/855257/856529/855746/855594/853654/856375/854986/852009/850704	11
GO:0009156	BP	GO:0009156	ribonucleoside monophosphate biosynthetic process	11/613	38/6429	0.000591111	0.005646	0.0049476	853597/855581/855257/856529/853311/855746/853664/853654/856375/851583/854986	11
GO:0006163	BP	GO:0006163	purine nucleotide metabolic process	23/613	118/6429	0.000638426	0.0060612	0.00531144	854488/853597/853798/855257/852378/854077/851922/851002/853654/852688/856375/852327/852554/856131/855857/854986/851892/856027/853585/852177/853853/851560/851726	23
GO:0000956	BP	GO:0000956	nuclear-transcribed mRNA catabolic process	24/613	126/6429	0.000694856	0.00655744	0.0057463	852013/853860/856228/850969/853397/854162/855611/856481/850401/854023/853062/856912/852646/851874/851077/855758/854138/853358/853109/855104/855489/851447/852987/856466	24
GO:0045943	BP	GO:0045943	positive regulation of transcription by RNA polymerase I	8/613	23/6429	0.000874346	0.0082022	0.0071876	853784/851924/853029/856603/855977/852007/855118/853335	8
GO:1902600	BP	GO:1902600	proton transmembrane transport	20/613	99/6429	0.000886488	0.0082669	0.0072443	852149/854077/851922/852876/851111/855298/851492/851002/856243/852688/852327/856131/855857/851892/856027/853585/852177/853853/851560/852684	20
GO:0009060	BP	GO:0009060	aerobic respiration	18/613	86/6429	0.00102846	0.00953447	0.00835508	851013/850861/854537/852250/850685/851111/853709/855298/851492/855691/853716/853273/854303/852688/852142/850593/852684/851726	18
GO:0000056	BP	GO:0000056	ribosomal small subunit export from nucleus	6/613	14/6429	0.00112775	0.0103334	0.00905515	853445/852972/850414/855837/853714/855543	6
GO:0043173	BP	GO:0043173	nucleotide salvage	6/613	14/6429	0.00112775	0.0103334	0.00905515	853597/856529/855746/851583/854986/852009	6
GO:0009161	BP	GO:0009161	ribonucleoside monophosphate metabolic process	11/613	41/6429	0.00119119	0.0108515	0.00950921	853597/855581/855257/856529/853311/855746/853664/853654/856375/851583/854986	11
GO:0006222	BP	GO:0006222	UMP biosynthetic process	5/613	10/6429	0.00130028	0.0114483	0.0100322	856529/853311/855746/853664/851583	5
GO:0009173	BP	GO:0009173	pyrimidine ribonucleoside monophosphate metabolic process	5/613	10/6429	0.00130028	0.0114483	0.0100322	856529/853311/855746/853664/851583	5
GO:0009174	BP	GO:0009174	pyrimidine ribonucleoside monophosphate biosynthetic process	5/613	10/6429	0.00130028	0.0114483	0.0100322	856529/853311/855746/853664/851583	5
GO:0009262	BP	GO:0009262	deoxyribonucleotide metabolic process	5/613	10/6429	0.00130028	0.0114483	0.0100322	856548/852554/856801/853520/854241	5
GO:0009263	BP	GO:0009263	deoxyribonucleotide biosynthetic process	5/613	10/6429	0.00130028	0.0114483	0.0100322	856548/852554/856801/853520/854241	5
GO:0046049	BP	GO:0046049	UMP metabolic process	5/613	10/6429	0.00130028	0.0114483	0.0100322	856529/853311/855746/853664/851583	5
GO:0007007	BP	GO:0007007	inner mitochondrial membrane organization	9/613	30/6429	0.00140211	0.0122763	0.0107577	851922/852566/851002/853716/856131/850300/853886/855623/853392	9
GO:0006402	BP	GO:0006402	mRNA catabolic process	25/613	141/6429	0.00159199	0.0138617	0.0121471	852013/853860/856228/850969/853397/854162/855611/856481/850401/854023/855143/853062/856912/852646/851874/851077/855758/854138/853358/853109/855104/855489/851447/852987/856466	25
GO:1901657	BP	GO:1901657	glycosyl compound metabolic process	11/613	43/6429	0.00181861	0.015748	0.0138	853597/853798/855257/856529/855746/855594/853654/856375/854986/852009/850704	11
GO:0006273	BP	GO:0006273	lagging strand elongation	5/613	11/6429	0.0021981	0.0188272	0.0164983	852385/853821/853500/852245/855621	5
GO:0071033	BP	GO:0071033	nuclear retention of pre-mRNA at the site of transcription	5/613	11/6429	0.0021981	0.0188272	0.0164983	853397/854162/856481/854023/856466	5
GO:0031167	BP	GO:0031167	rRNA methylation	13/613	57/6429	0.00224275	0.0191058	0.0167424	851656/850304/850414/855862/850752/852438/855709/855664/850883/855782/854711/854376/852741	13
GO:0006270	BP	GO:0006270	DNA replication initiation	12/613	52/6429	0.00294975	0.0249936	0.0219019	850688/855539/856604/856485/854656/853821/855656/851905/853504/852245/855621/856518	12
GO:0045333	BP	GO:0045333	cellular respiration	20/613	109/6429	0.00299855	0.0252712	0.0221452	851013/850861/854537/852250/854919/850685/851111/853709/855298/851492/855691/853716/853273/854303/852688/852142/850593/855552/852684/851726	20
GO:0001522	BP	GO:0001522	pseudouridine synthesis	11/613	46/6429	0.0032411	0.0271701	0.0238092	854417/856449/853079/856489/855424/856471/850872/855889/851319/855599/850550	11
GO:0001172	BP	GO:0001172	transcription, RNA-templated	5/613	12/6429	0.00347529	0.0289791	0.0253945	852013/856317/856547/852451/854399	5
GO:0015672	BP	GO:0015672	monovalent inorganic cation transport	21/613	118/6429	0.00349504	0.0289904	0.0254044	852149/854077/851922/852876/851111/855298/851492/851002/856243/852688/852327/856131/855857/851892/853352/856027/853585/852177/853853/851560/852684	21
GO:0009064	BP	GO:0009064	glutamine family amino acid metabolic process	13/613	60/6429	0.00362716	0.0299288	0.0262267	855257/852241/853311/854297/851920/855691/854303/854874/853854/853573/850704/853357/854025	13
GO:1901137	BP	GO:1901137	carbohydrate derivative biosynthetic process	36/613	240/6429	0.00379894	0.031183	0.0273257	853597/853798/855257/852241/856529/854077/853311/851922/855746/853664/856548/851002/853654/852688/856375/852327/851583/852554/856131/855857/854986/853634/851892/856801/856027/853585/853573/852177/856353/852326/853853/851560/850704/853520/854241/856675	36
GO:0006356	BP	GO:0006356	regulation of transcription by RNA polymerase I	9/613	35/6429	0.00449151	0.0366768	0.03214	853784/851924/853029/856603/855977/852007/855118/853335/854286	9
GO:0051640	BP	GO:0051640	organelle localization	32/613	210/6429	0.0048599	0.0394804	0.0345968	853860/856012/853160/851678/853445/854844/852972/855957/850414/856723/852779/850551/856575/855837/854469/856126/853714/855789/853202/856488/851963/855881/851369/850625/855543/850763/850654/851665/852099/853928/853969/852787	32
GO:1990542	BP	GO:1990542	mitochondrial transmembrane transport	13/613	62/6429	0.0048859	0.0394881	0.0346035	852250/853158/854297/852688/855388/851892/852921/854397/853886/853585/856171/852401/852988	13
GO:0098655	BP	GO:0098655	cation transmembrane transport	31/613	202/6429	0.00497107	0.0399715	0.0350271	852149/854077/851922/852876/851111/854297/855298/851492/851002/856243/853990/852688/852327/856131/856644/855857/854530/851892/853352/856027/853585/852177/855080/850917/855347/853853/851560/852684/856171/852401/852988	31
GO:0090646	BP	GO:0090646	mitochondrial tRNA processing	5/613	13/6429	0.00520956	0.0416765	0.0365212	856232/856467/850780/852616/853954	5
GO:0006099	BP	GO:0006099	tricarboxylic acid cycle	8/613	30/6429	0.00573455	0.0456447	0.0399985	851013/850861/850685/853709/855691/853716/854303/851726	8
GO:0098662	BP	GO:0098662	inorganic cation transmembrane transport	26/613	163/6429	0.00582529	0.046134	0.0404273	852149/854077/851922/852876/851111/855298/851492/851002/856243/853990/852688/852327/856131/856644/855857/851892/853352/856027/853585/852177/855080/850917/855347/853853/851560/852684	26
GO:0009150	BP	GO:0009150	purine ribonucleotide metabolic process	19/613	108/6429	0.00606401	0.0477844	0.0418736	854488/853597/853798/855257/854077/851922/851002/852688/852327/856131/855857/854986/851892/856027/853585/852177/853853/851560/851726	19
GO:0005730	CC	GO:0005730	nucleolus	190/613	370/6421	3.24217e-103	8.98081e-101	7.50818e-101	853197/855269/853860/852107/852802/850688/856719/851530/856012/853188/851208/850652/850435/855068/855591/856063/853160/851632/855547/855730/851678/854381/852995/850918/851407/854075/856687/856449/855408/855158/852282/853682/856574/855884/852854/851656/850695/853064/853419/853956/855335/851893/856228/853293/851969/850982/853445/855613/854518/851403/852060/852972/853855/856489/852549/854679/853048/…	190
GO:0030684	CC	GO:0030684	preribosome	129/613	172/6421	1.0483e-98	1.45189e-96	1.21382e-96	855269/853860/852107/852802/850688/856719/851530/856012/853188/851208/850652/855068/855591/851632/855547/855730/851678/854381/852995/850918/851407/856687/856449/855408/855158/852282/853682/856574/855884/852854/851656/850695/853419/853956/855335/851893/856228/853445/855613/851403/852060/852972/852549/853048/851924/854317/856095/850422/854881/854717/854116/853166/850649/850304/851113/850820/856815/…	129
GO:0030686	CC	GO:0030686	90S preribosome	69/613	92/6421	4.0583e-52	3.74716e-50	3.13272e-50	855269/855068/855591/851632/854381/852995/851407/855408/855158/852282/856574/855884/851656/855335/851893/856228/853445/852060/852972/852549/853048/851924/854317/856095/850422/853166/850649/850820/856815/852757/853029/853458/851499/856603/855862/854446/856267/852704/850872/851125/855977/854152/854245/853934/854487/851313/855649/850894/853376/850919/855028/850689/855118/850549/853335/853587/854263/…	69
GO:0030687	CC	GO:0030687	preribosome, large subunit precursor	48/613	62/6421	1.58412e-37	1.097e-35	9.17123e-36	853860/852107/852802/850688/856719/851530/856012/851208/850652/855068/851632/855730/851678/854381/852995/850918/856449/853682/852854/850695/853956/855335/855613/850304/851113/854078/856723/854446/850551/855890/852569/856463/854469/855664/856126/851660/856264/855789/850549/852767/856488/855774/853937/850625/856863/850763/853993/853262	48
GO:0032040	CC	GO:0032040	small-subunit processome	43/613	55/6421	5.07757e-34	2.81298e-32	2.35172e-32	855269/851407/856687/855158/852282/853419/851893/851403/852060/853048/851924/850422/854881/854717/850649/850820/856815/853029/853458/856603/856267/851125/855977/854245/854487/856864/855649/850894/854165/853376/852007/850919/853762/855118/853335/854263/856255/850298/850883/856553/852982/852754/852479	43
GO:0030688	CC	GO:0030688	preribosome, small subunit precursor	21/613	23/6421	5.80226e-20	2.67871e-18	2.23947e-18	853188/855591/851407/852282/853445/852972/852549/856095/856815/851499/855862/856267/851584/854221/853714/851660/855514/853335/850298/855543/854286	21
GO:1905354	CC	GO:1905354	exoribonuclease complex	16/613	17/6421	6.17561e-16	2.44378e-14	2.04306e-14	855957/854162/856481/850401/854023/853937/853062/856078/851874/854138/853109/855331/855489/851447/852987/856466	16
GO:0022626	CC	GO:0022626	cytosolic ribosome	52/613	170/6421	4.94787e-15	1.7132e-13	1.43228e-13	855730/850695/854468/855658/850969/852779/856401/851035/854118/854229/850682/850764/855972/854759/851478/853587/854263/853128/856371/854939/854551/855143/854117/851575/852061/855881/855150/853249/854673/855543/851476/856853/852976/852852/852026/852754/851484/851052/853993/852775/851427/853262/850864/856415/856388/853015/851990/852479/851636/852686/853969/9164923	52
GO:0000178	CC	GO:0000178	exosome (RNase complex)	15/613	16/6421	6.22782e-15	1.91679e-13	1.60248e-13	855957/854162/856481/850401/854023/853062/856078/851874/854138/853109/855331/855489/851447/852987/856466	15
GO:0000176	CC	GO:0000176	nuclear exosome (RNase complex)	12/613	12/6421	5.19644e-13	1.30856e-11	1.09399e-11	855957/854162/850401/854023/853062/851874/854138/853109/855489/851447/852987/856466	12
GO:0000177	CC	GO:0000177	cytoplasmic exosome (RNase complex)	12/613	12/6421	5.19644e-13	1.30856e-11	1.09399e-11	850401/854023/853062/856078/851874/854138/853109/855331/855489/851447/852987/856466	12
GO:0005666	CC	GO:0005666	RNA polymerase III complex	14/613	17/6421	2.35942e-12	5.44634e-11	4.55328e-11	855737/855609/853442/856317/853895/855571/854382/856547/852451/856226/851404/856320/854399/851615	14
GO:0098800	CC	GO:0098800	inner mitochondrial membrane protein complex	31/613	86/6421	1.69202e-11	3.60531e-10	3.01413e-10	850861/850685/854077/851922/851111/853709/855298/851492/852566/851002/853716/853273/852688/852327/856131/855857/850300/855388/852142/851892/852921/850593/853886/856027/853585/855623/852177/853853/851560/852684/853392	31
GO:0005736	CC	GO:0005736	RNA polymerase I complex	12/613	14/6421	3.9457e-11	7.80684e-10	6.52672e-10	853293/854518/856119/855473/851734/855609/854519/856317/856547/852451/856226/854399	12
GO:0005840	CC	GO:0005840	ribosome	58/613	270/6421	1.40587e-09	2.58439e-08	2.16061e-08	852107/855730/850695/854468/855658/856095/850969/852779/856401/851035/854118/854229/850682/850764/855972/854759/851478/853471/853587/853202/854263/853128/856371/854939/854551/855143/854117/851575/852061/855881/855150/853249/854673/855543/851476/856853/852976/852852/852026/856912/852754/851484/851052/853993/852775/851427/853262/850864/856415/856388/853701/853015/851990/852479/851636/852686/853969/…	58
GO:0022625	CC	GO:0022625	cytosolic large ribosomal subunit	30/613	95/6421	1.49279e-09	2.58439e-08	2.16061e-08	855730/850695/855658/852779/856401/851035/854118/854229/850682/850764/855972/854759/851478/851575/855881/855150/854673/856853/852976/852852/852026/851484/851052/853993/852775/851427/853262/856388/851990/853969	30
GO:0044391	CC	GO:0044391	ribosomal subunit	54/613	247/6421	2.77787e-09	4.52629e-08	3.78409e-08	852107/855730/850695/854468/855658/850969/852779/856401/851035/854118/854229/850682/850764/855972/854759/851478/853587/854263/853128/856371/854939/854551/855143/854117/851575/852061/855881/855150/853249/854673/855543/851476/856853/852976/852852/852026/852754/851484/851052/853993/852775/851427/853262/850864/856415/856388/853701/853015/851990/852479/851636/852686/853969/9164923	54
GO:0005753	CC	GO:0005753	mitochondrial proton-transporting ATP synthase complex	12/613	18/6421	5.60686e-09	8.17422e-08	6.83385e-08	854077/851922/851002/852327/856131/855857/851892/856027/853585/852177/853853/851560	12
GO:0045259	CC	GO:0045259	proton-transporting ATP synthase complex	12/613	18/6421	5.60686e-09	8.17422e-08	6.83385e-08	854077/851922/851002/852327/856131/855857/851892/856027/853585/852177/853853/851560	12
GO:0055029	CC	GO:0055029	nuclear DNA-directed RNA polymerase complex	24/613	75/6421	5.01357e-08	6.9438e-07	5.80519e-07	852013/853293/854518/855737/856119/855473/851734/855609/854519/853442/856317/853895/855571/854382/856547/852451/856226/851404/856320/853821/854399/851615/852245/855621	24
GO:0000428	CC	GO:0000428	DNA-directed RNA polymerase complex	24/613	77/6421	8.85047e-08	1.11435e-06	9.31629e-07	852013/853293/854518/855737/856119/855473/851734/855609/854519/853442/856317/853895/855571/854382/856547/852451/856226/851404/856320/853821/854399/851615/852245/855621	24
GO:0030880	CC	GO:0030880	RNA polymerase complex	24/613	77/6421	8.85047e-08	1.11435e-06	9.31629e-07	852013/853293/854518/855737/856119/855473/851734/855609/854519/853442/856317/853895/855571/854382/856547/852451/856226/851404/856320/853821/854399/851615/852245/855621	24
GO:0022627	CC	GO:0022627	cytosolic small ribosomal subunit	22/613	67/6421	1.08425e-07	1.30581e-06	1.09169e-06	854468/850969/853587/854263/853128/856371/854939/854551/855143/854117/852061/853249/855543/851476/852754/850864/856415/853015/852479/851636/852686/9164923	22
GO:0019866	CC	GO:0019866	organelle inner membrane	54/613	283/6421	3.65884e-07	4.22291e-06	3.53046e-06	853222/850861/852250/854919/850685/853158/854077/851698/851922/851111/854297/853709/853540/855298/851492/852566/851002/853716/856243/853273/856232/856500/850780/852688/852327/856131/855857/850300/855388/853739/852142/851892/852921/854397/850593/853358/853886/856001/856027/853585/855623/852177/855552/855347/853853/851560/852684/851952/854974/856171/853392/852401/853858/852988	54
GO:0005743	CC	GO:0005743	mitochondrial inner membrane	51/613	266/6421	6.74727e-07	7.47598e-06	6.2501e-06	853222/850861/852250/854919/850685/853158/854077/851922/851111/854297/853709/853540/855298/851492/852566/851002/853716/856243/853273/856232/856500/850780/852688/852327/856131/855857/850300/855388/853739/852142/851892/852921/854397/850593/853886/856001/856027/853585/855623/852177/855552/855347/853853/851560/852684/851952/856171/853392/852401/853858/852988	51
GO:0015934	CC	GO:0015934	large ribosomal subunit	31/613	144/6421	1.02765e-05	0.00010728	8.96884e-05	852107/855730/850695/855658/852779/856401/851035/854118/854229/850682/850764/855972/854759/851478/851575/855881/855150/854673/856853/852976/852852/852026/851484/851052/853993/852775/851427/853262/856388/851990/853969	31
GO:0061695	CC	GO:0061695	transferase complex, transferring phosphorus-containing groups	32/613	151/6421	1.04569e-05	0.00010728	8.96884e-05	852013/853293/854518/855737/856119/855473/851734/856237/855609/854519/853442/856317/853937/853895/855571/854382/856547/856236/852451/853654/856375/856226/851404/856320/853821/855459/853500/851456/854399/851615/852245/855621	32
GO:0016469	CC	GO:0016469	proton-transporting two-sector ATPase complex	12/613	33/6421	2.77983e-05	0.000275005	0.000229911	854077/851922/851002/852327/856131/855857/851892/856027/853585/852177/853853/851560	12
GO:0098803	CC	GO:0098803	respiratory chain complex	12/613	34/6421	3.9281e-05	0.000375201	0.000313678	850861/850685/851111/853709/855298/851492/853716/853273/852688/852142/850593/852684	12
GO:0000276	CC	GO:0000276	mitochondrial proton-transporting ATP synthase complex, coupling factor F(o)	7/613	13/6421	7.17697e-05	0.000641297	0.00053614	854077/851922/851002/856131/851892/856027/853853	7
GO:0045263	CC	GO:0045263	proton-transporting ATP synthase complex, coupling factor F(o)	7/613	13/6421	7.17697e-05	0.000641297	0.00053614	854077/851922/851002/856131/851892/856027/853853	7
GO:0005746	CC	GO:0005746	mitochondrial respirasome	12/613	36/6421	7.49729e-05	0.000648984	0.000542567	850861/850685/851111/853709/855298/851492/853716/853273/852688/852142/850593/852684	12
GO:0015935	CC	GO:0015935	small ribosomal subunit	23/613	103/6421	7.84259e-05	0.000658302	0.000550357	854468/850969/853587/854263/853128/856371/854939/854551/855143/854117/852061/853249/855543/851476/852754/850864/856415/853701/853015/852479/851636/852686/9164923	23
GO:0098798	CC	GO:0098798	mitochondrial protein complex	38/613	212/6421	8.72133e-05	0.000710532	0.000594022	850861/850685/854077/851922/851111/853709/855298/851492/855691/852566/851002/853716/856078/853273/854303/852688/852327/856131/855857/850300/855388/852142/851892/853701/852921/850593/853886/856027/853585/850654/855623/852177/855331/853853/851560/852684/851726/853392	38
GO:0070469	CC	GO:0070469	respirasome	12/613	40/6421	0.000234133	0.00185299	0.00154915	850861/850685/851111/853709/855298/851492/853716/853273/852688/852142/850593/852684	12
GO:0033553	CC	GO:0033553	rDNA heterochromatin	6/613	12/6421	0.000412833	0.00317652	0.00265565	853029/856603/855977/852007/855118/853335	6
GO:1990204	CC	GO:1990204	oxidoreductase complex	12/613	43/6421	0.000492066	0.00368384	0.00307978	850861/850685/853709/855691/853716/853273/854303/852142/856801/850593/855080/851726	12
GO:0000792	CC	GO:0000792	heterochromatin	7/613	17/6421	0.000578109	0.00421411	0.0035231	853029/856603/855977/852007/855118/853335/851214	7
GO:0033178	CC	GO:0033178	proton-transporting two-sector ATPase complex, catalytic domain	6/613	13/6421	0.000705174	0.00500854	0.00418727	852327/855857/851892/853585/852177/851560	6
GO:0033177	CC	GO:0033177	proton-transporting two-sector ATPase complex, proton-transporting domain	7/613	20/6421	0.00178628	0.01237	0.0103416	854077/851922/851002/856131/851892/856027/853853	7
GO:0042575	CC	GO:0042575	DNA polymerase complex	6/613	16/6421	0.00256314	0.0173168	0.0144773	853821/855459/853500/851456/852245/855621	6
GO:0070069	CC	GO:0070069	cytochrome complex	8/613	27/6421	0.00283169	0.0186757	0.0156133	851111/855298/851492/853273/852688/852142/850593/852684	8
GO:0005665	CC	GO:0005665	RNA polymerase II, core complex	5/613	12/6421	0.00349443	0.021999	0.0183917	852013/856317/856547/852451/854399	5
GO:0043601	CC	GO:0043601	nuclear replisome	5/613	12/6421	0.00349443	0.021999	0.0183917	853821/853500/851456/852245/855621	5
GO:0043596	CC	GO:0043596	nuclear replication fork	11/613	48/6421	0.00465107	0.0286299	0.0239353	855535/852284/852283/852294/854656/853821/853500/851456/852245/855621/853242	11
GO:0005657	CC	GO:0005657	replication fork	13/613	63/6421	0.00569426	0.0342894	0.0286668	855535/852284/852283/852294/852385/854656/853821/855459/853500/851456/852245/855621/853242	13
GO:0031966	CC	GO:0031966	mitochondrial membrane	55/613	415/6421	0.00669133	0.0394362	0.0329696	853222/850861/852250/854919/850685/853158/854077/851922/851111/854297/855176/853709/853540/855298/851492/852566/851002/853716/856243/853273/856232/856500/850780/853841/852688/852327/856131/855857/850300/855388/853739/852142/851892/852921/854397/850593/855465/853886/856001/856027/853585/850654/855623/852177/855552/855347/853853/851560/852684/851952/856171/853392/852401/853858/852988	55
GO:0030515	MF	GO:0030515	snoRNA binding	30/611	31/6407	3.5327e-30	1.42721e-27	1.21599e-27	855269/855591/851407/856687/856449/855884/853419/852060/856489/852549/854717/850820/856471/853029/851499/856603/855977/854245/856436/854487/851313/855649/850894/850919/855611/855118/853335/851319/856255/856553	30
GO:0140098	MF	GO:0140098	catalytic activity, acting on RNA	92/611	309/6407	3.47087e-25	7.01116e-23	5.97355e-23	852013/853222/852802/851530/850652/854417/855158/853079/856574/851656/853419/855335/853293/853996/850982/854518/853784/852439/850304/850414/855663/852757/851743/855424/855737/851446/853397/856462/855862/852704/856119/851584/854152/853930/854221/855473/853894/851734/850752/852438/855709/855664/853995/855609/854519/853442/852257/854162/851698/855611/850549/851661/851117/850883/856317/855774/851326/…	92
GO:0008173	MF	GO:0008173	RNA methyltransferase activity	25/611	37/6407	1.18825e-17	1.60017e-15	1.36336e-15	851656/853996/850304/850414/855663/851743/851446/855862/853930/850752/852438/855709/855664/853995/852257/851698/850883/851326/855782/853317/856467/854711/854994/854376/852741	25
GO:0034511	MF	GO:0034511	U3 snoRNA binding	17/611	18/6407	5.97878e-17	6.03857e-15	5.1449e-15	855269/851407/856687/855884/853419/852060/854717/850820/853029/851499/856603/855977/854245/850919/855118/853335/856255	17
GO:0016741	MF	GO:0016741	transferase activity, transferring one-carbon groups	41/611	107/6407	6.49761e-16	5.25007e-14	4.47309e-14	851656/853996/850304/850414/855663/851743/851446/855862/850991/853930/850752/852438/855709/855664/854186/853995/852257/853311/851698/850883/854696/851326/855782/852318/853593/850869/853317/856467/852322/854711/853701/852565/854994/853573/854376/853357/850828/852741/852564/854241/852076	41
GO:0003899	MF	GO:0003899	DNA-directed 5'-3' RNA polymerase activity	22/611	34/6407	4.50587e-15	2.27547e-13	1.93871e-13	852013/853293/854518/855737/856119/855473/851734/855609/854519/853442/856317/853895/855571/854382/856547/852451/856226/851404/856320/853821/854399/851615	22
GO:0034062	MF	GO:0034062	5'-3' RNA polymerase activity	22/611	34/6407	4.50587e-15	2.27547e-13	1.93871e-13	852013/853293/854518/855737/856119/855473/851734/855609/854519/853442/856317/853895/855571/854382/856547/852451/856226/851404/856320/853821/854399/851615	22
GO:0097747	MF	GO:0097747	RNA polymerase activity	22/611	34/6407	4.50587e-15	2.27547e-13	1.93871e-13	852013/853293/854518/855737/856119/855473/851734/855609/854519/853442/856317/853895/855571/854382/856547/852451/856226/851404/856320/853821/854399/851615	22
GO:0008168	MF	GO:0008168	methyltransferase activity	37/611	97/6407	2.11343e-14	9.48696e-13	8.08295e-13	851656/853996/850304/850414/855663/851743/851446/855862/850991/853930/850752/852438/855709/855664/854186/853995/852257/851698/850883/854696/851326/855782/852318/853593/850869/853317/856467/852322/854711/853701/854994/854376/850828/852741/852564/854241/852076	37
GO:0008757	MF	GO:0008757	S-adenosylmethionine-dependent methyltransferase activity	32/611	80/6407	2.70065e-13	1.09106e-11	9.29591e-12	851656/853996/850304/850414/855663/851743/851446/855862/850991/853930/850752/852438/855709/855664/854186/852257/851698/850883/854696/851326/855782/852318/853593/850869/853317/856467/852322/854711/854376/850828/852741/852076	32
GO:0003724	MF	GO:0003724	RNA helicase activity	23/611	45/6407	1.23846e-12	4.54853e-11	3.87538e-11	852802/851530/850652/855158/856574/853419/855335/850982/853784/852439/852757/853397/856462/852704/851584/853894/855611/850549/855774/856078/855104/851775/852816	23
GO:0001056	MF	GO:0001056	RNA polymerase III activity	14/611	17/6407	2.32354e-12	7.8226e-11	6.6649e-11	855737/855609/853442/856317/853895/855571/854382/856547/852451/856226/851404/856320/854399/851615	14
GO:0008649	MF	GO:0008649	rRNA methyltransferase activity	13/611	15/6407	4.20517e-12	1.21349e-10	1.0339e-10	851656/850304/850414/855862/850752/852438/855709/855664/850883/855782/854711/854376/852741	13
GO:0140102	MF	GO:0140102	catalytic activity, acting on a rRNA	13/611	15/6407	4.20517e-12	1.21349e-10	1.0339e-10	851656/850304/850414/855862/850752/852438/855709/855664/850883/855782/854711/854376/852741	13
GO:0001054	MF	GO:0001054	RNA polymerase I activity	12/611	14/6407	3.89419e-11	1.04883e-09	8.93614e-10	853293/854518/856119/855473/851734/855609/854519/856317/856547/852451/856226/854399	12
GO:0008175	MF	GO:0008175	tRNA methyltransferase activity	13/611	20/6407	1.97253e-09	4.98063e-08	4.24353e-08	853996/855663/851743/851446/853930/853995/852257/851698/851326/855782/853317/856467/854994	13
GO:0070180	MF	GO:0070180	large ribosomal subunit rRNA binding	11/611	15/6407	5.20863e-09	1.17714e-07	1.00293e-07	853860/855068/856063/852995/856449/856575/855789/856853/852026/851052/852816	11
GO:0015252	MF	GO:0015252	proton channel activity	12/611	18/6407	5.53606e-09	1.17714e-07	1.00293e-07	854077/851922/851002/852327/856131/855857/851892/856027/853585/852177/853853/851560	12
GO:0046933	MF	GO:0046933	proton-transporting ATP synthase activity, rotational mechanism	12/611	18/6407	5.53606e-09	1.17714e-07	1.00293e-07	854077/851922/851002/852327/856131/855857/851892/856027/853585/852177/853853/851560	12
GO:0003735	MF	GO:0003735	structural constituent of ribosome	51/611	237/6407	1.33089e-08	2.6884e-07	2.29053e-07	855730/850695/854468/855658/850969/856401/851035/854118/854229/850682/850764/855972/854759/851478/853587/854263/853128/856371/854939/854551/854117/851575/852061/855881/855150/853249/854673/855543/851476/856853/852976/852852/852026/852754/851484/851052/853993/852775/851427/853262/850864/856415/856388/853701/853015/851990/852479/851636/852686/853969/9164923	51
GO:0019843	MF	GO:0019843	rRNA binding	38/611	156/6407	3.27655e-08	6.30345e-07	5.37058e-07	855269/853860/855068/856063/855730/852995/856449/853956/856228/855613/855658/854717/854116/855957/854078/856463/856575/854221/851313/855649/854165/855972/855789/854162/853587/850883/856488/852061/856853/852976/852026/856553/852754/851052/853993/854301/851636/852816	38
GO:0005261	MF	GO:0005261	cation channel activity	13/611	26/6407	1.53746e-07	2.82333e-06	2.4055e-06	854077/851922/851002/852327/856131/855857/851892/853352/856027/853585/852177/853853/851560	13
GO:0016779	MF	GO:0016779	nucleotidyltransferase activity	31/611	132/6407	1.45209e-06	2.55063e-05	2.17315e-05	852013/853293/852908/854518/855737/855603/856119/855473/851734/855609/854519/853442/856317/853895/855571/854382/856547/852451/856226/851404/856320/853821/855459/853500/852317/852661/851456/854399/851615/852245/855621	31
GO:0005216	MF	GO:0005216	ion channel activity	13/611	33/6407	4.50441e-06	7.58243e-05	6.46027e-05	854077/851922/851002/852327/856131/855857/851892/853352/856027/853585/852177/853853/851560	13
GO:0008170	MF	GO:0008170	N-methyltransferase activity	15/611	43/6407	4.9552e-06	8.0076e-05	6.82252e-05	853996/855862/850991/850752/854186/851698/854696/855782/852318/853593/852322/854711/854376/850828/852076	15
GO:0000049	MF	GO:0000049	tRNA binding	15/611	44/6407	6.86637e-06	0.000106693	9.09029e-05	855591/853996/853029/855603/852257/851698/855360/851100/851326/856019/854138/854994/856746/852661/856002	15
GO:0004386	MF	GO:0004386	helicase activity	26/611	112/6407	1.28122e-05	0.000191708	0.000163337	852802/851530/850652/855158/856574/853419/855335/850982/853784/852439/852757/853397/856462/852704/851584/853894/855611/850549/855774/856078/850599/855104/851775/851214/852816/850719	26
GO:0015267	MF	GO:0015267	channel activity	13/611	40/6407	5.03843e-05	0.000701906	0.000598028	854077/851922/851002/852327/856131/855857/851892/853352/856027/853585/852177/853853/851560	13
GO:0022803	MF	GO:0022803	passive transmembrane transporter activity	13/611	40/6407	5.03843e-05	0.000701906	0.000598028	854077/851922/851002/852327/856131/855857/851892/853352/856027/853585/852177/853853/851560	13
GO:0140101	MF	GO:0140101	catalytic activity, acting on a tRNA	23/611	102/6407	6.56307e-05	0.000883827	0.000753026	854417/853079/853996/855663/851743/855424/851446/853930/853995/852257/851698/851117/851326/854895/855782/853317/856467/853841/856412/851121/854994/850550/854056	23
GO:0009982	MF	GO:0009982	pseudouridine synthase activity	6/611	10/6407	0.000110279	0.00143718	0.00122449	854417/853079/855424/850872/855889/850550	6
GO:0042134	MF	GO:0042134	rRNA primary transcript binding	7/611	14/6407	0.00013085	0.00165198	0.00140749	855269/855730/856228/854078/855649/854162/856488	7
GO:0043021	MF	GO:0043021	ribonucleoprotein complex binding	24/611	114/6407	0.000145082	0.00177615	0.00151329	855068/855547/852995/854844/855875/851499/854446/856575/856126/851154/851478/853202/852452/855143/850625/856243/850763/851427/854301/856677/855104/851665/850843/1466460	24
GO:0005198	MF	GO:0005198	structural molecule activity	56/611	363/6407	0.000157987	0.00187725	0.00159943	855730/850695/854468/855658/850969/856401/851035/854118/854229/850682/850764/855972/854759/851922/851478/853587/854263/853128/856371/854939/854551/854117/851575/852061/855881/855150/853249/854673/855543/851476/856853/852976/852852/852026/852754/851484/851052/853993/852775/851427/853262/850864/856415/856388/853701/853015/851990/852479/852805/851957/851636/852686/855099/853969/9164923/854868	56
GO:0016887	MF	GO:0016887	ATPase activity	47/611	292/6407	0.000198134	0.00228703	0.00194857	852802/851530/850652/855158/856574/855884/853419/855335/850982/853784/852439/851113/855875/852757/853397/856462/852704/851584/853894/855611/852876/850549/855360/855774/851369/850625/851002/856078/850599/852327/855857/851388/853585/855104/851665/852177/855939/855347/851560/852099/851775/851214/856002/852816/853928/850719/851671	47
GO:0019205	MF	GO:0019205	nucleobase-containing compound kinase activity	7/611	16/6407	0.000367782	0.00412734	0.00351652	853798/855746/850624/851583/853358/851388/853520	7
GO:0008186	MF	GO:0008186	RNA-dependent ATPase activity	6/611	12/6407	0.000410363	0.00448072	0.0038176	852802/853419/855335/856462/852704/855611	6
GO:0016874	MF	GO:0016874	ligase activity	23/611	123/6407	0.00116239	0.0122885	0.0104698	855257/852241/852378/854077/853311/851922/854661/851002/853841/852327/856131/856412/855857/851892/853358/856027/853585/853573/852177/853853/851560/856734/854056	23
GO:0016462	MF	GO:0016462	pyrophosphatase activity	58/611	411/6407	0.0012471	0.0122885	0.0104698	852802/851530/850652/855158/856574/855884/853419/855335/850982/853784/852439/851113/855875/852757/855257/853397/856723/851499/852779/856462/852704/851584/853894/855789/855611/852876/850549/855360/855774/851369/850625/851002/856078/850599/852327/852554/855857/852646/854301/852063/851388/854261/853585/855104/851665/852177/855939/856746/855347/851560/852099/851775/851214/856002/852816/853928/850719/…	58
GO:0016817	MF	GO:0016817	hydrolase activity, acting on acid anhydrides	58/611	411/6407	0.0012471	0.0122885	0.0104698	852802/851530/850652/855158/856574/855884/853419/855335/850982/853784/852439/851113/855875/852757/855257/853397/856723/851499/852779/856462/852704/851584/853894/855789/855611/852876/850549/855360/855774/851369/850625/851002/856078/850599/852327/852554/855857/852646/854301/852063/851388/854261/853585/855104/851665/852177/855939/856746/855347/851560/852099/851775/851214/856002/852816/853928/850719/…	58
GO:0016818	MF	GO:0016818	hydrolase activity, acting on acid anhydrides, in phosphorus-containing anhydrides	58/611	411/6407	0.0012471	0.0122885	0.0104698	852802/851530/850652/855158/856574/855884/853419/855335/850982/853784/852439/851113/855875/852757/855257/853397/856723/851499/852779/856462/852704/851584/853894/855789/855611/852876/850549/855360/855774/851369/850625/851002/856078/850599/852327/852554/855857/852646/854301/852063/851388/854261/853585/855104/851665/852177/855939/856746/855347/851560/852099/851775/851214/856002/852816/853928/850719/…	58
GO:0017111	MF	GO:0017111	nucleoside-triphosphatase activity	54/611	382/6407	0.00176019	0.0169314	0.0144256	852802/851530/850652/855158/856574/855884/853419/855335/850982/853784/852439/851113/855875/852757/853397/856723/851499/852779/856462/852704/851584/853894/855789/855611/852876/850549/855360/855774/851369/850625/851002/856078/850599/852327/855857/854301/851388/854261/853585/855104/851665/852177/855939/856746/855347/851560/852099/851775/851214/856002/852816/853928/850719/851671	54
GO:0015078	MF	GO:0015078	proton transmembrane transporter activity	19/611	99/6407	0.00222541	0.0209085	0.0178142	852149/854077/851922/852876/851111/855298/851492/851002/852688/852327/856131/855857/851892/856027/853585/852177/853853/851560/852684	19
GO:0003727	MF	GO:0003727	single-stranded RNA binding	8/611	27/6407	0.00281216	0.0258208	0.0219995	852013/855269/855547/853397/854162/856912/855758/851775	8
GO:0008408	MF	GO:0008408	3'-5' exonuclease activity	9/611	33/6407	0.0029183	0.0261999	0.0223225	854075/854162/856078/853193/855459/854138/853500/855331/851456	9
GO:0003968	MF	GO:0003968	RNA-directed 5'-3' RNA polymerase activity	5/611	12/6407	0.00347762	0.030423	0.0259205	852013/856317/856547/852451/854399	5
GO:0015318	MF	GO:0015318	inorganic molecular entity transmembrane transporter activity	38/611	256/6407	0.00359109	0.030423	0.0259205	852149/855113/853175/853158/854077/851922/852876/851111/854297/853617/853540/855298/851492/851002/853990/852688/852327/856131/855857/854530/851230/853739/851892/853352/854397/856027/853585/851616/852177/855080/850917/853853/851560/852684/856171/856331/852401/856013	38
GO:0016627	MF	GO:0016627	oxidoreductase activity, acting on the CH-CH group of donors	8/611	28/6407	0.00361461	0.030423	0.0259205	850861/850685/851117/853709/853664/854895/853716/851121	8
GO:0009055	MF	GO:0009055	electron transfer activity	12/611	54/6407	0.00411471	0.0339254	0.0289046	850685/851111/853709/855298/851492/855824/853716/853273/852688/852142/850593/852684	12
GO:0051539	MF	GO:0051539	4 iron, 4 sulfur cluster binding	8/611	29/6407	0.0045834	0.0369467	0.0314788	854371/851013/850685/853821/856019/855459/851456/855621	8
GO:0015075	MF	GO:0015075	ion transmembrane transporter activity	40/611	277/6407	0.00466406	0.0369467	0.0314788	852250/852149/855113/853175/853158/854077/851922/852876/851111/854297/853617/853540/855298/851492/851002/853990/852688/852327/856131/855857/854530/851230/853739/851892/853352/854397/856027/853585/851616/852177/855080/850917/853853/851560/852684/856171/856331/852401/856013/852988	40
GO:0004527	MF	GO:0004527	exonuclease activity	11/611	49/6407	0.00544918	0.0423359	0.0360705	853222/854075/853930/854162/856078/853193/855459/854138/853500/855331/851456	11
The top 10 terms containing 10~50 genes and with an adjusted p-value <0.05 were labelled in red.
If two or more terms contain the same genes (shown in column j), the term with the smallest adjusted P-value was labelled.

## Sheet: DTT60Down
	ONTOLOGY	ID	Description	GeneRatio	BgRatio	pvalue	p.adjust	qvalue	geneID	Count
GO:0045333	BP	GO:0045333	cellular respiration	20/174	109/6429	6.68613e-12	8.44459e-09	7.22102e-09	851013/850861/854919/850685/853709/852250/853568/851111/851492/854303/854681/853777/853716/852142/850593/855866/852688/850871/853507/854538	20
GO:0009060	BP	GO:0009060	aerobic respiration	17/174	86/6429	8.06317e-11	5.09189e-08	4.35411e-08	851013/850861/850685/853709/852250/851111/851492/854303/854681/853777/853716/852142/850593/855866/852688/850871/853507	17
GO:0022904	BP	GO:0022904	respiratory electron transport chain	12/174	42/6429	5.77199e-10	2.43001e-07	2.07792e-07	850861/854919/850685/853709/851111/851492/853716/852142/850593/852688/853507/854538	12
GO:0015980	BP	GO:0015980	energy derivation by oxidation of organic compounds	21/174	161/6429	1.51451e-09	4.78207e-07	4.08919e-07	851013/850861/854919/850685/853709/852250/853568/855176/851111/851492/854303/854681/853777/853716/852142/850593/855866/852688/850871/853507/854538	21
GO:0006099	BP	GO:0006099	tricarboxylic acid cycle	10/174	30/6429	3.06513e-09	7.74251e-07	6.62068e-07	851013/850861/850685/853709/854303/854681/853777/853716/855866/850871	10
GO:0022900	BP	GO:0022900	electron transport chain	13/174	62/6429	6.99219e-09	1.47186e-06	1.25859e-06	850861/854919/850685/853709/851111/851492/853716/855824/852142/850593/852688/853507/854538	13
GO:0042773	BP	GO:0042773	ATP synthesis coupled electron transport	10/174	36/6429	2.25259e-08	3.55628e-06	3.041e-06	850861/854919/853709/851111/851492/853716/852142/850593/852688/853507	10
GO:0042775	BP	GO:0042775	mitochondrial ATP synthesis coupled electron transport	10/174	36/6429	2.25259e-08	3.55628e-06	3.041e-06	850861/854919/853709/851111/851492/853716/852142/850593/852688/853507	10
GO:0006119	BP	GO:0006119	oxidative phosphorylation	10/174	41/6429	8.83565e-08	1.23994e-05	1.06028e-05	850861/854919/853709/851111/851492/853716/852142/850593/852688/853507	10
GO:0006091	BP	GO:0006091	generation of precursor metabolites and energy	22/174	228/6429	1.66424e-07	2.10194e-05	1.79738e-05	851013/850861/854919/850685/853709/852250/853568/855176/851111/851492/854303/854681/853777/853716/855824/852142/850593/855866/852688/850871/853507/854538	22
GO:0006525	BP	GO:0006525	arginine metabolic process	6/174	16/6429	2.30576e-06	0.000264743	0.000226384	851158/853573/856411/855084/855993/854025	6
GO:0009064	BP	GO:0009064	glutamine family amino acid metabolic process	10/174	60/6429	3.80697e-06	0.000390146	0.000333616	853854/851158/853573/856411/854303/855084/851383/855993/852550/854025	10
GO:0009084	BP	GO:0009084	glutamine family amino acid biosynthetic process	7/174	26/6429	4.01575e-06	0.000390146	0.000333616	851158/853573/856411/854303/855084/851383/854025	7
GO:0055114	BP	GO:0055114	oxidation-reduction process	30/174	473/6429	8.09903e-06	0.000730648	0.000624783	856365/851013/850861/854919/853149/850685/851843/853709/852250/853568/853839/855176/853664/851111/851492/854303/854681/853777/853716/855824/850911/852142/850593/855866/851778/852688/851383/850871/853507/854538	30
GO:0000920	BP	GO:0000920	septum digestion after cytokinesis	6/174	20/6429	1.01964e-05	0.000858537	0.000734141	855804/854223/850822/855389/856418/850992	6
GO:0046034	BP	GO:0046034	ATP metabolic process	11/174	95/6429	4.51614e-05	0.00356493	0.00304839	850861/854919/853709/855176/851111/851492/853716/852142/850593/852688/853507	11
GO:0043648	BP	GO:0043648	dicarboxylic acid metabolic process	8/174	50/6429	4.98378e-05	0.00370266	0.00316617	853854/851158/853839/854303/854681/853777/855866/851383	8
GO:1901605	BP	GO:1901605	alpha-amino acid metabolic process	15/174	185/6429	0.000131853	0.00860877	0.00736141	850295/853854/851158/852679/851987/851598/853573/856411/856782/854303/855084/851383/855993/852550/854025	15
GO:0006526	BP	GO:0006526	arginine biosynthetic process	4/174	11/6429	0.000147428	0.00860877	0.00736141	853573/856411/855084/854025	4
GO:0042273	BP	GO:0042273	ribosomal large subunit biogenesis	12/174	127/6429	0.000151683	0.00860877	0.00736141	850682/850764/851208/850551/855957/854021/856463/853780/854229/856264/854075/856436	12
GO:1902407	BP	GO:1902407	assembly of actomyosin apparatus involved in mitotic cytokinesis	5/174	20/6429	0.000152792	0.00860877	0.00736141	855013/855048/855834/856418/850585	5
GO:1903475	BP	GO:1903475	mitotic actomyosin contractile ring assembly	5/174	20/6429	0.000152792	0.00860877	0.00736141	855013/855048/855834/856418/850585	5
GO:0051301	BP	GO:0051301	cell division	20/174	300/6429	0.000156771	0.00860877	0.00736141	856237/855804/855013/854223/855048/850822/855834/851067/852326/850907/853551/855389/856418/852762/855052/856468/850992/856754/853909/850585	20
GO:0007346	BP	GO:0007346	regulation of mitotic cell cycle	14/174	170/6429	0.000188507	0.00992021	0.00848284	856237/855013/855048/853650/855656/851577/855834/850907/853551/852762/855052/855238/850585/854232	14
GO:0031032	BP	GO:0031032	actomyosin structure organization	6/174	33/6429	0.000217452	0.0101719	0.00869809	855013/855048/855834/852326/856418/850585	6
GO:0044837	BP	GO:0044837	actomyosin contractile ring organization	6/174	33/6429	0.000217452	0.0101719	0.00869809	855013/855048/855834/852326/856418/850585	6
GO:1902410	BP	GO:1902410	mitotic cytokinetic process	6/174	33/6429	0.000217452	0.0101719	0.00869809	855013/855048/855834/852326/856418/850585	6
GO:0000912	BP	GO:0000912	assembly of actomyosin apparatus involved in cytokinesis	5/174	22/6429	0.000248359	0.0104559	0.00894092	855013/855048/855834/856418/850585	5
GO:0000915	BP	GO:0000915	actomyosin contractile ring assembly	5/174	22/6429	0.000248359	0.0104559	0.00894092	855013/855048/855834/856418/850585	5
GO:1902117	BP	GO:1902117	positive regulation of organelle assembly	5/174	22/6429	0.000248359	0.0104559	0.00894092	856237/855013/850907/854450/850585	5
GO:0045931	BP	GO:0045931	positive regulation of mitotic cell cycle	8/174	64/6429	0.000297617	0.0105869	0.00905295	856237/855013/855656/850907/852762/855052/850585/854232	8
GO:0051302	BP	GO:0051302	regulation of cell division	6/174	35/6429	0.000304695	0.0105869	0.00905295	855013/855048/850822/855834/856754/850585	6
GO:0000073	BP	GO:0000073	initial mitotic spindle pole body separation	4/174	13/6429	0.000306125	0.0105869	0.00905295	856237/855013/854223/850907	4
GO:0061804	BP	GO:0061804	mitotic spindle formation (spindle phase one)	4/174	13/6429	0.000306125	0.0105869	0.00905295	856237/855013/854223/850907	4
GO:0110100	BP	GO:0110100	spindle pole body separation	4/174	13/6429	0.000306125	0.0105869	0.00905295	856237/855013/854223/850907	4
GO:1905047	BP	GO:1905047	mitotic spindle pole body organization	4/174	13/6429	0.000306125	0.0105869	0.00905295	856237/855013/854223/850907	4
GO:1903047	BP	GO:1903047	mitotic cell cycle process	22/174	365/6429	0.000310148	0.0105869	0.00905295	856237/855013/854223/855048/853650/855656/850822/850768/851577/855834/851067/855743/852326/850907/853551/856418/854974/852762/855052/855238/850585/854232	22
GO:0010564	BP	GO:0010564	regulation of cell cycle process	16/174	224/6429	0.000341556	0.0113522	0.00970738	856237/855013/855048/853650/855656/851577/855834/850907/853551/852762/855052/855238/856754/853909/850585/854232	16
GO:0000022	BP	GO:0000022	mitotic spindle elongation	5/174	24/6429	0.000383638	0.0121134	0.0103582	856237/855013/854223/850907/853551	5
GO:0051231	BP	GO:0051231	spindle elongation	5/174	24/6429	0.000383638	0.0121134	0.0103582	856237/855013/854223/850907/853551	5
GO:0006536	BP	GO:0006536	glutamate metabolic process	4/174	14/6429	0.000419568	0.012617	0.0107889	853854/851158/854303/851383	4
GO:0072741	BP	GO:0072741	protein localization to cell division site	4/174	14/6429	0.000419568	0.012617	0.0107889	855013/855048/855834/856418	4
GO:0034220	BP	GO:0034220	ion transmembrane transport	18/174	278/6429	0.000483793	0.01421	0.0121511	853158/852149/855113/854530/854267/853175/852250/852876/854397/851111/851492/856260/852803/854139/854560/853540/853352/852688	18
GO:0030866	BP	GO:0030866	cortical actin cytoskeleton organization	7/174	53/6429	0.000508145	0.0144375	0.0123456	855013/855048/855834/852326/854953/856418/850585	7
GO:1901607	BP	GO:1901607	alpha-amino acid biosynthetic process	11/174	125/6429	0.000531196	0.0144375	0.0123456	850295/851158/851598/853573/856411/856782/854303/855084/851383/852550/854025	11
GO:0009218	BP	GO:0009218	pyrimidine ribonucleotide metabolic process	4/174	15/6429	0.000560123	0.0144375	0.0123456	853798/853664/853573/855746	4
GO:0009220	BP	GO:0009220	pyrimidine ribonucleotide biosynthetic process	4/174	15/6429	0.000560123	0.0144375	0.0123456	853798/853664/853573/855746	4
GO:0060236	BP	GO:0060236	regulation of mitotic spindle organization	4/174	15/6429	0.000560123	0.0144375	0.0123456	856237/855013/850907/855238	4
GO:0090224	BP	GO:0090224	regulation of spindle organization	4/174	15/6429	0.000560123	0.0144375	0.0123456	856237/855013/850907/855238	4
GO:0090068	BP	GO:0090068	positive regulation of cell cycle process	9/174	88/6429	0.000576356	0.0145588	0.0124493	856237/855013/855656/850907/852762/855052/853909/850585/854232	9
GO:0055085	BP	GO:0055085	transmembrane transport	25/174	461/6429	0.000593717	0.0146418	0.0125203	853158/852149/856049/855113/854530/853617/855388/854267/850938/853175/852331/852250/852876/854397/851111/851492/856260/852803/854139/854560/852689/853540/853352/852688/853886	25
GO:0000278	BP	GO:0000278	mitotic cell cycle	22/174	383/6429	0.000602829	0.0146418	0.0125203	856237/855013/854223/855048/853650/855656/850822/850768/851577/855834/851067/855743/852326/850907/853551/856418/854974/852762/855052/855238/850585/854232	22
GO:0007051	BP	GO:0007051	spindle organization	7/174	55/6429	0.000639249	0.0152334	0.0130262	856237/855013/854223/850907/853551/855238/850585	7
GO:0030865	BP	GO:0030865	cortical cytoskeleton organization	7/174	56/6429	0.000714166	0.0164788	0.0140911	855013/855048/855834/852326/854953/856418/850585	7
GO:0019752	BP	GO:0019752	carboxylic acid metabolic process	23/174	414/6429	0.000717603	0.0164788	0.0140911	850295/853854/854267/851158/852679/851987/855250/853839/851598/853573/856411/856782/854303/854681/853777/853107/855866/855084/851383/850871/855993/852550/854025	23
GO:0008652	BP	GO:0008652	cellular amino acid biosynthetic process	11/174	133/6429	0.00089654	0.0202202	0.0172904	850295/851158/851598/853573/856411/856782/854303/855084/851383/852550/854025	11
GO:0015849	BP	GO:0015849	organic acid transport	9/174	94/6429	0.000933978	0.0203841	0.0174306	853158/856049/855113/854530/853617/853175/854397/852803/854139	9
GO:0006123	BP	GO:0006123	mitochondrial electron transport, cytochrome c to oxygen	4/174	17/6429	0.000936088	0.0203841	0.0174306	851111/851492/852688/853507	4
GO:0070925	BP	GO:0070925	organelle assembly	14/174	202/6429	0.0010843	0.0232115	0.0198483	856237/855013/854223/850764/854468/850907/855957/856463/853128/854450/854229/850585/854075/853587	14
GO:0009260	BP	GO:0009260	ribonucleotide biosynthetic process	8/174	78/6429	0.00114323	0.023371	0.0199847	853798/853664/852008/853573/855746/853107/855501/852688	8
GO:0019646	BP	GO:0019646	aerobic electron transport chain	4/174	18/6429	0.00117833	0.023371	0.0199847	851111/851492/852688/853507	4
GO:0110020	BP	GO:0110020	regulation of actomyosin structure organization	4/174	18/6429	0.00117833	0.023371	0.0199847	855013/855048/855834/850585	4
GO:1903436	BP	GO:1903436	regulation of mitotic cytokinetic process	4/174	18/6429	0.00117833	0.023371	0.0199847	855013/855048/855834/850585	4
GO:0006520	BP	GO:0006520	cellular amino acid metabolic process	16/174	251/6429	0.00118428	0.023371	0.0199847	850295/853854/851158/852679/851987/853839/851598/853573/856411/856782/854303/855084/851383/855993/852550/854025	16
GO:0051726	BP	GO:0051726	regulation of cell cycle	18/174	302/6429	0.00127426	0.0241141	0.0206201	856237/855013/855048/853650/855656/850768/851577/855834/850907/853551/852762/855052/856468/855238/856754/853909/850585/854232	18
GO:0043436	BP	GO:0043436	oxoacid metabolic process	23/174	433/6429	0.00132145	0.0241141	0.0206201	850295/853854/854267/851158/852679/851987/855250/853839/851598/853573/856411/856782/854303/854681/853777/853107/855866/855084/851383/850871/855993/852550/854025	23
GO:0000470	BP	GO:0000470	maturation of LSU-rRNA	7/174	62/6429	0.00132174	0.0241141	0.0206201	850682/851208/855957/854021/856463/856264/856436	7
GO:0042255	BP	GO:0042255	ribosome assembly	8/174	80/6429	0.00135008	0.0241141	0.0206201	850764/854468/855957/856463/853128/854229/854075/853587	8
GO:0045787	BP	GO:0045787	positive regulation of cell cycle	9/174	99/6429	0.00135416	0.0241141	0.0206201	856237/855013/855656/850907/852762/855052/853909/850585/854232	9
GO:0044772	BP	GO:0044772	mitotic cell cycle phase transition	13/174	184/6429	0.00136987	0.0241141	0.0206201	856237/855013/853650/855656/850822/850768/855743/850907/853551/852762/855052/850585/854232	13
GO:0007052	BP	GO:0007052	mitotic spindle organization	6/174	46/6429	0.00137467	0.0241141	0.0206201	856237/855013/854223/850907/853551/855238	6
GO:1901606	BP	GO:1901606	alpha-amino acid catabolic process	6/174	46/6429	0.00137467	0.0241141	0.0206201	850295/853854/851158/852679/851987/855993	6
GO:0006082	BP	GO:0006082	organic acid metabolic process	23/174	435/6429	0.00140521	0.0243121	0.0207894	850295/853854/854267/851158/852679/851987/855250/853839/851598/853573/856411/856782/854303/854681/853777/853107/855866/855084/851383/850871/855993/852550/854025	23
GO:0044770	BP	GO:0044770	cell cycle phase transition	13/174	185/6429	0.0014392	0.0245637	0.0210046	856237/855013/853650/855656/850822/850768/855743/850907/853551/852762/855052/850585/854232	13
GO:0062033	BP	GO:0062033	positive regulation of mitotic sister chromatid segregation	4/174	19/6429	0.00146132	0.0246085	0.0210429	856237/855013/850907/852762	4
GO:0006364	BP	GO:0006364	rRNA processing	20/174	360/6429	0.0016231	0.0265742	0.0227238	850748/853197/850682/851208/850551/855957/854021/854376/855489/856463/853128/853780/850757/854229/856264/854245/856481/856471/854075/856436	20
GO:1903825	BP	GO:1903825	organic acid transmembrane transport	7/174	65/6429	0.00174816	0.0265742	0.0227238	853158/856049/855113/854530/853175/854397/854139	7
GO:0032465	BP	GO:0032465	regulation of cytokinesis	5/174	33/6429	0.00175918	0.0265742	0.0227238	855013/855048/855834/856754/850585	5
GO:0032886	BP	GO:0032886	regulation of microtubule-based process	5/174	33/6429	0.00175918	0.0265742	0.0227238	856237/855013/850907/855238/853909	5
GO:0051984	BP	GO:0051984	positive regulation of chromosome segregation	5/174	33/6429	0.00175918	0.0265742	0.0227238	856237/855013/850907/852762/853909	5
GO:0070507	BP	GO:0070507	regulation of microtubule cytoskeleton organization	5/174	33/6429	0.00175918	0.0265742	0.0227238	856237/855013/850907/855238/853909	5
GO:0006220	BP	GO:0006220	pyrimidine nucleotide metabolic process	4/174	20/6429	0.00178845	0.0265742	0.0227238	853798/853664/853573/855746	4
GO:0006221	BP	GO:0006221	pyrimidine nucleotide biosynthetic process	4/174	20/6429	0.00178845	0.0265742	0.0227238	853798/853664/853573/855746	4
GO:0090307	BP	GO:0090307	mitotic spindle assembly	4/174	20/6429	0.00178845	0.0265742	0.0227238	856237/855013/854223/850907	4
GO:1902412	BP	GO:1902412	regulation of mitotic cytokinesis	4/174	20/6429	0.00178845	0.0265742	0.0227238	855013/855048/855834/850585	4
GO:0046390	BP	GO:0046390	ribose phosphate biosynthetic process	8/174	84/6429	0.00185277	0.0272098	0.0232673	853798/853664/852008/853573/855746/853107/855501/852688	8
GO:0032506	BP	GO:0032506	cytokinetic process	6/174	49/6429	0.00191942	0.0278647	0.0238273	855013/855048/855834/852326/856418/850585	6
GO:0000916	BP	GO:0000916	actomyosin contractile ring contraction	3/174	10/6429	0.00203246	0.0286716	0.0245172	855048/855834/856418	3
GO:0036213	BP	GO:0036213	contractile ring contraction	3/174	10/6429	0.00203246	0.0286716	0.0245172	855048/855834/856418	3
GO:0042254	BP	GO:0042254	ribosome biogenesis	24/174	475/6429	0.0020431	0.0286716	0.0245172	850748/853197/850682/850764/854468/851208/850551/855957/854021/854376/855489/856463/853128/853780/850757/854229/856264/854245/856481/856471/854075/853587/852451/856436	24
GO:0000281	BP	GO:0000281	mitotic cytokinesis	8/174	86/6429	0.0021542	0.0296847	0.0253836	855013/854223/855048/855834/851067/852326/856418/850585	8
GO:0032954	BP	GO:0032954	regulation of cytokinetic process	4/174	21/6429	0.0021631	0.0296847	0.0253836	855013/855048/855834/850585	4
GO:0000910	BP	GO:0000910	cytokinesis	9/174	106/6429	0.00218581	0.0296847	0.0253836	855013/854223/855048/855834/851067/852326/856418/856754/850585	9
GO:0000082	BP	GO:0000082	G1/S transition of mitotic cell cycle	7/174	68/6429	0.00227457	0.0302398	0.0258583	856237/853650/855656/850822/850768/855743/854232	7
GO:0044843	BP	GO:0044843	cell cycle G1/S phase transition	7/174	68/6429	0.00227457	0.0302398	0.0258583	856237/853650/855656/850822/850768/855743/854232	7
GO:0061640	BP	GO:0061640	cytoskeleton-dependent cytokinesis	8/174	87/6429	0.00231872	0.0305057	0.0260857	855013/854223/855048/855834/851067/852326/856418/850585	8
GO:0000463	BP	GO:0000463	maturation of LSU-rRNA from tricistronic rRNA transcript (SSU-rRNA, 5.8S rRNA, LSU-rRNA)	6/174	52/6429	0.00261378	0.0335902	0.0287232	851208/855957/854021/856463/856264/856436	6
GO:0000079	BP	GO:0000079	regulation of cyclin-dependent protein serine/threonine kinase activity	5/174	36/6429	0.00261739	0.0335902	0.0287232	856237/850768/850907/855052/856468	5
GO:0009147	BP	GO:0009147	pyrimidine nucleoside triphosphate metabolic process	3/174	11/6429	0.00273934	0.0335902	0.0287232	853798/853573/855746	3
GO:0032887	BP	GO:0032887	regulation of spindle elongation	3/174	11/6429	0.00273934	0.0335902	0.0287232	856237/855013/850907	3
GO:0032888	BP	GO:0032888	regulation of mitotic spindle elongation	3/174	11/6429	0.00273934	0.0335902	0.0287232	856237/855013/850907	3
GO:0090169	BP	GO:0090169	regulation of spindle assembly	3/174	11/6429	0.00273934	0.0335902	0.0287232	856237/855013/850907	3
GO:1901673	BP	GO:1901673	regulation of mitotic spindle assembly	3/174	11/6429	0.00273934	0.0335902	0.0287232	856237/855013/850907	3
GO:0016072	BP	GO:0016072	rRNA metabolic process	20/174	377/6429	0.00279944	0.0339971	0.0290711	850748/853197/850682/851208/850551/855957/854021/854376/855489/856463/853128/853780/850757/854229/856264/854245/856481/856471/854075/856436	20
GO:1904029	BP	GO:1904029	regulation of cyclin-dependent protein kinase activity	5/174	37/6429	0.00296116	0.0356185	0.0304577	856237/850768/850907/855052/856468	5
GO:0031125	BP	GO:0031125	rRNA 3'-end processing	4/174	23/6429	0.0030682	0.0365579	0.0312609	850748/855489/853128/856481	4
GO:0098656	BP	GO:0098656	anion transmembrane transport	9/174	113/6429	0.00338203	0.0399206	0.0341364	853158/855113/854530/853175/852250/854397/854139/854560/853540	9
GO:0046942	BP	GO:0046942	carboxylic acid transport	8/174	93/6429	0.00352368	0.0412075	0.0352368	853158/855113/854530/853617/853175/854397/852803/854139	8
GO:0006122	BP	GO:0006122	mitochondrial electron transport, ubiquinol to cytochrome c	3/174	12/6429	0.0035803	0.0414855	0.0354745	852142/850593/853507	3
GO:0051983	BP	GO:0051983	regulation of chromosome segregation	7/174	74/6429	0.00368715	0.0420767	0.0359801	856237/855013/851577/850907/853551/852762/853909	7
GO:1902115	BP	GO:1902115	regulation of organelle assembly	5/174	39/6429	0.00374471	0.0420767	0.0359801	856237/855013/850907/854450/850585	5
GO:0000460	BP	GO:0000460	maturation of 5.8S rRNA	8/174	94/6429	0.00376458	0.0420767	0.0359801	850748/851208/850551/855489/853128/856264/854245/856481	8
GO:0000466	BP	GO:0000466	maturation of 5.8S rRNA from tricistronic rRNA transcript (SSU-rRNA, 5.8S rRNA, LSU-rRNA)	8/174	94/6429	0.00376458	0.0420767	0.0359801	850748/851208/850551/855489/853128/856264/854245/856481	8
GO:0033047	BP	GO:0033047	regulation of mitotic sister chromatid segregation	6/174	56/6429	0.00381375	0.0422523	0.0361303	856237/855013/851577/850907/853551/852762	6
GO:0045840	BP	GO:0045840	positive regulation of mitotic nuclear division	4/174	25/6429	0.00420245	0.0457559	0.0391262	856237/855013/850907/852762	4
GO:0051225	BP	GO:0051225	spindle assembly	4/174	25/6429	0.00420245	0.0457559	0.0391262	856237/855013/854223/850907	4
GO:0070469	CC	GO:0070469	respirasome	10/174	40/6421	6.91875e-08	1.49445e-05	1.23809e-05	850861/850685/853709/851111/851492/853716/852142/850593/852688/853507	10
GO:0098803	CC	GO:0098803	respiratory chain complex	9/174	34/6421	1.87617e-07	2.02627e-05	1.67868e-05	850861/850685/853709/851111/851492/853716/852142/850593/852688	9
GO:0005746	CC	GO:0005746	mitochondrial respirasome	9/174	36/6421	3.21375e-07	2.3139e-05	1.91697e-05	850861/850685/853709/851111/851492/853716/852142/850593/852688	9
GO:1990204	CC	GO:1990204	oxidoreductase complex	9/174	43/6421	1.63475e-06	8.15477e-05	6.7559e-05	850861/850685/853709/854303/854681/853716/853107/852142/850593	9
GO:0019866	CC	GO:0019866	organelle inner membrane	23/174	283/6421	1.88768e-06	8.15477e-05	6.7559e-05	850861/853158/854919/850685/855388/854267/853709/852250/1466518/854397/851111/851952/851492/853716/852142/850593/853540/854974/851778/852688/854538/850300/853886	23
GO:0005743	CC	GO:0005743	mitochondrial inner membrane	22/174	266/6421	2.41382e-06	8.68976e-05	7.19912e-05	850861/853158/854919/850685/855388/854267/853709/852250/1466518/854397/851111/851952/851492/853716/852142/850593/853540/851778/852688/854538/850300/853886	22
GO:0098800	CC	GO:0098800	inner mitochondrial membrane protein complex	12/174	86/6421	2.86615e-06	8.84413e-05	7.327e-05	850861/850685/855388/853709/851111/851492/853716/852142/850593/852688/850300/853886	12
GO:0005759	CC	GO:0005759	mitochondrial matrix	19/174	243/6421	2.74808e-05	0.000741981	0.000614702	850295/851013/854919/853149/853586/851843/855388/853839/1466518/854303/854681/853777/855824/853107/855866/851778/855084/851252/854025	19
GO:0005740	CC	GO:0005740	mitochondrial envelope	26/174	458/6421	0.00022726	0.00545423	0.00451861	850861/853158/854919/850685/855388/854267/853709/852250/853568/853798/1466518/855176/854397/851111/851952/851492/853716/852142/850593/853540/851778/852688/853507/854538/850300/853886	26
GO:0098798	CC	GO:0098798	mitochondrial protein complex	15/174	212/6421	0.000587933	0.0126993	0.0105209	850861/850685/855388/853709/851111/851492/854303/854681/853716/853107/852142/850593/852688/850300/853886	15
GO:0070069	CC	GO:0070069	cytochrome complex	5/174	27/6421	0.000686122	0.0134729	0.0111618	851111/851492/852142/850593/852688	5
GO:0031966	CC	GO:0031966	mitochondrial membrane	23/174	415/6421	0.000754661	0.0135839	0.0112537	850861/853158/854919/850685/855388/854267/853709/852250/1466518/855176/854397/851111/851952/851492/853716/852142/850593/853540/851778/852688/854538/850300/853886	23
GO:0045239	CC	GO:0045239	tricarboxylic acid cycle enzyme complex	3/174	10/6421	0.00203971	0.0338905	0.0280769	854303/854681/855866	3
GO:0030428	CC	GO:0030428	cell septum	3/174	11/6421	0.00274904	0.0395862	0.0327956	855804/852326/855389	3
GO:0051233	CC	GO:0051233	spindle midzone	3/174	11/6421	0.00274904	0.0395862	0.0327956	854223/853551/850585	3
GO:0016491	MF	GO:0016491	oxidoreductase activity	28/173	346/6407	1.25569e-07	2.11512e-05	1.89135e-05	856365/850861/854919/853149/850685/851843/853709/853568/853839/855176/853664/851111/851492/854303/854681/853777/853716/855824/850911/853107/852142/850593/851778/852688/851383/850871/853507/854538	28
GO:0009055	MF	GO:0009055	electron transfer activity	11/173	54/6407	1.41479e-07	2.11512e-05	1.89135e-05	850685/853709/851111/851492/853716/855824/852142/850593/852688/853507/854538	11
GO:0015075	MF	GO:0015075	ion transmembrane transporter activity	19/173	277/6407	0.000154429	0.0153914	0.0137631	853158/852149/855113/854530/853617/854267/853175/852250/852876/854397/851111/851492/856260/852803/854139/854560/853540/853352/852688	19
GO:0022857	MF	GO:0022857	transmembrane transporter activity	23/173	385/6407	0.000246166	0.0184009	0.0164542	853158/852149/856049/855113/854530/853617/854267/850938/853175/852331/852250/852876/854397/851111/851492/856260/852803/854139/854560/852689/853540/853352/852688	23
GO:0015318	MF	GO:0015318	inorganic molecular entity transmembrane transporter activity	17/173	256/6407	0.000507682	0.0298757	0.0267151	853158/852149/855113/854530/853617/853175/852876/854397/851111/851492/856260/852803/854139/854560/853540/853352/852688	17
GO:0005342	MF	GO:0005342	organic acid transmembrane transporter activity	8/173	71/6407	0.000599512	0.0298757	0.0267151	853158/856049/855113/854530/853617/853175/854397/854139	8
GO:0016627	MF	GO:0016627	oxidoreductase activity, acting on the CH-CH group of donors	5/173	28/6407	0.000803923	0.034317	0.0306866	850861/850685/853709/853664/853716	5
GO:0008514	MF	GO:0008514	organic anion transmembrane transporter activity	9/173	94/6407	0.000918181	0.034317	0.0306866	853158/855113/854530/853617/853175/852250/854397/854139/853540	9
GO:0005215	MF	GO:0005215	transporter activity	23/173	437/6407	0.00144483	0.0480006	0.0429226	853158/852149/856049/855113/854530/853617/854267/850938/853175/852331/852250/852876/854397/851111/851492/856260/852803/854139/854560/852689/853540/853352/852688	23
The top 10 terms containing 10~50 genes and with an adjusted p-value <0.05 were labelled in red.
If two or more terms contain the same genes (shown in column j), the term with the smallest adjusted P-value was labelled.

## Sheet: TM15Down
	ONTOLOGY	ID	Description	GeneRatio	BgRatio	pvalue	p.adjust	qvalue	geneID	Count
GO:0000322	CC	GO:0000322	storage vacuole	4/9	462/6421	0.00249029	0.0150621	0.00704659	855343/855080/855949/854563	4
GO:0000324	CC	GO:0000324	fungal-type vacuole	4/9	462/6421	0.00249029	0.0150621	0.00704659	855343/855080/855949/854563	4
GO:0000323	CC	GO:0000323	lytic vacuole	4/9	463/6421	0.00251035	0.0150621	0.00704659	855343/855080/855949/854563	4
GO:0016722	MF	GO:0016722	oxidoreductase activity, oxidizing metal ions	2/9	14/6407	0.000158246	0.00759582	0.00616327	855080/854563	2
The top 10 terms containing 10~50 genes and with an adjusted p-value <0.05 were labelled in red.
If two or more terms contain the same genes (shown in column j), the term with the smallest adjusted P-value was labelled.

[truncated: 4 more sheets: TM30Down, TM60Down, DTT&TM up, DTT&TM down]
