# Supplementary material for: Characterization and modulation of endoplasmic reticulum stress response target genes in Kluyveromyces marxianus to improve secretory expressions of heterologous proteins
Source: Biotechnol Biofuels. 2021 Dec 14;14:236. doi: 10.1186/s13068-021-02086-7 (PMC8670139; doi:10.1186/s13068-021-02086-7)
Supplement: Supplementary file 4 — Additional file 4: Table S4. ESRTs and UPR target genes. [file 13068_2021_2086_MOESM4_ESM.xlsx]

## Sheet: 1.DTT-RAPID
Gene Name	Ortholog in Sc	P value(ESRT)	Overlapped group	P value(UPR)	UPR target gene	UPRE-1	UPRE-2	Reference	ER stress or UPR
RAG5	HXK2	0.978469	\	0.003375	TRUE	NO	NO	(Travers 2000)	UPR
YET3	YET3	0.597356	\	9.65788e-05	TRUE	NO	YES	(Bircham 2014)	UPR
UBX2	UBX2	0.453243	\	0.0177248	TRUE	YES	NO	(Travers 2000)	UPR
HRD1	HRD1	0.409349	\	0.000213532	TRUE	NO	NO	(Travers 2000)	UPR
KLMA_70317	EGH1	0.369118	\	0.0301832	TRUE	NO	NO	(Travers 2000) supplemet	ER stress
PPE1	PPE1	0.24877	\	0.00503972	TRUE	NO	NO	(Travers 2000) supplemet	ER stress
NTH1	NTH1	0.180672	\	0.0349802	TRUE	YES	NO	(Travers 2000) supplemet	ER stress
TPS1	TPS1	0.136334	\	0.0134135	TRUE	NO	NO	(Travers 2000) supplemet	ER stress
UBP15	UBP15	0.105156	\	0.0312421	TRUE	YES	NO	(Travers 2000) supplemet	ER stress
TPS2	TPS2	0.962386	\	0.000365956	TRUE	NO	NO	\	\
KLMA_10120	LTO1	0.850894	\	0.00343225	TRUE	NO	NO	\	\
RIM15	RIM15	0.501235	\	0.0106778	TRUE	YES	NO	\	\
IST1	IST1	0.381302	\	0.00855141	TRUE	NO	NO	\	\
AIM18	AIM18	0.322557	\	0.0458455	TRUE	NO	NO	\	\
NIT2	NIT2	0.317358	\	0.000921816	TRUE	NO	NO	\	\
VID28	VID28	0.280329	\	0.0017367	TRUE	NO	NO	\	\
KLMA_70203	TMH18	0.257598	\	0.010747	TRUE	NO	NO	\	\
fap2	\	0.244723	\	0.0223503	TRUE	NO	NO	\	\
FYV10	FYV10	0.204823	\	0.0391352	TRUE	NO	YES	\	\
KLMA_20516	\	0.192623	\	0.0290123	TRUE	NO	YES	\	\
VID30	VID30	0.14796	\	0.001257	TRUE	NO	YES	\	\
GID8	GID8	0.144927	\	0.00363281	TRUE	NO	NO	\	\
RGC1	ASK10	0.136116	\	0.00242691	TRUE	NO	YES	\	\
HEM13	HEM13	0.670213	\	0.419056	FALSE	NO	NO	(Travers 2000)	UPR
ECM29	ECM29	0.617121	\	0.212108	FALSE	NO	NO	(Chaillot 2015)	ER stress
GPM3	GPM3	0.60855	\	0.64641	FALSE	NO	NO	(Travers 2000) supplemet	ER stress
ATG14	ATG14	0.15509	\	0.0673691	FALSE	NO	NO	(Yorimitsu 2017)	ER stress
bioA/KLMA_10704	ARG8	0.759722	\	0.123544	FALSE	NO	NO	\	\
KLMA_40293	MSS11	0.572876	\	0.095014	FALSE	NO	YES	\	\
KLMA_10358	IDS2	0.536731	\	0.105586	FALSE	NO	NO	\	\
DER1/KLMA_10751	DER1	0.925051	3	0.0075404	TRUE	NO	NO	(Travers 2000)	UPR
KLMA_20822	JEM1	0.454573	3	0.0259804	TRUE	NO	NO	(Travers 2000)	UPR
YET1	YET1	0.357335	3	0.0002266	TRUE	NO	NO	(Bircham 2014)	UPR
DNAJA1/KLMA_10321	SCJ1	0.202566	3	5.81015e-05	TRUE	NO	YES	(Lee 2003)	UPR
MCD4	MCD4	0.151847	3	0.00263996	TRUE	NO	YES	(Travers 2000)	UPR
ATG21	ATG21	0.778837	3	0.00247835	TRUE	NO	NO	(Zhao 2016)	ER stress
STB3	STB3	0.44125	3	0.00274873	TRUE	NO	YES	(Travers 2000) supplemet	ER stress
KLMA_70252	MET32	0.293314	3	4.31965e-06	TRUE	NO	NO	\	\
LTP1	LTP1	0.16261	3	0.000626215	TRUE	NO	NO	\	\
UBC7	UBC7	0.450336	3	0.71483	TRUE*	YES	NO	(Travers 2000)	UPR
fnx1/KLMA_40084	VBA1	0.85706	3	0.227261	FALSE(TRUE in group 3)	YES	NO	\	\
*: UBC7 was designated as a UPR target gene manually. See explanations in the manuscript.

## Sheet: 2.DTT-GRADUALLY
Gene Name	Ortholog in Sc	P value(ESRT)	Overlapped group	P value(UPR)	UPR target gene	UPRE-1	UPRE-2	Reference	ER stress or UPR
KLMA_30023	SLA2	0.961483	\	0.000367834	TRUE	NO	NO	(Moon 2015)	UPR
GRP78	KAR2	0.818737	3	0.000910984	TRUE	YES	YES	(Travers 2000)	UPR
LHS1	LHS1	0.627701	3	0.00857746	TRUE	YES	YES	(Travers 2000)	UPR
PDI1	PDI1	0.528016	3	8.0721e-06	TRUE	YES	YES	(Travers 2000)	UPR
ERO1	ERO1	0.450504	3	0.00533043	TRUE	YES	YES	(Travers 2000)	UPR
SEC12	SEC12	0.424056	4	5.45032e-05	TRUE	NO	NO	(Travers 2000)	UPR
OST2	OST2	0.379512	\	0.00279559	TRUE	NO	NO	(Travers 2000)	UPR
RAG2	PGI1	0.286481	\	0.000150193	TRUE	YES	NO	(Wu 2006)	UPR
FMO1/KLMA_10464	FMO1	0.262618	\	4.20548e-06	TRUE	NO	NO	(Suh 2000)	UPR
ORM1	ORM1	0.245179	4	0.0035856	TRUE	YES	YES	(Kimata 2006)	UPR
MPD1	MPD1	0.214939	\	0.0117741	TRUE	NO	NO	(Travers 2000)	UPR
CAJ1	CAJ1	0.168661	\	0.00420297	TRUE	YES	NO	(Lee 2003)	UPR
SAC6	SAC6	0.151298	\	0.0133664	TRUE	NO	NO	(Yi 2017)	UPR
IME2	IME2	0.123415	\	0.000155106	TRUE	NO	NO	(Schröder 2000)	UPR
PMT4	PMT4	0.122199	\	9.58514e-05	TRUE	NO	NO	(Yi 2017)	UPR
KEG1	KEG1	0.120029	3	0.000121708	TRUE	NO	NO	(Travers 2000)	UPR
STT3	STT3	0.10727	\	4.92377e-05	TRUE	NO	NO	(Travers 2000)	UPR
TPK1	TPK3	0.497947	\	1.94294e-05	TRUE	NO	NO	(Travers 2000) supplemet	ER stress
KLMA_80249	YMR027W	0.495406	3	0.00594028	TRUE	NO	YES	(Travers 2000) supplemet	ER stress
PCK1	PCK1	0.318634	\	0.000150472	TRUE	NO	NO	(Qu 2018)	ER stress
ALG2	ALG2	0.29642	\	0.00186545	TRUE	NO	YES	(Kimata 2006)	ER stress
DIT2	DIT2	0.294866	\	0.00364721	TRUE	NO	NO	(Guillemette 2007)	ER stress
PHO85	PHO85	0.23357	3	1.21503e-05	TRUE	YES	NO	(Travers 2000) supplemet	ER stress
ROX3	ROX3	0.193376	3	0.00500847	TRUE	NO	NO	(Travers 2000) supplemet	ER stress
PSD2	PSD2	0.157648	\	0.0161669	TRUE	NO	NO	(Kannan 2016)	ER stress
KLMA_30456	SEC63	0.131347	\	3.28675e-05	TRUE	NO	NO	(Guillemette 2007)	ER stress
MRP8	MRP8	0.130454	3	0.0142032	TRUE	NO	NO	(Travers 2000) supplemet	ER stress
KLMA_70321	MIM1	0.125031	\	1.79265e-05	TRUE	YES	NO	(Chaillot 2015)	ER stress
ATG1	ATG1	0.110208	\	0.000777189	TRUE	NO	NO	(Yorimitsu 2017)	ER stress
KLMA_20799	RCN2	0.10062	\	0.00994901	TRUE	NO	NO	(Kimata 2006)	ER stress
AIP1	AIP1	0.100244	\	0.000685544	TRUE	NO	NO	(Luo 2008)	ER stress
KHA1	KHA1	0.759983	3	0.000688843	TRUE	YES	YES	\	\
RDI1	RDI1	0.616249	\	0.00395879	TRUE	NO	YES	\	\
ENO/KLMA_10462	ENO1	0.460344	\	0.00713946	TRUE	NO	NO	\	\
TDA4	TDA4	0.268734	3	0.000756142	TRUE	NO	NO	\	\
KLMA_10013	SLA2	0.268721	\	0.000130066	TRUE	NO	NO	\	\
HRT1	HRT1	0.256539	\	0.00388786	TRUE	NO	NO	\	\
PGK	PGK1	0.255548	\	0.00829839	TRUE	YES	YES	\	\
MET13	MET13	0.169859	\	0.014563	TRUE	YES	NO	\	\
yxeK/KLMA_70457	\	0.151757	\	0.000840672	TRUE	NO	NO	\	\
SGT2	SGT2	0.151338	3	1.80085e-06	TRUE	NO	NO	\	\
KLMA_30020	LAA1	0.144781	3	0.00230413	TRUE	NO	NO	\	\
IRC22	IRC22	0.139565	3	0.000100727	TRUE	NO	YES	\	\
KLMA_60365	YOR389W	0.128226	\	0.000144553	TRUE	NO	NO	\	\
PFY1	PFY1	0.113953	\	0.00293127	TRUE	NO	NO	\	\
SPT14	SPT14	0.112115	\	0.00230595	TRUE	NO	NO	\	\
KEX1/KLMA_20260	KEX1	0.108878	\	0.0482753	TRUE	YES	NO	\	\
GYP7	GYP7	0.342794	\	0.31645	FALSE	NO	NO	(Bircham 2014)	ER stress
ARP3	ARP3	0.175891	\	0.114704	FALSE	NO	NO	(Travers 2000) supplemet	ER stress
ATG22/KLMA_10053	ATG22	0.175802	\	0.674045	FALSE	NO	NO	(Chen 2017)	ER stress
PTP2	PTP2	0.100963	\	0.965152	FALSE	NO	NO	(Mizuno 2018)	ER stress
FEN2/KLMA_10011	FEN2	0.841927	3	0.247333	FALSE	NO	NO	\	\
KLMA_50479	\	0.311505	\	0.0528895	FALSE	NO	NO	\	\
KLMA_20519	SAP1	0.136429	\	0.0617984	FALSE	NO	NO	\	\
PDC1	PDC1	0.121487	\	0.119	FALSE	NO	NO	\	\

## Sheet: 3.Tm-GRADUALLY
Gene Name	Ortholog in Sc	P value(ESRT)	Overlapped group	P value(UPR)	UPR target gene	UPRE-1	UPRE-2	Reference	ER stress or UPR
PDI1	PDI1	0.820802	2	0.00611059	TRUE	YES	YES	(Travers 2000)	UPR
ERO1	ERO1	0.562621	2	4.79684e-06	TRUE	YES	YES	(Travers 2000)	UPR
LHS1	LHS1	0.475688	2	1.32185e-06	TRUE	YES	YES	(Travers 2000)	UPR
MCD4	MCD4	0.455084	1	1.23368e-06	TRUE	NO	YES	(Travers 2000)	UPR
GRP78	KAR2	0.386503	2	2.02817e-06	TRUE	YES	NO	(Travers 2000)	UPR
USA1	USA1	0.241226	\	0.000460258	TRUE	NO	NO	(Travers 2000)	UPR
KEG1	KEG1	0.175698	2	0.0023254	TRUE	NO	NO	(Travers 2000)	UPR
SEC53	SEC53	0.175639	\	5.83176e-07	TRUE	YES	NO	(Travers 2000)	UPR
DER1/KLMA_10751	DER1	0.170961	1	0.0218248	TRUE	NO	NO	(Travers 2000)	UPR
SEC61	SEC61	0.0914051	\	1.69752e-06	TRUE	NO	YES	(Travers 2000)	UPR
YET1	YET1	0.0836591	\	8.87803e-07	TRUE	NO	NO	(Bircham 2014)	UPR
DNAJA1/KLMA_10321	SCJ1	0.075583	1	0.000216394	TRUE	NO	NO	(Lee 2003)	UPR
ALG7	ALG7	0.0540371	\	6.24925e-06	TRUE	NO	NO	(Travers 2000)	UPR
ATG21	ATG21	0.213685	1	0.00013269	TRUE	NO	NO	(Zhao 2016)	ER stress
STB3	STB3	0.105809	1	0.0353543	TRUE	NO	YES	(Travers 2000)	ER stress
PHO85	PHO85	0.104466	2	2.73626e-05	TRUE	YES	NO	(Travers 2000) supplemet	ER stress
KLMA_80249	YMR027W	0.0943553	2	0.00156561	TRUE	NO	NO	(Travers 2000) supplemet	ER stress
ROX3	ROX3	0.0823679	2	0.020003	TRUE	NO	NO	(Travers 2000) supplemet	ER stress
MRP8	MRP8	0.0756832	2	0.00608237	TRUE	NO	NO	(Travers 2000) supplemet	ER stress
IKS1	IKS1	0.704423	\	0.000255093	TRUE	NO	NO	\	\
KLMA_40132	YLR278C	0.623793	\	4.44065e-06	TRUE	NO	NO	\	\
TDA4	TDA4	0.505655	2	0.000614292	TRUE	NO	NO	\	\
KLMA_70252	MET32	0.321693	1	0.0480911	TRUE	NO	NO	\	\
LTP1	LTP1	0.304774	1	0.000158157	TRUE	NO	NO	\	\
ppr1/KLMA_20195	SPT10	0.154928	\	4.43966e-05	TRUE	NO	NO	\	\
IRC22	IRC22	0.151557	2	1.77609e-05	TRUE	NO	YES	\	\
SGT2	SGT2	0.112908	2	1.24954e-07	TRUE	NO	NO	\	\
fnx1/KLMA_40084	VBA1	0.0837939	1	0.000437275	TRUE	NO	NO	\	\
KLMA_30020	LAA1	0.0787419	2	0.000574466	TRUE	NO	NO	\	\
KHA1	KHA1	0.0764503	2	1.97704e-06	TRUE	NO	NO	\	\
LAA1/KLMA_10144	LAA1	0.0763202	\	0.00111891	TRUE	NO	NO	\	\
QRI1	QRI1	0.059592	\	2.69658e-05	TRUE	NO	NO	\	\
SEC21	SEC21	0.053729	\	0.000147677	TRUE	NO	YES	\	\
UBC7	UBC7	0.220498	1	0.0784372	TRUE*	YES	NO	(Travers 2000)	UPR
KLMA_20822	JEM1	0.137713	1	0.115143	FALSE(TRUE in group 1)	NO	NO	(Travers 2000)	UPR
SNX41	SNX41	0.0571076	\	0.846978	FALSE	NO	NO	(Travers 2000) supplemet	ER stress
FEN2/KLMA_10011	FEN2	0.391852	\	0.50138	FALSE	NO	NO	\	\
KSS1	KSS1	0.0842315	\	0.12675	FALSE	YES	NO	\	\
MCH2/KLMA_10295	MCH2	0.0621399	\	0.396703	FALSE	NO	NO	\	\
*: UBC7 was designated as a UPR target gene manually. See explanations in the manuscript.

## Sheet: 4.Tm-LATE
Gene Name	Ortholog in Sc	P value(ESRT)	Overlapped group	P value(UPR)	UPR target gene	UPRE-1	UPRE-2	Reference	ER stress or UPR
SEC12	SED4	0.857421	2	8.51565e-06	TRUE	NO	NO	(Travers 2000)	UPR
SFB3	SFB3	0.650448	\	1.60323e-05	TRUE	NO	YES	(Travers 2000)	UPR
HRD3	HRD3	0.602637	\	0.000931761	TRUE	NO	NO	(Travers 2000)	UPR
SEC24	SEC24	0.19211	\	4.53165e-06	TRUE	YES	NO	(Travers 2000)	UPR
SPF1	SPF1	0.0885652	\	2.05987e-06	TRUE	NO	YES	(Travers 2000)	UPR
ORM1	ORM1	0.074322	2	0.000395237	TRUE	YES	YES	(Kimata 2006)	UPR
FYV8	FYV8	0.86998	\	0.000110566	TRUE	NO	NO	(Chen 2005)	ER stress
MNR2	MNR2	0.386874	\	0.000103718	TRUE	NO	NO	(Travers 2000) supplemet	ER stress

## Sheet: ESRTs
STB3
UBC7
YET1
fnx1/KLMA_40084
LTP1
KLMA_20822
DNAJA1/KLMA_10321
ATG21
KLMA_70252
MCD4
DER1/KLMA_10751
PDI1
SGT2
IRC22
KEG1
PHO85
KLMA_30020
TDA4
MRP8
FEN2/KLMA_10011
LHS1
KLMA_80249
ROX3
ERO1
GRP78
KHA1
ORM1
SEC12
UBP15
KLMA_70317
KLMA_10358
VID28
KLMA_70203
PPE1
NTH1
ATG14
YET3
RAG5
IST1
RGC1
HRD1
KLMA_20516
GPM3
VID30
GID8
TPS1
fap2
TPS2
ECM29
FYV10
AIM18
UBX2
RIM15
NIT2
bioA/KLMA_10704
HEM13
KLMA_40293
KLMA_10120
RDI1
yxeK/KLMA_70457
KLMA_70321
SAC6
GYP7
ENO/KLMA_10462
KLMA_10013
ARP3
PDC1
STT3
PMT4
PGK
CAJ1
FMO1/KLMA_10464
MPD1
PFY1
PCK1
KLMA_20799
MET13
KLMA_50479
PTP2
RAG2
KEX1/KLMA_20260
TPK1
SPT14
AIP1
ATG1
PSD2
KLMA_30456
KLMA_20519
HRT1
OST2
IME2
ATG22/KLMA_10053
DIT2
KLMA_60365
KLMA_30023
ALG2
SEC21
ppr1/KLMA_20195
USA1
LAA1/KLMA_10144
KSS1
QRI1
SEC53
ALG7
MCH2/KLMA_10295
SNX41
SEC61
IKS1
KLMA_40132
SEC24
FYV8
MNR2
HRD3
SPF1
SFB3

## Sheet: UPR target genes
STB3
UBC7
YET1
fnx1/KLMA_40084
LTP1
DNAJA1/KLMA_10321
ATG21
KLMA_70252
MCD4
DER1/KLMA_10751
PDI1
SGT2
IRC22
KEG1
PHO85
KLMA_30020
TDA4
MRP8
LHS1
KLMA_80249
ROX3
ERO1
GRP78
KHA1
ORM1
SEC12
UBP15
KLMA_70317
VID28
KLMA_70203
PPE1
NTH1
YET3
RAG5
IST1
RGC1
HRD1
KLMA_20516
VID30
GID8
TPS1
fap2
TPS2
FYV10
AIM18
UBX2
RIM15
NIT2
KLMA_10120
RDI1
yxeK/KLMA_70457
KLMA_70321
SAC6
ENO/KLMA_10462
KLMA_10013
STT3
PMT4
PGK
CAJ1
FMO1/KLMA_10464
MPD1
PFY1
PCK1
KLMA_20799
MET13
RAG2
KEX1/KLMA_20260
TPK1
SPT14
AIP1
ATG1
PSD2
KLMA_30456
HRT1
OST2
IME2
DIT2
KLMA_60365
KLMA_30023
ALG2
SEC21
ppr1/KLMA_20195
USA1
LAA1/KLMA_10144
QRI1
SEC53
ALG7
SEC61
IKS1
KLMA_40132
SEC24
FYV8
MNR2
HRD3
SPF1
SFB3
KLMA_20822

## Sheet: Reference List
0	reports not be found
1	Travers KJ, Patil CK, Wodicka L, Lockhart DJ, Weissman JS, Walter P. Functional and genomic analyses reveal an essential coordination between the unfolded protein response and ER-associated degradation. Cell. 2000 Apr 28;101(3):249-58. doi: 10.1016/s0092-8674(00)80835-1. PMID: 10847680.
2	Kimata Y, Ishiwata-Kimata Y, Yamada S, Kohno K. Yeast unfolded protein response pathway regulates expression of genes for anti-oxidative stress and for cell surface proteins. Genes Cells. 2006 Jan;11(1):59-69. doi: 10.1111/j.1365-2443.2005.00921.x. PMID: 16371132.
3	Bircham, Peter William: The use of high-throughput microscopy in the characterisation of phenotypes associated with the Unfolded Protein Response in Saccharomyces cerevisiae. PhD thesis.Victoria University of Wellington; 2014.
4	Zhao D, Liu XM, Yu ZQ, Sun LL, Xiong X, Dong MQ, Du LL. Atg20- and Atg24-family proteins promote organelle autophagy in fission yeast. J Cell Sci. 2016 Nov 15;129(22):4289-4304. doi: 10.1242/jcs.194373. Epub 2016 Oct 13. PMID: 27737912.
5	Chaillot J, Tebbji F, Remmal A, Boone C, Brown GW, Bellaoui M, Sellam A. The Monoterpene Carvacrol Generates Endoplasmic Reticulum Stress in the Pathogenic Fungus Candida albicans. Antimicrob Agents Chemother. 2015 Aug;59(8):4584-92. doi: 10.1128/AAC.00551-15. Epub 2015 May 26. PMID: 26014932; PMCID: PMC4505245.
6	Lee AH, Iwakoshi NN, Glimcher LH. XBP-1 regulates a subset of endoplasmic reticulum resident chaperone genes in the unfolded protein response. Mol Cell Biol. 2003 Nov;23(21):7448-59. doi: 10.1128/MCB.23.21.7448-7459.2003. PMID: 14559994; PMCID: PMC207643.
7	Moon HY, Cheon SA, Kim H, Agaphonov MO, Kwon O, Oh DB, Kim JY, Kang HA. Hansenula polymorpha Hac1p Is Critical to Protein N-Glycosylation Activity Modulation, as Revealed by Functional and Transcriptomic Analyses. Appl Environ Microbiol. 2015 Oct;81(20):6982-93. doi: 10.1128/AEM.01440-15. Epub 2015 Jul 31. PMID: 26231645; PMCID: PMC4579441.
8	Qu H, Ajuwon KM. Cytosolic phosphoenolpyruvate carboxykinase is a response gene involved in porcine adipocyte adaptation to heat stress. J Anim Sci. 2018 May 4;96(5):1724-1735. doi: 10.1093/jas/sky126. PMID: 29659877; PMCID: PMC6140889.
9	Guillemette T, van Peij N, Goosen T, Lanthaler K, Robson GD, van den Hondel CA, Stam H, Archer DB. Genomic analysis of the secretion stress response in the enzyme-producing cell factory Aspergillus niger. BMC Genomics. 2007 Jun 11;8:158. doi: 10.1186/1471-2164-8-158. PMID: 17561995; PMCID: PMC1894978.
10	Wu J, Kaufman RJ. From acute ER stress to physiological roles of the Unfolded Protein Response. Cell Death Differ. 2006 Mar;13(3):374-84. doi: 10.1038/sj.cdd.4401840. PMID: 16397578.
11	Suh JK, Robertus JD. Yeast flavin-containing monooxygenase is induced by the unfolded protein response. Proc Natl Acad Sci U S A. 2000 Jan 4;97(1):121-6. doi: 10.1073/pnas.97.1.121. PMID: 10618381; PMCID: PMC26626.
12	Chen X, Bisschops MMM, Agarwal NR, Ji B, Shanmugavel KP, Petranovic D. Interplay of Energetics and ER Stress Exacerbates Alzheimer's Amyloid-β (Aβ) Toxicity in Yeast. Front Mol Neurosci. 2017 Jul 27;10:232. doi: 10.3389/fnmol.2017.00232. PMID: 28798664; PMCID: PMC5529408.
13	Kannan M, Sivaprakasam C, Prinz WA, Nachiappan V. Endoplasmic reticulum stress affects the transport of phosphatidylethanolamine from mitochondria to the endoplasmic reticulum in S.cerevisiae. Biochim Biophys Acta. 2016 Dec;1861(12 Pt A):1959-1967. doi: 10.1016/j.bbalip.2016.09.015. Epub 2016 Sep 24. PMID: 27678054; PMCID: PMC6322925.
14	Schröder M, Chang JS, Kaufman RJ. The unfolded protein response represses nitrogen-starvation induced developmental differentiation in yeast. Genes Dev. 2000 Dec 1;14(23):2962-75. doi: 10.1101/gad.852300. PMID: 11114886; PMCID: PMC317105.
15	Yi, X., Zhao, W., Li, J., Zhang, B., Yu, Q., & Li, M. Mn3O4 nanoparticles cause endoplasmic reticulum stress-dependent toxicity to Saccharomyces cerevisiae. RSC advances. 2017 July(73), 46028-46035
16	Yorimitsu T, Klionsky DJ. Endoplasmic reticulum stress: a new pathway to induce autophagy. Autophagy. 2007 Mar-Apr;3(2):160-2. doi: 10.4161/auto.3653. Epub 2007 Mar 4. PMID: 17204854.
17	Mizuno T, Nakamura M, Irie K. Induction of Ptp2 and Cmp2 protein phosphatases is crucial for the adaptive response to ER stress in Saccharomyces cerevisiae. Sci Rep. 2018 Aug 30;8(1):13078. doi: 10.1038/s41598-018-31413-6. PMID: 30166606; PMCID: PMC6117328.
18	S. cerevisiae Encodes an Essential Protein Homologous in Sequence and Function to Mammalian BiP
19	Chen Y, Feldman DE, Deng C, Brown JA, De Giacomo AF, Gaw AF, Shi G, Le QT, Brown JM, Koong AC. Identification of mitogen-activated protein kinase signaling pathways that confer resistance to endoplasmic reticulum stress in Saccharomyces cerevisiae. Mol Cancer Res. 2005 Dec;3(12):669-77. doi: 10.1158/1541-7786.MCR-05-0181. PMID: 16380504.
20	Luo D, He Y, Zhang H, Yu L, Chen H, Xu Z, Tang S, Urano F, Min W. AIP1 is critical in transducing IRE1-mediated endoplasmic reticulum stress response. J Biol Chem. 2008 May 2;283(18):11905-12. doi: 10.1074/jbc.M710557200. Epub 2008 Feb 15. PMID: 18281285; PMCID: PMC2335342.
