# Supplementary material for: Characterization and modulation of endoplasmic reticulum stress response target genes in Kluyveromyces marxianus to improve secretory expressions of heterologous proteins
Source: Biotechnol Biofuels. 2021 Dec 14;14:236. doi: 10.1186/s13068-021-02086-7 (PMC8670139; doi:10.1186/s13068-021-02086-7)
Supplement: Supplementary file 5 — Additional file 5: Table S5. Strains used in this study. [file 13068_2021_2086_MOESM5_ESM.xlsx]

## Sheet: Sheet1
Name	Description	Source
FIM-1DU	ura3D	(Zhou et al. 2018)
T1	ura3D	(Liu et al. 2018)
LHP1019a	ura3D ire1D	This study
LHP1020a	ura3D hac1D	This study
LHP643b	ura3D inu1D::AnFaeA	This study
LHP1021b	ura3D inu1D::RuCelA	This study
LHP1027b	ura3D esr1D	This study
LHP1028b	ura3D hrd3D	This study
LHP1029b	ura3D yet3D	This study
LHP1030b	ura3D usa1D	This study
LHP1031b	ura3D esr1Dyet3D	This study
LHP1032b	ura3D esr1D usa1D	This study
LHP1033b	ura3D yet3D usa1D	This study
aIsogenic relative to FIM-1DU, bIsogenic relative to T1
1. Zhou J, Zhu P, Hu X, Lu H, Yu Y. Improved secretory expression of lignocellulolytic enzymes in Kluyveromyces marxianus by promoter and signal sequence engineering. Biotechnol Biofuels. 2018 Aug 29;11:235.
2.Liu Y, Mo WJ, Shi TF, Wang MZ, Zhou JG, Yu Y, Yew WS, Lu H. Mutational Mtc6p attenuates autophagy and improves secretory expression of heterologous proteins in Kluyveromyces marxianus. Microb Cell Fact. 2018 Sep 14;17(1):144.
