# Supplementary material for: Characterization and modulation of endoplasmic reticulum stress response target genes in Kluyveromyces marxianus to improve secretory expressions of heterologous proteins
Source: Biotechnol Biofuels. 2021 Dec 14;14:236. doi: 10.1186/s13068-021-02086-7 (PMC8670139; doi:10.1186/s13068-021-02086-7)
Supplement: Supplementary file 6 — Additional file 6: Table S6. Plasmids used in this study. [file 13068_2021_2086_MOESM6_ESM.xlsx]

## Sheet: Sheet1
Name	Essential features	Backbone	application	Reference
LHZ296	pKD1, KmURA3,Cas9, gRNA	pUKD-N122-AUC	CRISPR vector. Backbone was described in the reference.	(Liu et al. 2018).
LHZ301	pKD1, KmURA3,Cas9, gRNA*2	LHZ296	CRISPR vector
LHZ442	pKS, pKD1, PINU1, SSINU1-P10L, RuCelA, TINU1, URA3	pUKDN132	Secretory expression of RuCelA. Same as pZP52 in the reference.	(Zhou et al. 2018).
LHZ443	pKS, pKD1, PINU1-T(-351)A, SSINU1, Xyn-CDBFV, TINU1, URA3	pUKDN132	Secretory expression of XynCDBFV. Same as pZP46 in the reference.	(Zhou et al. 2018).
LHZ424	INU1 promoter+SpeI+SacII+INU1 terminator	PMD18-T	Backbone for constructing donor sequence
LHZ531	ARS1, KmURA3,Cas9, gRNA	LHZ296	CRISPR vector
LHZ747	gRNA-STF148F/STF148R, gRNA-STF149F/STF149R	LHZ301	CRISPR plasmid for the deletion of KmIRE1
LHZ748	KmIRE1 upstream sequence-KmIRE1 downstream sequence	PMD18-T	Providing donor sequence for the deletion of KmIRE1
LHZ749	gRNA-STF153F/STF153R	LHZ531	CRISPR plasmid for the deletion of KmHAC1
LHZ750	KmHAC1 upstream sequence-KmHAC1 downstream sequence	PMD18-T	Providing donor sequence for the deletion of KmHAC1
LHZ751	gRNA-STF334F/STF334R	LHZ531	CRISPR plasmid for the deletion of KmERS1/KLMA_50479
LHZ752	KmERS1 upstream sequence-KmERS1 downstream sequence	PMD18-T	Providing donor sequence for the deletion of KmERS1/KLMA_50479
LHZ753	gRNA-STF334F/STF334R	LHZ531	CRISPR plasmid for the deletion of KmHRD3
LHZ754	KmHRD3 upstream sequence-KmHRD3 downstream sequence	PMD18-T	Providing donor sequence for the deletion of KmHRD3
LHZ755	gRNA-STF334F/STF334R	LHZ531	CRISPR plasmid for the deletion of KmUSA1
LHZ756	KmUSA1 upstream sequence-KmUSA1 downstream sequence	PMD18-T	Providing donor sequence for the deletion of KmUSA1
LHZ757	gRNA-STF334F/STF334R	LHZ531	CRISPR plasmid for the deletion of KmYET3
LHZ758	KmYET3 upstream sequence-KmYET3 downstream sequence	PMD18-T	Providing donor sequence for the deletion of KmYET3
LHZ759	gRNA-STF412F/STF412R	LHZ531	CRISPR plasmid for the editing of KmINU1
LHZ765	pKD1, KmURA3, TEF promoter, TEF terminator	PMD18-T	Overexpression vector
LHZ766	TEF-a factor signal+AnFaeA	LHZ765	Secretory expression of AnFaeA
LHZ767	TEF-KLMA_10751/DER1	LHZ765	Overexpression of KLMA_10751/DER1
LHZ768	TEF-ERO1	LHZ765	Overexpression of ERO1
LHZ769	TEF-KAR2	LHZ765	Overexpression of KAR2
LHZ770	TEF-HRD1	LHZ765	Overexpression of HRD1
LHZ771	TEF-HRD3	LHZ765	Overexpression of HRD3
LHZ772	TEF-LHS1	LHZ765	Overexpression of LHS1
LHZ773	TEF-MCD4	LHZ765	Overexpression of MCD4
LHZ774	TEF-MPD1	LHZ765	Overexpression of MPD1
LHZ775	TEF-OST2	LHZ765	Overexpression of OST2
LHZ776	TEF-PDI1	LHZ765	Overexpression of PDI1
LHZ777	TEF-SEC12	LHZ765	Overexpression of SEC12
LHZ778	TEF-UBC7	LHZ765	Overexpression of UBC7
LHZ779	TEF-RAG5	LHZ765	Overexpression of RAG5
LHZ780	TEF-TPS2	LHZ765	Overexpression of TPS2
LHZ781	TEF-KLMA_40084/FNX1	LHZ765	Overexpression of KLMA_40084/FNX1
LHZ782	TEF-KLMA_10120	LHZ765	Overexpression of KLMA_10120
LHZ783	TEF-ATG21	LHZ765	Overexpression of ATG21
LHZ784	TEF-KLMA_10704/bioA	LHZ765	Overexpression of KLMA_10704/bioA
LHZ785	TEF-HEM13	LHZ765	Overexpression of HEM13
LHZ786	TEF-ECM29	LHZ765	Overexpression of ECM29
LHZ787	TEF-GPM3	LHZ765	Overexpression of GPM3
LHZ788	TEF-YET3	LHZ765	Overexpression of YET3
LHZ789	TEF-KLMA_40293	LHZ765	Overexpression of KLMA_40293
LHZ790	TEF-KLMA_10358	LHZ765	Overexpression of KLMA_10358
LHZ791	TEF-RIM15	LHZ765	Overexpression of RIM15
LHZ792	TEF-KLMA_20822	LHZ765	Overexpression of KLMA_20822
LHZ793	TEF-UBX2	LHZ765	Overexpression of UBX2
LHZ794	TEF-STB3	LHZ765	Overexpression of STB3
LHZ795	TEF-IST1	LHZ765	Overexpression of IST1
LHZ796	TEF-KLMA_70317	LHZ765	Overexpression of KLMA_70317
LHZ797	TEF-YET1	LHZ765	Overexpression of YET1
LHZ798	TEF-AIM18	LHZ765	Overexpression of AIM18
LHZ799	TEF-NIT2	LHZ765	Overexpression of NIT2
LHZ800	TEF-KLMA_70252	LHZ765	Overexpression of KLMA_70252
LHZ801	TEF-VID28	LHZ765	Overexpression of VID28
LHZ802	TEF-KLMA_70203	LHZ765	Overexpression of KLMA_70203
LHZ803	TEF-PPE1	LHZ765	Overexpression of PPE1
LHZ804	TEF-fap2	LHZ765	Overexpression of fap2
LHZ805	TEF-FYV10	LHZ765	Overexpression of FYV10
LHZ806	TEF-KLMA_10321/DNAJA1	LHZ765	Overexpression of KLMA_10321/DNAJA1
LHZ807	TEF-KLMA_20516	LHZ765	Overexpression of KLMA_20516
LHZ808	TEF-NTH1	LHZ765	Overexpression of NTH1
LHZ809	TEF-LTP1	LHZ765	Overexpression of LTP1
LHZ810	TEF-ATG14	LHZ765	Overexpression of ATG14
LHZ811	TEF-VID30	LHZ765	Overexpression of VID30
LHZ812	TEF-GID8	LHZ765	Overexpression of GID8
LHZ813	TEF-TPS1	LHZ765	Overexpression of TPS1
LHZ814	TEF-RGC1	LHZ765	Overexpression of RGC1
LHZ815	TEF-UBP15	LHZ765	Overexpression of UBP15
LHZ816	TEF-KLMA_30023	LHZ765	Overexpression of KLMA_30023
LHZ817	TEF-KLMA_10011/FEN2	LHZ765	Overexpression of KLMA_10011/FEN2
LHZ818	TEF-KHA1	LHZ765	Overexpression of KHA1
LHZ819	TEF-RDI1	LHZ765	Overexpression of RDI1
LHZ820	TEF-TPK1	LHZ765	Overexpression of TPK1
LHZ821	TEF-KLMA_80249	LHZ765	Overexpression of KLMA_80249
LHZ822	TEF-KLMA_10462/ENO	LHZ765	Overexpression of KLMA_10462/ENO
LHZ823	TEF-GYP7	LHZ765	Overexpression of GYP7
LHZ824	TEF-PCK1	LHZ765	Overexpression of PCK1
LHZ825	TEF-KLMA_50479	LHZ765	Overexpression of KLMA_50479
LHZ826	TEF-ALG2	LHZ765	Overexpression of ALG2
LHZ827	TEF-DIT2	LHZ765	Overexpression of DIT2
LHZ828	TEF-RAG2	LHZ765	Overexpression of RAG2
LHZ829	TEF-TDA4	LHZ765	Overexpression of TDA4
LHZ830	TEF-KLMA_10013	LHZ765	Overexpression of KLMA_10013
LHZ831	TEF-KLMA_10464/FMO1	LHZ765	Overexpression of KLMA_10464/FMO1
LHZ832	TEF-HRT1	LHZ765	Overexpression of HRT1
LHZ833	TEF-PGK	LHZ765	Overexpression of PGK
LHZ834	TEF-ORM1	LHZ765	Overexpression of ORM1
LHZ835	TEF-PHO85	LHZ765	Overexpression of PHO85
LHZ836	TEF-ROX3	LHZ765	Overexpression of ROX3
LHZ837	TEF-ARP3	LHZ765	Overexpression of ARP3
LHZ838	TEF-KLMA_10053/ATG22	LHZ765	Overexpression of KLMA_10053/ATG22
LHZ839	TEF-MET13	LHZ765	Overexpression of MET13
LHZ840	TEF-CAJ1	LHZ765	Overexpression of CAJ1
LHZ841	TEF-PSD2	LHZ765	Overexpression of PSD2
LHZ842	TEF-KLMA_20007/yxeK	LHZ765	Overexpression of KLMA_20007/yxeK
LHZ843	TEF-SGT2	LHZ765	Overexpression of SGT2
LHZ844	TEF-SAC6	LHZ765	Overexpression of SAC6
LHZ845	TEF-KLMA_30020	LHZ765	Overexpression of KLMA_30020
LHZ846	TEF-IRC22	LHZ765	Overexpression of IRC22
LHZ847	TEF-KLMA_20519	LHZ765	Overexpression of KLMA_20519
LHZ848	TEF-KLMA_30456	LHZ765	Overexpression of KLMA_30456
LHZ849	TEF-MRP8	LHZ765	Overexpression of MRP8
LHZ850	TEF-KLMA_60365	LHZ765	Overexpression of KLMA_60365
LHZ851	TEF-KLMA_70321	LHZ765	Overexpression of KLMA_70321
LHZ852	TEF-IME2	LHZ765	Overexpression of IME2
LHZ853	TEF-PMT4	LHZ765	Overexpression of PMT4
LHZ854	TEF-PDC1	LHZ765	Overexpression of PDC1
LHZ855	TEF-KEG1	LHZ765	Overexpression of KEG1
LHZ856	TEF-PFY1	LHZ765	Overexpression of PFY1
LHZ857	TEF-SPT14	LHZ765	Overexpression of SPT14
LHZ858	TEF-ATG1	LHZ765	Overexpression of ATG1
LHZ859	TEF-KEX1	LHZ765	Overexpression of KEX1
LHZ860	TEF-STT3	LHZ765	Overexpression of STT3
LHZ861	TEF-PTP2	LHZ765	Overexpression of PTP2
LHZ862	TEF-KLMA_20799	LHZ765	Overexpression of KLMA_20799
LHZ863	TEF-AIP1	LHZ765	Overexpression of AIP1
LHZ864	TEF-IKS1	LHZ765	Overexpression of IKS1
LHZ865	TEF-KLMA_40132	LHZ765	Overexpression of KLMA_40132
LHZ866	TEF-USA1	LHZ765	Overexpression of USA1
LHZ867	TEF-SEC53	LHZ765	Overexpression of SEC53
LHZ868	TEF-KLMA_20195/ppr1	LHZ765	Overexpression of KLMA_20195/ppr1
LHZ869	TEF-SEC61	LHZ765	Overexpression of SEC61
LHZ870	TEF-KSS1	LHZ765	Overexpression of KSS1
LHZ871	TEF-KLMA_10144/LAA1	LHZ765	Overexpression of KLMA_10144/LAA1
LHZ872	TEF-MCH2	LHZ765	Overexpression of MCH2
LHZ873	TEF-QRI1	LHZ765	Overexpression of QRI1
LHZ874	TEF-SNX41	LHZ765	Overexpression of SNX41
LHZ875	TEF-ALG7	LHZ765	Overexpression of ALG7
LHZ876	TEF-SEC21	LHZ765	Overexpression of SEC21
LHZ877	TEF-FYV8	LHZ765	Overexpression of FYV8
LHZ878	TEF-MNR2	LHZ765	Overexpression of MNR2
LHZ879	TEF-SEC24	LHZ765	Overexpression of SEC24
LHZ880	TEF-SPF1	LHZ765	Overexpression of SPF1
Reference List
Zhou J, Zhu P, Hu X, Lu H, Yu Y. Improved secretory expression of lignocellulolytic enzymes in Kluyveromyces marxianus by promoter and signal sequence engineering. Biotechnol Biofuels. 2018 Aug 29;11:235.
Liu Y, Mo WJ, Shi TF, Wang MZ, Zhou JG, Yu Y, Yew WS, Lu H. Mutational Mtc6p attenuates autophagy and improves secretory expression of heterologous proteins in Kluyveromyces marxianus. Microb Cell Fact. 2018 Sep 14;17(1):144.
