# Supplementary material for: Characterization and modulation of endoplasmic reticulum stress response target genes in Kluyveromyces marxianus to improve secretory expressions of heterologous proteins
Source: Biotechnol Biofuels. 2021 Dec 14;14:236. doi: 10.1186/s13068-021-02086-7 (PMC8670139; doi:10.1186/s13068-021-02086-7)
Supplement: Supplementary file 7 — Additional file 7: Table S7. Primers used in this study. [file 13068_2021_2086_MOESM7_ESM.xlsx]

## Sheet: Sheet1
Name	Sequence (5’-3’)	Description
STF165F	AAGGCTAAGCGTTCATTGTCCAGTC	The forward primer for KmKAR2 qPCR
STF165R	GCATCCTTCAAGACTTTTTCGACAG	The reverse primer for KmKAR2 qPCR
YY385F	TAGTTGGTGG AGTGATTTGT CTGC	The forward primer for amplifying 18sRNA in qPCR
YY385R	CTCGCTGGCT CCGTCAGTGT AG	The reverse primer for amplifying 18sRNA in qPCR
STF148F	ATCTGTTAGCAATGCGAAAAAGC	Target sequence 1 for the deletion of KmIRE1.
STF148R	AACGCTTTTTCGCATTGCTAACA	Target sequence 1 for the deletion of KmIRE1.
STF149F	GATCAAAAGAACTCGCCTAAAACT	Target sequence 2 for the deletion of KmIRE1.
STF149R	AAACAGTTTTAGGCGAGTTCTTTT	Target sequence 2 for the deletion of KmIRE1.
STF150F	GCAGTTATTCATATCATCGCTTTG TGTCTTTTAAGAGTACATAAGTATATATGC	Primer to remove KmIRE1 CDS from T-KmIRE1.
STF150R	GCATATATACTTATGTACTCTTAAAAGACA CAAAGCGATGATATGAATAACTGC	Pair with STF150F
STF151F	GTGCTAAAACTAACAACATCAACCA	The forward primer to amplify the donor sequence for the deletion of KmIRE1.
STF151R	GATTGATGTTTTGACAGTTTTTGAA	The reverse primer to amplify the donor sequence for the deletion of KmIRE1.
STF152F	GCCATCTTCTGAATGGGACCCTCTT	The forward primer to verify the ire1D transformants
STF152R	GCTGTTTGGTGAATTCCAAGGATGA	The reverse primer to verify the ire1D transformants
STF153F	TCAGAATATATTAAGCAGTAAAA	Target sequence for the deletion of KmHAC1.
STF153R	AACTTTTACTGCTTAATATATTC	Target sequence for the deletion of KmHAC1.
STF154F	GTCTTCAGAGAAAGAATATATTAAGCAGTAAA TCAGCCAGTCAGGAACTCTGAAAG	Primer to remove KmHAC1 ORF from T-KmHAC1.
STF154R	CTTTCAGAGTTCCTGACTGGCTGA TTTACTGCTTAATATATTCTTTCTCTGAAGAC	Pair with STF154F
STF155F	GGAATACGACGAAATGGGTTTACCG	The forward primer to amplify the donor sequence for the deletion of KmHAC1.
STF155R	GCGCTTCGGGCAGATAAGTAAAAAG	The reverse primer to amplify the donor sequence for the deletion of KmHAC1.
STF156F	GCTAAGCCCTCGCTCGAACTTGAAC	The forward primer to verify the hac1D transformants
STF156R	GTGGTGCAACAACCGCACCATAGAA	The reverse primer to verify the hac1D transformants
STF334F	TCAGGTGATGGTGCAGAGTCGCT	Target sequence for the deletion of KmERS1/KLMA_50479.
STF334R	AACAGCGACTCTGCACCATCACC	Target sequence for the deletion of KmERS1/KLMA_50479.
STF335F	ACACTAAATCACAGCCCACAACAAC	The forward primer to amplify the donor sequence for the deletion of KmERS1/KLMA_50479.
STF335R	GTTCGTGGTGGCTCCAGACAATT	The reverse primer to amplify the donor sequence for the deletion of KmERS1/KLMA_50479.
STF336F	GATTGGACGGGAATTGATTGAGCA AGGAGGAGTTACTTTGTTGATTAATTAC	Primer to remove KmERS1/KLMA_50479 CDS from T-KmERS1/KLMA_50479.
STF336R	GTAATTAATCAACAAAGTAACTCCTCCT TGCTCAATCAATTCCCGTCCAATC	Pair with STF336F
STF337F	TTCAACAGAATCAATCGCCAACG	The forward primer to verify the ers1D transformants
STF337R	TTGTCGTGCTCAAGAAATCCACT	The reverse primer to verify the ers1D transformants
STF338F	TCAGAAGAAAATTTGCCGATAAA	Target sequence for the deletion of KmHRD3.
STF338R	AACTTTATCGGCAAATTTTCTTC	Target sequence for the deletion of KmHRD3.
STF339F	AATCTCATAGCCCTGACATTCTTGG	The forward primer to amplify the donor sequence for the deletion of KmHRD3.
STF339R	AATCAACTTGCCAGACAGGACCCTC	The reverse primer to amplify the donor sequence for the deletion of KmHRD3.
STF340F	CTTATTGGCTAGAAGAAAATTTGCCGATAA AGATTCTTTGATGAACAGAATAATGATAAT	Primer to remove KmHRD3 CDS from T-KmHRD3.
STF340R	ATTATCATTATTCTGTTCATCAAAGAATCT TTATCGGCAAATTTTCTTCTAGCCAATAAG	Pair with STF340F
STF341F	GGCGCCGCTTCTGACTCTTCCTTAT	The forward primer to verify the hrd3D transformants
STF342F	TCACTTCGAAGCAAGGTATTCCA	Target sequence for the deletion of KmUSA1.
STF342R	AACTGGAATACCTTGCTTCGAAG	Target sequence for the deletion of KmUSA1.
STF343F	ACAAAAGGCTAAGGAAATGGAAGAG	The forward primer to amplify the donor sequence for the deletion of KmUSA1.
STF343R	CGAAGGGCTGCGAAATAGATTAGTG	The reverse primer to amplify the donor sequence for the deletion of KmUSA1.
STF344F	GAATCATTGGAAACATTTTGCTACACC GGCTAGTGAGTGAGTGGCCTACGCC	Primer to remove KmUSA1 CDS from T-KmUSA1.
STF344R	GGCGTAGGCCACTCACTCACTAGCC GGTGTAGCAAAATGTTTCCAATGATTC	Pair with STF343F
STF345F	GAAACCACCAGATTACAGCAAGAGT	The forward primer to verify the usa1D transformants
STF345R	TGTTGGTTCAAAATATGTTGCCTCC	The reverse primer to verify the usa1D transformants
STF350F	TCAAGAATCGAATCGCGATCTAA	Target sequence for the deletion of KmYET3.
STF350R	AACTTAGATCGCGATTCGATTCT	Target sequence for the deletion of KmYET3.
STF351F	GGGTAAGAGAGAGGGAGAAGGAAAC	The forward primer to amplify the donor sequence for the deletion of KmYET3.
STF351R	TCTGCCGATTCTAATGACTGGAT	The reverse primer to amplify the donor sequence for the deletion of KmYET3.
STF352F	CGACAAGACACTCGCCAACTTGG TGAACTGCGTTTATATTTTGTATATTTTCAC	Primer to remove KmYET3 CDS from T-KmYET3.
STF352R	GTGAAAATATACAAAATATAAACGCAGTTCA CCAAGTTGGCGAGTGTCTTGTCG	Pair with STF352F
STF353F	TTTCTGGTTGTATCAGACGGGAAAG	The forward primer to verify the yet3D transformants
STF353R	CAATACTTGGACAAATCCTCTACCG	The reverse primer to verify the yet3D transformants
STF412F	TCAATTTCACTCCATCCCATGGT	Target sequence for gene editing of KmINU1.
STF412R	AACACCATGGGATGGAGTGAAAT	Target sequence for gene editing of KmINU1.
PUKD16F	CAGCAATTAA ATCCGGGGTA AG	The forward primer to amplify the donor sequence for editing of KmINU1 in this study.
YY168R	CGAGTCCGTA GAAGGCTCCA TAACC	The reverse primer to amplify the donor sequence for editing of KmINU1 in this study.
STFINUF	ATGGCGGAGGTACGACTGACTGGC	The forward primer to verify gene editing of KmINU1 in this study.
STF200F	GAACATAAACAACC CCGCGG ATGAGATTTCCTTCAATTTTTACTGCAG	The forward primer to amplify a signal+AnFaeA, including homologous sequence to ligate with digestion product of LHZ765
STF200R	TATTGTCAGTACTGA TTAATTAA TTACCAAGTACAAGCACCGGAGGTC	The reverse primer to amplify a signal+AnFaeA, including homologous sequence to ligate with digestion product of LHZ765
STF203F	ACATCACATCCGAACATAAACAACC ATGGATCTTCTACCAGATTTACCAC	The forward primer to amplify KmDER1/KLMA_10751 CDS, including homologous sequence to ligate with digestion product of LHZ765
STF203R	GAATCTTTTTATTGTCAGTACTGA TTAGATCTCAAATCCGTAAGTTTTCT	The reverse primer to amplify KmDER1/KLMA_10751 CDS, including homologous sequence to ligate with digestion product of LHZ765
STF204F	ACATCACATCCGAACATAAACAACC ATGATATTATCGGTACAGTGGTGTCTC	The forward primer to amplify KmERO1 CDS, including homologous sequence to ligate with digestion product of LHZ765
STF204R	GAATCTTTTTATTGTCAGTACTGA TCAGGTTTGTGTGCTAATGCC	The reverse primer to amplify KmERO1 CDS, including homologous sequence to ligate with digestion product of LHZ765
STF205F	ACATCACATCCGAACATAAACAACC ATGTTTGCTGGTAGAAAAAGTTCAG	The forward primer to amplify KmKAR2 CDS, including homologous sequence to ligate with digestion product of LHZ765
STF205R	GAATCTTTTTATTGTCAGTACTGA TTACAATTCATCATCGAAGTAGTCATC	The reverse primer to amplify KmKAR2 CDS, including homologous sequence to ligate with digestion product of LHZ765
STF206F	ACATCACATCCGAACATAAACAACC ATGTTACTGACACAGAAGTTTGTCTCT	The forward primer to amplify KmHRD1 CDS, including homologous sequence to ligate with digestion product of LHZ765
STF206R	GAATCTTTTTATTGTCAGTACTGA TCATTCCCTCTTTACTTTTTTTGAAAG	The reverse primer to amplify KmHRD1 CDS, including homologous sequence to ligate with digestion product of LHZ765
STF207F	ACATCACATCCGAACATAAACAACC ATGGTCATGTTGATTCATTTGGTG	The forward primer to amplify KmHRD3 CDS, including homologous sequence to ligate with digestion product of LHZ765
STF207R	GAATCTTTTTATTGTCAGTACTGA CTATATGGCAAAGAACATGATGTTC	The reverse primer to amplify KmHRD3 CDS, including homologous sequence to ligate with digestion product of LHZ765
STF208F	ACATCACATCCGAACATAAACAACC ATGCGAATAATTGTGTTGTTTTTAG	The forward primer to amplify KmLHS1 CDS, including homologous sequence to ligate with digestion product of LHZ765
STF208R	GAATCTTTTTATTGTCAGTACTGA TTATAATTCATCCTGTTCGAACTCAAC	The reverse primer to amplify KmLHS1 CDS, including homologous sequence to ligate with digestion product of LHZ765
STF209F	ACATCACATCCGAACATAAACAACC ATGTGGAATAAGCATAGAGCGTATT	The forward primer to amplify KmMCD4 CDS, including homologous sequence to ligate with digestion product of LHZ765
STF209R	GAATCTTTTTATTGTCAGTACTGA TTAGGTGTTTTTCTTGTCTGAGTCTAC	The reverse primer to amplify KmMCD4 CDS, including homologous sequence to ligate with digestion product of LHZ765
STF210F	ACATCACATCCGAACATAAACAACC ATGCTAAGACTCCCTGCTGCTAT	The forward primer to amplify KmMPD1 CDS, including homologous sequence to ligate with digestion product of LHZ765
STF210R	GAATCTTTTTATTGTCAGTACTGA TCATAGCTCATCGTCTACCATTGT	The reverse primer to amplify KmMPD1 CDS, including homologous sequence to ligate with digestion product of LHZ765
STF211F	ACATCACATCCGAACATAAACAACC ATGGTCAAGAAGCAAACCGC	The forward primer to amplify KmOST2 CDS, including homologous sequence to ligate with digestion product of LHZ765
STF211R	GAATCTTTTTATTGTCAGTACTGA TCAGTTGATGAAGTGCAAACTGATG	The reverse primer to amplify KmOST2 CDS, including homologous sequence to ligate with digestion product of LHZ765
STF212F	ACATCACATCCGAACATAAACAACC ATGCTATTTGGTAAGACCATTAAAC	The forward primer to amplify KmPDI1 CDS, including homologous sequence to ligate with digestion product of LHZ765
STF212R	GAATCTTTTTATTGTCAGTACTGA CTACAATTCATCTTGATCTAGTTCATC	The reverse primer to amplify KmPDI1 CDS, including homologous sequence to ligate with digestion product of LHZ765
STF213F	ACATCACATCCGAACATAAACAACC ATGGGTAAAGACACCGAGAGC	The forward primer to amplify KmSEC12 CDS, including homologous sequence to ligate with digestion product of LHZ765
STF213R	GAATCTTTTTATTGTCAGTACTGA CTATAATTCATCCTGAATGTACACCTC	The reverse primer to amplify KmSEC12 CDS, including homologous sequence to ligate with digestion product of LHZ765
STF214F	ACATCACATCCGAACATAAACAACC ATGTCCAAGACCGCGCAAAAAC	The forward primer to amplify KmUBC7 CDS, including homologous sequence to ligate with digestion product of LHZ765
STF214R	GAATCTTTTTATTGTCAGTACTGA TTAGAAACCCAAGGACTTGAGCAAG	The reverse primer to amplify KmUBC7 CDS, including homologous sequence to ligate with digestion product of LHZ765
STF215F	ACATCACATCCGAACATAAACAACC ATGGTTCATTTAGGTCCAAAGAAGC	The forward primer to amplify KmRAG5 CDS, including homologous sequence to ligate with digestion product of LHZ765
STF215R	GAATCTTTTTATTGTCAGTACTGA TTAAGCACCTTCGATACCAACAGAC	The reverse primer to amplify KmRAG5 CDS, including homologous sequence to ligate with digestion product of LHZ765
STF216F	ACATCACATCCGAACATAAACAACC ATGGAAAACAGTAGTGCAAGTAAGC	The forward primer to amplify KmTPS2 CDS, including homologous sequence to ligate with digestion product of LHZ765
STF216R	GAATCTTTTTATTGTCAGTACTGA TCAATTAGTCCTAGAAGACACTTTCTTT	The reverse primer to amplify KmTPS2 CDS, including homologous sequence to ligate with digestion product of LHZ765
STF217F	ACATCACATCCGAACATAAACAACC ATGGCTAATGAACTCCAGCCAATAT	The forward primer to amplify KmFNX1/KLMA_40084 CDS, including homologous sequence to ligate with digestion product of LHZ765
STF217R	GAATCTTTTTATTGTCAGTACTGA CTAACGTCTTCCAATCTCGGTATGC	The reverse primer to amplify KmFNX1/KLMA_40084 CDS, including homologous sequence to ligate with digestion product of LHZ765
STF218F	ACATCACATCCGAACATAAACAACC ATGGATTTAGACGGTATACTTGAACTGG	The forward primer to amplify KLMA_10120 CDS, including homologous sequence to ligate with digestion product of LHZ765
STF218R	GAATCTTTTTATTGTCAGTACTGA TCACCAATCAGTTGTCTGGTCCTG	The reverse primer to amplify KLMA_10120 CDS, including homologous sequence to ligate with digestion product of LHZ765
STF219F	ACATCACATCCGAACATAAACAACC ATGGGGTTGAAAGTATTAGGG	The forward primer to amplify KmATG21 CDS, including homologous sequence to ligate with digestion product of LHZ765
STF219R	GAATCTTTTTATTGTCAGTACTGA TTAATCGAAAGTATTACTCTTCGTC	The reverse primer to amplify KmATG21 CDS, including homologous sequence to ligate with digestion product of LHZ765
STF220F	ACATCACATCCGAACATAAACAACC ATGACAGTTACAACCGACAACGAC	The forward primer to amplify KmbioA/KLMA_10704 CDS, including homologous sequence to ligate with digestion product of LHZ765
STF220R	GAATCTTTTTATTGTCAGTACTGA TTAGAATAGGCCTTCTGCCTTC	The reverse primer to amplify KmbioA/KLMA_10704 CDS, including homologous sequence to ligate with digestion product of LHZ765
STF221F	ACATCACATCCGAACATAAACAACC ATGACAGACTCTGCTGTGCCAATG	The forward primer to amplify KmHEM13 CDS, including homologous sequence to ligate with digestion product of LHZ765
STF221R	GAATCTTTTTATTGTCAGTACTGA TTACACCCATTCGATTGGGTTTTTC	The reverse primer to amplify KmHEM13 CDS, including homologous sequence to ligate with digestion product of LHZ765
STF222F	ACATCACATCCGAACATAAACAACC ATGAGTGGATTCGTTCAATTATCAG	The forward primer to amplify KmECM29 CDS, including homologous sequence to ligate with digestion product of LHZ765
STF222R	GAATCTTTTTATTGTCAGTACTGA TCAGGGAGATATTCCAATCTTCAC	The reverse primer to amplify KmECM29 CDS, including homologous sequence to ligate with digestion product of LHZ765
STF223F	ACATCACATCCGAACATAAACAACC ATGAGATTGTATGCATTAAGGCACG	The forward primer to amplify KmGPM3 CDS, including homologous sequence to ligate with digestion product of LHZ765
STF223R	GAATCTTTTTATTGTCAGTACTGA TCATTCCTTGAGTCCTTCCTTACG	The reverse primer to amplify KmGPM3 CDS, including homologous sequence to ligate with digestion product of LHZ765
STF224F	ACATCACATCCGAACATAAACAACC ATGTTCAACCATTTCAAATGCTCG	The forward primer to amplify KmYET3 CDS, including homologous sequence to ligate with digestion product of LHZ765
STF224R	GAATCTTTTTATTGTCAGTACTGA TCATTTCATTTGTTCCTGCAGAGC	The reverse primer to amplify KmYET3 CDS, including homologous sequence to ligate with digestion product of LHZ765
STF225F	ACATCACATCCGAACATAAACAACC ATGAGTTCCATGCTTGTTTGCTATG	The forward primer to amplify KLMA_40293 CDS, including homologous sequence to ligate with digestion product of LHZ765
STF225R	GAATCTTTTTATTGTCAGTACTGA TCATGCCGTATACTCTTGTTCTTCTG	The reverse primer to amplify KLMA_40293 CDS, including homologous sequence to ligate with digestion product of LHZ765
STF226F	ACATCACATCCGAACATAAACAACC ATGAGTGATCAGGTTGAAAATCTAAG	The forward primer to amplify KLMA_10358 CDS, including homologous sequence to ligate with digestion product of LHZ765
STF226R	GAATCTTTTTATTGTCAGTACTGA TTAGCAATTTCCTTTATACATATTCCAC	The reverse primer to amplify KLMA_10358 CDS, including homologous sequence to ligate with digestion product of LHZ765
STF227F	ACATCACATCCGAACATAAACAACC ATGTCACAAGAATTTGATGAGACAG	The forward primer to amplify KmRIM15 CDS, including homologous sequence to ligate with digestion product of LHZ765
STF227R	GAATCTTTTTATTGTCAGTACTGA TCAGAAGTCTGTGTCGCTCAATAG	The reverse primer to amplify KmRIM15 CDS, including homologous sequence to ligate with digestion product of LHZ765
STF228F	ACATCACATCCGAACATAAACAACC ATGGCATATTGGACAGCATTTACC	The forward primer to amplify KLMA_20822 CDS, including homologous sequence to ligate with digestion product of LHZ765
STF228R	GAATCTTTTTATTGTCAGTACTGA TCAGTGGTTGGGCTTTTTCCTCTG	The reverse primer to amplify KLMA_20822 CDS, including homologous sequence to ligate with digestion product of LHZ765
STF229F	ACATCACATCCGAACATAAACAACC ATGCCAGTAATTGAACATAACGACG	The forward primer to amplify KmUBX2 CDS, including homologous sequence to ligate with digestion product of LHZ765
STF229R	GAATCTTTTTATTGTCAGTACTGA CTAGCTCTCACAGTCATCTTCTTCG	The reverse primer to amplify KmUBX2 CDS, including homologous sequence to ligate with digestion product of LHZ765
STF230F	ACATCACATCCGAACATAAACAACC ATGACGGAACAACAGCAAGAACAGG	The forward primer to amplify KmSTB3 CDS, including homologous sequence to ligate with digestion product of LHZ765
STF230R	GAATCTTTTTATTGTCAGTACTGA TCACGACTTCAAGGACATTAGGGC	The reverse primer to amplify KmSTB3 CDS, including homologous sequence to ligate with digestion product of LHZ765
STF231F	ACATCACATCCGAACATAAACAACC ATGTCTCACCAACAGCATGGTGTTATG	The forward primer to amplify KmIST1 CDS, including homologous sequence to ligate with digestion product of LHZ765
STF231R	GAATCTTTTTATTGTCAGTACTGA TCATCTACGCAATGCCTCAAATC	The reverse primer to amplify KmIST1 CDS, including homologous sequence to ligate with digestion product of LHZ765
STF232F	ACATCACATCCGAACATAAACAACC ATGGTTCTTGAAAGAATTCGG	The forward primer to amplify KLMA_70317 CDS, including homologous sequence to ligate with digestion product of LHZ765
STF232R	GAATCTTTTTATTGTCAGTACTGA TTACATTATTGTGCAATTGTCTTC	The reverse primer to amplify KLMA_70317 CDS, including homologous sequence to ligate with digestion product of LHZ765
STF233F	ACATCACATCCGAACATAAACAACC ATGTCCATCTACTTCAGCTCGTTG	The forward primer to amplify KmYET1 CDS, including homologous sequence to ligate with digestion product of LHZ765
STF233R	GAATCTTTTTATTGTCAGTACTGA TCAATCGTCTTTCTTTTCTGAGACC	The reverse primer to amplify KmYET1 CDS, including homologous sequence to ligate with digestion product of LHZ765
STF234F	ACATCACATCCGAACATAAACAACC ATGATTAGATTATCACAACATCTATTAAAC	The forward primer to amplify KmAIM18 CDS, including homologous sequence to ligate with digestion product of LHZ765
STF234R	GAATCTTTTTATTGTCAGTACTGA TTAAGCCATGGTTACCAATTTTG	The reverse primer to amplify KmAIM18 CDS, including homologous sequence to ligate with digestion product of LHZ765
STF235F	ACATCACATCCGAACATAAACAACC ATGGCAAGAATTGGTATTGGTC	The forward primer to amplify KmNIT2 CDS, including homologous sequence to ligate with digestion product of LHZ765
STF235R	GAATCTTTTTATTGTCAGTACTGA TTAGATGAAATCTCCAAAAATATCTC	The reverse primer to amplify KmNIT2 CDS, including homologous sequence to ligate with digestion product of LHZ765
STF236F	ACATCACATCCGAACATAAACAACC ATGGTGCAATTTCTTTATAGATCTG	The forward primer to amplify KLMA_70252 CDS, including homologous sequence to ligate with digestion product of LHZ765
STF236R	GAATCTTTTTATTGTCAGTACTGA CTAAAGATACAAAGTACCGGTAATTC	The reverse primer to amplify KLMA_70252 CDS, including homologous sequence to ligate with digestion product of LHZ765
STF237F	ACATCACATCCGAACATAAACAACC ATGGTCGTACAGGAGAAGAGGAAAATC	The forward primer to amplify KmVID28 CDS, including homologous sequence to ligate with digestion product of LHZ765
STF237R	GAATCTTTTTATTGTCAGTACTGA TTATGCTTGTGCTGGGATGGAAG	The reverse primer to amplify KmVID28 CDS, including homologous sequence to ligate with digestion product of LHZ765
STF238F	ACATCACATCCGAACATAAACAACC ATGTCTATTCTCAAGCCAACTGCTC	The forward primer to amplify KLMA_70203 CDS, including homologous sequence to ligate with digestion product of LHZ765
STF238R	GAATCTTTTTATTGTCAGTACTGA TCATTTTGGAACGTATTTGAGCAAG	The reverse primer to amplify KLMA_70203 CDS, including homologous sequence to ligate with digestion product of LHZ765
STF239F	ACATCACATCCGAACATAAACAACC ATGTCCGAGGATATACAACGCCAGG	The forward primer to amplify KmPPE1 CDS, including homologous sequence to ligate with digestion product of LHZ765
STF239R	GAATCTTTTTATTGTCAGTACTGA TCAAGGGTTCTTACTAGCAGCTCCC	The reverse primer to amplify KmPPE1 CDS, including homologous sequence to ligate with digestion product of LHZ765
STF240F	ACATCACATCCGAACATAAACAACC ATGTCTGGATATGAAGTTGTTATTG	The forward primer to amplify Kmfap2 CDS, including homologous sequence to ligate with digestion product of LHZ765
STF240R	GAATCTTTTTATTGTCAGTACTGA CTATAGCTTCGCGTGTCCATAG	The reverse primer to amplify Kmfap2 CDS, including homologous sequence to ligate with digestion product of LHZ765
STF241F	ACATCACATCCGAACATAAACAACC ATGACGTCCCTGAACGAACCTAGTG	The forward primer to amplify KmFYV10 CDS, including homologous sequence to ligate with digestion product of LHZ765
STF241R	GAATCTTTTTATTGTCAGTACTGA TTATGTCGGATACATTGTTATAAAATCGG	The reverse primer to amplify KmFYV10 CDS, including homologous sequence to ligate with digestion product of LHZ765
STF242F	ACATCACATCCGAACATAAACAACC ATGGTAAAATTACTGTCACTTCTATC	The forward primer to amplify DNAJA1/KLMA_10321 CDS, including homologous sequence to ligate with digestion product of LHZ765
STF242R	GAATCTTTTTATTGTCAGTACTGA CTACAACTCGTCAATTATGTTACTTG	The reverse primer to amplify DNAJA1/KLMA_10321 CDS, including homologous sequence to ligate with digestion product of LHZ765
STF243F	ACATCACATCCGAACATAAACAACC ATGGATCACTACGAAGAGTTTCAG	The forward primer to amplify KLMA_20516 CDS, including homologous sequence to ligate with digestion product of LHZ765
STF243R	GAATCTTTTTATTGTCAGTACTGA TTAGAAGAGGTCTTGGATTGCGTAG	The reverse primer to amplify KLMA_20516 CDS, including homologous sequence to ligate with digestion product of LHZ765
STF244F	ACATCACATCCGAACATAAACAACC ATGGAAATTGACGGTCATAGC	The forward primer to amplify NTH1 CDS, including homologous sequence to ligate with digestion product of LHZ765
STF244R	GAATCTTTTTATTGTCAGTACTGA TTATAAGCCGTAATTCTTCTTTTCTTC	The reverse primer to amplify NTH1 CDS, including homologous sequence to ligate with digestion product of LHZ765
STF245F	ACATCACATCCGAACATAAACAACC ATGACAGTAAAACTTTCAGTTGC	The forward primer to amplify LTP1 CDS, including homologous sequence to ligate with digestion product of LHZ765
STF245R	GAATCTTTTTATTGTCAGTACTGA TTATTTCAGTTCCTTTTCTAGAAAC	The reverse primer to amplify LTP1 CDS, including homologous sequence to ligate with digestion product of LHZ765
STF246F	ACATCACATCCGAACATAAACAACC ATGATACATTGTGGAATCTGCGG	The forward primer to amplify ATG14 CDS, including homologous sequence to ligate with digestion product of LHZ765
STF246R	GAATCTTTTTATTGTCAGTACTGA CTATATTGATGGTATCATTGACATCAC	The reverse primer to amplify ATG14 CDS, including homologous sequence to ligate with digestion product of LHZ765
STF247F	ACATCACATCCGAACATAAACAACC ATGAGCAGCAACAAGATGGATTTAG	The forward primer to amplify VID30 CDS, including homologous sequence to ligate with digestion product of LHZ765
STF247R	GAATCTTTTTATTGTCAGTACTGA CTATAGTTTTAATAAGTCTTCGTCAATATTAATC	The reverse primer to amplify VID30 CDS, including homologous sequence to ligate with digestion product of LHZ765
STF248F	ACATCACATCCGAACATAAACAACC ATGACGAACTTTAAATCTGGGTACG	The forward primer to amplify GID8 CDS, including homologous sequence to ligate with digestion product of LHZ765
STF248R	GAATCTTTTTATTGTCAGTACTGA TTACACATCACTCTCCACTCGTGG	The reverse primer to amplify GID8 CDS, including homologous sequence to ligate with digestion product of LHZ765
STF249F	ACATCACATCCGAACATAAACAACC ATGACAATGGATAAAGCGTTTAGCG	The forward primer to amplify TPS1 CDS, including homologous sequence to ligate with digestion product of LHZ765
STF249R	GAATCTTTTTATTGTCAGTACTGA TCACTGGTTAGAGGCTCCCAATCTG	The reverse primer to amplify TPS1 CDS, including homologous sequence to ligate with digestion product of LHZ765
STF250F	ACATCACATCCGAACATAAACAACC ATGGATAATCGGGGCCAAGAAG	The forward primer to amplify RGC1 CDS, including homologous sequence to ligate with digestion product of LHZ765
STF250R	GAATCTTTTTATTGTCAGTACTGA TTAGGAATACAGAGAACCGTGTATG	The reverse primer to amplify RGC1 CDS, including homologous sequence to ligate with digestion product of LHZ765
STF251F	ACATCACATCCGAACATAAACAACC ATGAGCGAGGTTAAAACTGTTGGTA	The forward primer to amplify UBP15 CDS, including homologous sequence to ligate with digestion product of LHZ765
STF251R	GAATCTTTTTATTGTCAGTACTGA TCAGTTTTTGATCACCATAGGTCTG	The reverse primer to amplify UBP15 CDS, including homologous sequence to ligate with digestion product of LHZ765
STF252F	ACATCACATCCGAACATAAACAACC ATGATATTGAAAAGTCTAGTTGAATCGAGTATC	The forward primer to amplify KLMA_30023 CDS, including homologous sequence to ligate with digestion product of LHZ765
STF252R	GAATCTTTTTATTGTCAGTACTGA TTATACTTCATCACTATCACCATATCTGTAAC	The reverse primer to amplify KLMA_30023 CDS, including homologous sequence to ligate with digestion product of LHZ765
STF253F	ACATCACATCCGAACATAAACAACC ATGTCCAAGATGACAATAAAAAAAATAG	The forward primer to amplify FEN2/KLMA_10011 CDS, including homologous sequence to ligate with digestion product of LHZ765
STF253R	GAATCTTTTTATTGTCAGTACTGA TCAGGCTTCTAATTCCAAGGGAAAG	The reverse primer to amplify FEN2/KLMA_10011 CDS, including homologous sequence to ligate with digestion product of LHZ765
STF254F	ACATCACATCCGAACATAAACAACC CCGCGG ATGGCAAATCATATTGGTGGTATAATTTC	The forward primer to amplify KHA1 CDS, including homologous sequence to ligate with digestion product of LHZ765
STF254R	GAATCTTTTTATTGTCAGTACTGA TTAATTAA TTACTCTTTGGCAGAGGTATAACTATGAC	The reverse primer to amplify KHA1 CDS, including homologous sequence to ligate with digestion product of LHZ765
STF255F	ACATCACATCCGAACATAAACAACC ATGGGCGAAGAAGAAGACTTTAAAG	The forward primer to amplify RDI1 CDS, including homologous sequence to ligate with digestion product of LHZ765
STF255R	GAATCTTTTTATTGTCAGTACTGA TCACCTTTTCACGATCTCAACAC	The reverse primer to amplify RDI1 CDS, including homologous sequence to ligate with digestion product of LHZ765
STF256F	ACATCACATCCGAACATAAACAACC ATGTTATATGGGCTACGTCCTCTAAAG	The forward primer to amplify TPK1 CDS, including homologous sequence to ligate with digestion product of LHZ765
STF256R	GAATCTTTTTATTGTCAGTACTGA TCAGAAGTCTGCGAAAATGGAATGG	The reverse primer to amplify TPK1 CDS, including homologous sequence to ligate with digestion product of LHZ765
STF257F	ACATCACATCCGAACATAAACAACC ATGAGTGCTGGTACGGGTGATATTC	The forward primer to amplify KLMA_80249 CDS, including homologous sequence to ligate with digestion product of LHZ765
STF257R	GAATCTTTTTATTGTCAGTACTGA TTATTTGGATGTACCGTCGTTAAAAC	The reverse primer to amplify KLMA_80249 CDS, including homologous sequence to ligate with digestion product of LHZ765
STF258F	ACATCACATCCGAACATAAACAACC ATGGCTGTCTCTAAGGTTTACGCTAG	The forward primer to amplify ENO CDS, including homologous sequence to ligate with digestion product of LHZ765
STF258R	GAATCTTTTTATTGTCAGTACTGA TTATAATTGGTTAGCGTTGTGGAAC	The reverse primer to amplify ENO CDS, including homologous sequence to ligate with digestion product of LHZ765
STF259F	ACATCACATCCGAACATAAACAACC ATGTCAGAAATCCTCTTTTGTAAAGG	The forward primer to amplify GYP7 CDS, including homologous sequence to ligate with digestion product of LHZ765
STF259R	GAATCTTTTTATTGTCAGTACTGA CTATTTTACTGAATCTTTATTTCTGGTAG	The reverse primer to amplify GYP7 CDS, including homologous sequence to ligate with digestion product of LHZ765
STF260F	ACATCACATCCGAACATAAACAACC ATGTCCCCAAGCAAAATTCACC	The forward primer to amplify KmPCK1 CDS, including homologous sequence to ligate with digestion product of LHZ765
STF260R	GAATCTTTTTATTGTCAGTACTGA TCATAGTTGAGGACCAGCAGCC	The reverse primer to amplify KmPCK1 CDS, including homologous sequence to ligate with digestion product of LHZ765
STF261F	ACATCACATCCGAACATAAACAACC ATGACAAGAGGTGTGTCGAGGT	The forward primer to amplify KLMA_50479 CDS, including homologous sequence to ligate with digestion product of LHZ765
STF261R	GAATCTTTTTATTGTCAGTACTGA TCATATCGTCTCCACAGACCCTAC	The reverse primer to amplify KLMA_50479 CDS, including homologous sequence to ligate with digestion product of LHZ765
STF262F	ACATCACATCCGAACATAAACAACC ATGTCACAGCCAAGCGCACC	The forward primer to amplify KmALG2 CDS, including homologous sequence to ligate with digestion product of LHZ765
STF262R	GAATCTTTTTATTGTCAGTACTGA TTAAGTTTTGCCCGTGTATGTCATATAC	The reverse primer to amplify KmALG2 CDS, including homologous sequence to ligate with digestion product of LHZ765
STF263F	ACATCACATCCGAACATAAACAACC ATGTCAGGACTTAACATACTGATAACC	The forward primer to amplify KmDIT2 CDS, including homologous sequence to ligate with digestion product of LHZ765
STF263R	GAATCTTTTTATTGTCAGTACTGA CTAAATCTCATTTAGGGTTTCTTCTG	The reverse primer to amplify KmDIT2 CDS, including homologous sequence to ligate with digestion product of LHZ765
STF264F	ACATCACATCCGAACATAAACAACC ATGGCTTCAGAAAACACATTTTCAG	The forward primer to amplify KmRAG2 CDS, including homologous sequence to ligate with digestion product of LHZ765
STF264R	GAATCTTTTTATTGTCAGTACTGA TTAAATCCATTCCTTGAATTGGTTG	The reverse primer to amplify KmRAG2 CDS, including homologous sequence to ligate with digestion product of LHZ765
STF265F	ACATCACATCCGAACATAAACAACC ATGTTGGAGAAACTAGCAGGCTAC	The forward primer to amplify KmTDA4 CDS, including homologous sequence to ligate with digestion product of LHZ765
STF265R	GAATCTTTTTATTGTCAGTACTGA TCAGTCAATTTTAGAAACTCTCTTTGAG	The reverse primer to amplify KmTDA4 CDS, including homologous sequence to ligate with digestion product of LHZ765
STF266F	ACATCACATCCGAACATAAACAACC ATGCTGGAACAATATGATAAACGTG	The forward primer to amplify KLMA_10013 CDS, including homologous sequence to ligate with digestion product of LHZ765
STF266R	GAATCTTTTTATTGTCAGTACTGA TCAAACTTCATCACTATCACCATATCTG	The reverse primer to amplify KLMA_10013 CDS, including homologous sequence to ligate with digestion product of LHZ765
STF267F	ACATCACATCCGAACATAAACAACC ATGCTCAGTGTTGGTGTGATAGGTG	The forward primer to amplify KmFMO1 CDS, including homologous sequence to ligate with digestion product of LHZ765
STF267R	GAATCTTTTTATTGTCAGTACTGA CTAGGACCCTGGTCCTGGGG	The reverse primer to amplify KmFMO1 CDS, including homologous sequence to ligate with digestion product of LHZ765
STF268F	ACATCACATCCGAACATAAACAACC ATGGCTACAGATATAGACCCAAGGG	The forward primer to amplify KmHRT1 CDS, including homologous sequence to ligate with digestion product of LHZ765
STF268R	GAATCTTTTTATTGTCAGTACTGA TTACTTGCCGCACCGGGC	The reverse primer to amplify KmHRT1 CDS, including homologous sequence to ligate with digestion product of LHZ765
STF269F	ACATCACATCCGAACATAAACAACC ATGTCTTTGAGTTCTAAGTTGACAGTCAAG	The forward primer to amplify KmPGK CDS, including homologous sequence to ligate with digestion product of LHZ765
STF269R	GAATCTTTTTATTGTCAGTACTGA TTATTGCTTGTTGGACAAGAAAGTG	The reverse primer to amplify KmPGK CDS, including homologous sequence to ligate with digestion product of LHZ765
STF270F	ACATCCGAACATAAACAACC ATGTCGCAATTGAAACCGTTCCC	The forward primer to amplify KmORM1 CDS, including homologous sequence to ligate with digestion product of LHZ765
STF270R	CTTTTTATTGTCAGTACTGA CTAACTGATCTGTGCAGGTCCTGTG	The reverse primer to amplify KmORM1 CDS, including homologous sequence to ligate with digestion product of LHZ765
STF271F	ACATCCGAACATAAACAACC ATGGTAGCACCTTCTCAGTTCAAAC	The forward primer to amplify KmPHO85 CDS, including homologous sequence to ligate with digestion product of LHZ765
STF271R	CTTTTTATTGTCAGTACTGA TTAGTTTGCATGGTTATACTCAGCAAAC	The reverse primer to amplify KmPHO85 CDS, including homologous sequence to ligate with digestion product of LHZ765
STF272F	ACATCCGAACATAAACAACC ATGACAGATATCGAGGAATCCG	The forward primer to amplify KmROX3 CDS, including homologous sequence to ligate with digestion product of LHZ765
STF272R	CTTTTTATTGTCAGTACTGA CTATTCGAGTCTTCTTCTTTTCATG	The reverse primer to amplify KmROX3 CDS, including homologous sequence to ligate with digestion product of LHZ765
STF273F	ACATCCGAACATAAACAACC ATGTCTTACTTGAATAATCCTGCAG	The forward primer to amplify KmARP3 CDS, including homologous sequence to ligate with digestion product of LHZ765
STF273R	CTTTTTATTGTCAGTACTGA TTAGATCATATTGAATAAACTGAAGTTTC	The reverse primer to amplify KmARP3 CDS, including homologous sequence to ligate with digestion product of LHZ765
STF274F	ACATCCGAACATAAACAACC ATGAGTTACGAATCAGTGCC	The forward primer to amplify KmATG22 CDS, including homologous sequence to ligate with digestion product of LHZ765
STF274R	CTTTTTATTGTCAGTACTGA CTATATAGTGGTAGTCATATTAGATAATTC	The reverse primer to amplify KmATG22 CDS, including homologous sequence to ligate with digestion product of LHZ765
STF275F	ACATCCGAACATAAACAACC ATGAGAATCTCTCAGAAACTACAGCG	The forward primer to amplify KmMET13 CDS, including homologous sequence to ligate with digestion product of LHZ765
STF275R	CTTTTTATTGTCAGTACTGA TTAGTATAATTGTTGTAGCACGTCG	The reverse primer to amplify KmMET13 CDS, including homologous sequence to ligate with digestion product of LHZ765
STF276F	ACATCCGAACATAAACAACC ATGGTGAAAGATACGACTTATTACG	The forward primer to amplify KmCAJ1 CDS, including homologous sequence to ligate with digestion product of LHZ765
STF276R	CTTTTTATTGTCAGTACTGA TTAGTTTGCATTTTCTTGAGGTG	The reverse primer to amplify KmCAJ1 CDS, including homologous sequence to ligate with digestion product of LHZ765
STF277F	ACATCCGAACATAAACAACC ATGTTCAACAGGAGTGTTTTACGGG	The forward primer to amplify KmPSD2 CDS, including homologous sequence to ligate with digestion product of LHZ765
STF277R	CTTTTTATTGTCAGTACTGA TCAATCTGATGATAGGTTTTTGAGTTG	The reverse primer to amplify KmPSD2 CDS, including homologous sequence to ligate with digestion product of LHZ765
STF278F	ACATCCGAACATAAACAACC ATGACAGAGAAACAGTCCCCACAAG	The forward primer to amplify KmyxeK CDS, including homologous sequence to ligate with digestion product of LHZ765
STF278R	CTTTTTATTGTCAGTACTGA TTACAATGTAGCGTGTAATTTCTCC	The reverse primer to amplify KmyxeK CDS, including homologous sequence to ligate with digestion product of LHZ765
STF279F	ACATCCGAACATAAACAACC ATGTCTCCATCAAATAAAGATATCGCCG	The forward primer to amplify KmSGT2 CDS, including homologous sequence to ligate with digestion product of LHZ765
STF279R	CTTTTTATTGTCAGTACTGA TTATTTTGGTGGTTCGCCGGAG	The reverse primer to amplify KmSGT2 CDS, including homologous sequence to ligate with digestion product of LHZ765
STF280F	ACATCCGAACATAAACAACC ATGAATGTTATCAAGCTACAAAGGAAG	The forward primer to amplify KmSAC6 CDS, including homologous sequence to ligate with digestion product of LHZ765
STF280R	CTTTTTATTGTCAGTACTGA TCATTTTTTGTTCAAAGCCATCAAG	The reverse primer to amplify KmSAC6 CDS, including homologous sequence to ligate with digestion product of LHZ765
STF281F	ACATCCGAACATAAACAACC ATGAGAAGGTATTATAATGATAAATTAAAAATTG	The forward primer to amplify KLMA_30020 CDS, including homologous sequence to ligate with digestion product of LHZ765
STF281R	CTTTTTATTGTCAGTACTGA TCAAGGCAGTATCTCTCCGAACATC	The reverse primer to amplify KLMA_30020 CDS, including homologous sequence to ligate with digestion product of LHZ765
STF282F	ACATCCGAACATAAACAACC ATGAAGTTCTCAAAGATTCTTTTATTTTC	The forward primer to amplify IRC22 CDS, including homologous sequence to ligate with digestion product of LHZ765
STF282R	CTTTTTATTGTCAGTACTGA TTATTTTTTGTGTGTCTCAGGAAGC	The reverse primer to amplify IRC22 CDS, including homologous sequence to ligate with digestion product of LHZ765
STF283F	ACATCCGAACATAAACAACC ATGGAAAACCATGGACTACTAATGAAG	The forward primer to amplify KLMA_20519 CDS, including homologous sequence to ligate with digestion product of LHZ765
STF283R	CTTTTTATTGTCAGTACTGA TCAGACTCCGGAAGAGCCGAAC	The reverse primer to amplify KLMA_20519 CDS, including homologous sequence to ligate with digestion product of LHZ765
STF284F	ACATCCGAACATAAACAACC ATGCCGCAGAATTACGATTATGACG	The forward primer to amplify KLMA_30456 CDS, including homologous sequence to ligate with digestion product of LHZ765
STF284R	CTTTTTATTGTCAGTACTGA TTAGTCTTTCTTGACTTCTTTTTCATTG	The reverse primer to amplify KLMA_30456 CDS, including homologous sequence to ligate with digestion product of LHZ765
STF285F	ACATCCGAACATAAACAACC ATGAGTGACGAAGTTGCGAAGCTAAGAAAC	The forward primer to amplify KmMRP8 CDS, including homologous sequence to ligate with digestion product of LHZ765
STF285R	CTTTTTATTGTCAGTACTGA CTACCACGTATCCTTTGTCCGCCTATTG	The reverse primer to amplify KmMRP8 CDS, including homologous sequence to ligate with digestion product of LHZ765
STF286F	ACATCCGAACATAAACAACC ATGAGATCTGAATTTTTCTCTACCTTG	The forward primer to amplify KLMA_60365 CDS, including homologous sequence to ligate with digestion product of LHZ765
STF286R	CTTTTTATTGTCAGTACTGA TTAGTTCCATTTTGCAGATAACATAG	The reverse primer to amplify KLMA_60365 CDS, including homologous sequence to ligate with digestion product of LHZ765
STF287F	ACATCCGAACATAAACAACC ATGGCCGAAGAGGTTTTCAACG	The forward primer to amplify KLMA_70321 CDS, including homologous sequence to ligate with digestion product of LHZ765
STF287R	CTTTTTATTGTCAGTACTGA TTAAAGGAATTTATCATTAGCGTCAGC	The reverse primer to amplify KLMA_70321 CDS, including homologous sequence to ligate with digestion product of LHZ765
STF288F	ACATCCGAACATAAACAACC ATGCCTGGTCTCAAACTACAACC	The forward primer to amplify KmIME2 CDS, including homologous sequence to ligate with digestion product of LHZ765
STF288R	CTTTTTATTGTCAGTACTGA TTAAAAACTTAAACCATCATGAATTG	The reverse primer to amplify KmIME2 CDS, including homologous sequence to ligate with digestion product of LHZ765
STF289F	ACATCCGAACATAAACAACC ATGGCTGTGAATAAACGGAACAAG	The forward primer to amplify KmPMT4 CDS, including homologous sequence to ligate with digestion product of LHZ765
STF289R	CTTTTTATTGTCAGTACTGA TCACTTGGCATATTGTAATCTGATATCC	The reverse primer to amplify KmPMT4 CDS, including homologous sequence to ligate with digestion product of LHZ765
STF290F	ACATCCGAACATAAACAACC ATGTCTGAAATTACTCTAGGTCGTTAC	The forward primer to amplify KmPDC1 CDS, including homologous sequence to ligate with digestion product of LHZ765
STF290R	CTTTTTATTGTCAGTACTGA CTATTCTTGCTTGGCGTTGATGG	The reverse primer to amplify KmPDC1 CDS, including homologous sequence to ligate with digestion product of LHZ765
STF291F	ACATCCGAACATAAACAACC ATGGCAGAAACAGCACAGGG	The forward primer to amplify KmKEG1 CDS, including homologous sequence to ligate with digestion product of LHZ765
STF291R	CTTTTTATTGTCAGTACTGA TTAGAAAAGTAAACCTCTATATAAATGCATAC	The reverse primer to amplify KmKEG1 CDS, including homologous sequence to ligate with digestion product of LHZ765
STF292F	ACATCCGAACATAAACAACC ATGTCTTGGCAAGCATACACTGAC	The forward primer to amplify KmPFY1 CDS, including homologous sequence to ligate with digestion product of LHZ765
STF292R	CTTTTTATTGTCAGTACTGA TTAATATTGGACACTAATCAAATAGTCACC	The reverse primer to amplify KmPFY1 CDS, including homologous sequence to ligate with digestion product of LHZ765
STF293F	ACATCCGAACATAAACAACC ATGAGTAAAGAACAAGAAAAGTACAATG	The forward primer to amplify KmSPT14 CDS, including homologous sequence to ligate with digestion product of LHZ765
STF293R	CTTTTTATTGTCAGTACTGA TTACTTTTTGGAATCATTTGTGATTAC	The reverse primer to amplify KmSPT14 CDS, including homologous sequence to ligate with digestion product of LHZ765
STF294F	ACATCCGAACATAAACAACC ATGAGTTCAGAGTCCCACGGAAAAG	The forward primer to amplify KmATG1 CDS, including homologous sequence to ligate with digestion product of LHZ765
STF294R	CTTTTTATTGTCAGTACTGA TTAGCTCATTTTTGATTTTAATGCTTTG	The reverse primer to amplify KmATG1 CDS, including homologous sequence to ligate with digestion product of LHZ765
STF295F	ACATCCGAACATAAACAACC ATGACTATACCAAGTTTCTGGATATTG	The forward primer to amplify KmKEX1 CDS, including homologous sequence to ligate with digestion product of LHZ765
STF295R	CTTTTTATTGTCAGTACTGA TTAGAGATTTTCCAACTCAAACG	The reverse primer to amplify KmKEX1 CDS, including homologous sequence to ligate with digestion product of LHZ765
STF296F	ACATCCGAACATAAACAACC ATGAAACAATCGACCCTTCTTGC	The forward primer to amplify KmSTT3 CDS, including homologous sequence to ligate with digestion product of LHZ765
STF296R	CTTTTTATTGTCAGTACTGA TCATACTCTGAGATCTGTTGTAGGC	The reverse primer to amplify KmSTT3 CDS, including homologous sequence to ligate with digestion product of LHZ765
STF297F	ACATCCGAACATAAACAACC ATGAGTCTCCCCATGAGCGTGAAC	The forward primer to amplify KmPTP2 CDS, including homologous sequence to ligate with digestion product of LHZ765
STF297R	CTTTTTATTGTCAGTACTGA CTATACGTTTTCCTTTAAATAGAAGAACTC	The reverse primer to amplify KmPTP2 CDS, including homologous sequence to ligate with digestion product of LHZ765
STF298F	ACATCCGAACATAAACAACC ATGAGAAAATTAGCTAAAACGCAGG	The forward primer to amplify KLMA_20799 CDS, including homologous sequence to ligate with digestion product of LHZ765
STF298R	CTTTTTATTGTCAGTACTGA TCAGAACATAGTGGTTATAGTGATGC	The reverse primer to amplify KLMA_20799 CDS, including homologous sequence to ligate with digestion product of LHZ765
STF299F	ACATCCGAACATAAACAACC ATGGCGTCAATAAGTGTGGAAGAAG	The forward primer to amplify KmAIP1 CDS, including homologous sequence to ligate with digestion product of LHZ765
STF299R	CTTTTTATTGTCAGTACTGA TCAAGCAAATTCAACTTTCCATCTTC	The reverse primer to amplify KmAIP1 CDS, including homologous sequence to ligate with digestion product of LHZ765
STF300F	ACATCCGAACATAAACAACC ATGTCTTTGGTAGTGTATTCGCATG	The forward primer to amplify KmIKS1 CDS, including homologous sequence to ligate with digestion product of LHZ765
STF300R	CTTTTTATTGTCAGTACTGA TTACCATATGGATATGGCAGAAATG	The reverse primer to amplify KmIKS1 CDS, including homologous sequence to ligate with digestion product of LHZ765
STF301F	ACATCCGAACATAAACAACC ATGAATCCAACGAGTGCTCGCAC	The forward primer to amplify KLMA_40132 CDS, including homologous sequence to ligate with digestion product of LHZ765
STF301R	CTTTTTATTGTCAGTACTGA CTAGACCGGACTATTATCAATAAATTTAG	The reverse primer to amplify KLMA_40132 CDS, including homologous sequence to ligate with digestion product of LHZ765
STF302F	ACATCCGAACATAAACAACC ATGGAATACCTTGCTTCGAAGGC	The forward primer to amplify KmUSA1 CDS, including homologous sequence to ligate with digestion product of LHZ765
STF302R	CTTTTTATTGTCAGTACTGA TCAAAGCGCGATAAGGTCCTC	The reverse primer to amplify KmUSA1 CDS, including homologous sequence to ligate with digestion product of LHZ765
STF303F	ACATCCGAACATAAACAACC ATGAGTATCCCAGAATTTGCATAC	The forward primer to amplify KmSEC53 CDS, including homologous sequence to ligate with digestion product of LHZ765
STF303R	CTTTTTATTGTCAGTACTGA TTATAAATCAAACAATTCCTTCAAGATC	The reverse primer to amplify KmSEC53 CDS, including homologous sequence to ligate with digestion product of LHZ765
STF304F	ACATCCGAACATAAACAACC ATGTCTACTGCTAACTTGAGAAATGG	The forward primer to amplify Kmppr1 CDS, including homologous sequence to ligate with digestion product of LHZ765
STF304R	CTTTTTATTGTCAGTACTGA TCAAGACAAGTCCTCGAACAGTTC	The reverse primer to amplify Kmppr1 CDS, including homologous sequence to ligate with digestion product of LHZ765
STF305F	ACATCCGAACATAAACAACC ATGAGTGGTCGTGTTTTGGATTTG	The forward primer to amplify KmSEC61 CDS, including homologous sequence to ligate with digestion product of LHZ765
STF305R	CTTTTTATTGTCAGTACTGA TTACATCATTTCAGTGAAACCAGCC	The reverse primer to amplify KmSEC61 CDS, including homologous sequence to ligate with digestion product of LHZ765
STF306F	ACATCCGAACATAAACAACC ATGCCCAGAACGATTACATACG	The forward primer to amplify KmKSS1 CDS, including homologous sequence to ligate with digestion product of LHZ765
STF306R	CTTTTTATTGTCAGTACTGA TTAATTCAAAGGTTTCATGACTTCATC	The reverse primer to amplify KmKSS1 CDS, including homologous sequence to ligate with digestion product of LHZ765
STF307F	ACATCCGAACATAAACAACC ATGACCGAGGTATATGTTTCTTTG	The forward primer to amplify KmLAA1/KLMA_10144 CDS, including homologous sequence to ligate with digestion product of LHZ765
STF307R	CTTTTTATTGTCAGTACTGA TCAAGGCAGTATCTCTCCGAACATC	The reverse primer to amplify KmLAA1/KLMA_10144 CDS, including homologous sequence to ligate with digestion product of LHZ765
STF308F	ACATCCGAACATAAACAACC ATGAAATCTGGGAACTGCGAAATTG	The forward primer to amplify KmMCH2 CDS, including homologous sequence to ligate with digestion product of LHZ765
STF308R	CTTTTTATTGTCAGTACTGA TTATACTTTACGATATAGTTTTCTCCAGG	The reverse primer to amplify KmMCH2 CDS, including homologous sequence to ligate with digestion product of LHZ765
STF309F	ACATCCGAACATAAACAACC ATGTCAGAAATATCCAGCACGTACG	The forward primer to amplify KmQRI1 CDS, including homologous sequence to ligate with digestion product of LHZ765
STF309R	CTTTTTATTGTCAGTACTGA TCAATCTAAGATATGATTTGGCTTATC	The reverse primer to amplify KmQRI1 CDS, including homologous sequence to ligate with digestion product of LHZ765
STF310F	ACATCCGAACATAAACAACC ATGAATGTATTCGATGGCTCTGAAG	The forward primer to amplify KmSNX41 CDS, including homologous sequence to ligate with digestion product of LHZ765
STF310R	CTTTTTATTGTCAGTACTGA TTATATACTATCTATTGCCTGTTTTGTGC	The reverse primer to amplify KmSNX41 CDS, including homologous sequence to ligate with digestion product of LHZ765
STF311F	ACATCCGAACATAAACAACC ATGCTTCCTTATCTACTATTAGTGATCG	The forward primer to amplify KmALG7 CDS, including homologous sequence to ligate with digestion product of LHZ765
STF311R	CTTTTTATTGTCAGTACTGA TTATACTACTTTCCATAAATTATCGTTACC	The reverse primer to amplify KmALG7 CDS, including homologous sequence to ligate with digestion product of LHZ765
STF312F	ACATCCGAACATAAACAACC ATGTCTACTCATACCTATAAGAAGTCTGAG	The forward primer to amplify KmSEC21 CDS, including homologous sequence to ligate with digestion product of LHZ765
STF312R	CTTTTTATTGTCAGTACTGA CTAGATCAAATTGTTCGCTAGGTCC	The reverse primer to amplify KmSEC21 CDS, including homologous sequence to ligate with digestion product of LHZ765
STF313F	ACATCCGAACATAAACAACC ATGGGTGATAATATTGCCAGAAAT	The forward primer to amplify KmFYV8 CDS, including homologous sequence to ligate with digestion product of LHZ765
STF313R	CTTTTTATTGTCAGTACTGA CTACAACTTTTTACCTATCGAAGAAAAC	The reverse primer to amplify KmFYV8 CDS, including homologous sequence to ligate with digestion product of LHZ765
STF314F	ACATCCGAACATAAACAACC ATGAGTATTGATGGATTAGCCAACG	The forward primer to amplify KmSFB3 CDS, including homologous sequence to ligate with digestion product of LHZ765
STF314R	CTTTTTATTGTCAGTACTGA TTAGAAGTGGACAAACTTCTGAGC	The reverse primer to amplify KmSFB3 CDS, including homologous sequence to ligate with digestion product of LHZ765
STF315F	ACATCCGAACATAAACAACC ATGCCAGATAGACACTCTGAGGTTC	The forward primer to amplify KmMNR2 CDS, including homologous sequence to ligate with digestion product of LHZ765
STF315R	CTTTTTATTGTCAGTACTGA CTAAAACCCAAATCTCTTTTTTGTG	The reverse primer to amplify KmMNR2 CDS, including homologous sequence to ligate with digestion product of LHZ765
STF316F	ACATCCGAACATAAACAACC ATGTCTCATCATAAGAAGCGTGTG	The forward primer to amplify KmSEC24 CDS, including homologous sequence to ligate with digestion product of LHZ765
STF316R	CTTTTTATTGTCAGTACTGA TCATTTTGAGATTCGGGTTTTC	The reverse primer to amplify KmSEC24 CDS, including homologous sequence to ligate with digestion product of LHZ765
STF317F	ACATCCGAACATAAACAACC ATGGCTGATAAGCAATATGTGGAC	The forward primer to amplify KmSPF1 CDS, including homologous sequence to ligate with digestion product of LHZ765
STF317R	CTTTTTATTGTCAGTACTGA TTAATCACGTAGAGCGATGTCTGC	The reverse primer to amplify KmSPF1 CDS, including homologous sequence to ligate with digestion product of LHZ765
Cohesive ends used for ligation with CRISPR/Cas9 plasmids are in red.
Reference List
Zhou J, Zhu P, Hu X, Lu H, Yu Y. Improved secretory expression of lignocellulolytic enzymes in Kluyveromyces marxianus by promoter and signal sequence engineering. Biotechnol Biofuels. 2018 Aug 29;11:235.
Liu Y, Mo WJ, Shi TF, Wang MZ, Zhou JG, Yu Y, Yew WS, Lu H. Mutational Mtc6p attenuates autophagy and improves secretory expression of heterologous proteins in Kluyveromyces marxianus. Microb Cell Fact. 2018 Sep 14;17(1):144.
