# Supplementary material for: Characterization and modulation of endoplasmic reticulum stress response target genes in Kluyveromyces marxianus to improve secretory expressions of heterologous proteins
Source: Biotechnol Biofuels. 2021 Dec 14;14:236. doi: 10.1186/s13068-021-02086-7 (PMC8670139; doi:10.1186/s13068-021-02086-7)
Supplement: Supplementary file 8 — Additional file 8. Sequence of LHZ296 in genbank format. [file 13068_2021_2086_MOESM8_ESM.gb]

LOCUS       LHZ296       14133 bp    DNA     circular     19-JUL-2021
DEFINITION  Complementary copy of pMD18-T-P(-A)TUI331.
SOURCE      
  ORGANISM  
COMMENT     This file is created by Vector NTI
            http://www.invitrogen.com/
COMMENT     ORIGDB|GenBank
COMMENT     VNTDATE|-13961628|
COMMENT     VNTDBDATE|-13961628|
COMMENT     LSOWNER|
COMMENT     VNTNAME|LHZ296|
COMMENT     VNTAUTHORNAME|STF|
COMMENT     VNTOAUTHORNAME|YAO|
FEATURES             Location/Qualifiers
     promoter        2269..2854
                     /vntifkey="29"
                     /label=KmURA3\promoter
     CDS             2855..3658
                     /vntifkey="4"
                     /label=KmURA3
     3'UTR           3659..3698
                     /vntifkey="50"
                     /label=KmURA3\3'UTR
     CDS             complement(3763..5010)
                     /vntifkey="4"
                     /label=Gene\B
     CDS             complement(5677..7020)
                     /vntifkey="4"
                     /label=Gene\A
     CDS             7204..7842
                     /vntifkey="4"
                     /label=Gene\C
     repeat_region   complement(7876..8222)
                     /vntifkey="34"
                     /label=Repeat\A'
     repeat_region   5392..5738
                     /vntifkey="34"
                     /label=Repeat\A
     misc_feature    3715..8473
                     /vntifkey="21"
                     /label=pKD1
     primer          complement(13759..13782)
                     /vntifkey="27"
                     /label=M13F
     primer          2187..2210
                     /vntifkey="27"
                     /label=M13R
     promoter        8490..8890
                     /vntifkey="29"
                     /label=TEF\promoter
     CDS             8919..13058
                     /vntifkey="4"
                     /label=Cas9\ORF
     terminator      13071..13318
                     /vntifkey="43"
                     /label=cerevisiae\CYC1\terminator
     promoter        13340..13608
                     /vntifkey="29"
                     /label=SNR52\promoter
     CDS             13630..13707
                     /vntifkey="4"
                     /label=guiding\RNA
     terminator      13708..13727
                     /vntifkey="43"
                     /label=SUP4\terminator
BASE COUNT     4034 a      3127 c      3200 g      3772 t 
ORIGIN
        1 gacgaaaggg cctcgtgata cgcctatttt tataggttaa tgtcatgata ataatggttt 
       61 cttagacgtc aggtggcact tttcggggaa atgtgcgcgg aacccctatt tgtttatttt 
      121 tctaaataca ttcaaatatg tatccgctca tgagacaata accctgataa atgcttcaat 
      181 aatattgaaa aaggaagagt atgagtattc aacatttccg tgtcgccctt attccctttt 
      241 ttgcggcatt ttgccttcct gtttttgctc acccagaaac gctggtgaaa gtaaaagatg 
      301 ctgaagatca gttgggtgca cgagtgggtt acatcgaact ggatctcaac agcggtaaga 
      361 tccttgagag ttttcgcccc gaagaacgtt ttccaatgat gagcactttt aaagttctgc 
      421 tatgtggcgc ggtattatcc cgtattgacg ccgggcaaga gcaactcggt cgccgcatac 
      481 actattctca gaatgacttg gttgagtact caccagtcac agaaaagcat cttacggatg 
      541 gcatgacagt aagagaatta tgcagtgctg ccataaccat gagtgataac actgcggcca 
      601 acttacttct gacaacgatc ggaggaccga aggagctaac cgcttttttg cacaacatgg 
      661 gggatcatgt aactcgcctt gatcgttggg aaccggagct gaatgaagcc ataccaaacg 
      721 acgagcgtga caccacgatg cctgtagcaa tggcaacaac gttgcgcaaa ctattaactg 
      781 gcgaactact tactctagct tcccggcaac aattaataga ctggatggag gcggataaag 
      841 ttgcaggacc acttctgcgc tcggcccttc cggctggctg gtttattgct gataaatctg 
      901 gagccggtga gcgtgggtct cgcggtatca ttgcagcact ggggccagat ggtaagccct 
      961 cccgtatcgt agttatctac acgacgggga gtcaggcaac tatggatgaa cgaaatagac 
     1021 agatcgctga gataggtgcc tcactgatta agcattggta actgtcagac caagtttact 
     1081 catatatact ttagattgat ttaaaacttc atttttaatt taaaaggatc taggtgaaga 
     1141 tcctttttga taatctcatg accaaaatcc cttaacgtga gttttcgttc cactgagcgt 
     1201 cagaccccgt agaaaagatc aaaggatctt cttgagatcc tttttttctg cgcgtaatct 
     1261 gctgcttgca aacaaaaaaa ccaccgctac cagcggtggt ttgtttgccg gatcaagagc 
     1321 taccaactct ttttccgaag gtaactggct tcagcagagc gcagatacca aatactgttc 
     1381 ttctagtgta gccgtagtta ggccaccact tcaagaactc tgtagcaccg cctacatacc 
     1441 tcgctctgct aatcctgtta ccagtggctg ctgccagtgg cgataagtcg tgtcttaccg 
     1501 ggttggactc aagacgatag ttaccggata aggcgcagcg gtcgggctga acggggggtt 
     1561 cgtgcacaca gcccagcttg gagcgaacga cctacaccga actgagatac ctacagcgtg 
     1621 agctatgaga aagcgccacg cttcccgaag ggagaaaggc ggacaggtat ccggtaagcg 
     1681 gcagggtcgg aacaggagag cgcacgaggg agcttccagg gggaaacgcc tggtatcttt 
     1741 atagtcctgt cgggtttcgc cacctctgac ttgagcgtcg atttttgtga tgctcgtcag 
     1801 gggggcggag cctatggaaa aacgccagca acgcggcctt tttacggttc ctggcctttt 
     1861 gctggccttt tgctcacatg ttctttcctg cgttatcccc tgattctgtg gataaccgta 
     1921 ttaccgcctt tgagtgagct gataccgctc gccgcagccg aacgaccgag cgcagcgagt 
     1981 cagtgagcga ggaagcggaa gagtgcccaa tacgcaaacc gcctctcccc gcgcgttggc 
     2041 cgattcatta atgcagctgg cacgacaggt ttcccgactg gaaagcgggc agtgagcgca 
     2101 acgcaattaa tgtgagttag ctcactcatt aggcacccca ggctttacac tttatgcttc 
     2161 cggctcgtat gttgtgtgga attgtgagcg gataacaatt tcacacagga aacagctatg 
     2221 accatgatta cgaattcgag ctcggtaccc ggggatcctc tagagattcg aattctgatt 
     2281 ggaaagacca ttctgcttta cttttagagc atcttggtct tctgagctca ttatacctca 
     2341 atcaaaactg aaattaggtg cctgtcacgg ctcttttttt actgtacctt tgacttcctt 
     2401 tcttatttcc aaggatgctc atcacaatac gcttctagat ctattatgca ttataattaa 
     2461 tagttgtagc tacaaaaggt aaaagaaagt ccggggcagg caacaataga aatcggcaaa 
     2521 aaaaactaca gaaatactaa gagcttcttc cccattcagt catcgcattt cgaaacaaga 
     2581 ggggaatggc tctggctagg gaactaacca ccatcgactg actctatgca ctaaccacgt 
     2641 gactacatat atgtgatcgt ttttaacatt tttcaaaggc tgtgtgtctg gctgtttcca 
     2701 ttaattttca ctgattaagc agtcatattg aatctgagct catcaccaac aagaaattct 
     2761 accgtaaaag tgtaaaagtt cgtttaaatc atttgtaaac tggaacagca agaggaagta 
     2821 tcatcagcta gccccataaa ctaatcaaag gaggatgtcg actaagagtt actcggaaag 
     2881 agcagctgct catagaagtc cagttgctgc caagctttta aacttgatgg aagagaagaa 
     2941 gtcaaactta tgtgcttctc ttgatgttcg taaaacagca gagttgttaa gattagttga 
     3001 ggttttgggt ccatatatct gtctattgaa gacacatgta gatatcttgg aggatttcag 
     3061 ctttgagaat accattgtgc cgttgaagca attagcagag aaacacaagt ttttgatatt 
     3121 tgaagacagg aagtttgccg acattgggaa cactgttaaa ttacaataca cgtctggtgt 
     3181 ataccgtatc gccgaatggt ctgatatcac caatgcacac ggtgtgactg gtgcgggcat 
     3241 tgttgctggt ttgaagcaag gtgccgagga agttacaaaa gaacctagag ggttgttaat 
     3301 gcttgccgag ttatcgtcca aggggtctct agcgcacggt gaatacactc gtgggaccgt 
     3361 ggaaattgcc aagagtgata aggactttgt tattggattt attgctcaaa acgatatggg 
     3421 tggaagagaa gagggctacg attggttgat catgacgcca ggtgttggtc ttgatgacaa 
     3481 aggtgatgct ttgggacaac aatacagaac tgtggatgaa gttgttgccg gtggatcaga 
     3541 catcattatt gttggtagag gtcttttcgc aaagggaaga gatcctgtag tggaaggtga 
     3601 gagatacaga aaggcgggat gggacgctta cttgaagaga gtaggcagat ccgcttaaga 
     3661 gttctccgag aacaagcaga ggttcgagtg tactcggaaa tcgtcgacct gcaggcatgc 
     3721 atcactaatg aaaagcatac gacgcctgcg tctgacatgc actcattctg aagaagattc 
     3781 tgggcgcgtt tcgttctcgt tttcctctgt atattgtact ctggtggaca atttgaacat 
     3841 aacgtctttc acctcgccat tctcaataat gggttccaat tctatccagg tagcggttaa 
     3901 ttgacggtgc ttaagccgta tgctcactct aacgctaccg ttgtccaaac aacggacccc 
     3961 tttgtgacgg gtgtaagacc catcatgaag taaaacatct ctaacggtat ggaaaagagt 
     4021 ggtacggtca agtttcctgg cacgagtcaa ttttccctct tcgtgtagat cagaggctat 
     4081 atacatgccg aggtattcga tcactctacg atgacggtct gttagctcaa caacttcttc 
     4141 taaatgctcc ataaccgtaa cgtaagaagc ataactgtca atactgaagt catcccagtt 
     4201 tattggtgct cctgttgaac agtcatccac tatatgttcg aatagcccag gatcacgagg 
     4261 aggtcctaca aacggatacg gtacagtctt ctttttatag tctgcaaatt ctagaatagc 
     4321 attttttatc caatagtgtc gaatcgtcct ggccgttcta ccgataaagg atccaatgtg 
     4381 attattagct ccactacacg atatgttaag tttgatcgat gtcttgttaa caaacgctaa 
     4441 actcaagttc ggcatttcca acagcgagaa gaaatcatca attccatcgg ctatctcttg 
     4501 ataagtcatt agatcatata ccttctcggg atgtcgttga gttactttat gactagaaat 
     4561 cttcaggtta tcatcaacgt aattgttctc caatagctct ggagagggac ataacaatac 
     4621 tttgattttt tccatggcct ggacttgttt ccgtaggaaa tacttgttct tttgtagacg 
     4681 ttccatgatg agtttgtata cctctgctgg agatatccat tctagatctt tgatataagt 
     4741 ttggtatggt aaagagttga ttttgtagga cacgtaaatc tgcgctagat aagtacattg 
     4801 tgcaaatgcc tctggtactt cgtaagaccc atgctgcgta attatagtat tattgagtgg 
     4861 atcataagcg ttgtactcgt ttttgaattt aaaactgtct aataaggccc tgtaaatctc 
     4921 tctgacttgt tgtacacctt tctgctcctc gggactgaga tcggatagca atggagcagc 
     4981 agtttctgag ctttctgatg gggctgacat ggcagatgcc tattcaatgc tgccttttgt 
     5041 ttgggaggtt atgaaatgca tctgtttaca ttgtatgtaa tacccttact aggcaatgtt 
     5101 ataagcaaaa atcctttgat cacatggaat atcactttat acgtgttgaa atatgcaaaa 
     5161 aaacagtccc cctgagctca gggggtggtt tacgcttttg aggctcagca gcgcgaattc 
     5221 tctcttgggg ctgaagtgaa atttaaaaaa gtcgcttgag gctcagccgg aattataaaa 
     5281 catcacctga gtcttgagag cgctttcact cacctgaggc tcagctgaaa tttcaaaaag 
     5341 tcacttgagc ccagaaggag tgtttcaccc cctgaggcta taacgttcgt tattttaata 
     5401 cctaaataaa caaaaatata tggtacagga acgcgaggca acgcgccgat acagggtcaa 
     5461 tgggtacacg agagggtgac actaggcgta gaaagtcatt agtataaaat acagtggtat 
     5521 atagtagata tttagtttgt tttccttttc tttttctcca aaacgatatc agacatttgt 
     5581 ctgataatga agcattatca gacaaatgtc tgatatcgtt tttcaataat aatatacatc 
     5641 atcacaaaac aaacaaacat agcatcgcaa gccccatcat gccaccaccg tccgctgtga 
     5701 tcgcaactca tgtttccggc ggtattctgc aatgaattgg agaacctcgt ctgagataat 
     5761 tccatgccat tgttcgaaca actggaggct aggatgagct gagaaggatt gagcgaccaa 
     5821 gcgcggactt gacggtgggc tgagtggtgg gctaccaggg ctgttaccct cctcttcaag 
     5881 tagctcctcg cgagataaag gtttattaga aggatccttc aaaacatata tttcactgcc 
     5941 caatggggct tccttgtaaa aacctgatat aaaggcaaat acacggtcat ctacagtcac 
     6001 actaccatga ctgtagtgtg atctagccac tgcactttga atttcacggt ccccagccca 
     6061 attgcccagt gaggagacat attttccctt ctcagatctc gataaaaagg tcgccattaa 
     6121 atgtcttcca aaatgagact tcgggccgtt ccagatcttg aagactggtt catcgacatg 
     6181 ctgggtaaga aacctagaga acgttctggc caatgactct ggtaaaaact gatgagtttg 
     6241 attagttggt ctattactgg atactgtttt ttcaataggc gagcaaacac gcaaatagtc 
     6301 gtataatgat atcagaagat cgcaatcacc attcacagga tagaagttaa cgtaccgttc 
     6361 agttctgctt ttcgtttctg tcacagtagc acgcacaatt gggcccagaa atgaattgtt 
     6421 gtagatctca aaagtccttg gatctagatt cttcagatcg ctgtatctgc agcaatttcc 
     6481 aacagctccc agaagtagca atcggtattc cgctcgtttt gtagtggtta cgcaggactg 
     6541 atcgaagaag caggcaatcc tggagacaat cttccaaata tctttttctt ttgacagaat 
     6601 attagtgaat tgtaatccaa ccatagaagc atcgtattta tgtgtttcct cgtagcgatc 
     6661 aaacaaggaa acttcttgat ttttaaatgg gctaacaaca accttgtaag aaggcaatgc 
     6721 tgattcgata tccttttgca gagactctgt ctttcttagt ctaacagtga atttgataat 
     6781 tttgtcatcc ttatcaaaag acagagattt gccaattgcg ctcttgtaag agcggtaggt 
     6841 attgattttc atctcgcgtc ggatagatag cgactgcatt gtcaagatag agaataggga 
     6901 cgccagctta tttctaattt ctttcgcatt tatattaaag gtgtcagatt ccagaatttc 
     6961 attaatttca ttagcacact gatgaggtgt gaggtgagca gcctccgcaa aggtagacat 
     7021 aggggcattg gttggaggcc tttgaggtac cactagagtg ctgcaaacat agcaccgttc 
     7081 gagactttaa aatcttcagt tttaaaatta tgaaaaaaaa catcgtcctg agttgaaacg 
     7141 gtcgtttcaa cctccgtgta cagaaagata catagcatat ggcaagctgc acgcagcgta 
     7201 aacatgccgg acaactgtca tttcgtcaga tcagttgatc tactctctgt gatactgctt 
     7261 cgtttgtcca cggaggtcgg actaactctc accacgcttc cacggcattc gaaagaacta 
     7321 atattgtatc attgtacata tgaggaacac gcagttgaac tgagcaaacc aggactcagg 
     7381 aaagcaggag gtaagtgctc gcttttcgtg gatccagagg aacgtgaaaa ttcgccttct 
     7441 cctcctatac cgccgtatca gatatcagag atgccccttc atgaacttct cgagtcaggc 
     7501 aatgctaaat tggttccaaa tcccgagttt gatctaactg atccagacga ctttcataag 
     7561 tgtttctcgg tcacctattc agcattatct ttaatggtac catatctgcc cagagctgct 
     7621 ctaaaggctg ctcgagtgtt ttgtaaagat cattcaatat taacaacgga tatgcttgat 
     7681 ttgaattatc ttgaggagct aattgagttc tcaaaggaaa ctgtgaacaa aatcccagct 
     7741 agaatcccta tagaggacat gcttctcgag cggggatatg tgctaccatg ggttcatggt 
     7801 ggtacagtga agggaggaaa gctactgacc cccaacgatt gattctttac cgaatcattg 
     7861 cataattcat tgcataattc attgcagaat accgccggaa acatgagttg cgatcacagc 
     7921 ggacggtggt ggcatgatgg ggcttgcgat gctatgtttg tttgttttgt gatgatgtat 
     7981 attattattg aaaaacgata tcagacattt gtctgataat gcttcattat cagacaaatg 
     8041 tctgatatcg ttttggagaa aaagaaaagg aaaacaaact aaatatctac tatataccac 
     8101 tgtattttat actaatgact ttctacgcct agtgtcaccc tctcgtgtac ccattgaccc 
     8161 tgtatcggcg cgttgcctcg cgttcctgta ccatatattt ttgtttattt aggtattaaa 
     8221 atttactttc ctcatacaaa tattaaattc accaaacttc tcaaaaacta attattcgta 
     8281 gttacaaact ctattttaca atcacgttta ttcaaccatt ctacatccaa taaccaaaat 
     8341 gcccatgtac ctctcagcga agtccaacgg tactgtccaa tattctcatt aaatagtctt 
     8401 tcatctatat atcagaaggt aattataatt agagatttcg aatcattacc gtgccgattc 
     8461 gcacgctgca acggcatgcg cggccgctca tagcttcaaa atgtttctac tcctttttta 
     8521 ctcttccaga ttttctcgga ctccgcgcat cgccgtacca cttcaaaaca cccaagcaca 
     8581 gcatactaaa tttcccctct ttcttcctct agggtgtcgt taattacccg tactaaaggt 
     8641 ttggaaaaga aaaaagagac cgcctcgttt ctttttcttc gtcgaaaaag gcaataaaaa 
     8701 tttttatcac gtttcttttt cttgaaaatt ttttttttga tttttttctc tttcgatgac 
     8761 ctcccattga tatttaagtt aataaacggt cttcaatttc tcaagtttca gtttcatttt 
     8821 tcttgttcta ttacaacttt ttttacttct tgctcattag aaagaaagca tagcaatcta 
     8881 atctaagttt tctagaacta gtggatcccc cgggaaaaat ggacaagaag tactccattg 
     8941 ggctcgatat cggcacaaac agcgtcggtt gggccgtcat tacggacgag tacaaggtgc 
     9001 cgagcaaaaa attcaaagtt ctgggcaata ccgatcgcca cagcataaag aagaacctca 
     9061 ttggcgccct cctgttcgac tccggggaga cggccgaagc cacgcggctc aaaagaacag 
     9121 cacggcgcag atatacccgc agaaagaatc ggatctgcta cctgcaggag atctttagta 
     9181 atgagatggc taaggtggat gactctttct tccataggct ggaggagtcc tttttggtgg 
     9241 aggaggataa aaagcacgag cgccacccaa tctttggcaa tatcgtggac gaggtggcgt 
     9301 accatgaaaa gtacccaacc atatatcatc tgaggaagaa gcttgtagac agtactgata 
     9361 aggctgactt gcggttgatc tatctcgcgc tggcgcatat gatcaaattt cggggacact 
     9421 tcctcatcga gggggacctg aacccagaca acagcgatgt cgacaaactc tttatccaac 
     9481 tggttcagac ttacaatcag cttttcgaag agaacccgat caacgcatcc ggagttgacg 
     9541 ccaaagcaat cctgagcgct aggctgtcca aatcccggcg gctcgaaaac ctcatcgcac 
     9601 agctccctgg ggagaagaag aacggcctgt ttggtaatct tatcgccctg tcactcgggc 
     9661 tgacccccaa ctttaaatct aacttcgacc tggccgaaga tgccaagctt caactgagca 
     9721 aagacaccta cgatgatgat ctcgacaatc tgctggccca gatcggcgac cagtacgcag 
     9781 accttttttt ggcggcaaag aacctgtcag acgccattct gctgagtgat attctgcgag 
     9841 tgaacacgga gatcaccaaa gctccgctga gcgctagtat gatcaagcgc tatgatgagc 
     9901 accaccaaga cttgactttg ctgaaggccc ttgtcagaca gcaactgcct gagaagtaca 
     9961 aggaaatttt cttcgatcag tctaaaaatg gctacgccgg atacattgac ggcggagcaa 
    10021 gccaggagga attttacaaa tttattaagc ccatcttgga aaaaatggac ggcaccgagg 
    10081 agctgctggt aaagcttaac agagaagatc tgttgcgcaa acagcgcact ttcgacaatg 
    10141 gaagcatccc ccaccagatt cacctgggcg aactgcacgc tatcctcagg cggcaagagg 
    10201 atttctaccc ctttttgaaa gataacaggg aaaagattga gaaaatcctc acatttcgga 
    10261 taccctacta tgtaggcccc ctcgcccggg gaaattccag attcgcgtgg atgactcgca 
    10321 aatcagaaga gaccatcact ccctggaact tcgaggaagt cgtggataag ggggcctctg 
    10381 cccagtcctt catcgaaagg atgactaact ttgataaaaa tctgcctaac gaaaaggtgc 
    10441 ttcctaaaca ctctctgctg tacgagtact tcacagttta taacgagctc accaaggtca 
    10501 aatacgtcac agaagggatg agaaagccag cattcctgtc tggagagcag aagaaagcta 
    10561 tcgtggacct cctcttcaag acgaaccgga aagttaccgt gaaacagctc aaagaagact 
    10621 atttcaaaaa gattgaatgt ttcgactctg ttgaaatcag cggagtggag gatcgcttca 
    10681 acgcatccct gggaacgtat cacgatctcc tgaaaatcat taaagacaag gacttcctgg 
    10741 acaatgagga gaacgaggac attcttgagg acattgtcct cacccttacg ttgtttgaag 
    10801 atagggagat gattgaagaa cgcttgaaaa cttacgctca tctcttcgac gacaaagtca 
    10861 tgaaacagct caagaggcgc cgatatacag gatgggggcg gctgtcaaga aaactgatca 
    10921 atgggatccg agacaagcag agtggaaaga caatcctgga ttttcttaag tccgatggat 
    10981 ttgccaaccg gaacttcatg cagttgatcc atgatgactc tctcaccttt aaggaggaca 
    11041 tccagaaagc acaagtttct ggccaggggg acagtcttca cgagcacatc gctaatcttg 
    11101 caggtagccc agctatcaaa aagggaatac tgcagaccgt taaggtcgtg gatgaactcg 
    11161 tcaaagtaat gggaaggcat aagcccgaga atatcgttat cgagatggcc cgagagaacc 
    11221 aaactaccca gaagggacag aagaacagta gggaaaggat gaagaggatt gaagagggta 
    11281 taaaagaact ggggtcccaa atccttaagg aacacccagt tgaaaacacc cagcttcaga 
    11341 atgagaagct ctacctgtac tacctgcaga acggcaggga catgtacgtg gatcaggaac 
    11401 tggacatcaa tcggctctcc gactacgacg tggatcatat cgtgccccag tcttttctca 
    11461 aagatgattc tattgataat aaagtgttga caagatccga taaaaataga gggaagagtg 
    11521 ataacgtccc ctcagaagaa gttgtcaaga aaatgaaaaa ttattggcgg cagctgctga 
    11581 acgccaaact gatcacacaa cggaagttcg ataatctgac taaggctgaa cgaggtggcc 
    11641 tgtctgagtt ggataaagcc ggcttcatca aaaggcagct tgttgagaca cgccagatca 
    11701 ccaagcacgt ggcccaaatt ctcgattcac gcatgaacac caagtacgat gaaaatgaca 
    11761 aactgattcg agaggtgaaa gttattactc tgaagtctaa gctggtctca gatttcagaa 
    11821 aggactttca gttttataag gtgagagaga tcaacaatta ccaccatgcg catgatgcct 
    11881 acctgaatgc agtggtaggc actgcactta tcaaaaaata tcccaagctt gaatctgaat 
    11941 ttgtttacgg agactataaa gtgtacgatg ttaggaaaat gatcgcaaag tctgagcagg 
    12001 aaataggcaa ggccaccgct aagtacttct tttacagcaa tattatgaat tttttcaaga 
    12061 ccgagattac actggccaat ggagagattc ggaagcgacc acttatcgaa acaaacggag 
    12121 aaacaggaga aatcgtgtgg gacaagggta gggatttcgc gacagtccgg aaggtcctgt 
    12181 ccatgccgca ggtgaacatc gttaaaaaga ccgaagtaca gaccggaggc ttctccaagg 
    12241 aaagtatcct cccgaaaagg aacagcgaca agctgatcgc acgcaaaaaa gattgggacc 
    12301 ccaagaaata cggcggattc gattctccta cagtcgctta cagtgtactg gttgtggcca 
    12361 aagtggagaa agggaagtct aaaaaactca aaagcgtcaa ggaactgctg ggcatcacaa 
    12421 tcatggagcg atcaagcttc gaaaaaaacc ccatcgactt tctcgaggcg aaaggatata 
    12481 aagaggtcaa aaaagacctc atcattaagc ttcccaagta ctctctcttt gagcttgaaa 
    12541 acggccggaa acgaatgctc gctagtgcgg gcgagctgca gaaaggtaac gagctggcac 
    12601 tgccctctaa atacgttaat ttcttgtatc tggccagcca ctatgaaaag ctcaaagggt 
    12661 ctcccgaaga taatgagcag aagcagctgt tcgtggaaca acacaaacac taccttgatg 
    12721 agatcatcga gcaaataagc gaattctcca aaagagtgat cctcgccgac gctaacctcg 
    12781 ataaggtgct ttctgcttac aataagcaca gggataagcc catcagggag caggcagaaa 
    12841 acattatcca cttgtttact ctgaccaact tgggcgcgcc tgcagccttc aagtacttcg 
    12901 acaccaccat agacagaaag cggtacacct ctacaaagga ggtcctggac gccacactga 
    12961 ttcatcagtc aattacgggg ctctatgaaa caagaatcga cctctctcag ctcggtggag 
    13021 acagcagggc tgaccccaag aagaagagga aggtgtgatc tcttctcgag tcatgtaatt 
    13081 agttatgtca cgcttacatt cacgccctcc ccccacatcc gctctaaccg aaaaggaagg 
    13141 agttagacaa cctgaagtct aggtccctat ttattttttt atagttatgt tagtattaag 
    13201 aacgttattt atatttcaaa tttttctttt ttttctgtac agacgcgtgt acgcatgtaa 
    13261 cattatactg aaaaccttgc ttgagaaggt tttgggacgc tcgaaggctt taatttgcgg 
    13321 ccggtaccgc gggcccgctt ctttgaaaag ataatgtatg attatgcttt cactcatatt 
    13381 tatacagaaa cttgatgttt tctttcgagt atatacaagg tgattacatg tacgtttgaa 
    13441 gtacaactct agattttgta gtgccctctt gggctagcgg taaaggtgcg cattttttca 
    13501 caccctacaa tgttctgttc aaaagatttt ggtcaaacgc tgtagaagtg aaagttggtg 
    13561 cgcatgtttc ggcgttcgaa acttctccgc agtgaaagat aaatgatcag aagagccatg 
    13621 gctcttcagt tttagagcta gaaatagcaa gttaaaataa ggctagtccg ttatcaactt 
    13681 gaaaaagtgg caccgagtcg gtggtgcttt ttttgttttt tatgtctgtt aattaagcac 
    13741 tggccgtcgt tttacaacgt cgtgactggg aaaaccctgg cgttacccaa cttaatcgcc 
    13801 ttgcagcaca tccccctttc gccagctggc gtaatagcga agaggcccgc accgatcgcc 
    13861 cttcccaaca gttgcgcagc ctgaatggcg aatggcgcct gatgcggtat tttctcctta 
    13921 cgcatctgtg cggtatttca caccgcatat ggtgcactct cagtacaatc tgctctgatg 
    13981 ccgcatagtt aagccagccc cgacacccgc caacacccgc tgacgcgccc tgacgggctt 
    14041 gtctgctccc ggcatccgct tacagacaag ctgtgaccgt ctccgggagc tgcatgtgtc 
    14101 agaggttttc accgtcatca ccgaaacgcg cga 
//
