# Supplementary material for: Characterization and modulation of endoplasmic reticulum stress response target genes in Kluyveromyces marxianus to improve secretory expressions of heterologous proteins
Source: Biotechnol Biofuels. 2021 Dec 14;14:236. doi: 10.1186/s13068-021-02086-7 (PMC8670139; doi:10.1186/s13068-021-02086-7)
Supplement: Supplementary file 9 — Additional file 9. Sequence of LHZ301 in genbank format. [file 13068_2021_2086_MOESM9_ESM.gb]

LOCUS       LHZ301       14490 bp    DNA     circular     19-JUL-2021
DEFINITION  Complementary copy of pMD18-T-P(-A)TUI331.
SOURCE      
  ORGANISM  
COMMENT     This file is created by Vector NTI
            http://www.invitrogen.com/
COMMENT     VNTDATE|-13961627|
COMMENT     VNTDBDATE|-13961627|
COMMENT     LSOWNER|
COMMENT     VNTNAME|LHZ301|
COMMENT     VNTAUTHORNAME|STF|
COMMENT     VNTOAUTHORNAME|YAO|
FEATURES             Location/Qualifiers
     promoter        2640..3225
                     /vntifkey="29"
                     /label=KmURA3\promoter
     CDS             3226..4029
                     /vntifkey="4"
                     /label=KmURA3
     3'UTR           4030..4069
                     /vntifkey="50"
                     /label=KmURA3\3'UTR
     CDS             complement(4135..5382)
                     /vntifkey="4"
                     /label=Gene\B
     CDS             complement(6049..7392)
                     /vntifkey="4"
                     /label=Gene\A
     CDS             7576..8214
                     /vntifkey="4"
                     /label=Gene\C
     repeat_region   complement(8248..8594)
                     /vntifkey="34"
                     /label=Repeat\A'
     repeat_region   5764..6110
                     /vntifkey="34"
                     /label=Repeat\A
     misc_feature    4087..8845
                     /vntifkey="21"
                     /label=pKD1
     primer          complement(14116..14139)
                     /vntifkey="27"
                     /label=M13F
     primer          2187..2210
                     /vntifkey="27"
                     /label=M13R
     promoter        8862..9262
                     /vntifkey="29"
                     /label=TEF1\promoter-cerevisiae
     CDS             9278..13417
                     /vntifkey="4"
                     /label=Cas9\ORF
     terminator      13430..13677
                     /vntifkey="43"
                     /label=cerevisiae\CYC1\terminator
     promoter        13697..13965
                     /vntifkey="29"
                     /label=SNR52\promoter
     CDS             13987..14064
                     /vntifkey="4"
                     /label=guiding\RNA
     terminator      14065..14084
                     /vntifkey="43"
                     /label=SUP4\terminator
     terminator      complement(2238..2257)
                     /vntifkey="43"
                     /label=SUP4\Terminator
     CDS             complement(2258..2336)
                     /vntifkey="4"
                     /label=gRNA
     promoter        complement(2365..2633)
                     /vntifkey="29"
                     /label=SNR52\Promoter
BASE COUNT     4162 a      3204 c      3256 g      3868 t 
ORIGIN
        1 gacgaaaggg cctcgtgata cgcctatttt tataggttaa tgtcatgata ataatggttt 
       61 cttagacgtc aggtggcact tttcggggaa atgtgcgcgg aacccctatt tgtttatttt 
      121 tctaaataca ttcaaatatg tatccgctca tgagacaata accctgataa atgcttcaat 
      181 aatattgaaa aaggaagagt atgagtattc aacatttccg tgtcgccctt attccctttt 
      241 ttgcggcatt ttgccttcct gtttttgctc acccagaaac gctggtgaaa gtaaaagatg 
      301 ctgaagatca gttgggtgca cgagtgggtt acatcgaact ggatctcaac agcggtaaga 
      361 tccttgagag ttttcgcccc gaagaacgtt ttccaatgat gagcactttt aaagttctgc 
      421 tatgtggcgc ggtattatcc cgtattgacg ccgggcaaga gcaactcggt cgccgcatac 
      481 actattctca gaatgacttg gttgagtact caccagtcac agaaaagcat cttacggatg 
      541 gcatgacagt aagagaatta tgcagtgctg ccataaccat gagtgataac actgcggcca 
      601 acttacttct gacaacgatc ggaggaccga aggagctaac cgcttttttg cacaacatgg 
      661 gggatcatgt aactcgcctt gatcgttggg aaccggagct gaatgaagcc ataccaaacg 
      721 acgagcgtga caccacgatg cctgtagcaa tggcaacaac gttgcgcaaa ctattaactg 
      781 gcgaactact tactctagct tcccggcaac aattaataga ctggatggag gcggataaag 
      841 ttgcaggacc acttctgcgc tcggcccttc cggctggctg gtttattgct gataaatctg 
      901 gagccggtga gcgtgggtct cgcggtatca ttgcagcact ggggccagat ggtaagccct 
      961 cccgtatcgt agttatctac acgacgggga gtcaggcaac tatggatgaa cgaaatagac 
     1021 agatcgctga gataggtgcc tcactgatta agcattggta actgtcagac caagtttact 
     1081 catatatact ttagattgat ttaaaacttc atttttaatt taaaaggatc taggtgaaga 
     1141 tcctttttga taatctcatg accaaaatcc cttaacgtga gttttcgttc cactgagcgt 
     1201 cagaccccgt agaaaagatc aaaggatctt cttgagatcc tttttttctg cgcgtaatct 
     1261 gctgcttgca aacaaaaaaa ccaccgctac cagcggtggt ttgtttgccg gatcaagagc 
     1321 taccaactct ttttccgaag gtaactggct tcagcagagc gcagatacca aatactgttc 
     1381 ttctagtgta gccgtagtta ggccaccact tcaagaactc tgtagcaccg cctacatacc 
     1441 tcgctctgct aatcctgtta ccagtggctg ctgccagtgg cgataagtcg tgtcttaccg 
     1501 ggttggactc aagacgatag ttaccggata aggcgcagcg gtcgggctga acggggggtt 
     1561 cgtgcacaca gcccagcttg gagcgaacga cctacaccga actgagatac ctacagcgtg 
     1621 agctatgaga aagcgccacg cttcccgaag ggagaaaggc ggacaggtat ccggtaagcg 
     1681 gcagggtcgg aacaggagag cgcacgaggg agcttccagg gggaaacgcc tggtatcttt 
     1741 atagtcctgt cgggtttcgc cacctctgac ttgagcgtcg atttttgtga tgctcgtcag 
     1801 gggggcggag cctatggaaa aacgccagca acgcggcctt tttacggttc ctggcctttt 
     1861 gctggccttt tgctcacatg ttctttcctg cgttatcccc tgattctgtg gataaccgta 
     1921 ttaccgcctt tgagtgagct gataccgctc gccgcagccg aacgaccgag cgcagcgagt 
     1981 cagtgagcga ggaagcggaa gagtgcccaa tacgcaaacc gcctctcccc gcgcgttggc 
     2041 cgattcatta atgcagctgg cacgacaggt ttcccgactg gaaagcgggc agtgagcgca 
     2101 acgcaattaa tgtgagttag ctcactcatt aggcacccca ggctttacac tttatgcttc 
     2161 cggctcgtat gttgtgtgga attgtgagcg gataacaatt tcacacagga aacagctatg 
     2221 accatgatta cccgcggaga cataaaaaac aaaaaaagca ccaccgactc ggtgccactt 
     2281 tttcaagttg ataacggact agccttattt taacttgcta tttctagctc taaaacgtac 
     2341 gcaggtggac ctgcacctgc atgcgatcat ttatctttca ctgcggagaa gtttcgaacg 
     2401 ccgaaacatg cgcaccaact ttcacttcta cagcgtttga ccaaaatctt ttgaacagaa 
     2461 cattgtaggg tgtgaaaaaa tgcgcacctt taccgctagc ccaagagggc actacaaaat 
     2521 ctagagttgt acttcaaacg tacatgtaat caccttgtat atactcgaaa gaaaacatca 
     2581 agtttctgta taaatatgag tgaaagcata atcatacatt atcttttcaa agaactagtc 
     2641 gaattctgat tggaaagacc attctgcttt acttttagag catcttggtc ttctgagctc 
     2701 attatacctc aatcaaaact gaaattaggt gcctgtcacg gctctttttt tactgtacct 
     2761 ttgacttcct ttcttatttc caaggatgct catcacaata cgcttctaga tctattatgc 
     2821 attataatta atagttgtag ctacaaaagg taaaagaaag tccggggcag gcaacaatag 
     2881 aaatcggcaa aaaaaactac agaaatacta agagcttctt ccccattcag tcatcgcatt 
     2941 tcgaaacaag aggggaatgg ctctggctag ggaactaacc accatcgact gactctatgc 
     3001 actaaccacg tgactacata tatgtgatcg tttttaacat ttttcaaagg ctgtgtgtct 
     3061 ggctgtttcc attaattttc actgattaag cagtcatatt gaatctgagc tcatcaccaa 
     3121 caagaaattc taccgtaaaa gtgtaaaagt tcgtttaaat catttgtaaa ctggaacagc 
     3181 aagaggaagt atcatcagct agccccataa actaatcaaa ggaggatgtc gactaagagt 
     3241 tactcggaaa gagcagctgc tcatagaagt ccagttgctg ccaagctttt aaacttgatg 
     3301 gaagagaaga agtcaaactt atgtgcttct cttgatgttc gtaaaacagc agagttgtta 
     3361 agattagttg aggttttggg tccatatatc tgtctattga agacacatgt agatatcttg 
     3421 gaggatttca gctttgagaa taccattgtg ccgttgaagc aattagcaga gaaacacaag 
     3481 tttttgatat ttgaagacag gaagtttgcc gacattggga acactgttaa attacaatac 
     3541 acgtctggtg tataccgtat cgccgaatgg tctgatatca ccaatgcaca cggtgtgact 
     3601 ggtgcgggca ttgttgctgg tttgaagcaa ggtgccgagg aagttacaaa agaacctaga 
     3661 gggttgttaa tgcttgccga gttatcgtcc aaggggtctc tagcgcacgg tgaatacact 
     3721 cgtgggaccg tggaaattgc caagagtgat aaggactttg ttattggatt tattgctcaa 
     3781 aacgatatgg gtggaagaga agagggctac gattggttga tcatgacgcc aggtgttggt 
     3841 cttgatgaca aaggtgatgc tttgggacaa caatacagaa ctgtggatga agttgttgcc 
     3901 ggtggatcag acatcattat tgttggtaga ggtcttttcg caaagggaag agatcctgta 
     3961 gtggaaggtg agagatacag aaaggcggga tgggacgctt acttgaagag agtaggcaga 
     4021 tccgcttaag agttctccga gaacaagcag aggttcgagt gtactcggaa atcccgggac 
     4081 ctgcaggcat gcatcactaa tgaaaagcat acgacgcctg cgtctgacat gcactcattc 
     4141 tgaagaagat tctgggcgcg tttcgttctc gttttcctct gtatattgta ctctggtgga 
     4201 caatttgaac ataacgtctt tcacctcgcc attctcaata atgggttcca attctatcca 
     4261 ggtagcggtt aattgacggt gcttaagccg tatgctcact ctaacgctac cgttgtccaa 
     4321 acaacggacc cctttgtgac gggtgtaaga cccatcatga agtaaaacat ctctaacggt 
     4381 atggaaaaga gtggtacggt caagtttcct ggcacgagtc aattttccct cttcgtgtag 
     4441 atcagaggct atatacatgc cgaggtattc gatcactcta cgatgacggt ctgttagctc 
     4501 aacaacttct tctaaatgct ccataaccgt aacgtaagaa gcataactgt caatactgaa 
     4561 gtcatcccag tttattggtg ctcctgttga acagtcatcc actatatgtt cgaatagccc 
     4621 aggatcacga ggaggtccta caaacggata cggtacagtc ttctttttat agtctgcaaa 
     4681 ttctagaata gcatttttta tccaatagtg tcgaatcgtc ctggccgttc taccgataaa 
     4741 ggatccaatg tgattattag ctccactaca cgatatgtta agtttgatcg atgtcttgtt 
     4801 aacaaacgct aaactcaagt tcggcatttc caacagcgag aagaaatcat caattccatc 
     4861 ggctatctct tgataagtca ttagatcata taccttctcg ggatgtcgtt gagttacttt 
     4921 atgactagaa atcttcaggt tatcatcaac gtaattgttc tccaatagct ctggagaggg 
     4981 acataacaat actttgattt tttccatggc ctggacttgt ttccgtagga aatacttgtt 
     5041 cttttgtaga cgttccatga tgagtttgta tacctctgct ggagatatcc attctagatc 
     5101 tttgatataa gtttggtatg gtaaagagtt gattttgtag gacacgtaaa tctgcgctag 
     5161 ataagtacat tgtgcaaatg cctctggtac ttcgtaagac ccatgctgcg taattatagt 
     5221 attattgagt ggatcataag cgttgtactc gtttttgaat ttaaaactgt ctaataaggc 
     5281 cctgtaaatc tctctgactt gttgtacacc tttctgctcc tcgggactga gatcggatag 
     5341 caatggagca gcagtttctg agctttctga tggggctgac atggcagatg cctattcaat 
     5401 gctgcctttt gtttgggagg ttatgaaatg catctgttta cattgtatgt aataccctta 
     5461 ctaggcaatg ttataagcaa aaatcctttg atcacatgga atatcacttt atacgtgttg 
     5521 aaatatgcaa aaaaacagtc cccctgagct cagggggtgg tttacgcttt tgaggctcag 
     5581 cagcgcgaat tctctcttgg ggctgaagtg aaatttaaaa aagtcgcttg aggctcagcc 
     5641 ggaattataa aacatcacct gagtcttgag agcgctttca ctcacctgag gctcagctga 
     5701 aatttcaaaa agtcacttga gcccagaagg agtgtttcac cccctgaggc tataacgttc 
     5761 gttattttaa tacctaaata aacaaaaata tatggtacag gaacgcgagg caacgcgccg 
     5821 atacagggtc aatgggtaca cgagagggtg acactaggcg tagaaagtca ttagtataaa 
     5881 atacagtggt atatagtaga tatttagttt gttttccttt tctttttctc caaaacgata 
     5941 tcagacattt gtctgataat gaagcattat cagacaaatg tctgatatcg tttttcaata 
     6001 ataatataca tcatcacaaa acaaacaaac atagcatcgc aagccccatc atgccaccac 
     6061 cgtccgctgt gatcgcaact catgtttccg gcggtattct gcaatgaatt ggagaacctc 
     6121 gtctgagata attccatgcc attgttcgaa caactggagg ctaggatgag ctgagaagga 
     6181 ttgagcgacc aagcgcggac ttgacggtgg gctgagtggt gggctaccag ggctgttacc 
     6241 ctcctcttca agtagctcct cgcgagataa aggtttatta gaaggatcct tcaaaacata 
     6301 tatttcactg cccaatgggg cttccttgta aaaacctgat ataaaggcaa atacacggtc 
     6361 atctacagtc acactaccat gactgtagtg tgatctagcc actgcacttt gaatttcacg 
     6421 gtccccagcc caattgccca gtgaggagac atattttccc ttctcagatc tcgataaaaa 
     6481 ggtcgccatt aaatgtcttc caaaatgaga cttcgggccg ttccagatct tgaagactgg 
     6541 ttcatcgaca tgctgggtaa gaaacctaga gaacgttctg gccaatgact ctggtaaaaa 
     6601 ctgatgagtt tgattagttg gtctattact ggatactgtt ttttcaatag gcgagcaaac 
     6661 acgcaaatag tcgtataatg atatcagaag atcgcaatca ccattcacag gatagaagtt 
     6721 aacgtaccgt tcagttctgc ttttcgtttc tgtcacagta gcacgcacaa ttgggcccag 
     6781 aaatgaattg ttgtagatct caaaagtcct tggatctaga ttcttcagat cgctgtatct 
     6841 gcagcaattt ccaacagctc ccagaagtag caatcggtat tccgctcgtt ttgtagtggt 
     6901 tacgcaggac tgatcgaaga agcaggcaat cctggagaca atcttccaaa tatctttttc 
     6961 ttttgacaga atattagtga attgtaatcc aaccatagaa gcatcgtatt tatgtgtttc 
     7021 ctcgtagcga tcaaacaagg aaacttcttg atttttaaat gggctaacaa caaccttgta 
     7081 agaaggcaat gctgattcga tatccttttg cagagactct gtctttctta gtctaacagt 
     7141 gaatttgata attttgtcat ccttatcaaa agacagagat ttgccaattg cgctcttgta 
     7201 agagcggtag gtattgattt tcatctcgcg tcggatagat agcgactgca ttgtcaagat 
     7261 agagaatagg gacgccagct tatttctaat ttctttcgca tttatattaa aggtgtcaga 
     7321 ttccagaatt tcattaattt cattagcaca ctgatgaggt gtgaggtgag cagcctccgc 
     7381 aaaggtagac ataggggcat tggttggagg cctttgaggt accactagag tgctgcaaac 
     7441 atagcaccgt tcgagacttt aaaatcttca gttttaaaat tatgaaaaaa aacatcgtcc 
     7501 tgagttgaaa cggtcgtttc aacctccgtg tacagaaaga tacatagcat atggcaagct 
     7561 gcacgcagcg taaacatgcc ggacaactgt catttcgtca gatcagttga tctactctct 
     7621 gtgatactgc ttcgtttgtc cacggaggtc ggactaactc tcaccacgct tccacggcat 
     7681 tcgaaagaac taatattgta tcattgtaca tatgaggaac acgcagttga actgagcaaa 
     7741 ccaggactca ggaaagcagg aggtaagtgc tcgcttttcg tggatccaga ggaacgtgaa 
     7801 aattcgcctt ctcctcctat accgccgtat cagatatcag agatgcccct tcatgaactt 
     7861 ctcgagtcag gcaatgctaa attggttcca aatcccgagt ttgatctaac tgatccagac 
     7921 gactttcata agtgtttctc ggtcacctat tcagcattat ctttaatggt accatatctg 
     7981 cccagagctg ctctaaaggc tgctcgagtg ttttgtaaag atcattcaat attaacaacg 
     8041 gatatgcttg atttgaatta tcttgaggag ctaattgagt tctcaaagga aactgtgaac 
     8101 aaaatcccag ctagaatccc tatagaggac atgcttctcg agcggggata tgtgctacca 
     8161 tgggttcatg gtggtacagt gaagggagga aagctactga cccccaacga ttgattcttt 
     8221 accgaatcat tgcataattc attgcataat tcattgcaga ataccgccgg aaacatgagt 
     8281 tgcgatcaca gcggacggtg gtggcatgat ggggcttgcg atgctatgtt tgtttgtttt 
     8341 gtgatgatgt atattattat tgaaaaacga tatcagacat ttgtctgata atgcttcatt 
     8401 atcagacaaa tgtctgatat cgttttggag aaaaagaaaa ggaaaacaaa ctaaatatct 
     8461 actatatacc actgtatttt atactaatga ctttctacgc ctagtgtcac cctctcgtgt 
     8521 acccattgac cctgtatcgg cgcgttgcct cgcgttcctg taccatatat ttttgtttat 
     8581 ttaggtatta aaatttactt tcctcataca aatattaaat tcaccaaact tctcaaaaac 
     8641 taattattcg tagttacaaa ctctatttta caatcacgtt tattcaacca ttctacatcc 
     8701 aataaccaaa atgcccatgt acctctcagc gaagtccaac ggtactgtcc aatattctca 
     8761 ttaaatagtc tttcatctat atatcagaag gtaattataa ttagagattt cgaatcatta 
     8821 ccgtgccgat tcgcacgctg caacggcatg cgcggccgct catagcttca aaatgtttct 
     8881 actccttttt tactcttcca gattttctcg gactccgcgc atcgccgtac cacttcaaaa 
     8941 cacccaagca cagcatacta aatttcccct ctttcttcct ctagggtgtc gttaattacc 
     9001 cgtactaaag gtttggaaaa gaaaaaagag accgcctcgt ttctttttct tcgtcgaaaa 
     9061 aggcaataaa aatttttatc acgtttcttt ttcttgaaaa tttttttttt gatttttttc 
     9121 tctttcgatg acctcccatt gatatttaag ttaataaacg gtcttcaatt tctcaagttt 
     9181 cagtttcatt tttcttgttc tattacaact ttttttactt cttgctcatt agaaagaaag 
     9241 catagcaatc taatctaagt tttctagaac gggaaaaatg gacaagaagt actccattgg 
     9301 gctcgatatc ggcacaaaca gcgtcggttg ggccgtcatt acggacgagt acaaggtgcc 
     9361 gagcaaaaaa ttcaaagttc tgggcaatac cgatcgccac agcataaaga agaacctcat 
     9421 tggcgccctc ctgttcgact ccggggagac ggccgaagcc acgcggctca aaagaacagc 
     9481 acggcgcaga tatacccgca gaaagaatcg gatctgctac ctgcaggaga tctttagtaa 
     9541 tgagatggct aaggtggatg actctttctt ccataggctg gaggagtcct ttttggtgga 
     9601 ggaggataaa aagcacgagc gccacccaat ctttggcaat atcgtggacg aggtggcgta 
     9661 ccatgaaaag tacccaacca tatatcatct gaggaagaag cttgtagaca gtactgataa 
     9721 ggctgacttg cggttgatct atctcgcgct ggcgcatatg atcaaatttc ggggacactt 
     9781 cctcatcgag ggggacctga acccagacaa cagcgatgtc gacaaactct ttatccaact 
     9841 ggttcagact tacaatcagc ttttcgaaga gaacccgatc aacgcatccg gagttgacgc 
     9901 caaagcaatc ctgagcgcta ggctgtccaa atcccggcgg ctcgaaaacc tcatcgcaca 
     9961 gctccctggg gagaagaaga acggcctgtt tggtaatctt atcgccctgt cactcgggct 
    10021 gacccccaac tttaaatcta acttcgacct ggccgaagat gccaagcttc aactgagcaa 
    10081 agacacctac gatgatgatc tcgacaatct gctggcccag atcggcgacc agtacgcaga 
    10141 cctttttttg gcggcaaaga acctgtcaga cgccattctg ctgagtgata ttctgcgagt 
    10201 gaacacggag atcaccaaag ctccgctgag cgctagtatg atcaagcgct atgatgagca 
    10261 ccaccaagac ttgactttgc tgaaggccct tgtcagacag caactgcctg agaagtacaa 
    10321 ggaaattttc ttcgatcagt ctaaaaatgg ctacgccgga tacattgacg gcggagcaag 
    10381 ccaggaggaa ttttacaaat ttattaagcc catcttggaa aaaatggacg gcaccgagga 
    10441 gctgctggta aagcttaaca gagaagatct gttgcgcaaa cagcgcactt tcgacaatgg 
    10501 aagcatcccc caccagattc acctgggcga actgcacgct atcctcaggc ggcaagagga 
    10561 tttctacccc tttttgaaag ataacaggga aaagattgag aaaatcctca catttcggat 
    10621 accctactat gtaggccccc tcgcacgggg aaattccaga ttcgcgtgga tgactcgcaa 
    10681 atcagaagag accatcactc cctggaactt cgaggaagtc gtggataagg gggcctctgc 
    10741 ccagtccttc atcgaaagga tgactaactt tgataaaaat ctgcctaacg aaaaggtgct 
    10801 tcctaaacac tctctgctgt acgagtactt cacagtttat aacgagctca ccaaggtcaa 
    10861 atacgtcaca gaagggatga gaaagccagc attcctgtct ggagagcaga agaaagctat 
    10921 cgtggacctc ctcttcaaga cgaaccggaa agttaccgtg aaacagctca aagaagacta 
    10981 tttcaaaaag attgaatgtt tcgactctgt tgaaatcagc ggagtggagg atcgcttcaa 
    11041 cgcatccctg ggaacgtatc acgatctcct gaaaatcatt aaagacaagg acttcctgga 
    11101 caatgaggag aacgaggaca ttcttgagga cattgtcctc acccttacgt tgtttgaaga 
    11161 tagggagatg attgaagaac gcttgaaaac ttacgctcat ctcttcgacg acaaagtcat 
    11221 gaaacagctc aagaggcgcc gatatacagg atgggggcgg ctgtcaagaa aactgatcaa 
    11281 tgggatccga gacaagcaga gtggaaagac aatcctggat tttcttaagt ccgatggatt 
    11341 tgccaaccgg aacttcatgc agttgatcca tgatgactct ctcaccttta aggaggacat 
    11401 ccagaaagca caagtttctg gccaggggga cagtcttcac gagcacatcg ctaatcttgc 
    11461 aggtagccca gctatcaaaa agggaatact gcagaccgtt aaggtcgtgg atgaactcgt 
    11521 caaagtaatg ggaaggcata agcccgagaa tatcgttatc gagatggccc gagagaacca 
    11581 aactacccag aagggacaga agaacagtag ggaaaggatg aagaggattg aagagggtat 
    11641 aaaagaactg gggtcccaaa tccttaagga acacccagtt gaaaacaccc agcttcagaa 
    11701 tgagaagctc tacctgtact acctgcagaa cggcagggac atgtacgtgg atcaggaact 
    11761 ggacatcaat cggctctccg actacgacgt ggatcatatc gtgccccagt cttttctcaa 
    11821 agatgattct attgataata aagtgttgac aagatccgat aaaaatagag ggaagagtga 
    11881 taacgtcccc tcagaagaag ttgtcaagaa aatgaaaaat tattggcggc agctgctgaa 
    11941 cgccaaactg atcacacaac ggaagttcga taatctgact aaggctgaac gaggtggcct 
    12001 gtctgagttg gataaagccg gcttcatcaa aaggcagctt gttgagacac gccagatcac 
    12061 caagcacgtg gcccaaattc tcgattcacg catgaacacc aagtacgatg aaaatgacaa 
    12121 actgattcga gaggtgaaag ttattactct gaagtctaag ctggtctcag atttcagaaa 
    12181 ggactttcag ttttataagg tgagagagat caacaattac caccatgcgc atgatgccta 
    12241 cctgaatgca gtggtaggca ctgcacttat caaaaaatat cccaagcttg aatctgaatt 
    12301 tgtttacgga gactataaag tgtacgatgt taggaaaatg atcgcaaagt ctgagcagga 
    12361 aataggcaag gccaccgcta agtacttctt ttacagcaat attatgaatt ttttcaagac 
    12421 cgagattaca ctggccaatg gagagattcg gaagcgacca cttatcgaaa caaacggaga 
    12481 aacaggagaa atcgtgtggg acaagggtag ggatttcgcg acagtccgga aggtcctgtc 
    12541 catgccgcaa gtgaacatcg ttaaaaagac cgaagtacag accggaggct tctccaagga 
    12601 aagtatcctc ccgaaaagga acagcgacaa gctgatcgca cgcaaaaaag attgggaccc 
    12661 caagaaatac ggcggattcg attctcctac agtcgcttac agtgtactgg ttgtggccaa 
    12721 agtggagaaa gggaagtcta aaaaactcaa aagcgtcaag gaactgctgg gcatcacaat 
    12781 catggagcga tcaagcttcg aaaaaaaccc catcgacttt ctcgaggcga aaggatataa 
    12841 agaggtcaaa aaagacctca tcattaagct tcccaagtac tctctctttg agcttgaaaa 
    12901 cggccggaaa cgaatgctcg ctagtgcggg cgagctgcag aaaggtaacg agctggcact 
    12961 gccctctaaa tacgttaatt tcttgtatct ggccagccac tatgaaaagc tcaaagggtc 
    13021 tcccgaagat aatgagcaga agcagctgtt cgtggaacaa cacaaacact accttgatga 
    13081 gatcatcgag caaataagcg aattctccaa aagagtgatc ctcgccgacg ctaacctcga 
    13141 taaggtgctt tctgcttaca ataagcacag ggataagccc atcagggagc aggcagaaaa 
    13201 cattatccac ttgtttactc tgaccaactt gggcgcgcct gcagccttca agtacttcga 
    13261 caccaccata gacagaaagc ggtacacctc tacaaaggag gtcctggacg ccacactgat 
    13321 tcatcagtca attacggggc tctatgaaac aagaatcgac ctctctcagc tcggtggaga 
    13381 cagcagggct gaccccaaga agaagaggaa ggtgtgatct cttctcgagt catgtaatta 
    13441 gttatgtcac gcttacattc acgccctccc cccacatccg ctctaaccga aaaggaagga 
    13501 gttagacaac ctgaagtcta ggtccctatt tattttttta tagttatgtt agtattaaga 
    13561 acgttattta tatttcaaat ttttcttttt tttctgtaca gacgcgtgta cgcatgtaac 
    13621 attatactga aaaccttgct tgagaaggtt ttgggacgct cgaaggcttt aatttgcggc 
    13681 cggtaccggg cccgcttctt tgaaaagata atgtatgatt atgctttcac tcatatttat 
    13741 acagaaactt gatgttttct ttcgagtata tacaaggtga ttacatgtac gtttgaagta 
    13801 caactctaga ttttgtagtg ccctcttggg ctagcggtaa aggtgcgcat tttttcacac 
    13861 cctacaatgt tctgttcaaa agattttggt caaacgctgt agaagtgaaa gttggtgcgc 
    13921 atgtttcggc gttcgaaact tctccgcagt gaaagataaa tgatcagaag agccatggct 
    13981 cttcagtttt agagctagaa atagcaagtt aaaataaggc tagtccgtta tcaacttgaa 
    14041 aaagtggcac cgagtcggtg gtgctttttt tgttttttat gtctgttaat taagcactgg 
    14101 ccgtcgtttt acaacgtcgt gactgggaaa accctggcgt tacccaactt aatcgccttg 
    14161 cagcacatcc ccctttcgcc agctggcgta atagcgaaga ggcccgcacc gatcgccctt 
    14221 cccaacagtt gcgcagcctg aatggcgaat ggcgcctgat gcggtatttt ctccttacgc 
    14281 atctgtgcgg tatttcacac cgcatatggt gcactctcag tacaatctgc tctgatgccg 
    14341 catagttaag ccagccccga cacccgccaa cacccgctga cgcgccctga cgggcttgtc 
    14401 tgctcccggc atccgcttac agacaagctg tgaccgtctc cgggagctgc atgtgtcaga 
    14461 ggttttcacc gtcatcaccg aaacgcgcga 
//
