# Supplementary material for: Characterization and modulation of endoplasmic reticulum stress response target genes in Kluyveromyces marxianus to improve secretory expressions of heterologous proteins
Source: Biotechnol Biofuels. 2021 Dec 14;14:236. doi: 10.1186/s13068-021-02086-7 (PMC8670139; doi:10.1186/s13068-021-02086-7)
Supplement: Supplementary file 10 — Additional file 10. Sequence of LHZ531 in genbank format. [file 13068_2021_2086_MOESM10_ESM.gb]

LOCUS       LHZ531       10896 bp    DNA     circular     19-JUL-2021
DEFINITION  Complementary copy of pMD18-T-P(-A)TUI331.
SOURCE      
  ORGANISM  
COMMENT     This file is created by Vector NTI
            http://www.invitrogen.com/
COMMENT     VNTDATE|-13961628|
COMMENT     VNTDBDATE|-13961628|
COMMENT     LSOWNER|
COMMENT     VNTNAME|LHZ531|
COMMENT     VNTAUTHORNAME|STF|
COMMENT     VNTOAUTHORNAME|YAO|
FEATURES             Location/Qualifiers
     promoter        2250..2835
                     /vntifkey="29"
                     /label=KmURA3\promoter
     CDS             2836..3639
                     /vntifkey="4"
                     /label=KmURA3
     3'UTR           3640..3679
                     /vntifkey="50"
                     /label=KmURA3\3'UTR
     primer          complement(10522..10545)
                     /vntifkey="27"
                     /label=M13F
     primer          2187..2210
                     /vntifkey="27"
                     /label=M13R
     promoter        4951..5351
                     /vntifkey="29"
                     /label=TEF1\promoter-cerevisiae
     CDS             5367..9506
                     /vntifkey="4"
                     /label=Cas9\ORF
     terminator      9519..9766
                     /vntifkey="43"
                     /label=cerevisiae\CYC1\terminator
     CDS             10393..10470
                     /vntifkey="4"
                     /label=guiding\RNA
     terminator      10471..10490
                     /vntifkey="43"
                     /label=SUP4\terminator
     promoter        9786..10230
                     /vntifkey="29"
                     /label=Km\RPR1
     misc_feature    10239..10372
                     /vntifkey="21"
                     /label=tRNA-gly
     misc_feature    3689..4934
                     /vntifkey="21"
                     /label=ARS1
BASE COUNT     3295 a      2346 c      2418 g      2837 t 
ORIGIN
        1 gacgaaaggg cctcgtgata cgcctatttt tataggttaa tgtcatgata ataatggttt 
       61 cttagacgtc aggtggcact tttcggggaa atgtgcgcgg aacccctatt tgtttatttt 
      121 tctaaataca ttcaaatatg tatccgctca tgagacaata accctgataa atgcttcaat 
      181 aatattgaaa aaggaagagt atgagtattc aacatttccg tgtcgccctt attccctttt 
      241 ttgcggcatt ttgccttcct gtttttgctc acccagaaac gctggtgaaa gtaaaagatg 
      301 ctgaagatca gttgggtgca cgagtgggtt acatcgaact ggatctcaac agcggtaaga 
      361 tccttgagag ttttcgcccc gaagaacgtt ttccaatgat gagcactttt aaagttctgc 
      421 tatgtggcgc ggtattatcc cgtattgacg ccgggcaaga gcaactcggt cgccgcatac 
      481 actattctca gaatgacttg gttgagtact caccagtcac agaaaagcat cttacggatg 
      541 gcatgacagt aagagaatta tgcagtgctg ccataaccat gagtgataac actgcggcca 
      601 acttacttct gacaacgatc ggaggaccga aggagctaac cgcttttttg cacaacatgg 
      661 gggatcatgt aactcgcctt gatcgttggg aaccggagct gaatgaagcc ataccaaacg 
      721 acgagcgtga caccacgatg cctgtagcaa tggcaacaac gttgcgcaaa ctattaactg 
      781 gcgaactact tactctagct tcccggcaac aattaataga ctggatggag gcggataaag 
      841 ttgcaggacc acttctgcgc tcggcccttc cggctggctg gtttattgct gataaatctg 
      901 gagccggtga gcgtgggtct cgcggtatca ttgcagcact ggggccagat ggtaagccct 
      961 cccgtatcgt agttatctac acgacgggga gtcaggcaac tatggatgaa cgaaatagac 
     1021 agatcgctga gataggtgcc tcactgatta agcattggta actgtcagac caagtttact 
     1081 catatatact ttagattgat ttaaaacttc atttttaatt taaaaggatc taggtgaaga 
     1141 tcctttttga taatctcatg accaaaatcc cttaacgtga gttttcgttc cactgagcgt 
     1201 cagaccccgt agaaaagatc aaaggatctt cttgagatcc tttttttctg cgcgtaatct 
     1261 gctgcttgca aacaaaaaaa ccaccgctac cagcggtggt ttgtttgccg gatcaagagc 
     1321 taccaactct ttttccgaag gtaactggct tcagcagagc gcagatacca aatactgttc 
     1381 ttctagtgta gccgtagtta ggccaccact tcaagaactc tgtagcaccg cctacatacc 
     1441 tcgctctgct aatcctgtta ccagtggctg ctgccagtgg cgataagtcg tgtcttaccg 
     1501 ggttggactc aagacgatag ttaccggata aggcgcagcg gtcgggctga acggggggtt 
     1561 cgtgcacaca gcccagcttg gagcgaacga cctacaccga actgagatac ctacagcgtg 
     1621 agctatgaga aagcgccacg cttcccgaag ggagaaaggc ggacaggtat ccggtaagcg 
     1681 gcagggtcgg aacaggagag cgcacgaggg agcttccagg gggaaacgcc tggtatcttt 
     1741 atagtcctgt cgggtttcgc cacctctgac ttgagcgtcg atttttgtga tgctcgtcag 
     1801 gggggcggag cctatggaaa aacgccagca acgcggcctt tttacggttc ctggcctttt 
     1861 gctggccttt tgctcacatg ttctttcctg cgttatcccc tgattctgtg gataaccgta 
     1921 ttaccgcctt tgagtgagct gataccgctc gccgcagccg aacgaccgag cgcagcgagt 
     1981 cagtgagcga ggaagcggaa gagtgcccaa tacgcaaacc gcctctcccc gcgcgttggc 
     2041 cgattcatta atgcagctgg cacgacaggt ttcccgactg gaaagcgggc agtgagcgca 
     2101 acgcaattaa tgtgagttag ctcactcatt aggcacccca ggctttacac tttatgcttc 
     2161 cggctcgtat gttgtgtgga attgtgagcg gataacaatt tcacacagga aacagctatg 
     2221 accatgatta cccgcgggct tgcactagtc gaattctgat tggaaagacc attctgcttt 
     2281 acttttagag catcttggtc ttctgagctc attatacctc aatcaaaact gaaattaggt 
     2341 gcctgtcacg gctctttttt tactgtacct ttgacttcct ttcttatttc caaggatgct 
     2401 catcacaata cgcttctaga tctattatgc attataatta atagttgtag ctacaaaagg 
     2461 taaaagaaag tccggggcag gcaacaatag aaatcggcaa aaaaaactac agaaatacta 
     2521 agagcttctt ccccattcag tcatcgcatt tcgaaacaag aggggaatgg ctctggctag 
     2581 ggaactaacc accatcgact gactctatgc actaaccacg tgactacata tatgtgatcg 
     2641 tttttaacat ttttcaaagg ctgtgtgtct ggctgtttcc attaattttc actgattaag 
     2701 cagtcatatt gaatctgagc tcatcaccaa caagaaattc taccgtaaaa gtgtaaaagt 
     2761 tcgtttaaat catttgtaaa ctggaacagc aagaggaagt atcatcagct agccccataa 
     2821 actaatcaaa ggaggatgtc gactaagagt tactcggaaa gagcagctgc tcatagaagt 
     2881 ccagttgctg ccaagctttt aaacttgatg gaagagaaga agtcaaactt atgtgcttct 
     2941 cttgatgttc gtaaaacagc agagttgtta agattagttg aggttttggg tccatatatc 
     3001 tgtctattga agacacatgt agatatcttg gaggatttca gctttgagaa taccattgtg 
     3061 ccgttgaagc aattagcaga gaaacacaag tttttgatat ttgaagacag gaagtttgcc 
     3121 gacattggga acactgttaa attacaatac acgtctggtg tataccgtat cgccgaatgg 
     3181 tctgatatca ccaatgcaca cggtgtgact ggtgcgggca ttgttgctgg tttgaagcaa 
     3241 ggtgccgagg aagttacaaa agaacctaga gggttgttaa tgcttgccga gttatcgtcc 
     3301 aaggggtctc tagcgcacgg tgaatacact cgtgggaccg tggaaattgc caagagtgat 
     3361 aaggactttg ttattggatt tattgctcaa aacgatatgg gtggaagaga agagggctac 
     3421 gattggttga tcatgacgcc aggtgttggt cttgatgaca aaggtgatgc tttgggacaa 
     3481 caatacagaa ctgtggatga agttgttgcc ggtggatcag acatcattat tgttggtaga 
     3541 ggtcttttcg caaagggaag agatcctgta gtggaaggtg agagatacag aaaggcggga 
     3601 tgggacgctt acttgaagag agtaggcaga tccgcttaag agttctccga gaacaagcag 
     3661 aggttcgagt gtactcggaa atcccgggtc gattgaagtt ttgtccaact atccactatg 
     3721 gatatgcgtt ttgttgatta accttaaata acacgtattt cgcattttcc aaaagccttt 
     3781 tttcataact acaaactaac tatttttgtt tattttacat cagtaaatta tgcgcagaaa 
     3841 atatgtaagg ctatatactc aatatagtgg aagagacctc tggctactta atctgggttc 
     3901 atatattctg tcagtggtat agtaaattta aatagtgaat ttgggcgcat gtagagagat 
     3961 cttttgatta ataacccagt atttgattct tgaatgttat ttgtctctta ttaagtattt 
     4021 cagtttgatt tatatatttt gaaagtaatt gttgctttac cttccaaaca ataaaaaaat 
     4081 ataaaaaaat gtaaaaaata taataaatat taaataaaat actacttgtt tgaaaatcag 
     4141 agaaaatcca ccaaaatatc aatcatttca aggatttccg aaccaagttc gagatagtcc 
     4201 tttaaggtca gtaaaattca gttgcacgta taacagatat ttttcatttt gttccaattt 
     4261 aaaagtcccc catttttaaa attattgaaa ataaaaatta aaaaattaaa aggaatctct 
     4321 ctatgtcact ttaaaataaa taaattgaaa atgatatatc gttaaaagtc aaccgcaaca 
     4381 ccacctattt ctaagaggag agttctaaaa aaatcatagt accacacagg taaactaaaa 
     4441 cagctaaatt caacataata cctgtggata taattacata caaaaatata attaaaaaaa 
     4501 tacattaaaa ataatttatt tttgtaaaac ccataaaata tattttactt tcggaacaac 
     4561 tttttaactt ataattttgt tttaaataaa aacgttgtat ttaaaaataa taaaatatta 
     4621 agtaaaaatt taaagcatat ttatttaaaa tataaaatac tactaaaatt actctaaact 
     4681 tcaaaataaa aaaataataa attatatagt tttaaaatta ataatttgta tacacgtgac 
     4741 cagaccataa tagttttctt ttcttgaaac tgccatgaat ttaatagatt ttttttacac 
     4801 atatttacag taagttttgt ttttacgttg aattaatatt gtatacgtac ttagaaggat 
     4861 aacttccaac tatgaatatg taggttaaaa ggtaaataga gaagccttac ttttatcaga 
     4921 aatgaaagga gctcgttaac gcggccgctc atagcttcaa aatgtttcta ctcctttttt 
     4981 actcttccag attttctcgg actccgcgca tcgccgtacc acttcaaaac acccaagcac 
     5041 agcatactaa atttcccctc tttcttcctc tagggtgtcg ttaattaccc gtactaaagg 
     5101 tttggaaaag aaaaaagaga ccgcctcgtt tctttttctt cgtcgaaaaa ggcaataaaa 
     5161 atttttatca cgtttctttt tcttgaaaat tttttttttg atttttttct ctttcgatga 
     5221 cctcccattg atatttaagt taataaacgg tcttcaattt ctcaagtttc agtttcattt 
     5281 ttcttgttct attacaactt tttttacttc ttgctcatta gaaagaaagc atagcaatct 
     5341 aatctaagtt ttctagaacg ggaaaaatgg acaagaagta ctccattggg ctcgatatcg 
     5401 gcacaaacag cgtcggttgg gccgtcatta cggacgagta caaggtgccg agcaaaaaat 
     5461 tcaaagttct gggcaatacc gatcgccaca gcataaagaa gaacctcatt ggcgccctcc 
     5521 tgttcgactc cggggagacg gccgaagcca cgcggctcaa aagaacagca cggcgcagat 
     5581 atacccgcag aaagaatcgg atctgctacc tgcaggagat ctttagtaat gagatggcta 
     5641 aggtggatga ctctttcttc cataggctgg aggagtcctt tttggtggag gaggataaaa 
     5701 agcacgagcg ccacccaatc tttggcaata tcgtggacga ggtggcgtac catgaaaagt 
     5761 acccaaccat atatcatctg aggaagaagc ttgtagacag tactgataag gctgacttgc 
     5821 ggttgatcta tctcgcgctg gcgcatatga tcaaatttcg gggacacttc ctcatcgagg 
     5881 gggacctgaa cccagacaac agcgatgtcg acaaactctt tatccaactg gttcagactt 
     5941 acaatcagct tttcgaagag aacccgatca acgcatccgg agttgacgcc aaagcaatcc 
     6001 tgagcgctag gctgtccaaa tcccggcggc tcgaaaacct catcgcacag ctccctgggg 
     6061 agaagaagaa cggcctgttt ggtaatctta tcgccctgtc actcgggctg acccccaact 
     6121 ttaaatctaa cttcgacctg gccgaagatg ccaagcttca actgagcaaa gacacctacg 
     6181 atgatgatct cgacaatctg ctggcccaga tcggcgacca gtacgcagac ctttttttgg 
     6241 cggcaaagaa cctgtcagac gccattctgc tgagtgatat tctgcgagtg aacacggaga 
     6301 tcaccaaagc tccgctgagc gctagtatga tcaagcgcta tgatgagcac caccaagact 
     6361 tgactttgct gaaggccctt gtcagacagc aactgcctga gaagtacaag gaaattttct 
     6421 tcgatcagtc taaaaatggc tacgccggat acattgacgg cggagcaagc caggaggaat 
     6481 tttacaaatt tattaagccc atcttggaaa aaatggacgg caccgaggag ctgctggtaa 
     6541 agcttaacag agaagatctg ttgcgcaaac agcgcacttt cgacaatgga agcatccccc 
     6601 accagattca cctgggcgaa ctgcacgcta tcctcaggcg gcaagaggat ttctacccct 
     6661 ttttgaaaga taacagggaa aagattgaga aaatcctcac atttcggata ccctactatg 
     6721 taggccccct cgcacgggga aattccagat tcgcgtggat gactcgcaaa tcagaagaga 
     6781 ccatcactcc ctggaacttc gaggaagtcg tggataaggg ggcctctgcc cagtccttca 
     6841 tcgaaaggat gactaacttt gataaaaatc tgcctaacga aaaggtgctt cctaaacact 
     6901 ctctgctgta cgagtacttc acagtttata acgagctcac caaggtcaaa tacgtcacag 
     6961 aagggatgag aaagccagca ttcctgtctg gagagcagaa gaaagctatc gtggacctcc 
     7021 tcttcaagac gaaccggaaa gttaccgtga aacagctcaa agaagactat ttcaaaaaga 
     7081 ttgaatgttt cgactctgtt gaaatcagcg gagtggagga tcgcttcaac gcatccctgg 
     7141 gaacgtatca cgatctcctg aaaatcatta aagacaagga cttcctggac aatgaggaga 
     7201 acgaggacat tcttgaggac attgtcctca cccttacgtt gtttgaagat agggagatga 
     7261 ttgaagaacg cttgaaaact tacgctcatc tcttcgacga caaagtcatg aaacagctca 
     7321 agaggcgccg atatacagga tgggggcggc tgtcaagaaa actgatcaat gggatccgag 
     7381 acaagcagag tggaaagaca atcctggatt ttcttaagtc cgatggattt gccaaccgga 
     7441 acttcatgca gttgatccat gatgactctc tcacctttaa ggaggacatc cagaaagcac 
     7501 aagtttctgg ccagggggac agtcttcacg agcacatcgc taatcttgca ggtagcccag 
     7561 ctatcaaaaa gggaatactg cagaccgtta aggtcgtgga tgaactcgtc aaagtaatgg 
     7621 gaaggcataa gcccgagaat atcgttatcg agatggcccg agagaaccaa actacccaga 
     7681 agggacagaa gaacagtagg gaaaggatga agaggattga agagggtata aaagaactgg 
     7741 ggtcccaaat ccttaaggaa cacccagttg aaaacaccca gcttcagaat gagaagctct 
     7801 acctgtacta cctgcagaac ggcagggaca tgtacgtgga tcaggaactg gacatcaatc 
     7861 ggctctccga ctacgacgtg gatcatatcg tgccccagtc ttttctcaaa gatgattcta 
     7921 ttgataataa agtgttgaca agatccgata aaaatagagg gaagagtgat aacgtcccct 
     7981 cagaagaagt tgtcaagaaa atgaaaaatt attggcggca gctgctgaac gccaaactga 
     8041 tcacacaacg gaagttcgat aatctgacta aggctgaacg aggtggcctg tctgagttgg 
     8101 ataaagccgg cttcatcaaa aggcagcttg ttgagacacg ccagatcacc aagcacgtgg 
     8161 cccaaattct cgattcacgc atgaacacca agtacgatga aaatgacaaa ctgattcgag 
     8221 aggtgaaagt tattactctg aagtctaagc tggtctcaga tttcagaaag gactttcagt 
     8281 tttataaggt gagagagatc aacaattacc accatgcgca tgatgcctac ctgaatgcag 
     8341 tggtaggcac tgcacttatc aaaaaatatc ccaagcttga atctgaattt gtttacggag 
     8401 actataaagt gtacgatgtt aggaaaatga tcgcaaagtc tgagcaggaa ataggcaagg 
     8461 ccaccgctaa gtacttcttt tacagcaata ttatgaattt tttcaagacc gagattacac 
     8521 tggccaatgg agagattcgg aagcgaccac ttatcgaaac aaacggagaa acaggagaaa 
     8581 tcgtgtggga caagggtagg gatttcgcga cagtccggaa ggtcctgtcc atgccgcaag 
     8641 tgaacatcgt taaaaagacc gaagtacaga ccggaggctt ctccaaggaa agtatcctcc 
     8701 cgaaaaggaa cagcgacaag ctgatcgcac gcaaaaaaga ttgggacccc aagaaatacg 
     8761 gcggattcga ttctcctaca gtcgcttaca gtgtactggt tgtggccaaa gtggagaaag 
     8821 ggaagtctaa aaaactcaaa agcgtcaagg aactgctggg catcacaatc atggagcgat 
     8881 caagcttcga aaaaaacccc atcgactttc tcgaggcgaa aggatataaa gaggtcaaaa 
     8941 aagacctcat cattaagctt cccaagtact ctctctttga gcttgaaaac ggccggaaac 
     9001 gaatgctcgc tagtgcgggc gagctgcaga aaggtaacga gctggcactg ccctctaaat 
     9061 acgttaattt cttgtatctg gccagccact atgaaaagct caaagggtct cccgaagata 
     9121 atgagcagaa gcagctgttc gtggaacaac acaaacacta ccttgatgag atcatcgagc 
     9181 aaataagcga attctccaaa agagtgatcc tcgccgacgc taacctcgat aaggtgcttt 
     9241 ctgcttacaa taagcacagg gataagccca tcagggagca ggcagaaaac attatccact 
     9301 tgtttactct gaccaacttg ggcgcgcctg cagccttcaa gtacttcgac accaccatag 
     9361 acagaaagcg gtacacctct acaaaggagg tcctggacgc cacactgatt catcagtcaa 
     9421 ttacggggct ctatgaaaca agaatcgacc tctctcagct cggtggagac agcagggctg 
     9481 accccaagaa gaagaggaag gtgtgatctc ttctcgagtc atgtaattag ttatgtcacg 
     9541 cttacattca cgccctcccc ccacatccgc tctaaccgaa aaggaaggag ttagacaacc 
     9601 tgaagtctag gtccctattt atttttttat agttatgtta gtattaagaa cgttatttat 
     9661 atttcaaatt tttctttttt ttctgtacag acgcgtgtac gcatgtaaca ttatactgaa 
     9721 aaccttgctt gagaaggttt tgggacgctc gaaggcttta atttgcggcc ggtaccgggc 
     9781 ccgcttatac tccaacttgg tcgaaagatg tttcagtgac tgtgtcaacg actttacctc 
     9841 tgctaagcta acttccaagg agcaaagctg cataatgaaa tgctcagaaa agttcttgaa 
     9901 acatagtgaa cgtgttggac aacgtttcca agagcaaaac gctgctttga accaaagcat 
     9961 gggtcgttaa gttatacaaa cagttatgat ataaatagtt atagctttct ctctgtatat 
    10021 agccaatata gctactaata gttcacataa acaagtgctg cacgatgtgt aaaggaactt 
    10081 atctataaga gatttcaaat atcaaccact actactcact atactcagtg atggccgatg 
    10141 tcataagaat cgctaatata aattaatagg cgaatgcaca agaagcatac caagaaaata 
    10201 aaagttgaag gaaaaagaga gaatttagat gcggccgcaa tttctcttct accacgaact 
    10261 cgacactgta gtctagtggt ttaggatact ccccttccac ttaacaagtt gcttcctaaa 
    10321 aagaagtaac aaggcgaggg agtgacacgg gttcgaatcc cgtcagtgtc aagaagagcc 
    10381 atggctcttc agttttagag ctagaaatag caagttaaaa taaggctagt ccgttatcaa 
    10441 cttgaaaaag tggcaccgag tcggtggtgc tttttttgtt ttttatgtct gttaattaag 
    10501 cactggccgt cgttttacaa cgtcgtgact gggaaaaccc tggcgttacc caacttaatc 
    10561 gccttgcagc acatccccct ttcgccagct ggcgtaatag cgaagaggcc cgcaccgatc 
    10621 gcccttccca acagttgcgc agcctgaatg gcgaatggcg cctgatgcgg tattttctcc 
    10681 ttacgcatct gtgcggtatt tcacaccgca tatggtgcac tctcagtaca atctgctctg 
    10741 atgccgcata gttaagccag ccccgacacc cgccaacacc cgctgacgcg ccctgacggg 
    10801 cttgtctgct cccggcatcc gcttacagac aagctgtgac cgtctccggg agctgcatgt 
    10861 gtcagaggtt ttcaccgtca tcaccgaaac gcgcga 
//
